# Supplementary material for: The persimmon genome reveals clues to the evolution of a lineage-specific sex determination system in plants
Source: PLoS Genet. 2020 Feb 18;16(2):e1008566. doi: 10.1371/journal.pgen.1008566 (PMC7048303; doi:10.1371/journal.pgen.1008566)
Supplement: S1 Dataset — (XLSX) [file pgen.1008566.s026.xlsx]

## Sheet: Table
Genes	GenesLen(aa)	vs UniprotKB										vs Araport11
		Gene	GenesLen(aa)	E-value	Start(query)	End(query)	Start(Subject)	End(Subject)	Length(%)	Identity(%)	Positive(%)	Gene	GenesLen(aa)	E-value	Start(query)	End(query)	Start(Subject)	End(Subject)	Length(%)	Identity(%)	Positive(%)
Dlo_pri0000F.1_g00010.1	927	tr|D7SPI5|D7SPI5_VITVI Putative uncharacterized protein OS=Vitis vinifera GN=VIT_04s0023g01300 PE=3 SV=1	642	0	365	736	117	479	69.3	30.3	34	AT4G36760.1 | aminopeptidase P1 | Chr4:17326688-17329979 FORWARD LENGTH=645 | 201606	645	1e-162	365	736	117	480	69.6	25.1	30.9
Dlo_pri0000F.1_g00020.1	168	tr|A5C944|A5C944_VITVI Putative uncharacterized protein OS=Vitis vinifera GN=VITISV_041248 PE=4 SV=1	894	9e-25	15	159	265	429	532.1	35.1	52.4	#	#	#	#	#	#	#	#	#	#
Dlo_pri0000F.1_g00040.1	128	#	#	#	#	#	#	#	#	#	#	#	#	#	#	#	#	#	#	#	#
Dlo_pri0000F.1_g00080.1	135	tr|A5AW27|A5AW27_VITVI Putative uncharacterized protein OS=Vitis vinifera GN=VITISV_029829 PE=4 SV=1	1368	1e-14	32	133	214	305	1013.3	33.3	43.7	#	#	#	#	#	#	#	#	#	#
Dlo_pri0000F.1_g00130.1	177	tr|A0A059ASN6|A0A059ASN6_EUCGR Uncharacterized protein OS=Eucalyptus grandis GN=EUGRSUZ_I02468 PE=3 SV=1	659	1e-110	3	177	485	659	372.3	86.4	93.8	AT4G36760.2 | aminopeptidase P1 | Chr4:17326688-17330383 FORWARD LENGTH=652 | 201606	652	4e-99	3	176	469	642	368.4	76.3	85.9
Dlo_pri0000F.1_g00250.1	145	#	#	#	#	#	#	#	#	#	#	#	#	#	#	#	#	#	#	#	#
Dlo_pri0000F.1_g00320.1	197	tr|M1C3N6|M1C3N6_SOLTU Uncharacterized protein OS=Solanum tuberosum GN=PGSC0003DMG401022924 PE=4 SV=1	194	1e-76	12	196	5	194	98.5	62.4	76.1	AT3G50770.1 | calmodulin-like 41 | Chr3:18873987-18874604 FORWARD LENGTH=205 | 201606	205	3e-59	16	195	12	204	104.1	50.3	67
Dlo_pri0000F.1_g00360.1	612	tr|A0A067KA18|A0A067KA18_JATCU Uncharacterized protein OS=Jatropha curcas GN=JCGZ_12279 PE=4 SV=1	649	0	8	612	2	643	106	62.6	77	AT2G23770.1 | protein kinase family protein / peptidoglycan-binding LysM domain-containing protein | Chr2:10120242-10122080 REVERSE LENGTH=612 | 201606	612	1e-160	29	607	22	611	100	44.6	62.3
Dlo_pri0000F.1_g00370.1	340	tr|A0A067KHU0|A0A067KHU0_JATCU Uncharacterized protein OS=Jatropha curcas GN=JCGZ_12281 PE=4 SV=1	462	1e-168	2	340	124	462	135.9	70.6	81.8	AT3G21630.1 | chitin elicitor receptor kinase 1 | Chr3:7615543-7618530 REVERSE LENGTH=617 | 201606	617	8e-56	38	336	297	616	181.5	36.2	54.7
Dlo_pri0000F.1_g00380.1	264	tr|A0A068U478|A0A068U478_COFCA Uncharacterized protein OS=Coffea canephora GN=GSCOC_T00039789001 PE=4 SV=1	610	4e-90	1	263	1	261	231.1	54.9	69.7	AT2G23770.1 | protein kinase family protein / peptidoglycan-binding LysM domain-containing protein | Chr2:10120242-10122080 REVERSE LENGTH=612 | 201606	612	4e-17	11	231	13	242	231.8	24.2	42.4
Dlo_pri0000F.1_g00390.1	492	tr|A0A068U2L7|A0A068U2L7_COFCA Uncharacterized protein OS=Coffea canephora GN=GSCOC_T00039790001 PE=4 SV=1	518	0	1	491	1	518	105.3	79.3	88.4	AT4G36860.1 | LIM domain-containing protein | Chr4:17358580-17361189 REVERSE LENGTH=553 | 201606	553	0	1	491	1	553	112.4	71.5	82.7
Dlo_pri0000F.1_g00450.1	148	tr|A0A059D2Q1|A0A059D2Q1_EUCGR Uncharacterized protein OS=Eucalyptus grandis GN=EUGRSUZ_B01529 PE=4 SV=1	236	2e-27	18	145	8	130	159.5	39.2	48.6	AT3G58190.1 | lateral organ boundaries-domain 29 | Chr3:21548716-21549488 REVERSE LENGTH=218 | 201606	218	1e-28	18	107	12	101	147.3	32.4	41.2
Dlo_pri0000F.1_g00470.1	194	tr|A5BLC8|A5BLC8_VITVI Putative uncharacterized protein OS=Vitis vinifera GN=VITISV_019345 PE=4 SV=1	1464	4e-34	20	193	668	838	754.6	40.2	59.8	#	#	#	#	#	#	#	#	#	#
Dlo_pri0000F.1_g00490.1	97	#	#	#	#	#	#	#	#	#	#	#	#	#	#	#	#	#	#	#	#
Dlo_pri0000F.1_g00520.1	668	tr|F6GX07|F6GX07_VITVI Putative uncharacterized protein OS=Vitis vinifera GN=VIT_04s0023g01020 PE=4 SV=1	846	1e-120	2	441	100	625	126.6	41.3	48.1	AT4G36870.4 | BEL1-like homeodomain 2 | Chr4:17369423-17372395 FORWARD LENGTH=551 | 201606	551	3e-77	279	441	367	528	82.5	19.3	21.3
Dlo_pri0000F.1_g00530.1	216	tr|A0A0B0NTG1|A0A0B0NTG1_GOSAR BEL1-like homeodomain protein 2 OS=Gossypium arboreum GN=F383_18524 PE=4 SV=1	785	5e-30	12	202	561	764	363.4	41.7	54.2	AT4G36870.2 | BEL1-like homeodomain 2 | Chr4:17369423-17373723 FORWARD LENGTH=739 | 201606	739	3e-12	12	202	528	720	342.1	31.5	42.1
Dlo_pri0000F.1_g00550.1	102	tr|A0A068U2M8|A0A068U2M8_COFCA CASP-like protein OS=Coffea canephora GN=GSCOC_T00039804001 PE=3 SV=1	152	8e-44	1	101	50	151	149	71.6	84.3	AT4G37235.1 | Uncharacterized protein family (UPF0497) | Chr4:17518052-17519671 FORWARD LENGTH=152 | 201606	152	4e-28	1	101	52	148	149	53.9	68.6
Dlo_pri0000F.1_g00570.1	359	tr|I0B7J4|I0B7J4_NICBE Chloroplast PsbO4 OS=Nicotiana benthamiana GN=psbO4 PE=2 SV=1	333	0	1	325	1	329	92.8	80.5	85	AT5G66570.1 | PS II oxygen-evolving complex 1 | Chr5:26568744-26570124 FORWARD LENGTH=332 | 201606	332	0	1	322	1	326	92.5	70.2	79.1
Dlo_pri0000F.1_g00580.1	205	tr|A0A061DHK4|A0A061DHK4_THECC Cold-regulated 413-plasma membrane 2 isoform 1 OS=Theobroma cacao GN=TCM_000499 PE=4 SV=1	202	1e-117	8	205	5	202	98.5	76.6	89.8	AT3G50830.1 | cold-regulated 413-plasma membrane 2 | Chr3:18894109-18895355 REVERSE LENGTH=203 | 201606	203	1e-110	8	203	5	201	99	73.2	86.3
Dlo_pri0000F.1_g00600.1	1370	tr|F6I7D8|F6I7D8_VITVI Putative uncharacterized protein OS=Vitis vinifera GN=VIT_07s0255g00120 PE=4 SV=1	2168	0	49	1369	828	2168	158.2	64.7	78.6	AT3G50380.4 | vacuolar protein sorting-associated protein%2C putative (DUF1162) | Chr3:18686527-18700533 REVERSE LENGTH=3125 | 201606	3125	0	57	1370	1812	3125	228.1	53.1	70.1
Dlo_pri0000F.1_g00620.1	1937	tr|M5VVK6|M5VVK6_PRUPE Uncharacterized protein (Fragment) OS=Prunus persica GN=PRUPE_ppa016794mg PE=4 SV=1	1855	0	1	1868	1	1855	95.8	41.3	58.3	AT3G50380.2 | vacuolar protein sorting-associated protein%2C putative (DUF1162) | Chr3:18686527-18700533 REVERSE LENGTH=3132 | 201606	3132	0	17	1922	18	1848	161.7	33.9	52.5
Dlo_pri0000F.1_g00630.1	421	tr|A5AKX8|A5AKX8_VITVI Putative uncharacterized protein OS=Vitis vinifera GN=VITISV_002364 PE=4 SV=1	511	0	22	419	86	479	121.4	69.8	78.1	AT3G50390.1 | Transducin/WD40 repeat-like superfamily protein | Chr3:18702137-18703546 FORWARD LENGTH=469 | 201606	469	1e-168	32	419	27	435	111.4	59.6	72
Dlo_pri0000F.1_g00640.1	961	tr|W9QPE6|W9QPE6_9ROSA Guanine nucleotide-binding protein alpha-2 subunit OS=Morus notabilis GN=L484_020303 PE=4 SV=1	991	0	1	961	1	991	103.1	74	84.8	AT2G23460.1 | extra-large G-protein 1 | Chr2:9995699-9998945 FORWARD LENGTH=888 | 201606	888	0	17	961	11	888	92.4	61.1	72.5
Dlo_pri0000F.1_g00660.1	603	tr|A0A061DG54|A0A061DG54_THECC AP2/B3-like transcriptional factor family protein, putative OS=Theobroma cacao GN=TCM_000516 PE=4 SV=1	567	2e-48	197	473	37	336	94	19.2	28	AT3G18990.2 | AP2/B3-like transcriptional factor family protein | Chr3:6548552-6551568 REVERSE LENGTH=372 | 201606	372	4e-34	197	503	22	362	61.7	18.2	27.5
Dlo_pri0000F.1_g00680.1	170	tr|A0A061DG19|A0A061DG19_THECC Uncharacterized protein OS=Theobroma cacao GN=TCM_000520 PE=4 SV=1	278	4e-23	1	114	6	114	163.5	33.5	40.6	#	#	#	#	#	#	#	#	#	#
Dlo_pri0000F.1_g00690.1	942	tr|A0A068U1P8|A0A068U1P8_COFCA Uncharacterized protein OS=Coffea canephora GN=GSCOC_T00039825001 PE=4 SV=1	945	0	1	941	1	944	100.3	80	88	AT2G23520.1 | Pyridoxal phosphate (PLP)-dependent transferases superfamily protein | Chr2:10014256-10016943 REVERSE LENGTH=895 | 201606	895	0	1	931	1	882	95	65.4	77.8
Dlo_pri0000F.1_g00700.1	376	tr|A0A0L9T5J3|A0A0L9T5J3_PHAAN Uncharacterized protein OS=Phaseolus angularis GN=LR48_Vigan123s002600 PE=4 SV=1	372	0	12	376	8	372	98.9	74.7	87	AT2G23540.1 | GDSL-like Lipase/Acylhydrolase superfamily protein | Chr2:10024366-10026058 FORWARD LENGTH=387 | 201606	387	0	4	376	8	387	102.9	71.5	83.2
Dlo_pri0000F.1_g00790.1	304	tr|M5Y545|M5Y545_PRUPE Uncharacterized protein OS=Prunus persica GN=PRUPE_ppa004617mg PE=3 SV=1	499	1e-62	58	304	137	424	164.1	39.1	55.3	AT1G33730.2 | cytochrome P450%2C family 76%2C subfamily C%2C polypeptide 5 | Chr1:12227279-12228460 FORWARD LENGTH=368 | 201606	368	2e-44	58	304	7	297	121.1	30.6	49.3
Dlo_pri0000F.1_g00800.1	540	tr|M5WGW6|M5WGW6_PRUPE Uncharacterized protein OS=Prunus persica GN=PRUPE_ppa003926mg PE=4 SV=1	539	0	1	540	1	539	99.8	77.4	86.7	AT5G66920.1 | SKU5 similar 17 | Chr5:26722963-26725370 FORWARD LENGTH=546 | 201606	546	0	23	539	29	545	101.1	70.6	82.2
Dlo_pri0000F.1_g00810.1	99	tr|D7SSC7|D7SSC7_VITVI Reticulon-like protein OS=Vitis vinifera GN=VIT_00s0253g00030 PE=4 SV=1	214	9e-27	1	99	1	96	216.2	52.5	69.7	AT2G23640.1 | Reticulan like protein B13 | Chr2:10057554-10059042 FORWARD LENGTH=206 | 201606	206	3e-20	2	98	8	96	208.1	42.4	61.6
Dlo_pri0000F.1_g00830.1	566	tr|B9S8L2|B9S8L2_RICCO Disease resistance protein ADR1, putative OS=Ricinus communis GN=RCOM_0602290 PE=4 SV=1	801	1e-107	3	442	9	476	141.5	36.2	47.3	AT5G66900.3 | Disease resistance protein (CC-NBS-LRR class) family | Chr5:26715845-26717901 REVERSE LENGTH=591 | 201606	591	6e-64	3	436	58	512	104.4	28.3	42
Dlo_pri0000F.1_g00870.1	815	tr|A0A067GVJ4|A0A067GVJ4_CITSI Uncharacterized protein OS=Citrus sinensis GN=CISIN_1g003515mg PE=4 SV=1	814	0	3	811	9	813	99.9	48.5	67	AT5G66900.1 | Disease resistance protein (CC-NBS-LRR class) family | Chr5:26714931-26717757 REVERSE LENGTH=809 | 201606	809	1e-161	3	810	5	809	99.3	39.5	57.3
Dlo_pri0000F.1_g00910.1	464	tr|F6H7S5|F6H7S5_VITVI Putative uncharacterized protein OS=Vitis vinifera GN=VIT_07s0197g00250 PE=4 SV=1	801	1e-120	12	452	17	453	172.6	45	61	AT5G66900.3 | Disease resistance protein (CC-NBS-LRR class) family | Chr5:26715845-26717901 REVERSE LENGTH=591 | 201606	591	1e-73	2	449	51	512	127.4	35.8	54.5
Dlo_pri0000F.1_g00970.1	424	tr|F6HW29|F6HW29_VITVI Putative uncharacterized protein OS=Vitis vinifera GN=VIT_10s0071g00150 PE=4 SV=1	481	1e-115	32	419	100	480	113.4	45.3	65.1	AT4G33300.2 | ADR1-like 1 | Chr4:16051162-16054005 REVERSE LENGTH=816 | 201606	816	2e-72	79	419	469	814	192.5	32.8	49.5
Dlo_pri0000F.1_g00980.1	370	tr|K4BCI8|K4BCI8_SOLLC Uncharacterized protein OS=Solanum lycopersicum GN=Solyc02g090390.2 PE=4 SV=1	352	0	76	370	57	352	95.1	70.8	77	AT5G66880.2 | sucrose nonfermenting 1(SNF1)-related protein kinase 2.3 | Chr5:26710697-26712732 FORWARD LENGTH=361 | 201606	361	1e-180	76	370	59	361	97.6	65.1	73.5
Dlo_pri0000F.1_g01020.1	588	tr|A5C6A4|A5C6A4_VITVI Putative uncharacterized protein OS=Vitis vinifera GN=VITISV_042890 PE=4 SV=1	772	1e-135	131	588	13	489	131.3	42.3	50.7	ATCG00170.1 | DNA-directed RNA polymerase family protein | ChrC:15938-20068 REVERSE LENGTH=1376 | 201606	1376	1e-24	361	422	1075	1136	234	9	9.2
Dlo_pri0000F.1_g01030.1	132	tr|A0A0A0LPZ7|A0A0A0LPZ7_CUCSA Uncharacterized protein OS=Cucumis sativus GN=Csa_2G286490 PE=4 SV=1	363	3e-29	51	110	1	60	275	39.4	43.9	AT5G66880.2 | sucrose nonfermenting 1(SNF1)-related protein kinase 2.3 | Chr5:26710697-26712732 FORWARD LENGTH=361 | 201606	361	3e-26	51	110	1	59	273.5	34.8	40.9
Dlo_pri0000F.1_g01040.1	357	tr|F6H7Q8|F6H7Q8_VITVI Putative uncharacterized protein OS=Vitis vinifera GN=VIT_07s0197g00020 PE=4 SV=1	292	1e-87	105	323	1	255	81.8	44.5	51.5	AT5G66870.1 | ASYMMETRIC LEAVES 2-like 1 | Chr5:26706621-26707562 FORWARD LENGTH=313 | 201606	313	3e-74	105	310	1	237	87.7	38.4	44.8
Dlo_pri0000F.1_g01050.1	163	#	#	#	#	#	#	#	#	#	#	#	#	#	#	#	#	#	#	#	#
Dlo_pri0000F.1_g01100.1	119	tr|A0A067GV34|A0A067GV34_CITSI Uncharacterized protein OS=Citrus sinensis GN=CISIN_1g040634mg PE=4 SV=1	119	1e-24	1	119	1	119	100	45.4	60.5	#	#	#	#	#	#	#	#	#	#
Dlo_pri0000F.1_g01120.1	614	tr|A0A068VC88|A0A068VC88_COFCA Uncharacterized protein OS=Coffea canephora GN=GSCOC_T00007061001 PE=4 SV=1	639	0	1	612	1	639	104.1	59.3	76.7	AT4G18750.1 | Pentatricopeptide repeat (PPR) superfamily protein | Chr4:10304850-10307465 FORWARD LENGTH=871 | 201606	871	1e-107	26	609	97	743	141.9	33.1	54.1
Dlo_pri0000F.1_g01130.1	351	tr|D7SVZ1|D7SVZ1_VITVI Putative uncharacterized protein OS=Vitis vinifera GN=VIT_07s0031g00820 PE=3 SV=1	350	0	1	351	1	350	99.7	83.2	90	AT4G37040.1 | methionine aminopeptidase 1D | Chr4:17455175-17457085 FORWARD LENGTH=350 | 201606	350	0	1	351	1	350	99.7	77.5	87.2
Dlo_pri0000F.1_g01140.1	152	tr|M5WPM0|M5WPM0_PRUPE Uncharacterized protein (Fragment) OS=Prunus persica GN=PRUPE_ppa017735mg PE=4 SV=1	561	1e-23	22	124	448	552	369.1	34.2	46.7	AT3G42170.1 | BED zinc finger and hAT dimerization domain-containing protein DAYSLEEPER | Chr3:14321838-14323928 FORWARD LENGTH=696 | 201606	696	1e-12	31	116	591	673	457.9	21.7	35.5
Dlo_pri0000F.1_g01150.1	310	tr|B4FGC5|B4FGC5_MAIZE Uncharacterized protein OS=Zea mays PE=2 SV=1	228	3e-20	184	285	110	213	73.5	15.5	21.9	AT3G42170.1 | BED zinc finger and hAT dimerization domain-containing protein DAYSLEEPER | Chr3:14321838-14323928 FORWARD LENGTH=696 | 201606	696	3e-11	189	274	591	673	224.5	10	17.4
Dlo_pri0000F.1_g01170.1	222	tr|D7SVZ0|D7SVZ0_VITVI Putative uncharacterized protein OS=Vitis vinifera GN=VIT_07s0031g00800 PE=4 SV=1	212	3e-68	38	222	29	212	95.5	51.4	60.4	AT1G49620.1 | Cyclin-dependent kinase inhibitor family protein | Chr1:18365692-18366559 REVERSE LENGTH=195 | 201606	195	4e-17	177	222	150	195	87.8	14	17.1
Dlo_pri0000F.1_g01180.1	179	#	#	#	#	#	#	#	#	#	#	#	#	#	#	#	#	#	#	#	#
Dlo_pri0000F.1_g01190.1	599	tr|A0A068U2D4|A0A068U2D4_COFCA Uncharacterized protein OS=Coffea canephora GN=GSCOC_T00039880001 PE=4 SV=1	580	0	64	599	28	574	96.8	65.9	76.8	AT4G37030.1 | membrane protein | Chr4:17452150-17454629 FORWARD LENGTH=569 | 201606	569	0	58	598	24	562	95	56.1	69.9
Dlo_pri0000F.1_g01200.1	189	tr|A0A061DHV0|A0A061DHV0_THECC Calcium-binding EF-hand family protein, putative OS=Theobroma cacao GN=TCM_000601 PE=4 SV=1	188	1e-64	1	189	1	183	99.5	55	74.1	AT2G15680.1 | Calcium-binding EF-hand family protein | Chr2:6831024-6831587 FORWARD LENGTH=187 | 201606	187	4e-48	40	189	37	185	98.9	38.6	58.2
Dlo_pri0000F.1_g01210.1	169	tr|A0A061DGX6|A0A061DGX6_THECC Centrin2 isoform 1 OS=Theobroma cacao GN=TCM_000608 PE=4 SV=1	169	1e-96	1	169	1	169	100	82.8	88.8	AT3G50360.1 | centrin2 | Chr3:18674421-18675502 FORWARD LENGTH=169 | 201606	169	4e-92	1	168	1	167	100	77.5	89.3
Dlo_pri0000F.1_g01220.1	474	tr|F6H1D3|F6H1D3_VITVI Putative uncharacterized protein OS=Vitis vinifera GN=VIT_18s0001g10500 PE=3 SV=1	470	0	14	474	10	467	99.2	57.6	76.6	AT3G19270.2 | cytochrome P450%2C family 707%2C subfamily A%2C polypeptide 4 | Chr3:6673885-6676400 REVERSE LENGTH=468 | 201606	468	0	31	474	26	466	98.7	53.2	70.7
Dlo_pri0000F.1_g01230.1	325	tr|D7SVY1|D7SVY1_VITVI Putative uncharacterized protein OS=Vitis vinifera GN=VIT_07s0031g00680 PE=4 SV=1	322	1e-135	1	323	1	321	99.1	61.5	76.3	AT4G37000.1 | accelerated cell death 2 (ACD2) | Chr4:17442627-17443762 FORWARD LENGTH=319 | 201606	319	2e-97	58	325	49	318	98.2	46.5	61.8
Dlo_pri0000F.1_g01280.1	226	tr|A5BBL9|A5BBL9_VITVI Putative uncharacterized protein OS=Vitis vinifera GN=VITISV_026425 PE=4 SV=1	722	3e-62	1	199	54	251	319.5	53.1	63.3	AT5G01110.1 | Tetratricopeptide repeat (TPR)-like superfamily protein | Chr5:42114-44303 REVERSE LENGTH=729 | 201606	729	3e-16	1	202	277	476	322.6	26.5	42.9
Dlo_pri0000F.1_g01290.1	182	tr|A9PG24|A9PG24_POPTR Uncharacterized protein OS=Populus trichocarpa GN=POPTR_0007s11060g PE=2 SV=1	276	5e-83	2	181	96	275	151.6	65.4	80.2	AT4G37000.1 | accelerated cell death 2 (ACD2) | Chr4:17442627-17443762 FORWARD LENGTH=319 | 201606	319	8e-53	2	180	137	316	175.3	51.6	71.4
Dlo_pri0000F.1_g01310.1	292	tr|V4UIJ9|V4UIJ9_9ROSI Uncharacterized protein OS=Citrus clementina GN=CICLE_v10026058mg PE=3 SV=1	270	1e-105	1	257	1	261	92.5	56.5	67.5	AT4G36990.1 | heat shock factor 4 | Chr4:17440660-17441706 FORWARD LENGTH=284 | 201606	284	1e-80	2	258	7	276	97.3	52.4	63.4
Dlo_pri0000F.1_g01330.1	237	tr|A0A068U2E5|A0A068U2E5_COFCA Uncharacterized protein OS=Coffea canephora GN=GSCOC_T00039894001 PE=4 SV=1	393	1e-89	1	225	1	224	165.8	61.2	70	AT1G45207.3 | Remorin family protein | Chr1:17130703-17133548 REVERSE LENGTH=549 | 201606	549	4e-47	1	225	170	381	231.6	45.1	60.3
Dlo_pri0000F.1_g01340.1	250	tr|A0A068U2E5|A0A068U2E5_COFCA Uncharacterized protein OS=Coffea canephora GN=GSCOC_T00039894001 PE=4 SV=1	393	1e-42	1	113	251	363	157.2	31.6	36.4	AT1G45207.3 | Remorin family protein | Chr1:17130703-17133548 REVERSE LENGTH=549 | 201606	549	8e-22	2	110	409	513	219.6	21.6	29.2
Dlo_pri0000F.1_g01350.1	358	tr|D7SVX4|D7SVX4_VITVI Putative uncharacterized protein OS=Vitis vinifera GN=VIT_07s0031g00600 PE=4 SV=1	359	0	3	358	2	359	100.3	82.7	90.8	AT4G36960.2 | RNA-binding (RRM/RBD/RNP motifs) family protein | Chr4:17427349-17429589 FORWARD LENGTH=379 | 201606	379	0	3	358	2	379	105.9	72.3	85.8
Dlo_pri0000F.1_g01370.1	336	tr|A0A068U4G4|A0A068U4G4_COFCA Uncharacterized protein OS=Coffea canephora GN=GSCOC_T00039902001 PE=4 SV=1	356	1e-137	1	336	1	356	106	64	74.4	AT5G67080.1 | mitogen-activated protein kinase kinase kinase 19 | Chr5:26772726-26773760 FORWARD LENGTH=344 | 201606	344	1e-109	1	336	1	344	102.4	51.8	64.9
Dlo_pri0000F.1_g01380.1	171	tr|A0A0B2Q7N8|A0A0B2Q7N8_GLYSO Uncharacterized protein OS=Glycine soja GN=glysoja_012039 PE=4 SV=1	193	1e-56	11	169	33	189	112.9	61.4	72.5	AT1G56420.1 | antigenic heat-stable protein | Chr1:21122772-21124234 REVERSE LENGTH=183 | 201606	183	8e-45	11	155	33	168	107	49.7	58.5
Dlo_pri0000F.1_g01460.1	776	tr|D7T9X6|D7T9X6_VITVI Putative uncharacterized protein OS=Vitis vinifera GN=VIT_01s0011g00390 PE=4 SV=1	645	0	112	776	1	643	83.1	57	66.8	AT2G03667.1 | Asparagine synthase family protein | Chr2:1114179-1117281 FORWARD LENGTH=610 | 201606	610	0	112	769	1	603	78.6	50.1	60.8
Dlo_pri0000F.1_g01470.1	290	tr|A0A068V1U8|A0A068V1U8_COFCA Uncharacterized protein OS=Coffea canephora GN=GSCOC_T00041060001 PE=4 SV=1	296	1e-134	1	290	1	296	102.1	66.6	82.1	AT5G23590.2 | DNAJ heat shock N-terminal domain-containing protein | Chr5:7953870-7954936 REVERSE LENGTH=296 | 201606	296	1e-112	1	290	1	292	102.1	57.2	75.9
Dlo_pri0000F.1_g01490.1	137	tr|A0A068U2W6|A0A068U2W6_COFCA Uncharacterized protein OS=Coffea canephora GN=GSCOC_T00039904001 PE=4 SV=1	310	2e-69	1	137	176	310	226.3	75.9	87.6	AT5G42860.1 | late embryogenesis abundant protein%2C group 2 | Chr5:17183339-17184857 REVERSE LENGTH=320 | 201606	320	1e-43	1	135	164	316	233.6	56.9	78.1
Dlo_pri0000F.1_g01500.1	145	tr|K4BCP9|K4BCP9_SOLLC Uncharacterized protein OS=Solanum lycopersicum GN=Solyc02g091000.2 PE=4 SV=1	319	2e-39	4	115	6	131	220	54.5	56.6	AT5G42860.1 | late embryogenesis abundant protein%2C group 2 | Chr5:17183339-17184857 REVERSE LENGTH=320 | 201606	320	2e-26	3	124	1	118	220.7	46.2	53.8
Dlo_pri0000F.1_g01510.1	384	tr|B9SC93|B9SC93_RICCO Nicotinate phosphoribosyltransferase, putative OS=Ricinus communis GN=RCOM_1409980 PE=4 SV=1	561	0	32	384	209	561	146.1	80.7	86.7	AT2G23420.1 | nicotinate phosphoribosyltransferase 2 | Chr2:9971819-9974909 FORWARD LENGTH=557 | 201606	557	0	32	384	205	557	145.1	75.8	83.9
Dlo_pri0000F.1_g01540.1	210	tr|A0A067GHV7|A0A067GHV7_CITSI Uncharacterized protein OS=Citrus sinensis GN=CISIN_1g028541mg PE=4 SV=1	207	1e-125	6	210	5	207	98.6	82.4	90	AT4G36940.1 | nicotinate phosphoribosyltransferase 1 | Chr4:17416938-17419883 FORWARD LENGTH=559 | 201606	559	1e-115	19	209	16	205	266.2	76.2	83.8
Dlo_pri0000F.1_g01550.1	344	tr|D7SVW1|D7SVW1_VITVI Putative uncharacterized protein OS=Vitis vinifera GN=VIT_07s0031g00450 PE=4 SV=1	394	6e-98	16	337	23	366	114.5	53.8	66.9	AT4G36930.1 | basic helix-loop-helix (bHLH) DNA-binding superfamily protein | Chr4:17414167-17415945 FORWARD LENGTH=373 | 201606	373	1e-49	88	311	160	360	108.4	33.1	41.3
Dlo_pri0000F.1_g01700.1	213	tr|A0A061DI07|A0A061DI07_THECC F-box/RNI-like superfamily protein isoform 1 OS=Theobroma cacao GN=TCM_000652 PE=4 SV=1	211	1e-117	4	212	2	210	99.1	75.6	86.9	AT5G67140.1 | F-box/RNI-like superfamily protein | Chr5:26794009-26795213 REVERSE LENGTH=228 | 201606	228	1e-116	4	212	2	210	107	74.2	85.4
Dlo_pri0000F.1_g01710.1	674	tr|F6H4J2|F6H4J2_VITVI Putative uncharacterized protein OS=Vitis vinifera GN=VIT_07s0031g00320 PE=4 SV=1	873	0	10	674	160	873	129.5	65	76.4	AT2G23380.1 | SET domain-containing protein | Chr2:9955570-9960117 FORWARD LENGTH=902 | 201606	902	0	10	674	206	902	133.8	56.8	69.9
Dlo_pri0000F.1_g01720.1	197	#	#	#	#	#	#	#	#	#	#	#	#	#	#	#	#	#	#	#	#
Dlo_pri0000F.1_g01750.1	244	tr|B9RCE3|B9RCE3_RICCO Putative uncharacterized protein OS=Ricinus communis GN=RCOM_1687250 PE=4 SV=1	208	3e-23	156	244	108	197	85.2	17.6	25	#	#	#	#	#	#	#	#	#	#
Dlo_pri0000F.1_g01770.1	258	tr|A0A067KAC2|A0A067KAC2_JATCU Uncharacterized protein OS=Jatropha curcas GN=JCGZ_12419 PE=4 SV=1	922	5e-60	71	256	33	216	357.4	46.9	59.3	AT2G23380.1 | SET domain-containing protein | Chr2:9955570-9960117 FORWARD LENGTH=902 | 201606	902	1e-41	65	258	24	209	349.6	36.4	50.4
Dlo_pri0000F.1_g01810.1	1153	tr|F6H4H9|F6H4H9_VITVI Putative uncharacterized protein OS=Vitis vinifera GN=VIT_07s0031g00250 PE=4 SV=1	1124	0	66	1150	1	1124	97.5	57.4	71.3	AT2G23360.1 | filament-like protein (DUF869) | Chr2:9949420-9952727 FORWARD LENGTH=898 | 201606	898	0	66	911	1	763	77.9	33	46.3
Dlo_pri0000F.1_g01830.1	132	#	#	#	#	#	#	#	#	#	#	#	#	#	#	#	#	#	#	#	#
Dlo_pri0000F.1_g01860.1	751	tr|M1ALH7|M1ALH7_SOLTU Uncharacterized protein OS=Solanum tuberosum GN=PGSC0003DMG400009843 PE=4 SV=1	665	0	37	614	41	621	88.5	54.1	63.8	AT5G67200.1 | Leucine-rich repeat protein kinase family protein | Chr5:26813893-26816555 REVERSE LENGTH=669 | 201606	669	0	37	624	31	644	89.1	48.5	59.5
Dlo_pri0000F.1_g01870.1	291	tr|M1CC57|M1CC57_SOLTU Uncharacterized protein OS=Solanum tuberosum GN=PGSC0003DMG400024989 PE=4 SV=1	308	1e-134	49	289	68	308	105.8	60.1	72.2	AT5G67210.1 | IRREGULAR XYLEM protein (DUF579) | Chr5:26819019-26819972 FORWARD LENGTH=317 | 201606	317	1e-117	43	290	69	317	108.9	53.6	67.4
Dlo_pri0000F.1_g01880.1	140	tr|A0A061DNH0|A0A061DNH0_THECC 2-oxoglutarate (2OG) and Fe(II)-dependent oxygenase superfamily protein isoform 1 OS=Theobroma cacao GN=TCM_000678 PE=3 SV=1	330	1e-74	1	134	1	134	235.7	72.9	87.1	AT3G50210.4 | 2-oxoglutarate (2OG) and Fe(II)-dependent oxygenase superfamily protein | Chr3:18614338-18616229 REVERSE LENGTH=332 | 201606	332	2e-64	1	134	1	134	237.1	62.1	80
Dlo_pri0000F.1_g01920.1	195	tr|M1CC55|M1CC55_SOLTU Uncharacterized protein OS=Solanum tuberosum GN=PGSC0003DMG401024988 PE=3 SV=1	330	1e-109	1	189	141	329	169.2	77.9	84.1	AT3G50210.2 | 2-oxoglutarate (2OG) and Fe(II)-dependent oxygenase superfamily protein | Chr3:18614338-18615809 REVERSE LENGTH=250 | 201606	250	1e-103	1	188	59	248	128.2	74.4	83.1
Dlo_pri0000F.1_g01940.1	466	tr|A0A068U4I3|A0A068U4I3_COFCA Uncharacterized protein OS=Coffea canephora GN=GSCOC_T00039927001 PE=4 SV=1	488	1e-162	92	463	109	484	104.7	50.2	59.4	AT3G19320.1 | Leucine-rich repeat (LRR) family protein | Chr3:6696395-6698073 REVERSE LENGTH=493 | 201606	493	1e-139	97	464	124	487	105.8	44.8	56.4
Dlo_pri0000F.1_g01950.1	504	tr|F6H4F9|F6H4F9_VITVI Putative uncharacterized protein OS=Vitis vinifera GN=VIT_07s0031g00060 PE=4 SV=1	513	0	1	499	1	509	101.8	73	83.7	AT5G67230.1 | Nucleotide-diphospho-sugar transferases superfamily protein | Chr5:26822506-26824181 FORWARD LENGTH=492 | 201606	492	0	1	493	1	484	97.6	61.3	75.6
Dlo_pri0000F.1_g01960.1	540	tr|Q84QE1|Q84QE1_TOBAC Avr9/Cf-9 rapidly elicited protein 189 OS=Nicotiana tabacum GN=ACRE189 PE=2 SV=1	550	0	1	533	1	538	101.9	68.9	79.4	AT1G47056.1 | VIER F-box protein 1 | Chr1:17276103-17277659 REVERSE LENGTH=518 | 201606	518	0	1	533	1	513	95.9	57.4	71.1
Dlo_pri0000F.1_g01990.1	324	tr|F6HSZ0|F6HSZ0_VITVI Putative uncharacterized protein OS=Vitis vinifera GN=VIT_07s0129g01080 PE=4 SV=1	326	0	1	324	1	326	100.6	80.2	87	AT5G67270.1 | end binding protein 1C | Chr5:26840248-26841984 REVERSE LENGTH=329 | 201606	329	1e-147	1	323	1	328	101.5	67.9	77.5
Dlo_pri0000F.1_g02160.1	176	tr|M1CC45|M1CC45_SOLTU Uncharacterized protein OS=Solanum tuberosum GN=PGSC0003DMG400024982 PE=4 SV=1	173	6e-62	3	176	4	173	98.3	59.1	71.6	AT4G37300.1 | maternal effect embryo arrest 59 | Chr4:17554805-17555498 FORWARD LENGTH=173 | 201606	173	8e-46	4	175	1	172	98.3	47.2	64.2
Dlo_pri0000F.1_g02170.1	127	tr|U5DDG9|U5DDG9_AMBTC Uncharacterized protein OS=Amborella trichopoda GN=AMTR_s00066p00166610 PE=3 SV=1	205	3e-28	3	127	20	158	161.4	49.6	62.2	AT4G37320.1 | cytochrome P450%2C family 81%2C subfamily D%2C polypeptide 5 | Chr4:17559742-17561690 REVERSE LENGTH=495 | 201606	495	9e-29	3	123	317	457	389.8	49.6	63
Dlo_pri0000F.1_g02190.1	640	tr|F6HSW6|F6HSW6_VITVI Putative uncharacterized protein OS=Vitis vinifera GN=VIT_07s0129g00680 PE=4 SV=1	628	0	1	640	1	628	98.1	73.3	84.1	AT4G37380.1 | Tetratricopeptide repeat (TPR)-like superfamily protein | Chr4:17572040-17573938 REVERSE LENGTH=632 | 201606	632	0	6	640	1	632	98.8	59.2	77.2
Dlo_pri0000F.1_g02200.1	116	tr|A0A067GHC0|A0A067GHC0_CITSI Uncharacterized protein OS=Citrus sinensis GN=CISIN_1g034774mg PE=4 SV=1	84	4e-21	1	91	1	84	72.4	45.7	55.2	AT2G15000.7 | caspase-6 protein | Chr2:6481839-6482316 REVERSE LENGTH=101 | 201606	101	7e-14	1	92	1	94	87.1	42.2	49.1
Dlo_pri0000F.1_g02220.1	199	tr|A0A061DHC6|A0A061DHC6_THECC Zinc finger protein 7, putative OS=Theobroma cacao GN=TCM_000721 PE=4 SV=1	194	4e-52	1	199	1	194	97.5	52.3	69.8	AT1G24625.1 | zinc finger protein 7 | Chr1:8726009-8726638 REVERSE LENGTH=209 | 201606	209	2e-17	64	187	57	174	105	24.1	32.2
Dlo_pri0000F.1_g02230.1	598	tr|F6HSW4|F6HSW4_VITVI Putative uncharacterized protein OS=Vitis vinifera GN=VIT_07s0129g00660 PE=4 SV=1	600	0	1	597	1	597	100.3	84.3	92.5	AT2G14960.1 | Auxin-responsive GH3 family protein | Chr2:6451659-6453670 REVERSE LENGTH=590 | 201606	590	0	1	597	1	588	98.7	77.6	86.8
Dlo_pri0000F.1_g02240.1	508	tr|B9SG31|B9SG31_RICCO Natural resistance-associated macrophage protein, putative OS=Ricinus communis GN=RCOM_1154780 PE=3 SV=1	509	0	1	493	1	497	100.2	78.1	89	AT2G23150.1 | natural resistance-associated macrophage protein 3 | Chr2:9856422-9858565 REVERSE LENGTH=509 | 201606	509	0	25	492	27	499	100.2	72	83.3
Dlo_pri0000F.1_g02280.1	164	tr|B9SG32|B9SG32_RICCO Protein FRIGIDA, putative OS=Ricinus communis GN=RCOM_1154790 PE=4 SV=1	570	1e-46	10	153	11	150	347.6	51.8	68.9	AT5G48385.1 | FRIGIDA-like protein | Chr5:19609471-19611712 FORWARD LENGTH=558 | 201606	558	3e-12	13	145	15	149	340.2	32.3	52.4
Dlo_pri0000F.1_g02290.1	398	tr|F6HSW0|F6HSW0_VITVI Putative uncharacterized protein OS=Vitis vinifera GN=VIT_07s0129g00610 PE=4 SV=1	577	0	1	398	179	577	145	71.6	82.4	AT5G48385.1 | FRIGIDA-like protein | Chr5:19609471-19611712 FORWARD LENGTH=558 | 201606	558	8e-88	1	321	182	503	140.2	36.2	53.8
Dlo_pri0000F.1_g02300.1	283	tr|A0A022R3M1|A0A022R3M1_ERYGU Uncharacterized protein OS=Erythranthe guttata GN=MIMGU_mgv1a013804mg PE=4 SV=1	210	5e-25	64	283	1	210	74.2	40.3	48.1	#	#	#	#	#	#	#	#	#	#
Dlo_pri0000F.1_g02310.1	623	tr|A0A061DIC3|A0A061DIC3_THECC ARM-repeat/Tetratricopeptide repeat-like protein OS=Theobroma cacao GN=TCM_000741 PE=4 SV=1	647	0	7	550	12	564	103.9	54.9	69.2	AT5G43120.1 | ARM-repeat/Tetratricopeptide repeat (TPR)-like protein | Chr5:17312602-17314368 FORWARD LENGTH=588 | 201606	588	0	5	549	13	559	94.4	46.5	61.6
Dlo_pri0000F.1_g02320.1	270	tr|K4BD73|K4BD73_SOLLC Uncharacterized protein OS=Solanum lycopersicum GN=Solyc02g092770.2 PE=4 SV=1	272	1e-170	1	270	1	270	100.7	81.9	93	AT4G37470.1 | alpha/beta-Hydrolases superfamily protein | Chr4:17617045-17618363 REVERSE LENGTH=270 | 201606	270	1e-163	1	270	1	270	100	78.5	89.6
Dlo_pri0000F.1_g02330.1	385	tr|D7TTA6|D7TTA6_VITVI Putative uncharacterized protein OS=Vitis vinifera GN=VIT_07s0129g00520 PE=3 SV=1	384	0	1	379	4	378	99.7	75.3	85.5	AT4G33920.1 | Protein phosphatase 2C family protein | Chr4:16260876-16262703 FORWARD LENGTH=380 | 201606	380	0	1	378	1	371	98.7	67.3	79.2
Dlo_pri0000F.1_g02340.1	91	tr|E5FHZ6|E5FHZ6_ARAHY Late embryogenesis abundant protein group 8 protein OS=Arachis hypogaea GN=LEA8-1 PE=2 SV=1	94	1e-32	10	91	13	94	103.3	60.4	72.5	AT2G23110.2 | Late embryogenesis abundant protein%2C group 6 | Chr2:9840552-9840830 FORWARD LENGTH=92 | 201606	92	2e-18	3	91	6	92	101.1	49.5	65.9
Dlo_pri0000F.1_g02350.1	185	tr|A0A067GH71|A0A067GH71_CITSI Uncharacterized protein OS=Citrus sinensis GN=CISIN_1g013096mg PE=4 SV=1	263	8e-59	1	134	121	258	142.2	50.8	59.5	AT2G23093.2 | Major facilitator superfamily protein | Chr2:9832551-9834416 FORWARD LENGTH=382 | 201606	382	5e-46	1	123	240	362	206.5	44.3	52.4
Dlo_pri0000F.1_g02360.1	95	#	#	#	#	#	#	#	#	#	#	#	#	#	#	#	#	#	#	#	#
Dlo_pri0000F.1_g02410.1	104	tr|K4D9T6|K4D9T6_SOLLC Uncharacterized protein OS=Solanum lycopersicum GN=Solyc11g066790.1 PE=4 SV=1	1071	1e-14	12	99	612	684	1029.8	38.5	49	AT5G22750.1 | DNA/RNA helicase protein | Chr5:7565374-7570871 REVERSE LENGTH=1029 | 201606	1029	1e-16	65	99	606	640	989.4	27.9	31.7
Dlo_pri0000F.1_g02420.1	160	tr|M5WX86|M5WX86_PRUPE Uncharacterized protein OS=Prunus persica GN=PRUPE_ppa000693mg PE=4 SV=1	1033	9e-34	1	76	661	764	645.6	41.2	45.6	AT5G22750.1 | DNA/RNA helicase protein | Chr5:7565374-7570871 REVERSE LENGTH=1029 | 201606	1029	3e-32	1	87	657	771	643.1	38.1	45.6
Dlo_pri0000F.1_g02430.1	274	tr|M5W4H1|M5W4H1_PRUPE Uncharacterized protein OS=Prunus persica GN=PRUPE_ppa005401mg PE=4 SV=1	463	1e-108	1	259	1	271	169	59.5	75.9	AT2G23093.1 | Major facilitator superfamily protein | Chr2:9832193-9834416 FORWARD LENGTH=449 | 201606	449	5e-85	1	259	1	257	163.9	51.1	66.8
Dlo_pri0000F.1_g02440.1	289	tr|A0A0D2RBQ4|A0A0D2RBQ4_GOSRA Uncharacterized protein OS=Gossypium raimondii GN=B456_008G080300 PE=4 SV=1	282	2e-43	1	251	1	262	97.6	36	50.5	AT4G24230.6 | acyl-CoA-binding domain 3 | Chr4:12567122-12568754 REVERSE LENGTH=366 | 201606	366	8e-32	94	227	188	315	126.6	21.8	31.1
Dlo_pri0000F.1_g02450.1	382	tr|A0A061DNW0|A0A061DNW0_THECC Casein kinase II subunit alpha-2 OS=Theobroma cacao GN=TCM_000757 PE=4 SV=1	382	0	1	382	1	382	100	87.4	91.6	AT5G67380.1 | casein kinase alpha 1 | Chr5:26881156-26883383 REVERSE LENGTH=409 | 201606	409	0	22	382	42	409	107.1	81.4	89
Dlo_pri0000F.1_g02460.1	498	tr|A0A061DGZ5|A0A061DGZ5_THECC Phototropic-responsive NPH3 family protein OS=Theobroma cacao GN=TCM_000760 PE=4 SV=1	623	0	129	476	1	348	125.1	54.4	62.4	AT5G67385.1 | Phototropic-responsive NPH3 family protein | Chr5:26884754-26887083 FORWARD LENGTH=604 | 201606	604	1e-172	147	480	3	337	121.3	47.6	57.2
Dlo_pri0000F.1_g02470.1	226	tr|M5W6M2|M5W6M2_PRUPE Uncharacterized protein OS=Prunus persica GN=PRUPE_ppa002888mg PE=4 SV=1	624	1e-109	1	226	399	624	276.1	69	85	AT5G67385.5 | Phototropic-responsive NPH3 family protein | Chr5:26885094-26887083 FORWARD LENGTH=559 | 201606	559	5e-75	1	226	333	559	247.3	59.7	74.8
Dlo_pri0000F.1_g02500.1	311	tr|F6HSU5|F6HSU5_VITVI Peroxidase OS=Vitis vinifera GN=VIT_07s0129g00360 PE=3 SV=1	331	1e-164	8	311	6	331	106.4	71.7	83.9	AT4G37530.1 | Peroxidase superfamily protein | Chr4:17634786-17636082 FORWARD LENGTH=329 | 201606	329	1e-139	27	311	23	329	105.8	60.8	75.2
Dlo_pri0000F.1_g02520.1	333	tr|F6HSU5|F6HSU5_VITVI Peroxidase OS=Vitis vinifera GN=VIT_07s0129g00360 PE=3 SV=1	331	0	11	333	9	331	99.4	74.2	84.7	AT4G37530.1 | Peroxidase superfamily protein | Chr4:17634786-17636082 FORWARD LENGTH=329 | 201606	329	1e-165	27	333	23	329	98.8	63.1	76.9
Dlo_pri0000F.1_g02530.1	365	tr|A5AQA4|A5AQA4_VITVI Putative uncharacterized protein OS=Vitis vinifera GN=VITISV_007567 PE=4 SV=1	355	1e-165	14	364	5	355	97.3	65.8	76.7	AT4G33890.2 | transcriptional regulator of RNA polII%2C SAGA%2C subunit | Chr4:16250057-16251085 FORWARD LENGTH=342 | 201606	342	5e-89	10	361	1	339	93.7	46.8	64.7
Dlo_pri0000F.1_g02550.1	213	tr|A0A0B0PPG7|A0A0B0PPG7_GOSAR LOB domain-containing 38-like protein OS=Gossypium arboreum GN=F383_01883 PE=4 SV=1	232	3e-80	1	212	1	231	108.9	65.3	77.5	AT5G67420.2 | LOB domain-containing protein 37 | Chr5:26904576-26905415 REVERSE LENGTH=250 | 201606	250	6e-71	1	212	1	249	117.4	60.1	72.8
Dlo_pri0000F.1_g02600.1	214	tr|M5VS32|M5VS32_PRUPE Uncharacterized protein OS=Prunus persica GN=PRUPE_ppa016229mg PE=4 SV=1	216	5e-63	8	202	7	201	100.9	45.3	63.1	AT2G35990.1 | Putative lysine decarboxylase family protein | Chr2:15114070-15116647 FORWARD LENGTH=213 | 201606	213	2e-63	8	203	7	202	99.5	43.5	63.1
Dlo_pri0000F.1_g02620.1	365	tr|A0A067KIG2|A0A067KIG2_JATCU Uncharacterized protein OS=Jatropha curcas GN=JCGZ_12521 PE=4 SV=1	432	1e-45	183	349	1	160	118.4	26.8	30.7	AT2G23070.1 | Protein kinase superfamily protein | Chr2:9824162-9826871 REVERSE LENGTH=432 | 201606	432	3e-40	274	350	83	159	118.4	17.8	19.5
Dlo_pri0000F.1_g02630.1	111	tr|B9RCE3|B9RCE3_RICCO Putative uncharacterized protein OS=Ricinus communis GN=RCOM_1687250 PE=4 SV=1	208	2e-11	40	111	108	179	187.4	25.2	38.7	#	#	#	#	#	#	#	#	#	#
Dlo_pri0000F.1_g02640.1	185	tr|A0A068U220|A0A068U220_COFCA Uncharacterized protein OS=Coffea canephora GN=GSCOC_T00040025001 PE=4 SV=1	202	1e-126	1	182	18	199	109.2	91.9	95.1	AT2G23070.1 | Protein kinase superfamily protein | Chr2:9824162-9826871 REVERSE LENGTH=432 | 201606	432	1e-126	1	182	246	427	233.5	90.3	96.2
Dlo_pri0000F.1_g02660.1	454	tr|M5W906|M5W906_PRUPE Uncharacterized protein OS=Prunus persica GN=PRUPE_ppa021292mg PE=4 SV=1	426	0	54	453	12	425	93.8	62.3	75.3	AT2G23060.1 | Acyl-CoA N-acyltransferases (NAT) superfamily protein | Chr2:9812839-9814633 REVERSE LENGTH=413 | 201606	413	0	51	453	1	412	91	57.5	71.4
Dlo_pri0000F.1_g02670.1	177	tr|F6HSU0|F6HSU0_VITVI Putative uncharacterized protein OS=Vitis vinifera GN=VIT_07s0129g00250 PE=4 SV=1	629	5e-84	1	177	450	629	355.4	77.4	87	AT2G14820.2 | Phototropic-responsive NPH3 family protein | Chr2:6358864-6361300 FORWARD LENGTH=634 | 201606	634	5e-39	1	136	454	581	358.2	42.4	52.5
Dlo_pri0000F.1_g02680.1	458	tr|A0A067K7G2|A0A067K7G2_JATCU Uncharacterized protein OS=Jatropha curcas GN=JCGZ_12523 PE=4 SV=1	623	0	1	437	1	437	136	74.7	83.4	AT2G14820.2 | Phototropic-responsive NPH3 family protein | Chr2:6358864-6361300 FORWARD LENGTH=634 | 201606	634	0	1	437	1	437	138.4	58.7	75.1
Dlo_pri0000F.1_g02690.1	190	tr|A0A068U4Q8|A0A068U4Q8_COFCA Uncharacterized protein OS=Coffea canephora GN=GSCOC_T00040030001 PE=3 SV=1	405	2e-50	3	178	184	395	213.2	52.6	65.3	AT5G67460.2 | O-Glycosyl hydrolases family 17 protein | Chr5:26922070-26923274 REVERSE LENGTH=379 | 201606	379	3e-40	52	179	232	372	199.5	40.5	48.9
Dlo_pri0000F.1_g02700.1	90	tr|A0A0J8BTX3|A0A0J8BTX3_BETVU Uncharacterized protein OS=Beta vulgaris subsp. vulgaris GN=BVRB_8g190720 PE=4 SV=1	607	2e-16	1	90	494	590	674.4	50	68.9	AT3G42880.1 | Leucine-rich repeat protein kinase family protein | Chr3:14954587-14956577 FORWARD LENGTH=633 | 201606	633	5e-19	1	90	520	616	703.3	47.8	70
Dlo_pri0000F.1_g02720.1	899	tr|M1BXN4|M1BXN4_SOLTU Formin-like protein OS=Solanum tuberosum GN=PGSC0003DMG400021449 PE=3 SV=1	886	0	117	899	49	886	98.6	59.8	68.1	AT5G67470.1 | formin homolog 6 | Chr5:26926835-26930212 FORWARD LENGTH=899 | 201606	899	0	432	891	432	887	100	37.4	42.9
Dlo_pri0000F.1_g02730.1	411	tr|A0A0M4JJV3|A0A0M4JJV3_LONJA BTB/POZ and TAZ domain-containing protein OS=Lonicera japonica PE=2 SV=1	371	1e-168	77	410	37	370	90.3	56	66.4	AT5G67480.2 | BTB and TAZ domain protein 4 | Chr5:26931055-26932529 REVERSE LENGTH=383 | 201606	383	1e-158	32	406	10	377	93.2	50.6	66.4
Dlo_pri0000F.1_g02740.1	980	tr|W9RJJ1|W9RJJ1_9ROSA Calcium-transporting ATPase OS=Morus notabilis GN=L484_009398 PE=3 SV=1	1014	0	1	978	1	1014	103.5	83.2	92.6	AT4G37640.1 | calcium ATPase 2 | Chr4:17683225-17686808 REVERSE LENGTH=1014 | 201606	1014	0	1	978	1	1014	103.5	80.8	90.2
Dlo_pri0000F.1_g02830.1	673	#	#	#	#	#	#	#	#	#	#	#	#	#	#	#	#	#	#	#	#
Dlo_pri0000F.1_g02860.1	282	tr|Q5CZ53|Q5CZ53_SOLTU Pom30 protein OS=Solanum tuberosum GN=pom30 PE=2 SV=1	276	1e-155	10	282	4	276	97.9	75.2	85.8	AT5G67500.3 | voltage dependent anion channel 2 | Chr5:26935223-26937123 FORWARD LENGTH=276 | 201606	276	1e-138	10	282	4	276	97.9	64.9	80.9
Dlo_pri0000F.1_g02870.1	146	tr|A0A061F5L5|A0A061F5L5_THECC Translation protein SH3-like family protein OS=Theobroma cacao GN=TCM_025183 PE=3 SV=1	146	2e-98	1	146	1	146	100	96.6	100	AT3G49910.1 | Translation protein SH3-like family protein | Chr3:18504311-18504751 FORWARD LENGTH=146 | 201606	146	6e-94	1	146	1	146	100	87.7	97.3
Dlo_pri0000F.1_g02880.1	464	tr|M1BXN1|M1BXN1_SOLTU Uncharacterized protein OS=Solanum tuberosum GN=PGSC0003DMG400021447 PE=4 SV=1	488	1e-104	1	463	1	487	105.2	46.1	64.7	AT3G49900.1 | Phototropic-responsive NPH3 family protein | Chr3:18500635-18502614 REVERSE LENGTH=517 | 201606	517	2e-63	4	453	1	500	111.4	38.6	55.2
Dlo_pri0000F.1_g02890.1	324	tr|A0A067KII0|A0A067KII0_JATCU Adenylyl-sulfate kinase OS=Jatropha curcas GN=JCGZ_12536 PE=3 SV=1	294	1e-108	1	324	1	294	90.7	55.9	66	AT2G14750.1 | APS kinase | Chr2:6314128-6315501 FORWARD LENGTH=276 | 201606	276	2e-92	104	324	72	276	85.2	43.5	50.6
Dlo_pri0000F.1_g02900.1	139	tr|D7TT68|D7TT68_VITVI Putative uncharacterized protein OS=Vitis vinifera GN=VIT_07s0129g00120 PE=4 SV=1	108	2e-60	1	98	1	98	77.7	59.7	66.2	AT5G67530.1 | plant U-box 49 | Chr5:26941260-26943878 FORWARD LENGTH=595 | 201606	595	1e-57	1	98	1	98	428.1	58.3	64.7
Dlo_pri0000F.1_g02980.1	504	tr|M1BXM6|M1BXM6_SOLTU Uncharacterized protein OS=Solanum tuberosum GN=PGSC0003DMG400021445 PE=4 SV=1	596	0	10	504	99	596	118.3	80	87.7	AT5G67530.1 | plant U-box 49 | Chr5:26941260-26943878 FORWARD LENGTH=595 | 201606	595	0	10	504	99	595	118.1	72.2	84.3
Dlo_pri0000F.1_g02990.1	495	tr|F6HSS8|F6HSS8_VITVI Putative uncharacterized protein OS=Vitis vinifera GN=VIT_07s0129g00030 PE=4 SV=1	494	0	1	494	1	494	99.8	80.4	88.3	AT4G37650.1 | GRAS family transcription factor | Chr4:17691871-17693466 FORWARD LENGTH=531 | 201606	531	0	1	495	1	531	107.3	64.4	78.4
Dlo_pri0000F.1_g03010.1	133	tr|V7CII8|V7CII8_PHAVU Uncharacterized protein OS=Phaseolus vulgaris GN=PHAVU_002G010400g PE=4 SV=1	184	7e-52	1	117	1	120	138.3	66.2	70.7	AT3G49870.1 | ADP-ribosylation factor-like A1C | Chr3:18492674-18494021 REVERSE LENGTH=184 | 201606	184	5e-53	1	116	1	119	138.3	65.4	69.2
Dlo_pri0000F.1_g03060.1	192	tr|A5BCG6|A5BCG6_VITVI Putative uncharacterized protein OS=Vitis vinifera GN=VITISV_017116 PE=4 SV=1	947	1e-41	4	190	286	472	493.2	40.6	58.9	#	#	#	#	#	#	#	#	#	#
Dlo_pri0000F.1_g03070.1	112	tr|A5BUA9|A5BUA9_VITVI Putative uncharacterized protein OS=Vitis vinifera GN=VITISV_016225 PE=4 SV=1	817	4e-22	3	112	2	110	729.5	41.1	58	#	#	#	#	#	#	#	#	#	#
Dlo_pri0000F.1_g03110.1	845	tr|B9SH09|B9SH09_RICCO GTP binding protein, putative OS=Ricinus communis GN=RCOM_0580760 PE=4 SV=1	1010	0	29	751	88	839	119.5	54.1	66.5	AT5G67570.1 | Tetratricopeptide repeat (TPR)-like superfamily protein | Chr5:26952352-26955480 FORWARD LENGTH=798 | 201606	798	0	93	751	61	707	94.4	46.6	59.5
Dlo_pri0000F.1_g03120.1	91	tr|B7FGI3|B7FGI3_MEDTR Pre-mRNA branch site p14-like protein OS=Medicago truncatula GN=MTR_5g089300 PE=2 SV=1	124	3e-42	1	91	1	124	136.3	82.4	89	AT5G12190.1 | RNA-binding (RRM/RBD/RNP motifs) family protein | Chr5:3940731-3941105 REVERSE LENGTH=124 | 201606	124	3e-41	1	91	1	124	136.3	79.1	83.5
Dlo_pri0000F.1_g03130.1	133	tr|F6I440|F6I440_VITVI Putative uncharacterized protein OS=Vitis vinifera GN=VIT_18s0041g02260 PE=4 SV=1	179	1e-18	1	56	78	133	134.6	28.6	33.8	AT1G09400.2 | FMN-linked oxidoreductases superfamily protein | Chr1:3033676-3034639 REVERSE LENGTH=265 | 201606	265	2e-19	1	56	189	244	199.2	26.3	33.1
Dlo_pri0000F.1_g03140.1	613	tr|M1BXH1|M1BXH1_SOLTU Uncharacterized protein OS=Solanum tuberosum GN=PGSC0003DMG400021414 PE=3 SV=1	594	0	61	606	47	590	96.9	70	78	AT4G37670.2 | N-acetyl-l-glutamate synthase 2 | Chr4:17696179-17698836 REVERSE LENGTH=613 | 201606	613	0	61	607	59	612	100	64.8	75.2
Dlo_pri0000F.1_g03160.1	165	tr|A0A0L9TPC2|A0A0L9TPC2_PHAAN Uncharacterized protein OS=Phaseolus angularis GN=LR48_Vigan01g198400 PE=4 SV=1	177	3e-63	1	165	1	177	107.3	67.3	77.6	AT5G67620.1 | DUF4228 domain protein | Chr5:26964891-26965720 REVERSE LENGTH=182 | 201606	182	1e-44	1	165	1	181	110.3	52.7	67.3
Dlo_pri0000F.1_g03170.1	435	tr|A5B5X8|A5B5X8_VITVI Putative uncharacterized protein OS=Vitis vinifera GN=VITISV_015452 PE=4 SV=1	446	0	1	435	1	445	102.5	57	74.5	AT2G22900.1 | Galactosyl transferase GMA12/MNN10 family protein | Chr2:9744359-9746193 REVERSE LENGTH=449 | 201606	449	1e-158	59	435	63	445	103.2	48.3	63
Dlo_pri0000F.1_g03180.1	422	tr|A5B5X8|A5B5X8_VITVI Putative uncharacterized protein OS=Vitis vinifera GN=VITISV_015452 PE=4 SV=1	446	0	14	422	21	446	105.7	59	75.6	AT2G22900.1 | Galactosyl transferase GMA12/MNN10 family protein | Chr2:9744359-9746193 REVERSE LENGTH=449 | 201606	449	1e-165	64	420	85	444	106.4	52.4	65.6
Dlo_pri0000F.1_g03190.1	467	tr|A0A068U255|A0A068U255_COFCA DNA helicase OS=Coffea canephora GN=GSCOC_T00040066001 PE=4 SV=1	467	0	1	467	1	467	100	94.2	97.4	AT5G67630.1 | P-loop containing nucleoside triphosphate hydrolases superfamily protein | Chr5:26967535-26969306 REVERSE LENGTH=469 | 201606	469	0	1	465	1	467	100.4	86.3	94.2
Dlo_pri0000F.1_g03210.1	158	tr|M5W5B2|M5W5B2_PRUPE Uncharacterized protein OS=Prunus persica GN=PRUPE_ppa025319mg PE=4 SV=1	159	4e-44	4	152	3	155	100.6	55.1	69	AT1G58420.1 | Uncharacterized conserved protein UCP031279 | Chr1:21707407-21707946 FORWARD LENGTH=179 | 201606	179	1e-12	1	152	1	175	113.3	32.3	53.8
Dlo_pri0000F.1_g03230.1	160	tr|A0A0A0KJR2|A0A0A0KJR2_CUCSA Uncharacterized protein OS=Cucumis sativus GN=Csa_6G495810 PE=4 SV=1	168	6e-21	30	154	40	163	105	35.6	48.8	AT2G22880.1 | VQ motif-containing protein | Chr2:9741119-9741463 REVERSE LENGTH=114 | 201606	114	1e-15	30	154	12	112	71.2	27.5	40.6
Dlo_pri0000F.1_g03240.1	463	tr|B9SH32|B9SH32_RICCO Amino acid binding protein, putative OS=Ricinus communis GN=RCOM_0581600 PE=4 SV=1	477	0	1	463	1	477	103	68.9	82.9	AT5G65890.3 | ACT domain repeat 1 | Chr5:26355701-26357721 FORWARD LENGTH=477 | 201606	477	1e-166	1	461	2	477	103	54.6	72.4
Dlo_pri0000F.1_g03250.1	376	tr|A0A061FGU1|A0A061FGU1_THECC SGNH hydrolase-type esterase superfamily protein, putative OS=Theobroma cacao GN=TCM_034863 PE=4 SV=1	372	1e-157	5	374	3	370	98.9	58.8	72.6	AT5G45910.1 | GDSL-like Lipase/Acylhydrolase superfamily protein | Chr5:18620420-18622264 REVERSE LENGTH=372 | 201606	372	2e-92	11	365	4	362	98.9	39.4	56.4
Dlo_pri0000F.1_g03260.1	420	tr|W9SJV5|W9SJV5_9ROSA Uncharacterized protein OS=Morus notabilis GN=L484_013003 PE=4 SV=1	434	1e-156	1	419	1	433	103.3	55	74	AT1G10150.1 | Carbohydrate-binding protein | Chr1:3326160-3327404 FORWARD LENGTH=414 | 201606	414	1e-125	1	411	1	399	98.6	46	63.8
Dlo_pri0000F.1_g03270.1	78	tr|D7U6X7|D7U6X7_VITVI Putative uncharacterized protein OS=Vitis vinifera GN=VIT_00s1328g00020 PE=4 SV=1	82	1e-24	4	78	6	82	105.1	62.8	74.4	AT3G49780.1 | phytosulfokine 4 precursor | Chr3:18465750-18466254 FORWARD LENGTH=79 | 201606	79	4e-22	1	78	1	79	101.3	53.8	66.7
Dlo_pri0000F.1_g03330.1	205	tr|F6I2E1|F6I2E1_VITVI Putative uncharacterized protein OS=Vitis vinifera GN=VIT_00s0541g00020 PE=4 SV=1	194	1e-48	10	196	3	186	94.6	47.3	61.5	AT2G22850.2 | basic leucine-zipper 6 | Chr2:9732601-9733284 REVERSE LENGTH=227 | 201606	227	9e-26	1	179	1	214	110.7	35.1	50.2
Dlo_pri0000F.1_g03350.1	316	tr|F6I7I8|F6I7I8_VITVI Putative uncharacterized protein OS=Vitis vinifera GN=VIT_07s0151g00470 PE=4 SV=1	270	1e-147	47	316	2	270	85.4	65.8	75.6	AT3G49750.1 | receptor like protein 44 | Chr3:18450604-18451428 REVERSE LENGTH=274 | 201606	274	1e-130	63	316	19	274	86.7	57.9	66.8
Dlo_pri0000F.1_g03360.1	525	tr|M4QSR0|M4QSR0_9ERIC Squalene epoxidase OS=Camellia oleifera PE=2 SV=1	534	0	8	525	8	534	101.7	87.6	93.3	AT1G58440.1 | FAD/NAD(P)-binding oxidoreductase family protein | Chr1:21714094-21717246 REVERSE LENGTH=531 | 201606	531	0	47	524	47	525	101.1	72.4	83
Dlo_pri0000F.1_g03370.1	175	tr|F6I7J1|F6I7J1_VITVI Putative uncharacterized protein OS=Vitis vinifera GN=VIT_00s0525g00040 PE=4 SV=1	622	1e-54	43	175	2	134	355.4	50.9	60.6	AT5G65820.1 | Pentatricopeptide repeat (PPR) superfamily protein | Chr5:26339876-26341789 REVERSE LENGTH=637 | 201606	637	3e-46	1	175	8	159	364	49.1	60
Dlo_pri0000F.1_g03380.1	475	tr|A5ANV6|A5ANV6_VITVI Putative uncharacterized protein OS=Vitis vinifera GN=VITISV_021787 PE=4 SV=1	655	0	1	454	181	634	137.9	79.2	88.8	AT3G49730.1 | Tetratricopeptide repeat (TPR)-like superfamily protein | Chr3:18445730-18447646 REVERSE LENGTH=638 | 201606	638	0	1	448	157	607	134.3	67.2	82.1
Dlo_pri0000F.1_g03390.1	136	tr|A0A0R0HZ72|A0A0R0HZ72_SOYBN Uncharacterized protein OS=Glycine max GN=GLYMA_10G020400 PE=4 SV=1	963	2e-15	2	135	815	955	708.1	38.2	56.6	AT5G33406.1 | hAT dimerization domain-containing protein / transposase-like protein | Chr5:12676126-12678403 REVERSE LENGTH=509 | 201606	509	7e-12	3	71	288	355	374.3	24.3	31.6
Dlo_pri0000F.1_g03400.1	510	tr|A5BYK8|A5BYK8_VITVI Putative uncharacterized protein OS=Vitis vinifera GN=VITISV_003626 PE=4 SV=1	523	0	2	510	11	520	102.5	55.5	71.4	AT3G22220.4 | hAT transposon superfamily | Chr3:7839808-7842358 REVERSE LENGTH=761 | 201606	761	2e-75	4	508	11	522	149.2	32.7	51.4
Dlo_pri0000F.1_g03420.1	181	tr|M5WX86|M5WX86_PRUPE Uncharacterized protein OS=Prunus persica GN=PRUPE_ppa000693mg PE=4 SV=1	1033	5e-58	1	104	661	764	570.7	52.5	56.9	AT5G22750.1 | DNA/RNA helicase protein | Chr5:7565374-7570871 REVERSE LENGTH=1029 | 201606	1029	9e-56	1	103	657	759	568.5	48.1	54.1
Dlo_pri0000F.1_g03430.1	461	tr|F6H4P1|F6H4P1_VITVI Putative uncharacterized protein OS=Vitis vinifera GN=VIT_07s0031g01290 PE=4 SV=1	392	8e-34	300	415	49	164	85	14.5	18	AT3G56860.9 | UBP1-associated protein 2A | Chr3:21050708-21052144 REVERSE LENGTH=478 | 201606	478	2e-29	284	417	88	214	103.7	13	18.2
Dlo_pri0000F.1_g03440.1	261	tr|A0A059B0F0|A0A059B0F0_EUCGR Uncharacterized protein OS=Eucalyptus grandis GN=EUGRSUZ_H02338 PE=4 SV=1	262	1e-135	1	260	1	262	100.4	70.1	82	AT3G49720.3 | transmembrane protein | Chr3:18440192-18441655 REVERSE LENGTH=261 | 201606	261	1e-126	1	260	1	261	100	66.3	77.8
Dlo_pri0000F.1_g03460.1	93	tr|O80334|O80334_ACTDE 1-aminocyclopropane-1-carboxylate synthase OS=Actinidia deliciosa PE=2 SV=1	467	7e-52	1	92	1	92	502.2	88.2	91.4	AT4G37770.1 | 1-amino-cyclopropane-1-carboxylate synthase 8 | Chr4:17752222-17753925 FORWARD LENGTH=469 | 201606	469	7e-50	1	89	1	89	504.3	78.5	88.2
Dlo_pri0000F.1_g03470.1	305	tr|D7UEC5|D7UEC5_VITVI Putative uncharacterized protein OS=Vitis vinifera GN=VIT_00s1352g00010 PE=4 SV=1	339	1e-124	1	303	1	323	111.1	65.6	79	AT3G49690.1 | myb domain protein 84 | Chr3:18427941-18429100 FORWARD LENGTH=310 | 201606	310	6e-86	1	291	1	304	101.6	50.5	64.9
Dlo_pri0000F.1_g03530.1	302	tr|A5B626|A5B626_VITVI Putative uncharacterized protein OS=Vitis vinifera GN=VIT_00s0732g00010 PE=4 SV=1	283	8e-87	94	302	26	283	93.7	50.7	56.6	AT4G37790.1 | Homeobox-leucine zipper protein family | Chr4:17768241-17769272 FORWARD LENGTH=278 | 201606	278	2e-66	116	302	42	278	92.1	40.7	49.7
Dlo_pri0000F.1_g03540.1	293	tr|A5AQ11|A5AQ11_VITVI Xyloglucan endotransglucosylase/hydrolase OS=Vitis vinifera GN=VITISV_037683 PE=3 SV=1	288	0	10	293	5	288	98.3	82.6	89.1	AT5G65730.1 | xyloglucan endotransglucosylase/hydrolase 6 | Chr5:26299080-26300290 FORWARD LENGTH=292 | 201606	292	1e-171	1	291	1	292	99.7	74.4	86
Dlo_pri0000F.1_g03550.1	92	#	#	#	#	#	#	#	#	#	#	#	#	#	#	#	#	#	#	#	#
Dlo_pri0000F.1_g03560.1	122	tr|B9T176|B9T176_RICCO Putative uncharacterized protein OS=Ricinus communis GN=RCOM_0338850 PE=4 SV=1	135	3e-36	12	122	15	135	110.7	55.7	68	AT4G37810.1 | EPIDERMAL PATTERNING FACTOR-like protein | Chr4:17780970-17781544 FORWARD LENGTH=128 | 201606	128	9e-27	30	122	20	128	104.9	43.4	57.4
Dlo_pri0000F.1_g03570.1	526	tr|F6I7H5|F6I7H5_VITVI Putative uncharacterized protein OS=Vitis vinifera GN=VIT_00s0386g00030 PE=4 SV=1	582	4e-28	1	109	2	121	110.6	11.6	15.2	AT2G22795.1 | hypothetical protein | Chr2:9697380-9699584 REVERSE LENGTH=734 | 201606	734	3e-19	1	75	1	71	139.5	7.8	9.9
Dlo_pri0000F.1_g03610.1	97	tr|A0A068U2B8|A0A068U2B8_COFCA Uncharacterized protein OS=Coffea canephora GN=GSCOC_T00040111001 PE=3 SV=1	101	1e-46	1	97	1	101	104.1	76.3	82.5	AT4G37830.1 | cytochrome c oxidase-like protein | Chr4:17787672-17788762 REVERSE LENGTH=102 | 201606	102	7e-44	1	97	1	99	105.2	71.1	79.4
Dlo_pri0000F.1_g03620.1	312	tr|K4B6N6|K4B6N6_SOLLC Uncharacterized protein OS=Solanum lycopersicum GN=Solyc02g063510.1 PE=4 SV=1	330	1e-111	8	283	18	318	105.8	54.2	67.6	AT5G67020.1 | hypothetical protein | Chr5:26749962-26751146 FORWARD LENGTH=394 | 201606	394	4e-53	10	298	35	380	126.3	36.9	57.4
Dlo_pri0000F.1_g03630.1	1020	tr|A0A068U299|A0A068U299_COFCA Uncharacterized protein OS=Coffea canephora GN=GSCOC_T00040119001 PE=4 SV=1	1017	0	27	1000	24	1000	99.7	77.1	85.9	AT5G65700.2 | Leucine-rich receptor-like protein kinase family protein | Chr5:26281826-26284945 FORWARD LENGTH=1003 | 201606	1003	0	17	1020	15	1003	98.3	75.9	85.1
Dlo_pri0000F.1_g03690.1	348	tr|A0A0D2SIJ1|A0A0D2SIJ1_GOSRA Uncharacterized protein OS=Gossypium raimondii GN=B456_007G229000 PE=4 SV=1	328	1e-73	1	346	1	324	94.3	44.8	61.5	AT4G37850.2 | basic helix-loop-helix (bHLH) DNA-binding superfamily protein | Chr4:17796362-17797647 REVERSE LENGTH=328 | 201606	328	9e-50	158	325	137	304	94.3	25.3	35.9
Dlo_pri0000F.1_g03710.1	373	tr|B9SRX8|B9SRX8_RICCO Glucosamine 6-phosphate N-acetyltransferase, putative OS=Ricinus communis GN=RCOM_0517100 PE=4 SV=1	157	4e-87	3	153	4	154	42.1	32.4	37.8	AT5G15770.1 | glucose-6-phosphate acetyltransferase 1 | Chr5:5144093-5144542 REVERSE LENGTH=149 | 201606	149	2e-70	10	151	3	144	39.9	26.5	31.4
Dlo_pri0000F.1_g03740.1	300	tr|F6HXI9|F6HXI9_VITVI Putative uncharacterized protein OS=Vitis vinifera GN=VIT_09s0002g07870 PE=4 SV=1	321	1e-91	66	300	87	321	107	47	59.3	AT3G49645.2 | FAD-binding protein | Chr3:18403129-18404490 REVERSE LENGTH=241 | 201606	241	4e-68	64	299	14	240	80.3	38.3	53
Dlo_pri0000F.1_g03750.1	241	tr|A0A0P0V9D9|A0A0P0V9D9_ORYSJ Os01g0802400 protein (Fragment) OS=Oryza sativa subsp. japonica GN=Os01g0802400 PE=4 SV=1	200	3e-18	138	241	89	190	83	20.3	26.6	#	#	#	#	#	#	#	#	#	#
Dlo_pri0000F.1_g03770.1	133	tr|D7SSI8|D7SSI8_VITVI Putative uncharacterized protein OS=Vitis vinifera GN=VIT_07s0205g00010 PE=4 SV=1	132	4e-46	3	132	1	132	99.2	64.7	72.9	AT5G65660.1 | hydroxyproline-rich glycoprotein family protein | Chr5:26245444-26246245 REVERSE LENGTH=136 | 201606	136	2e-42	16	132	12	136	102.3	57.9	64.7
Dlo_pri0000F.1_g03800.1	272	tr|M1D0R1|M1D0R1_SOLTU Uncharacterized protein OS=Solanum tuberosum GN=PGSC0003DMG400030661 PE=4 SV=1	270	2e-56	13	224	5	242	99.3	44.1	53.3	AT5G09620.2 | Octicosapeptide/Phox/Bem1p family protein | Chr5:2983757-2985352 REVERSE LENGTH=493 | 201606	493	2e-48	11	145	37	195	181.2	31.2	39.3
Dlo_pri0000F.1_g03810.1	104	tr|A0A068U2I8|A0A068U2I8_COFCA Uncharacterized protein OS=Coffea canephora GN=GSCOC_T00040158001 PE=4 SV=1	105	4e-30	8	88	7	88	101	52.9	61.5	#	#	#	#	#	#	#	#	#	#
Dlo_pri0000F.1_g03820.1	133	tr|A0A059BLB2|A0A059BLB2_EUCGR Uncharacterized protein OS=Eucalyptus grandis GN=EUGRSUZ_F00448 PE=4 SV=1	177	1e-50	1	129	50	177	133.1	66.2	78.9	AT3G57230.5 | AGAMOUS-like 16 | Chr3:21179015-21180671 FORWARD LENGTH=206 | 201606	206	7e-31	1	122	77	198	154.9	45.9	63.2
Dlo_pri0000F.1_g03870.1	92	tr|K7K9Z2|K7K9Z2_SOYBN Uncharacterized protein OS=Glycine max PE=4 SV=1	73	3e-34	1	66	1	66	79.3	63	69.6	AT4G37940.1 | AGAMOUS-like 21 | Chr4:17835695-17838621 REVERSE LENGTH=228 | 201606	228	3e-33	1	61	1	61	247.8	58.7	65.2
Dlo_pri0000F.1_g03910.1	534	tr|M0YSU3|M0YSU3_HORVD Uncharacterized protein OS=Hordeum vulgare var. distichum PE=4 SV=1	540	6e-13	13	438	56	518	101.1	22.5	34.5	#	#	#	#	#	#	#	#	#	#
Dlo_pri0000F.1_g03940.1	156	tr|A0A059ADI0|A0A059ADI0_EUCGR Uncharacterized protein OS=Eucalyptus grandis GN=EUGRSUZ_J01592 PE=4 SV=1	155	2e-64	16	156	20	155	99.4	64.7	73.1	AT1G70780.1 | hypothetical protein | Chr1:26695462-26695975 REVERSE LENGTH=140 | 201606	140	1e-40	27	156	7	140	89.7	44.2	59
Dlo_pri0000F.1_g03960.1	170	#	#	#	#	#	#	#	#	#	#	#	#	#	#	#	#	#	#	#	#
Dlo_pri0000F.1_g04010.1	251	#	#	#	#	#	#	#	#	#	#	#	#	#	#	#	#	#	#	#	#
Dlo_pri0000F.1_g04020.1	233	tr|V4SXS8|V4SXS8_9ROSI Uncharacterized protein OS=Citrus clementina GN=CICLE_v10012950mg PE=4 SV=1	165	4e-89	1	160	1	160	70.8	55.4	61.8	AT1G66360.1 | Calcium-dependent lipid-binding (CaLB domain) family protein | Chr1:24751431-24752607 FORWARD LENGTH=174 | 201606	174	2e-80	1	164	1	166	74.7	46.8	60.5
Dlo_pri0000F.1_g04080.1	175	tr|D6MPF2|D6MPF2_9ROSI MYB1 OS=Morella rubra PE=2 SV=1	247	6e-14	10	118	91	203	141.1	29.7	38.9	#	#	#	#	#	#	#	#	#	#
Dlo_pri0000F.1_g04150.1	323	tr|A0A067EAD2|A0A067EAD2_CITSI Uncharacterized protein OS=Citrus sinensis GN=CISIN_1g031128mg PE=4 SV=1	164	1e-34	2	87	68	153	50.8	18.6	22	AT3G17980.1 | Calcium-dependent lipid-binding (CaLB domain) family protein | Chr3:6152417-6153115 FORWARD LENGTH=177 | 201606	177	2e-29	1	88	80	167	54.8	15.2	20.7
Dlo_pri0000F.1_g04170.1	215	tr|A0A0J8E6R9|A0A0J8E6R9_BETVU Uncharacterized protein OS=Beta vulgaris subsp. vulgaris GN=BVRB_3g067910 PE=4 SV=1	715	1e-25	3	170	460	628	332.6	28.4	43.7	AT3G42170.1 | BED zinc finger and hAT dimerization domain-containing protein DAYSLEEPER | Chr3:14321838-14323928 FORWARD LENGTH=696 | 201606	696	3e-12	19	166	491	617	323.7	20	33
Dlo_pri0000F.1_g04210.1	252	tr|A0A075DWE2|A0A075DWE2_ACTCH MYB110 OS=Actinidia chinensis GN=MYB110 PE=2 SV=1	242	8e-73	3	247	2	242	96	54.4	67.1	AT1G66370.1 | myb domain protein 113 | Chr1:24753634-24754604 FORWARD LENGTH=246 | 201606	246	6e-61	6	139	5	147	97.6	36.5	43.3
Dlo_pri0000F.1_g04280.1	139	tr|B5STZ5|B5STZ5_PRUDU R2R3 MYB transcription factor OS=Prunus dulcis GN=MYB10 PE=4 SV=1	225	5e-13	9	56	1	45	161.9	23.7	27.3	AT1G66380.2 | myb domain protein 114 | Chr1:24757413-24758332 FORWARD LENGTH=110 | 201606	110	8e-14	9	53	1	42	79.1	20.9	25.9
Dlo_pri0000F.1_g04290.1	313	tr|W8QH67|W8QH67_PRUPE Putative MYB105 OS=Prunus persica PE=2 SV=1	243	4e-71	58	304	1	239	77.6	41.5	49.5	AT1G66370.1 | myb domain protein 113 | Chr1:24753634-24754604 FORWARD LENGTH=246 | 201606	246	2e-58	63	196	5	147	78.6	29.1	34.2
Dlo_pri0000F.1_g04370.1	155	tr|D6MPF2|D6MPF2_9ROSI MYB1 OS=Morella rubra PE=2 SV=1	247	2e-24	7	135	5	187	159.4	40	53.5	AT1G56650.1 | production of anthocyanin pigment 1 | Chr1:21233714-21235089 REVERSE LENGTH=248 | 201606	248	4e-16	8	89	7	149	160	29	37.4
Dlo_pri0000F.1_g04430.1	371	tr|D7TSQ6|D7TSQ6_VITVI Putative uncharacterized protein OS=Vitis vinifera GN=VIT_14s0006g01370 PE=4 SV=1	433	0	39	369	74	403	116.7	66.6	80.1	AT4G26850.1 | GDP-L-galactose phosphorylase 1 | Chr4:13499262-13501145 REVERSE LENGTH=442 | 201606	442	1e-170	43	364	78	394	119.1	60.9	73.3
Dlo_pri0000F.1_g04440.1	254	#	#	#	#	#	#	#	#	#	#	#	#	#	#	#	#	#	#	#	#
Dlo_pri0000F.1_g04480.1	158	tr|A5BZ57|A5BZ57_VITVI Putative uncharacterized protein OS=Vitis vinifera GN=VIT_14s0006g01400 PE=4 SV=1	150	8e-67	8	156	2	147	94.9	66.5	76.6	AT1G66400.1 | calmodulin like 23 | Chr1:24770856-24771329 REVERSE LENGTH=157 | 201606	157	4e-54	11	156	6	151	99.4	51.9	67.1
Dlo_pri0000F.1_g04490.1	392	tr|A0A059BTN9|A0A059BTN9_EUCGR Uncharacterized protein OS=Eucalyptus grandis GN=EUGRSUZ_F02835 PE=3 SV=1	383	0	1	392	1	383	97.7	81.9	88.5	AT1G66430.1 | pfkB-like carbohydrate kinase family protein | Chr1:24778400-24780393 FORWARD LENGTH=384 | 201606	384	0	36	391	30	383	98	73.7	81.9
Dlo_pri0000F.1_g04500.1	166	tr|A0A0A0KQB8|A0A0A0KQB8_CUCSA Uncharacterized protein OS=Cucumis sativus GN=Csa_5G420320 PE=4 SV=1	84	1e-42	1	82	1	82	50.6	41.6	46.4	AT3G03430.1 | Calcium-binding EF-hand family protein | Chr3:814481-814732 FORWARD LENGTH=83 | 201606	83	7e-40	4	82	3	81	50	36.1	42.8
Dlo_pri0000F.1_g04510.1	596	tr|A0A068U3J3|A0A068U3J3_COFCA Uncharacterized protein OS=Coffea canephora GN=GSCOC_T00040171001 PE=4 SV=1	526	0	123	596	43	526	88.3	62.8	70.5	AT5G37790.1 | Protein kinase superfamily protein | Chr5:15008433-15011025 REVERSE LENGTH=552 | 201606	552	0	126	596	47	552	92.6	54.9	64.4
Dlo_pri0000F.1_g04560.1	509	tr|D7TSR3|D7TSR3_VITVI Putative uncharacterized protein OS=Vitis vinifera GN=VIT_14s0006g01440 PE=4 SV=1	333	2e-93	68	267	10	211	65.4	28.7	32.6	AT1G09700.2 | dsRNA-binding domain-like superfamily protein | Chr1:3137960-3140118 REVERSE LENGTH=279 | 201606	279	1e-29	74	238	10	177	54.8	13.2	19.1
Dlo_pri0000F.1_g04570.1	377	tr|A5BZP1|A5BZP1_VITVI Putative uncharacterized protein OS=Vitis vinifera GN=VIT_14s0006g01530 PE=4 SV=1	378	0	1	377	1	378	100.3	74.3	85.1	AT3G03440.1 | ARM repeat superfamily protein | Chr3:815709-818568 FORWARD LENGTH=408 | 201606	408	1e-143	23	357	66	402	108.2	63.7	74.8
Dlo_pri0000F.1_g04590.1	210	tr|A0A061ENU4|A0A061ENU4_THECC Myb domain protein 6 OS=Theobroma cacao GN=TCM_019261 PE=4 SV=1	224	2e-72	1	209	1	223	106.7	61.4	74.3	AT4G38620.1 | myb domain protein 4 | Chr4:18053866-18054876 FORWARD LENGTH=282 | 201606	282	2e-59	1	209	1	195	134.3	46.2	61.9
Dlo_pri0000F.1_g04600.1	317	tr|D7TST4|D7TST4_VITVI Putative uncharacterized protein OS=Vitis vinifera GN=VIT_14s0006g01750 PE=4 SV=1	312	1e-164	1	317	1	312	98.4	76.7	84.2	AT5G17460.5 | glutamyl-tRNA (Gln) amidotransferase subunit C | Chr5:5757582-5758867 REVERSE LENGTH=309 | 201606	309	1e-139	52	317	40	309	97.5	63.4	74.1
Dlo_pri0000F.1_g04610.1	734	tr|F6HSM1|F6HSM1_VITVI Putative uncharacterized protein OS=Vitis vinifera GN=VIT_14s0006g01840 PE=4 SV=1	633	0	109	732	1	611	86.2	63.8	70.6	AT5G37870.1 | Protein with RING/U-box and TRAF-like domain | Chr5:15073764-15074851 REVERSE LENGTH=281 | 201606	281	9e-18	536	725	82	275	38.3	7.8	12.5
Dlo_pri0000F.1_g04670.1	112	tr|A5BB12|A5BB12_VITVI Putative uncharacterized protein OS=Vitis vinifera GN=VITISV_024715 PE=4 SV=1	144	1e-32	10	112	43	144	128.6	51.8	67.9	AT2G01300.1 | mediator of RNA polymerase II transcription subunit | Chr2:151221-151691 REVERSE LENGTH=156 | 201606	156	4e-24	2	101	43	142	139.3	38.4	58.9
Dlo_pri0000F.1_g04690.1	145	tr|F6HSM6|F6HSM6_VITVI Putative uncharacterized protein OS=Vitis vinifera GN=VIT_14s0006g01930 PE=4 SV=1	144	1e-36	1	141	1	138	99.3	48.3	59.3	AT2G01300.1 | mediator of RNA polymerase II transcription subunit | Chr2:151221-151691 REVERSE LENGTH=156 | 201606	156	7e-27	9	136	8	142	107.6	33.8	55.9
Dlo_pri0000F.1_g04710.1	215	tr|M1D0F7|M1D0F7_SOLTU Protein-lysine N-methyltransferase PGSC0003DMG400030596 OS=Solanum tuberosum GN=PGSC0003DMG400030596 PE=3 SV=1	334	4e-41	59	164	177	334	155.3	37.7	43.7	AT1G66680.1 | S-adenosyl-L-methionine-dependent methyltransferases superfamily protein | Chr1:24866352-24868888 REVERSE LENGTH=358 | 201606	358	6e-27	59	163	192	357	166.5	31.6	38.6
Dlo_pri0000F.1_g04760.1	173	tr|A0A061E1I4|A0A061E1I4_THECC CAMP-regulated phosphoprotein 19-related protein isoform 1 OS=Theobroma cacao GN=TCM_007505 PE=4 SV=1	119	6e-59	56	173	1	119	68.8	54.3	60.7	AT5G64130.1 | cAMP-regulated phosphoprotein 19-related protein | Chr5:25664547-25665339 REVERSE LENGTH=115 | 201606	115	2e-51	56	172	1	115	66.5	48	55.5
Dlo_pri0000F.1_g04770.1	342	tr|A0A068U2M1|A0A068U2M1_COFCA Protein-lysine N-methyltransferase GSCOC_T00040207001 OS=Coffea canephora GN=GSCOC_T00040207001 PE=3 SV=1	340	0	1	342	1	340	99.4	79.2	86.5	AT1G66680.1 | S-adenosyl-L-methionine-dependent methyltransferases superfamily protein | Chr1:24866352-24868888 REVERSE LENGTH=358 | 201606	358	1e-154	1	341	1	357	104.7	66.1	80.4
Dlo_pri0000F.1_g04780.1	546	tr|K4BX20|K4BX20_SOLLC ATP synthase subunit beta OS=Solanum lycopersicum GN=Solyc05g008460.2 PE=3 SV=1	557	0	1	546	1	556	102	84.6	92.5	AT5G08680.1 | ATP synthase alpha/beta family protein | Chr5:2821992-2824683 FORWARD LENGTH=559 | 201606	559	0	25	546	37	558	102.4	78.2	86.8
Dlo_pri0000F.1_g04790.1	240	tr|D7TSX6|D7TSX6_VITVI Putative uncharacterized protein OS=Vitis vinifera GN=VIT_14s0006g02230 PE=4 SV=1	245	3e-53	50	240	58	245	102.1	47.9	60	AT1G60640.7 | stress response protein | Chr1:22337534-22339513 REVERSE LENGTH=256 | 201606	256	9e-16	115	217	105	189	106.7	17.1	25.4
Dlo_pri0000F.1_g04850.1	580	tr|L0CIW4|L0CIW4_DIOKA Pyruvate decarboxylase 3 (Fragment) OS=Diospyros kaki GN=PDC3 PE=2 SV=1	588	0	1	580	9	588	101.4	98.4	99.3	AT5G17380.1 | Thiamine pyrophosphate dependent pyruvate decarboxylase family protein | Chr5:5724920-5726720 REVERSE LENGTH=572 | 201606	572	0	11	580	4	572	98.6	76.6	87.1
Dlo_pri0000F.1_g04860.1	347	tr|M1D0E8|M1D0E8_SOLTU Uncharacterized protein OS=Solanum tuberosum GN=PGSC0003DMG400030591 PE=4 SV=1	341	1e-130	14	334	31	338	98.3	56.5	69.5	AT1G66810.3 | Zinc finger C-x8-C-x5-C-x3-H type family protein | Chr1:24927613-24928619 REVERSE LENGTH=310 | 201606	310	1e-75	38	332	42	304	89.3	40.6	51.6
Dlo_pri0000F.1_g04870.1	589	tr|A0A061EI69|A0A061EI69_THECC Uncharacterized protein isoform 2 OS=Theobroma cacao GN=TCM_019366 PE=4 SV=1	658	1e-160	1	580	1	626	111.7	53	68.9	AT1G66840.2 | PLASTID MOVEMENT IMPAIRED protein (DUF827) | Chr1:24933998-24936116 REVERSE LENGTH=607 | 201606	607	3e-63	45	560	39	580	103.1	32.3	49.9
Dlo_pri0000F.1_g04880.1	1153	tr|F6HSQ4|F6HSQ4_VITVI Putative uncharacterized protein OS=Vitis vinifera GN=VIT_14s0006g02520 PE=4 SV=1	1183	0	3	1152	4	1172	102.6	75.7	85.3	AT5G16210.1 | HEAT repeat-containing protein | Chr5:5290999-5297779 REVERSE LENGTH=1180 | 201606	1180	0	1	1150	1	1166	102.3	67	79.4
Dlo_pri0000F.1_g04890.1	288	tr|K4BBD6|K4BBD6_SOLLC Uncharacterized protein OS=Solanum lycopersicum GN=Solyc02g086280.2 PE=4 SV=1	276	3e-64	1	248	1	252	95.8	40.3	51.4	AT1G66940.3 | kinase-like protein | Chr1:24973596-24974684 REVERSE LENGTH=309 | 201606	309	1e-24	17	223	11	218	107.3	24.7	35.8
Dlo_pri0000F.1_g04900.1	291	tr|A0A061EP76|A0A061EP76_THECC Kinase superfamily protein, putative OS=Theobroma cacao GN=TCM_019394 PE=4 SV=1	268	2e-74	1	254	1	252	92.1	41.6	51.2	AT5G38260.1 | Protein kinase superfamily protein | Chr5:15283692-15285837 REVERSE LENGTH=638 | 201606	638	1e-31	8	272	10	269	219.2	28.5	45.7
Dlo_pri0000F.1_g04920.1	702	tr|M1CHX9|M1CHX9_SOLTU Uncharacterized protein OS=Solanum tuberosum GN=PGSC0003DMG400026384 PE=3 SV=1	685	0	16	690	12	685	97.6	56.4	71.5	AT5G38210.2 | Protein kinase family protein | Chr5:15262887-15265376 FORWARD LENGTH=698 | 201606	698	0	15	690	16	685	99.4	46.2	63.4
Dlo_pri0000F.1_g04930.1	155	tr|K4BBD4|K4BBD4_SOLLC Uncharacterized protein OS=Solanum lycopersicum GN=Solyc02g086260.1 PE=4 SV=1	153	8e-46	1	155	1	153	98.7	66.5	69.7	AT5G16200.2 | 50S ribosomal protein-like protein | Chr5:5289659-5290150 REVERSE LENGTH=163 | 201606	163	1e-22	1	155	3	162	105.2	41.9	63.2
Dlo_pri0000F.1_g04940.1	302	tr|A0A072U229|A0A072U229_MEDTR Uncharacterized protein OS=Medicago truncatula GN=MTR_7g082533 PE=4 SV=1	293	3e-56	24	257	22	265	97	32.1	47.7	AT1G66930.2 | Protein kinase superfamily protein | Chr1:24969980-24973069 FORWARD LENGTH=883 | 201606	883	1e-30	30	263	244	485	292.4	27.8	39.1
Dlo_pri0000F.1_g04950.1	384	tr|M1CHY8|M1CHY8_SOLTU Uncharacterized protein OS=Solanum tuberosum GN=PGSC0003DMG400026388 PE=3 SV=1	340	1e-171	24	338	1	314	88.5	59.6	68.5	AT5G38280.1 | PR5-like receptor kinase | Chr5:15293325-15295838 REVERSE LENGTH=665 | 201606	665	1e-136	34	351	320	639	173.2	50.3	65.1
Dlo_pri0000F.1_g04980.1	289	tr|W9S0U8|W9S0U8_9ROSA Uncharacterized protein OS=Morus notabilis GN=L484_027072 PE=4 SV=1	249	1e-53	51	260	7	221	86.2	32.9	47.4	AT5G38260.1 | Protein kinase superfamily protein | Chr5:15283692-15285837 REVERSE LENGTH=638 | 201606	638	1e-35	1	257	2	262	220.8	27.3	49.8
Dlo_pri0000F.1_g04990.1	136	tr|A0A068U2P6|A0A068U2P6_COFCA Uncharacterized protein OS=Coffea canephora GN=GSCOC_T00040251001 PE=4 SV=1	953	9e-25	20	123	23	125	700.7	33.8	50	AT5G38210.2 | Protein kinase family protein | Chr5:15262887-15265376 FORWARD LENGTH=698 | 201606	698	1e-17	15	119	16	119	513.2	25.7	45.6
Dlo_pri0000F.1_g05000.1	520	tr|M1CHY7|M1CHY7_SOLTU Uncharacterized protein OS=Solanum tuberosum GN=PGSC0003DMG400026388 PE=3 SV=1	655	0	16	474	174	629	126	54.2	65	AT5G38260.1 | Protein kinase superfamily protein | Chr5:15283692-15285837 REVERSE LENGTH=638 | 201606	638	1e-143	12	488	181	627	122.7	43.5	60.6
Dlo_pri0000F.1_g05010.1	372	tr|K4BBD6|K4BBD6_SOLLC Uncharacterized protein OS=Solanum lycopersicum GN=Solyc02g086280.2 PE=4 SV=1	276	3e-64	10	256	9	259	74.2	30.6	41.7	AT5G38210.1 | Protein kinase family protein | Chr5:15261035-15265376 FORWARD LENGTH=686 | 201606	686	1e-22	7	226	3	225	184.4	19.6	29
Dlo_pri0000F.1_g05030.1	103	#	#	#	#	#	#	#	#	#	#	#	#	#	#	#	#	#	#	#	#
Dlo_pri0000F.1_g05050.1	384	tr|K4BBC9|K4BBC9_SOLLC Uncharacterized protein OS=Solanum lycopersicum GN=Solyc02g086210.2 PE=3 SV=1	657	1e-172	7	340	302	633	171.1	60.9	74	AT1G70250.1 | receptor serine/threonine kinase | Chr1:26452975-26456088 FORWARD LENGTH=799 | 201606	799	1e-136	34	347	448	764	208.1	50.5	64.6
Dlo_pri0000F.1_g05080.1	330	tr|M1CHY8|M1CHY8_SOLTU Uncharacterized protein OS=Solanum tuberosum GN=PGSC0003DMG400026388 PE=3 SV=1	340	1e-152	20	287	48	314	103	60.9	71.2	AT1G70250.1 | receptor serine/threonine kinase | Chr1:26452975-26456088 FORWARD LENGTH=799 | 201606	799	1e-121	21	296	487	764	242.1	51.5	67
Dlo_pri0000F.1_g05090.1	686	tr|M1CHY7|M1CHY7_SOLTU Uncharacterized protein OS=Solanum tuberosum GN=PGSC0003DMG400026388 PE=3 SV=1	655	0	13	640	11	629	95.5	47.8	62.4	AT5G38260.1 | Protein kinase superfamily protein | Chr5:15283692-15285837 REVERSE LENGTH=638 | 201606	638	1e-167	1	650	2	623	93	40.1	58.9
Dlo_pri0000F.1_g05100.1	239	tr|A0A0R0F5H8|A0A0R0F5H8_SOYBN Uncharacterized protein OS=Glycine max GN=GLYMA_18G294700 PE=4 SV=1	258	5e-55	11	237	10	246	107.9	40.6	59.4	AT5G38210.2 | Protein kinase family protein | Chr5:15262887-15265376 FORWARD LENGTH=698 | 201606	698	6e-30	1	236	16	253	292.1	29.3	54
Dlo_pri0000F.1_g05110.1	384	tr|K4BBC9|K4BBC9_SOLLC Uncharacterized protein OS=Solanum lycopersicum GN=Solyc02g086210.2 PE=3 SV=1	657	1e-171	7	340	302	633	171.1	60.4	71.9	AT4G18250.1 | receptor Serine/Threonine kinase-like protein | Chr4:10087343-10090234 REVERSE LENGTH=689 | 201606	689	1e-135	11	333	327	649	179.4	51.3	65.9
Dlo_pri0000F.1_g05120.1	546	tr|I7FFR6|I7FFR6_CAMSI Hexose transporter OS=Camellia sinensis PE=2 SV=1	547	0	1	546	1	547	100.2	87.4	92.5	AT5G16150.3 | plastidic GLC translocator | Chr5:5272904-5275678 FORWARD LENGTH=546 | 201606	546	0	1	543	1	543	100	76.7	85.2
Dlo_pri0000F.1_g05130.1	435	tr|A0A067KMB9|A0A067KMB9_JATCU Mannose-6-phosphate isomerase OS=Jatropha curcas GN=JCGZ_12990 PE=3 SV=1	436	0	17	432	16	433	100.2	66	80	AT1G67070.2 | Mannose-6-phosphate isomerase%2C type I | Chr1:25042324-25044412 FORWARD LENGTH=441 | 201606	441	1e-180	2	435	5	441	101.4	57.5	74.7
Dlo_pri0000F.1_g05140.1	191	tr|A0A068VG82|A0A068VG82_COFCA Uncharacterized protein OS=Coffea canephora GN=GSCOC_T00007372001 PE=4 SV=1	191	1e-125	1	191	1	191	100	90.6	96.9	AT3G02560.3 | Ribosomal protein S7e family protein | Chr3:542341-543168 FORWARD LENGTH=191 | 201606	191	1e-116	1	191	1	191	100	80.1	91.6
Dlo_pri0000F.1_g05150.1	175	tr|D7TT22|D7TT22_VITVI Putative uncharacterized protein OS=Vitis vinifera GN=VIT_14s0006g02840 PE=4 SV=1	342	9e-66	27	172	183	339	195.4	61.1	70.3	AT5G38360.1 | alpha/beta-Hydrolases superfamily protein | Chr5:15331917-15333556 REVERSE LENGTH=337 | 201606	337	1e-55	25	165	174	325	192.6	53.7	64
Dlo_pri0000F.1_g05160.1	571	tr|A0A067G8Z1|A0A067G8Z1_CITSI Uncharacterized protein OS=Citrus sinensis GN=CISIN_1g016426mg PE=4 SV=1	390	1e-157	1	374	1	374	68.3	40.8	51.1	AT1G18850.1 | hypothetical protein | Chr1:6504928-6506127 REVERSE LENGTH=399 | 201606	399	1e-134	1	374	1	378	69.9	35.7	47.6
Dlo_pri0000F.1_g05180.1	345	tr|D7TT22|D7TT22_VITVI Putative uncharacterized protein OS=Vitis vinifera GN=VIT_14s0006g02840 PE=4 SV=1	342	0	30	342	30	339	99.1	72.8	80.9	AT5G38360.1 | alpha/beta-Hydrolases superfamily protein | Chr5:15331917-15333556 REVERSE LENGTH=337 | 201606	337	1e-155	3	340	1	330	97.7	62.6	76.2
Dlo_pri0000F.1_g05200.1	246	tr|A0A061EIH6|A0A061EIH6_THECC Basic helix-loop-helix DNA-binding superfamily protein, putative OS=Theobroma cacao GN=TCM_019445 PE=4 SV=1	256	2e-60	34	238	16	228	104.1	45.5	58.1	AT1G73830.2 | BR enhanced expression 3 | Chr1:27760027-27761346 FORWARD LENGTH=260 | 201606	260	2e-40	1	226	1	224	105.7	39.8	54.5
Dlo_pri0000F.1_g05210.1	351	tr|M5X2V3|M5X2V3_PRUPE Uncharacterized protein OS=Prunus persica GN=PRUPE_ppa016978mg PE=4 SV=1	361	0	1	351	1	361	102.8	80.3	89.5	AT5G38380.1 | zinc transporter | Chr5:15345660-15348217 FORWARD LENGTH=361 | 201606	361	0	1	343	1	351	102.8	73.8	85.8
Dlo_pri0000F.1_g05240.1	268	tr|A0A061EH82|A0A061EH82_THECC LOB domain-containing protein 41 OS=Theobroma cacao GN=TCM_019459 PE=4 SV=1	367	1e-108	1	246	1	259	136.9	63.4	71.3	AT3G02550.1 | LOB domain-containing protein 41 | Chr3:536747-537650 REVERSE LENGTH=263 | 201606	263	1e-86	1	255	1	240	98.1	52.2	67.9
Dlo_pri0000F.1_g05250.1	256	tr|A0A061EH82|A0A061EH82_THECC LOB domain-containing protein 41 OS=Theobroma cacao GN=TCM_019459 PE=4 SV=1	367	1e-110	1	248	1	258	143.4	68.4	76.6	AT3G02550.1 | LOB domain-containing protein 41 | Chr3:536747-537650 REVERSE LENGTH=263 | 201606	263	7e-90	1	256	1	238	102.7	56.2	70.7
Dlo_pri0000F.1_g05260.1	591	tr|B9RSK4|B9RSK4_RICCO Cytochrome P450, putative OS=Ricinus communis GN=RCOM_1725340 PE=3 SV=1	515	0	5	485	3	476	87.1	60.1	70.1	AT1G67110.1 | cytochrome P450%2C family 735%2C subfamily A%2C polypeptide 2 | Chr1:25061836-25065355 REVERSE LENGTH=512 | 201606	512	0	1	485	1	474	86.6	53.1	64.1
Dlo_pri0000F.1_g05290.1	496	tr|A0A068U3P4|A0A068U3P4_COFCA 3-ketoacyl-CoA synthase OS=Coffea canephora GN=GSCOC_T00040274001 PE=3 SV=1	496	0	1	496	1	496	100	89.7	96.2	AT1G68530.1 | 3-ketoacyl-CoA synthase 6 | Chr1:25712881-25714733 REVERSE LENGTH=497 | 201606	497	0	1	496	1	497	100.2	82.3	92.5
Dlo_pri0000F.1_g05300.1	517	tr|D7TT36|D7TT36_VITVI Putative uncharacterized protein OS=Vitis vinifera GN=VIT_14s0006g03000 PE=4 SV=1	516	0	1	515	1	514	99.8	75	86.8	AT5G38460.2 | ALG6%2C ALG8 glycosyltransferase family | Chr5:15398592-15400987 REVERSE LENGTH=533 | 201606	533	0	1	515	1	531	103.1	63.1	79.1
Dlo_pri0000F.1_g05340.1	586	tr|A5BSH6|A5BSH6_VITVI Putative uncharacterized protein OS=Vitis vinifera GN=VITISV_025296 PE=4 SV=1	601	1e-161	77	586	64	595	102.6	43.9	60.4	AT4G15020.2 | hAT transposon superfamily | Chr4:8575806-8578372 FORWARD LENGTH=768 | 201606	768	8e-64	96	461	198	603	131.1	23.4	35.7
Dlo_pri0000F.1_g05360.1	340	tr|F6HSF1|F6HSF1_VITVI Putative uncharacterized protein OS=Vitis vinifera GN=VIT_14s0006g03180 PE=4 SV=1	342	1e-170	1	340	1	342	100.6	67.6	80.3	AT5G16080.1 | carboxyesterase 17 | Chr5:5252533-5253567 REVERSE LENGTH=344 | 201606	344	1e-117	15	339	19	342	101.2	50.6	65
Dlo_pri0000F.1_g05370.1	535	tr|V4SY74|V4SY74_9ROSI Uncharacterized protein OS=Citrus clementina GN=CICLE_v10011450mg PE=3 SV=1	535	0	1	535	1	535	100	96.3	99.1	AT3G02530.1 | TCP-1/cpn60 chaperonin family protein | Chr3:528806-532457 REVERSE LENGTH=535 | 201606	535	0	1	535	1	535	100	92.1	97.4
Dlo_pri0000F.1_g05380.1	67	tr|V7C0J3|V7C0J3_PHAVU Uncharacterized protein OS=Phaseolus vulgaris GN=PHAVU_004G064400g PE=4 SV=1	95	6e-33	1	64	24	87	141.8	79.1	89.6	AT5G16060.1 | Cytochrome c oxidase biogenesis protein Cmc1-like protein | Chr5:5246161-5247209 FORWARD LENGTH=95 | 201606	95	2e-30	1	65	25	89	141.8	65.7	80.6
Dlo_pri0000F.1_g05430.1	262	tr|Q1AP39|Q1AP39_MANES 14-3-3 protein OS=Manihot esculenta PE=2 SV=1	264	1e-176	1	261	1	261	100.8	91.6	95.8	AT3G02520.2 | general regulatory factor 7 | Chr3:526800-527915 REVERSE LENGTH=265 | 201606	265	1e-169	7	261	4	259	101.1	87	92.4
Dlo_pri0000F.1_g05440.1	94	tr|M1AYG4|M1AYG4_SOLTU Uncharacterized protein OS=Solanum tuberosum GN=PGSC0003DMG400012676 PE=4 SV=1	128	4e-39	1	94	11	104	136.2	69.1	80.9	AT1G04560.1 | AWPM-19-like family protein | Chr1:1245070-1245888 FORWARD LENGTH=186 | 201606	186	5e-29	3	94	12	103	197.9	54.3	69.1
Dlo_pri0000F.1_g05450.1	406	tr|F6HSF6|F6HSF6_VITVI Rhomboid-like protein OS=Vitis vinifera GN=VIT_14s0006g03260 PE=3 SV=1	405	1e-161	17	405	8	404	99.8	58.1	71.9	AT5G38510.3 | Rhomboid-related intramembrane serine protease family protein | Chr5:15417839-15420002 REVERSE LENGTH=434 | 201606	434	1e-112	33	398	64	422	106.9	44.8	58.4
Dlo_pri0000F.1_g05460.1	572	tr|B9IL04|B9IL04_POPTR Uncharacterized protein OS=Populus trichocarpa GN=POPTR_0018s02030g PE=4 SV=2	529	1e-135	95	567	40	513	92.5	40	54.2	AT5G38690.2 | Zinc-finger domain of monoamine-oxidase A repressor R1 protein | Chr5:15479424-15482992 REVERSE LENGTH=572 | 201606	572	1e-114	95	567	29	560	100	35.7	52.1
Dlo_pri0000F.1_g05470.1	195	tr|A0A0A9AK86|A0A0A9AK86_ARUDO Uncharacterized protein OS=Arundo donax PE=4 SV=1	387	2e-44	1	116	44	159	198.5	37.4	46.7	AT5G38690.2 | Zinc-finger domain of monoamine-oxidase A repressor R1 protein | Chr5:15479424-15482992 REVERSE LENGTH=572 | 201606	572	8e-11	62	187	429	557	293.3	22.1	33.8
Dlo_pri0000F.1_g05480.1	263	tr|A0A067KD30|A0A067KD30_JATCU Uncharacterized protein OS=Jatropha curcas GN=JCGZ_12964 PE=4 SV=1	281	1e-138	39	259	49	269	106.8	72.6	77.2	AT5G38660.1 | acclimation of photosynthesis to environment | Chr5:15473285-15475497 REVERSE LENGTH=286 | 201606	286	1e-122	65	260	80	276	108.7	62.4	69.6
Dlo_pri0000F.1_g05490.1	454	tr|D7TKB8|D7TKB8_VITVI Non-specific serine/threonine protein kinase OS=Vitis vinifera GN=VIT_10s0003g04020 PE=4 SV=1	455	0	1	452	1	451	100.2	82.8	90.1	AT1G30270.1 | CBL-interacting protein kinase 23 | Chr1:10655270-10658524 FORWARD LENGTH=482 | 201606	482	0	13	452	28	467	106.2	77.3	86.1
Dlo_pri0000F.1_g05560.1	804	#	#	#	#	#	#	#	#	#	#	#	#	#	#	#	#	#	#	#	#
Dlo_pri0000F.1_g05600.1	293	tr|G0Y2K8|G0Y2K8_9MAGN CYC-like protein 1 (Fragment) OS=Tetracentron sinense PE=4 SV=1	302	2e-33	9	207	37	298	103.1	33.8	46.4	AT1G67260.3 | TCP family transcription factor | Chr1:25168152-25169307 REVERSE LENGTH=351 | 201606	351	9e-28	75	229	83	277	119.8	26.3	36.2
Dlo_pri0000F.1_g05610.1	182	tr|A0A067K9Y0|A0A067K9Y0_JATCU Uncharacterized protein OS=Jatropha curcas GN=JCGZ_12958 PE=4 SV=1	141	2e-75	46	182	5	141	77.5	57.1	67.6	AT5G38650.1 | Proteasome maturation factor UMP1 | Chr5:15471208-15472699 REVERSE LENGTH=141 | 201606	141	7e-74	42	182	1	141	77.5	53.8	68.1
Dlo_pri0000F.1_g05620.1	421	tr|M5X568|M5X568_PRUPE Uncharacterized protein OS=Prunus persica GN=PRUPE_ppa006567mg PE=4 SV=1	405	0	22	421	2	405	96.2	73.2	81.9	AT5G15860.1 | prenylcysteine methylesterase | Chr5:5178676-5181263 REVERSE LENGTH=427 | 201606	427	0	3	421	18	427	101.4	71.3	80.3
Dlo_pri0000F.1_g05650.1	285	tr|A0A067JWI0|A0A067JWI0_JATCU Uncharacterized protein OS=Jatropha curcas GN=JCGZ_25661 PE=4 SV=1	347	1e-155	3	285	60	347	121.8	78.9	87.7	AT3G02420.1 | dihydroflavonol 4-reductase/flavanone protein | Chr3:496179-498772 REVERSE LENGTH=348 | 201606	348	1e-148	3	285	60	348	122.1	76.1	87
Dlo_pri0000F.1_g05660.1	593	tr|A0A0A0LSH8|A0A0A0LSH8_CUCSA Uncharacterized protein OS=Cucumis sativus GN=Csa_1G031190 PE=4 SV=1	530	1e-104	359	552	258	451	89.4	26.3	29.5	AT3G17850.1 | Protein kinase superfamily protein | Chr3:6109854-6116245 REVERSE LENGTH=1296 | 201606	1296	2e-96	359	552	1020	1213	218.5	25.8	28.5
Dlo_pri0000F.1_g05670.1	98	#	#	#	#	#	#	#	#	#	#	#	#	#	#	#	#	#	#	#	#
Dlo_pri0000F.1_g05680.1	523	tr|M5W531|M5W531_PRUPE Uncharacterized protein OS=Prunus persica GN=PRUPE_ppa026856mg PE=4 SV=1	1493	1e-118	1	486	206	680	285.5	42.4	58.9	#	#	#	#	#	#	#	#	#	#
Dlo_pri0000F.1_g05730.1	757	tr|A0A0B2Q212|A0A0B2Q212_GLYSO Proline-rich receptor-like protein kinase PERK9 OS=Glycine soja GN=glysoja_016091 PE=4 SV=1	745	0	263	757	247	726	98.4	46.6	53.8	AT5G38560.1 | Protein kinase superfamily protein | Chr5:15439844-15443007 FORWARD LENGTH=681 | 201606	681	0	283	755	205	671	90	42.1	49.3
Dlo_pri0000F.1_g05780.1	355	tr|V4T1F0|V4T1F0_9ROSI Uncharacterized protein OS=Citrus clementina GN=CICLE_v10013759mg PE=4 SV=1	213	7e-60	8	200	7	199	60	27.9	37.7	AT2G35990.1 | Putative lysine decarboxylase family protein | Chr2:15114070-15116647 FORWARD LENGTH=213 | 201606	213	7e-60	8	200	7	199	60	25.9	38
Dlo_pri0000F.1_g05790.1	974	#	#	#	#	#	#	#	#	#	#	#	#	#	#	#	#	#	#	#	#
Dlo_pri0000F.1_g05800.1	348	tr|A0A061EPT1|A0A061EPT1_THECC Trichome birefringence-like 21, putative OS=Theobroma cacao GN=TCM_019613 PE=4 SV=1	425	1e-101	76	341	54	324	122.1	43.4	53.2	AT5G15900.1 | TRICHOME BIREFRINGENCE-LIKE 19 | Chr5:5189524-5192070 REVERSE LENGTH=426 | 201606	426	5e-83	88	336	67	319	122.4	37.9	48
Dlo_pri0000F.1_g05810.1	431	tr|W9RM26|W9RM26_9ROSA Uncharacterized protein OS=Morus notabilis GN=L484_009690 PE=4 SV=1	446	1e-135	2	431	8	432	103.5	47.8	61.5	AT5G15900.1 | TRICHOME BIREFRINGENCE-LIKE 19 | Chr5:5189524-5192070 REVERSE LENGTH=426 | 201606	426	1e-123	13	427	12	413	98.8	43.2	58.9
Dlo_pri0000F.1_g05820.1	484	tr|A0A061EPT1|A0A061EPT1_THECC Trichome birefringence-like 21, putative OS=Theobroma cacao GN=TCM_019613 PE=4 SV=1	425	1e-141	65	475	43	410	87.8	43.2	54.3	AT5G15900.1 | TRICHOME BIREFRINGENCE-LIKE 19 | Chr5:5189524-5192070 REVERSE LENGTH=426 | 201606	426	1e-114	68	478	48	413	88	37.2	51.2
Dlo_pri0000F.1_g05830.1	89	tr|A0A068U236|A0A068U236_COFCA Uncharacterized protein OS=Coffea canephora GN=GSCOC_T00039753001 PE=4 SV=1	426	5e-14	8	54	64	109	478.7	34.8	42.7	AT5G15900.2 | TRICHOME BIREFRINGENCE-LIKE 19 | Chr5:5189524-5192127 REVERSE LENGTH=445 | 201606	445	3e-15	22	54	91	122	500	30.3	32.6
Dlo_pri0000F.1_g05840.1	499	tr|U5FMX8|U5FMX8_POPTR Uncharacterized protein OS=Populus trichocarpa GN=POPTR_0017s14220g PE=3 SV=1	505	0	12	498	15	504	101.2	82	88.6	AT5G38530.1 | tryptophan synthase beta type 2 | Chr5:15424097-15426294 FORWARD LENGTH=506 | 201606	506	0	38	496	43	505	101.4	74.7	83.8
Dlo_pri0000F.1_g05850.1	324	tr|A0A0A0LML0|A0A0A0LML0_CUCSA Uncharacterized protein OS=Cucumis sativus GN=Csa_2G383350 PE=4 SV=1	287	1e-154	37	323	1	286	88.6	64.5	76.9	AT5G10730.1 | NAD(P)-binding Rossmann-fold superfamily protein | Chr5:3390822-3392947 REVERSE LENGTH=287 | 201606	287	1e-148	39	323	2	286	88.6	64.8	78.4
Dlo_pri0000F.1_g05860.1	67	tr|S8DWX9|S8DWX9_9LAMI Pollen coat-like protein OS=Genlisea aurea GN=M569_07020 PE=4 SV=1	66	3e-21	4	65	2	63	98.5	68.7	77.6	AT5G53820.1 | Late embryogenesis abundant protein (LEA) family protein | Chr5:21853475-21853866 FORWARD LENGTH=67 | 201606	67	4e-20	1	65	1	64	100	61.2	74.6
Dlo_pri0000F.1_g05880.1	491	tr|A1E289|A1E289_ACTDE Proline dehydrogenase OS=Actinidia deliciosa PE=2 SV=1	508	0	1	487	1	508	103.5	69.5	81.7	AT5G38710.1 | Methylenetetrahydrofolate reductase family protein | Chr5:15501340-15503899 FORWARD LENGTH=476 | 201606	476	0	1	484	1	475	96.9	53	70.9
Dlo_pri0000F.1_g05890.1	621	tr|A0A068U1J0|A0A068U1J0_COFCA Uncharacterized protein OS=Coffea canephora GN=GSCOC_T00039747001 PE=3 SV=1	618	0	1	621	1	618	99.5	70.7	82.4	AT3G02450.1 | cell division protein ftsH | Chr3:502876-505030 REVERSE LENGTH=622 | 201606	622	0	60	621	71	622	100.2	63.3	72.5
Dlo_pri0000F.1_g05900.1	358	tr|T1UPE7|T1UPE7_CAMSI S-adenosylmethionine decarboxylase proenzyme OS=Camellia sinensis PE=2 SV=1	359	0	1	357	1	358	100.3	72.9	84.6	AT3G02470.4 | S-adenosylmethionine decarboxylase | Chr3:510223-511323 FORWARD LENGTH=366 | 201606	366	1e-154	5	352	3	353	102.2	59.5	75.7
Dlo_pri0000F.1_g05910.1	66	tr|M0ZMH4|M0ZMH4_SOLTU Uncharacterized protein OS=Solanum tuberosum GN=PGSC0003DMG400001534 PE=4 SV=1	66	7e-23	1	65	1	65	100	69.7	89.4	AT5G38760.1 | Late embryogenesis abundant protein (LEA) family protein | Chr5:15524249-15524743 FORWARD LENGTH=67 | 201606	67	2e-20	3	65	4	66	101.5	59.1	78.8
Dlo_pri0000F.1_g05920.1	108	tr|A0A061ENI6|A0A061ENI6_THECC Glutamine dumper 2, putative OS=Theobroma cacao GN=TCM_019105 PE=4 SV=1	104	4e-28	1	106	1	97	96.3	55.6	68.5	AT4G25760.1 | glutamine dumper 2 | Chr4:13116149-13116538 FORWARD LENGTH=129 | 201606	129	3e-16	15	105	23	110	119.4	38.9	50
Dlo_pri0000F.1_g05940.1	177	tr|A0A067JK13|A0A067JK13_JATCU Uncharacterized protein OS=Jatropha curcas GN=JCGZ_25607 PE=4 SV=1	195	1e-87	1	177	1	176	110.2	75.1	85.9	AT3G30530.1 | basic leucine-zipper 42 | Chr3:12139512-12140033 FORWARD LENGTH=173 | 201606	173	7e-55	1	168	1	167	97.7	60.5	71.8
Dlo_pri0000F.1_g05950.1	804	tr|F6GVT9|F6GVT9_VITVI Putative uncharacterized protein OS=Vitis vinifera GN=VIT_14s0083g00730 PE=4 SV=1	714	0	119	804	1	714	88.8	49.1	62.9	AT5G11390.1 | WPP domain-interacting protein 1 | Chr5:3633971-3636418 FORWARD LENGTH=703 | 201606	703	1e-142	119	798	1	700	87.4	35.9	53
Dlo_pri0000F.1_g05960.1	121	tr|A5AW24|A5AW24_VITVI Putative uncharacterized protein OS=Vitis vinifera GN=VIT_14s0083g00770 PE=4 SV=1	121	6e-66	1	120	1	120	100	81.8	91.7	AT5G49550.1 | biogenesis of lysosome organelles complex 1 subunit-like protein | Chr5:20106702-20107156 REVERSE LENGTH=127 | 201606	127	1e-48	11	119	6	114	105	61.2	74.4
Dlo_pri0000F.1_g05970.1	305	tr|K4BC87|K4BC87_SOLLC Uncharacterized protein OS=Solanum lycopersicum GN=Solyc02g089360.2 PE=4 SV=1	795	7e-77	1	240	1	271	260.7	45.6	54.1	AT5G38840.1 | SMAD/FHA domain-containing protein | Chr5:15551329-15554846 FORWARD LENGTH=735 | 201606	735	8e-65	101	240	66	209	241	30.2	39.3
Dlo_pri0000F.1_g05980.1	159	tr|D7SML2|D7SML2_VITVI Putative uncharacterized protein OS=Vitis vinifera GN=VIT_14s0083g00780 PE=4 SV=1	673	7e-68	5	146	138	282	423.3	71.7	81.8	AT5G38840.1 | SMAD/FHA domain-containing protein | Chr5:15551329-15554846 FORWARD LENGTH=735 | 201606	735	4e-48	6	146	209	349	462.3	67.3	78.6
Dlo_pri0000F.1_g05990.1	383	tr|D7SML2|D7SML2_VITVI Putative uncharacterized protein OS=Vitis vinifera GN=VIT_14s0083g00780 PE=4 SV=1	673	1e-121	7	383	311	673	175.7	58.5	70.5	AT5G38840.1 | SMAD/FHA domain-containing protein | Chr5:15551329-15554846 FORWARD LENGTH=735 | 201606	735	9e-81	1	383	371	735	191.9	44.4	60.6
Dlo_pri0000F.1_g06000.1	666	tr|V4UWT7|V4UWT7_9ROSI Uncharacterized protein OS=Citrus clementina GN=CICLE_v10011493mg PE=4 SV=1	519	0	1	508	4	511	77.9	58	65.3	AT5G15740.1 | O-fucosyltransferase family protein | Chr5:5134788-5136956 REVERSE LENGTH=508 | 201606	508	0	22	507	15	499	76.3	53.2	63.1
Dlo_pri0000F.1_g06010.1	362	tr|A0A061EFL6|A0A061EFL6_THECC Pollen Ole e 1 allergen and extensin family protein OS=Theobroma cacao GN=TCM_018994 PE=4 SV=1	228	2e-57	1	191	1	191	63	30.9	37	AT5G15780.1 | Pollen Ole e 1 allergen and extensin family protein | Chr5:5144898-5146297 REVERSE LENGTH=401 | 201606	401	1e-40	7	163	9	170	110.8	23.2	29.6
Dlo_pri0000F.1_g06050.1	225	tr|A0A068U2D7|A0A068U2D7_COFCA Uncharacterized protein OS=Coffea canephora GN=GSCOC_T00039705001 PE=4 SV=1	227	1e-115	1	224	1	226	100.9	73.3	83.6	AT5G38895.1 | RING/U-box superfamily protein | Chr5:15572084-15573315 FORWARD LENGTH=221 | 201606	221	2e-84	1	223	1	217	98.2	55.6	71.1
Dlo_pri0000F.1_g06060.1	306	tr|D7SMN4|D7SMN4_VITVI Putative uncharacterized protein OS=Vitis vinifera GN=VIT_14s0083g01010 PE=4 SV=1	250	1e-114	77	302	29	249	81.7	52.3	62.4	AT5G38900.1 | Thioredoxin superfamily protein | Chr5:15573745-15574945 REVERSE LENGTH=217 | 201606	217	1e-101	82	303	1	217	70.9	43.1	57.2
Dlo_pri0000F.1_g06070.1	179	tr|A0A068U1F5|A0A068U1F5_COFCA Uncharacterized protein OS=Coffea canephora GN=GSCOC_T00039702001 PE=4 SV=1	475	1e-101	1	170	1	170	265.4	77.7	88.8	AT3G02300.1 | Regulator of chromosome condensation (RCC1) family protein | Chr3:461551-463929 FORWARD LENGTH=471 | 201606	471	8e-91	1	170	1	171	263.1	73.2	80.4
Dlo_pri0000F.1_g06140.1	344	tr|M5X0S6|M5X0S6_PRUPE Uncharacterized protein OS=Prunus persica GN=PRUPE_ppa005069mg PE=4 SV=1	478	0	34	343	168	477	139	74.1	81.7	AT3G02300.2 | Regulator of chromosome condensation (RCC1) family protein | Chr3:461518-463929 FORWARD LENGTH=482 | 201606	482	1e-166	35	336	179	480	140.1	69.2	77.9
Dlo_pri0000F.1_g06150.1	246	tr|M4IT41|M4IT41_CORKO Fruitful 1 OS=Cornus kousa GN=FUL1 PE=2 SV=1	250	1e-109	1	244	1	250	101.6	71.1	80.9	AT5G60910.1 | AGAMOUS-like 8 | Chr5:24502736-24506013 REVERSE LENGTH=242 | 201606	242	3e-90	1	240	1	236	98.4	56.1	70.7
Dlo_pri0000F.1_g06160.1	251	tr|Q202I8|Q202I8_DIOKA MADS-box protein OS=Diospyros kaki GN=MADS1 PE=2 SV=1	249	1e-159	1	251	1	249	99.2	97.6	97.6	AT3G02310.1 | K-box region and MADS-box transcription factor family protein | Chr3:464554-466687 REVERSE LENGTH=250 | 201606	250	1e-106	1	251	1	250	99.6	65.3	77.3
Dlo_pri0000F.1_g06190.1	584	tr|A5BTI2|A5BTI2_VITVI Putative uncharacterized protein OS=Vitis vinifera GN=VIT_14s0083g01090 PE=4 SV=1	579	0	18	583	1	569	99.1	84.2	90.1	AT3G02320.1 | N2%2CN2-dimethylguanosine tRNA methyltransferase | Chr3:470097-473492 FORWARD LENGTH=589 | 201606	589	0	18	569	1	548	100.9	73.6	82.9
Dlo_pri0000F.1_g06200.1	359	tr|A0A0D2RIS0|A0A0D2RIS0_GOSRA Uncharacterized protein OS=Gossypium raimondii GN=B456_008G200200 PE=4 SV=1	362	0	3	359	8	362	100.8	90.5	95.5	AT3G02230.1 | reversibly glycosylated polypeptide 1 | Chr3:415463-417304 FORWARD LENGTH=357 | 201606	357	0	6	342	16	352	99.4	84.4	89.4
Dlo_pri0000F.1_g06210.1	464	tr|D7SMP3|D7SMP3_VITVI Putative uncharacterized protein OS=Vitis vinifera GN=VIT_14s0083g01110 PE=3 SV=1	464	0	1	464	1	464	100	78.4	88.8	AT5G38970.1 | brassinosteroid-6-oxidase 1 | Chr5:15594935-15597774 REVERSE LENGTH=465 | 201606	465	0	1	464	1	465	100.2	69.2	82.5
Dlo_pri0000F.1_g06220.1	408	tr|A0A059ADR9|A0A059ADR9_EUCGR Uncharacterized protein OS=Eucalyptus grandis GN=EUGRSUZ_J01395 PE=4 SV=1	364	0	62	406	20	364	89.2	72.3	78.7	AT1G13680.1 | PLC-like phosphodiesterases superfamily protein | Chr1:4690409-4692702 FORWARD LENGTH=346 | 201606	346	1e-166	46	395	10	346	84.8	54.7	65.7
Dlo_pri0000F.1_g06230.1	409	tr|A0A061EH94|A0A061EH94_THECC COBRA-like extracellular glycosyl-phosphatidyl inositol-anchored protein family OS=Theobroma cacao GN=TCM_018950 PE=4 SV=1	432	0	1	409	1	432	105.6	82.6	91.7	AT5G15630.1 | COBRA-like extracellular glycosyl-phosphatidyl inositol-anchored protein family | Chr5:5084842-5086545 FORWARD LENGTH=431 | 201606	431	0	19	409	18	431	105.4	76.3	84.6
Dlo_pri0000F.1_g06280.1	448	tr|D7SIL9|D7SIL9_VITVI Putative uncharacterized protein OS=Vitis vinifera GN=VIT_17s0000g05070 PE=4 SV=1	456	0	1	447	1	451	101.8	82.1	90.2	AT5G60920.1 | COBRA-like extracellular glycosyl-phosphatidyl inositol-anchored protein family | Chr5:24511466-24513932 REVERSE LENGTH=456 | 201606	456	0	8	435	12	441	101.8	75.7	85.3
Dlo_pri0000F.1_g06300.1	189	tr|M5VS32|M5VS32_PRUPE Uncharacterized protein OS=Prunus persica GN=PRUPE_ppa016229mg PE=4 SV=1	216	3e-60	8	189	7	188	114.3	49.7	67.7	AT2G35990.1 | Putative lysine decarboxylase family protein | Chr2:15114070-15116647 FORWARD LENGTH=213 | 201606	213	8e-60	8	189	7	188	112.7	47.6	67.2
Dlo_pri0000F.1_g06330.1	319	tr|A0A0B0NH14|A0A0B0NH14_GOSAR Solute carrier family 25 member 44 OS=Gossypium arboreum GN=F383_13484 PE=3 SV=1	320	0	1	319	1	320	100.3	82.8	91.5	AT5G15640.1 | Mitochondrial substrate carrier family protein | Chr5:5087590-5089677 FORWARD LENGTH=323 | 201606	323	1e-178	4	319	6	323	101.3	75.2	86.5
Dlo_pri0000F.1_g06340.1	1250	tr|A0A022RZ14|A0A022RZ14_ERYGU Uncharacterized protein OS=Erythranthe guttata GN=MIMGU_mgv1a000477mg PE=4 SV=1	1128	0	9	1223	15	1122	90.2	45.8	58.6	AT3G51550.1 | Malectin/receptor-like protein kinase family protein | Chr3:19117877-19120564 REVERSE LENGTH=895 | 201606	895	0	16	779	24	815	71.6	29.4	38.6
Dlo_pri0000F.1_g06360.1	256	tr|B8A1R5|B8A1R5_MAIZE Uncharacterized protein OS=Zea mays GN=LOC100285409 PE=2 SV=1	648	8e-31	20	142	92	236	253.1	29.3	35.5	AT5G39040.1 | transporter associated with antigen processing protein 2 | Chr5:15625660-15629621 FORWARD LENGTH=644 | 201606	644	1e-30	59	142	155	249	251.6	23.4	27.3
Dlo_pri0000F.1_g06390.1	265	#	#	#	#	#	#	#	#	#	#	#	#	#	#	#	#	#	#	#	#
Dlo_pri0000F.1_g06420.1	138	tr|A0A068U1Z8|A0A068U1Z8_COFCA Uncharacterized protein OS=Coffea canephora GN=GSCOC_T00039698001 PE=3 SV=1	271	6e-22	16	66	148	198	196.4	31.9	35.5	AT5G15640.1 | Mitochondrial substrate carrier family protein | Chr5:5087590-5089677 FORWARD LENGTH=323 | 201606	323	6e-22	16	66	149	199	234.1	29.7	32.6
Dlo_pri0000F.1_g06430.1	406	tr|A0A061EN54|A0A061EN54_THECC Malectin/receptor-like protein kinase family protein, putative OS=Theobroma cacao GN=TCM_018874 PE=3 SV=1	910	3e-82	33	383	488	831	224.1	39.4	53.7	AT3G51550.1 | Malectin/receptor-like protein kinase family protein | Chr3:19117877-19120564 REVERSE LENGTH=895 | 201606	895	4e-77	66	383	509	822	220.4	36.9	49.8
Dlo_pri0000F.1_g06440.1	829	tr|A0A022RZ14|A0A022RZ14_ERYGU Uncharacterized protein OS=Erythranthe guttata GN=MIMGU_mgv1a000477mg PE=4 SV=1	1128	0	7	821	12	814	136.1	54.2	67.3	AT3G51550.1 | Malectin/receptor-like protein kinase family protein | Chr3:19117877-19120564 REVERSE LENGTH=895 | 201606	895	0	16	777	24	815	108	44.5	58.1
Dlo_pri0000F.1_g06450.1	224	tr|A0A067K4V3|A0A067K4V3_JATCU Uncharacterized protein OS=Jatropha curcas GN=JCGZ_19964 PE=3 SV=1	644	1e-118	1	222	1	222	287.5	75.9	90.2	AT5G39040.2 | transporter associated with antigen processing protein 2 | Chr5:15625660-15629018 FORWARD LENGTH=532 | 201606	532	9e-98	1	222	1	220	237.5	69.2	82.1
Dlo_pri0000F.1_g06470.1	435	tr|A0A061EFF8|A0A061EFF8_THECC Transporter associated with antigen processing protein 2 OS=Theobroma cacao GN=TCM_046755 PE=3 SV=1	644	0	63	430	272	639	148	74.5	80	AT5G39040.1 | transporter associated with antigen processing protein 2 | Chr5:15625660-15629621 FORWARD LENGTH=644 | 201606	644	0	63	429	270	636	148	70.8	77.5
Dlo_pri0000F.1_g06480.1	222	tr|B9T5M1|B9T5M1_RICCO SP1L, putative OS=Ricinus communis GN=RCOM_0048980 PE=4 SV=1	107	2e-21	1	85	1	81	48.2	23.9	28.8	AT1G69230.2 | SPIRAL1-like2 | Chr1:26026543-26027085 REVERSE LENGTH=110 | 201606	110	1e-21	1	85	1	84	49.5	22.5	27
Dlo_pri0000F.1_g06500.1	261	tr|U5FJ39|U5FJ39_POPTR Uncharacterized protein OS=Populus trichocarpa GN=POPTR_0017s13200g PE=4 SV=1	307	2e-69	1	241	1	243	117.6	44.4	60.5	AT3G51550.1 | Malectin/receptor-like protein kinase family protein | Chr3:19117877-19120564 REVERSE LENGTH=895 | 201606	895	4e-62	1	240	584	824	342.9	43.3	58.6
Dlo_pri0000F.1_g06510.1	352	tr|M1DBB7|M1DBB7_SOLTU Uncharacterized protein OS=Solanum tuberosum GN=PGSC0003DMG400035816 PE=4 SV=1	547	2e-91	1	310	188	494	155.4	42	59.4	AT3G51550.1 | Malectin/receptor-like protein kinase family protein | Chr3:19117877-19120564 REVERSE LENGTH=895 | 201606	895	4e-47	17	312	208	539	254.3	33.5	46.3
Dlo_pri0000F.1_g06520.1	113	tr|A0A068TUZ8|A0A068TUZ8_COFCA Uncharacterized protein OS=Coffea canephora GN=GSCOC_T00029566001 PE=4 SV=1	1444	6e-31	1	110	811	937	1277.9	59.3	73.5	AT5G39020.1 | Malectin/receptor-like protein kinase family protein | Chr5:15616917-15619358 FORWARD LENGTH=813 | 201606	813	1e-16	7	107	5	116	719.5	40.7	54.9
Dlo_pri0000F.1_g06540.1	106	tr|A0A059A559|A0A059A559_EUCGR Uncharacterized protein OS=Eucalyptus grandis GN=EUGRSUZ_K02537 PE=3 SV=1	646	1e-39	1	92	148	250	609.4	69.8	81.1	AT5G39040.2 | transporter associated with antigen processing protein 2 | Chr5:15625660-15629018 FORWARD LENGTH=532 | 201606	532	2e-34	1	92	160	262	501.9	68.9	81.1
Dlo_pri0000F.1_g06550.1	109	#	#	#	#	#	#	#	#	#	#	#	#	#	#	#	#	#	#	#	#
Dlo_pri0000F.1_g06590.1	134	tr|B9T5M1|B9T5M1_RICCO SP1L, putative OS=Ricinus communis GN=RCOM_0048980 PE=4 SV=1	107	1e-38	1	130	1	106	79.9	58.2	65.7	AT1G69230.2 | SPIRAL1-like2 | Chr1:26026543-26027085 REVERSE LENGTH=110 | 201606	110	2e-39	1	129	1	108	82.1	56.7	65.7
Dlo_pri0000F.1_g06600.1	381	tr|A0A022RVY2|A0A022RVY2_ERYGU Uncharacterized protein OS=Erythranthe guttata GN=MIMGU_mgv1a008225mg PE=4 SV=1	380	0	1	378	1	379	99.7	74.8	85.3	AT3G29770.1 | methyl esterase 11 | Chr3:11648471-11650565 FORWARD LENGTH=390 | 201606	390	1e-165	45	380	55	389	102.4	64.3	74.5
Dlo_pri0000F.1_g06610.1	302	tr|A0A0J8CV55|A0A0J8CV55_BETVU Uncharacterized protein OS=Beta vulgaris subsp. vulgaris GN=BVRB_3g058110 PE=4 SV=1	488	1e-113	7	300	178	484	161.6	55.6	70.9	AT3G29760.5 | Haloacid dehalogenase-like hydrolase (HAD) superfamily protein | Chr3:11589775-11591833 REVERSE LENGTH=533 | 201606	533	8e-82	93	292	318	516	176.5	37.7	51.3
Dlo_pri0000F.1_g06620.1	352	tr|A0A068U1B1|A0A068U1B1_COFCA Uncharacterized protein OS=Coffea canephora GN=GSCOC_T00039677001 PE=4 SV=1	387	3e-40	69	347	118	381	109.9	33.2	44.3	AT2G03630.1 | suppressor SRP40-like protein | Chr2:1103205-1104230 FORWARD LENGTH=310 | 201606	310	8e-21	105	351	87	306	88.1	24.4	32.1
Dlo_pri0000F.1_g06640.1	152	tr|D7SVA9|D7SVA9_VITVI Putative uncharacterized protein OS=Vitis vinifera GN=VIT_14s0068g00270 PE=4 SV=1	112	7e-25	49	145	1	99	73.7	36.8	43.4	AT3G02120.1 | hydroxyproline-rich glycoprotein family protein | Chr3:377122-377577 FORWARD LENGTH=126 | 201606	126	3e-17	93	145	58	111	82.9	23.7	28.9
Dlo_pri0000F.1_g06660.1	308	#	#	#	#	#	#	#	#	#	#	#	#	#	#	#	#	#	#	#	#
Dlo_pri0000F.1_g06680.1	400	tr|A0A067DWM1|A0A067DWM1_CITSI Uncharacterized protein OS=Citrus sinensis GN=CISIN_1g012730mg PE=4 SV=1	425	2e-14	81	397	5	308	106.2	21.2	37.2	#	#	#	#	#	#	#	#	#	#
Dlo_pri0000F.1_g06690.1	194	#	#	#	#	#	#	#	#	#	#	#	#	#	#	#	#	#	#	#	#
Dlo_pri0000F.1_g06730.1	349	#	#	#	#	#	#	#	#	#	#	#	#	#	#	#	#	#	#	#	#
Dlo_pri0000F.1_g06770.1	852	tr|A0A068U1D4|A0A068U1D4_COFCA Uncharacterized protein OS=Coffea canephora GN=GSCOC_T00039673001 PE=4 SV=1	661	0	114	798	3	661	77.6	52.1	61.2	AT3G29400.1 | exocyst subunit exo70 family protein E1 | Chr3:11297339-11299315 REVERSE LENGTH=658 | 201606	658	0	118	798	2	658	77.2	38.4	50.9
Dlo_pri0000F.1_g06780.1	167	tr|F6H488|F6H488_VITVI Putative uncharacterized protein OS=Vitis vinifera GN=VIT_14s0068g00280 PE=4 SV=1	158	5e-52	68	167	61	158	94.6	46.7	53.9	AT5G39210.1 | chlororespiratory reduction 7 | Chr5:15703231-15703999 FORWARD LENGTH=156 | 201606	156	6e-42	66	167	57	156	93.4	35.9	50.9
Dlo_pri0000F.1_g06790.1	155	tr|D7SVA9|D7SVA9_VITVI Putative uncharacterized protein OS=Vitis vinifera GN=VIT_14s0068g00270 PE=4 SV=1	112	4e-28	52	153	1	111	72.3	43.2	47.7	AT3G02120.1 | hydroxyproline-rich glycoprotein family protein | Chr3:377122-377577 FORWARD LENGTH=126 | 201606	126	5e-17	96	147	58	110	81.3	23.2	27.7
Dlo_pri0000F.1_g06800.1	732	tr|F6H486|F6H486_VITVI Putative uncharacterized protein OS=Vitis vinifera GN=VIT_14s0068g00250 PE=4 SV=1	652	0	79	731	1	652	89.1	62	75.4	AT3G29400.1 | exocyst subunit exo70 family protein E1 | Chr3:11297339-11299315 REVERSE LENGTH=658 | 201606	658	0	85	731	2	658	89.9	46.9	61.1
Dlo_pri0000F.1_g06810.1	458	tr|F6H3Z9|F6H3Z9_VITVI Putative uncharacterized protein OS=Vitis vinifera GN=VIT_14s0068g00450 PE=4 SV=1	454	0	11	458	4	454	99.1	59.2	75.8	AT3G02100.1 | UDP-Glycosyltransferase superfamily protein | Chr3:368840-370484 REVERSE LENGTH=464 | 201606	464	1e-151	11	458	12	461	101.3	48.3	65.3
Dlo_pri0000F.1_g06820.1	796	tr|B9RMZ7|B9RMZ7_RICCO Putative uncharacterized protein OS=Ricinus communis GN=RCOM_1341680 PE=4 SV=1	728	0	154	789	97	727	91.5	54.1	63.4	AT2G46915.1 | DUF3754 family protein%2C putative (DUF3754) | Chr2:19274018-19277707 REVERSE LENGTH=708 | 201606	708	0	154	789	94	707	88.9	48.1	60.3
Dlo_pri0000F.1_g06830.1	296	tr|A0A068VFI4|A0A068VFI4_COFCA Uncharacterized protein OS=Coffea canephora GN=GSCOC_T00007401001 PE=4 SV=1	295	1e-170	1	296	1	295	99.7	81.8	89.5	AT5G08520.1 | Duplicated homeodomain-like superfamily protein | Chr5:2755470-2757741 REVERSE LENGTH=298 | 201606	298	1e-129	1	296	1	298	100.7	70.6	77.7
Dlo_pri0000F.1_g06850.1	434	tr|M5XF48|M5XF48_PRUPE Uncharacterized protein OS=Prunus persica GN=PRUPE_ppa007408mg PE=4 SV=1	369	0	2	378	4	367	85	65.2	74.2	AT5G08580.2 | Calcium-binding EF hand family protein | Chr5:2780976-2782961 REVERSE LENGTH=391 | 201606	391	0	1	378	1	389	90.1	59.4	72.4
Dlo_pri0000F.1_g06860.1	157	tr|M1D2X0|M1D2X0_SOLTU Uncharacterized protein OS=Solanum tuberosum GN=PGSC0003DMG400031169 PE=4 SV=1	171	2e-22	12	132	18	136	108.9	38.2	55.4	AT4G24370.1 | hypothetical protein | Chr4:12611608-12612102 REVERSE LENGTH=164 | 201606	164	1e-22	4	147	8	157	104.5	43.9	60.5
Dlo_pri0000F.1_g06890.1	150	tr|A0A078CZI8|A0A078CZI8_BRANA BnaA03g35560D protein OS=Brassica napus GN=BnaA03g35560D PE=4 SV=1	425	4e-45	12	140	9	134	283.3	55.3	65.3	AT3G20020.2 | protein arginine methyltransferase 6 | Chr3:6984055-6987945 REVERSE LENGTH=413 | 201606	413	1e-43	6	140	1	144	275.3	56.7	64.7
Dlo_pri0000F.1_g06950.1	164	#	#	#	#	#	#	#	#	#	#	#	#	#	#	#	#	#	#	#	#
Dlo_pri0000F.1_g06990.1	133	tr|A0A061GNA2|A0A061GNA2_THECC Cysteine-rich RLK 10, putative OS=Theobroma cacao GN=TCM_030139 PE=4 SV=1	691	5e-13	44	112	30	103	519.5	30.8	39.1	AT4G05200.2 | cysteine-rich RLK (RECEPTOR-like protein kinase) 25 | Chr4:2679793-2682363 REVERSE LENGTH=693 | 201606	693	1e-13	26	106	29	116	521.1	27.8	38.3
Dlo_pri0000F.1_g07020.1	366	tr|A0A067FUT7|A0A067FUT7_CITSI Uncharacterized protein OS=Citrus sinensis GN=CISIN_1g014247mg PE=4 SV=1	428	0	85	366	147	428	116.9	66.1	70.5	AT3G20020.1 | protein arginine methyltransferase 6 | Chr3:6984055-6987945 REVERSE LENGTH=435 | 201606	435	1e-162	85	366	153	435	118.9	59.3	66.1
Dlo_pri0000F.1_g07030.1	502	tr|F6HVZ3|F6HVZ3_VITVI Putative uncharacterized protein OS=Vitis vinifera GN=VIT_10s0071g00770 PE=4 SV=1	479	0	41	502	39	479	95.4	69.5	78.5	AT3G20015.1 | Eukaryotic aspartyl protease family protein | Chr3:6978746-6980158 REVERSE LENGTH=470 | 201606	470	0	42	502	25	470	93.6	65.3	75.9
Dlo_pri0000F.1_g07040.1	316	tr|F6HVZ2|F6HVZ2_VITVI Putative uncharacterized protein OS=Vitis vinifera GN=VIT_10s0071g00780 PE=4 SV=1	993	1e-155	18	316	693	993	314.2	73.4	82.6	AT1G50410.3 | SNF2 domain-containing protein / helicase domain-containing protein / zinc finger protein-like protein | Chr1:18672828-18677365 FORWARD LENGTH=981 | 201606	981	1e-130	17	316	683	981	310.4	61.4	73.4
Dlo_pri0000F.1_g07100.1	593	tr|F6HVZ2|F6HVZ2_VITVI Putative uncharacterized protein OS=Vitis vinifera GN=VIT_10s0071g00780 PE=4 SV=1	993	0	97	590	221	716	167.5	63.9	72	AT1G50410.4 | SNF2 domain-containing protein / helicase domain-containing protein / zinc finger protein-like protein | Chr1:18672828-18676890 FORWARD LENGTH=883 | 201606	883	0	67	567	174	682	148.9	57.7	69.6
Dlo_pri0000F.1_g07110.1	208	#	#	#	#	#	#	#	#	#	#	#	#	#	#	#	#	#	#	#	#
Dlo_pri0000F.1_g07130.1	410	tr|A0A067KZQ7|A0A067KZQ7_JATCU Uncharacterized protein OS=Jatropha curcas GN=JCGZ_24472 PE=4 SV=1	998	2e-47	59	303	1	253	243.4	28.5	40	AT3G20010.7 | SNF2 domain-containing protein / helicase domain-containing protein / zinc finger protein-like protein | Chr3:6971352-6976340 FORWARD LENGTH=1047 | 201606	1047	5e-13	179	304	140	262	255.4	12.7	17.6
Dlo_pri0000F.1_g07150.1	218	tr|A0A097BU21|A0A097BU21_CITLA 23 kDa jasmonate-induced protein OS=Citrullus lanatus PE=2 SV=1	213	7e-72	1	215	1	213	97.7	52.3	64.7	#	#	#	#	#	#	#	#	#	#
Dlo_pri0000F.1_g07160.1	217	tr|A0A097BU21|A0A097BU21_CITLA 23 kDa jasmonate-induced protein OS=Citrullus lanatus PE=2 SV=1	213	1e-71	1	214	1	213	98.2	52.1	63.1	#	#	#	#	#	#	#	#	#	#
Dlo_pri0000F.1_g07170.1	440	tr|A0A067L8M7|A0A067L8M7_JATCU Uncharacterized protein OS=Jatropha curcas GN=JCGZ_24468 PE=4 SV=1	420	0	9	440	2	420	95.5	70	80.9	AT3G19990.1 | E3 ubiquitin-protein ligase | Chr3:6965671-6967102 FORWARD LENGTH=425 | 201606	425	0	5	440	3	425	96.6	69.1	81.6
Dlo_pri0000F.1_g07180.1	909	tr|A0A068TUG6|A0A068TUG6_COFCA Uncharacterized protein OS=Coffea canephora GN=GSCOC_T00029669001 PE=4 SV=1	827	0	10	808	4	797	91	52.6	66.8	AT2G26790.2 | Pentatricopeptide repeat (PPR) superfamily protein | Chr2:11425270-11427669 REVERSE LENGTH=799 | 201606	799	0	76	796	63	771	87.9	36.2	50.2
Dlo_pri0000F.1_g07190.1	723	tr|M5Y3P8|M5Y3P8_PRUPE Uncharacterized protein OS=Prunus persica GN=PRUPE_ppa002012mg PE=4 SV=1	729	0	24	723	21	727	100.8	65.1	79.1	AT5G23390.1 | polygalacturonase inhibitor (DUF639) | Chr5:7870719-7874283 REVERSE LENGTH=730 | 201606	730	0	41	723	50	728	101	56.2	71.5
Dlo_pri0000F.1_g07200.1	393	tr|A0A068V8B5|A0A068V8B5_COFCA Uncharacterized protein OS=Coffea canephora GN=GSCOC_T00019475001 PE=4 SV=1	292	1e-152	140	393	39	292	74.3	53.2	59.3	AT5G08540.1 | ribosomal RNA small subunit methyltransferase J | Chr5:2763914-2765431 FORWARD LENGTH=346 | 201606	346	1e-137	139	392	83	342	88	47.3	56.7
Dlo_pri0000F.1_g07210.1	579	tr|A0A061E9N6|A0A061E9N6_THECC Transducin family protein / WD-40 repeat family protein isoform 1 OS=Theobroma cacao GN=TCM_007644 PE=4 SV=1	581	0	1	579	1	581	100.3	74.1	84.1	AT5G08560.3 | transducin family protein / WD-40 repeat family protein | Chr5:2771104-2773827 REVERSE LENGTH=589 | 201606	589	0	1	577	1	588	101.7	66.1	80.7
Dlo_pri0000F.1_g07220.1	417	tr|M5XQ35|M5XQ35_PRUPE Alpha-galactosidase OS=Prunus persica GN=PRUPE_ppa006179mg PE=3 SV=1	423	0	15	417	22	423	101.4	76	84.7	AT5G08380.1 | alpha-galactosidase 1 | Chr5:2694851-2697616 REVERSE LENGTH=410 | 201606	410	0	16	417	5	410	98.3	73.1	85.4
Dlo_pri0000F.1_g07230.1	1149	tr|F6HVX7|F6HVX7_VITVI Katanin p80 WD40 repeat-containing subunit B1 homolog OS=Vitis vinifera GN=VIT_10s0071g01150 PE=3 SV=1	797	0	110	899	2	796	69.4	53.1	59.7	AT5G23430.1 | Transducin/WD40 repeat-like superfamily protein | Chr5:7894073-7899862 REVERSE LENGTH=837 | 201606	837	0	110	899	2	835	72.8	44.1	53.9
Dlo_pri0000F.1_g07240.1	147	tr|W9QN12|W9QN12_9ROSA Transcription factor-like protein DPB OS=Morus notabilis GN=L484_019689 PE=3 SV=1	349	9e-47	42	145	244	348	237.4	57.1	58.5	AT5G03415.1 | Transcription factor DP | Chr5:842842-845200 FORWARD LENGTH=385 | 201606	385	2e-27	42	145	248	384	261.9	43.5	53.1
Dlo_pri0000F.1_g07330.1	278	tr|F6HR57|F6HR57_VITVI Putative uncharacterized protein OS=Vitis vinifera GN=VIT_08s0040g01330 PE=3 SV=1	356	1e-156	1	249	1	248	128.1	81.7	86.3	AT5G03415.1 | Transcription factor DP | Chr5:842842-845200 FORWARD LENGTH=385 | 201606	385	1e-134	24	249	24	251	138.5	69.1	72.7
Dlo_pri0000F.1_g07340.1	225	tr|A0A0D2VA77|A0A0D2VA77_GOSRA Uncharacterized protein OS=Gossypium raimondii GN=B456_013G067700 PE=4 SV=1	236	2e-97	1	223	1	225	104.9	66.7	79.6	AT5G08350.1 | GRAM domain-containing protein / ABA-responsive protein-like protein | Chr5:2686417-2687175 REVERSE LENGTH=222 | 201606	222	1e-77	16	222	8	213	98.7	52.9	69.3
Dlo_pri0000F.1_g07350.1	411	tr|A0A0B0NE21|A0A0B0NE21_GOSAR F-box/LRR-repeat 4-like protein OS=Gossypium arboreum GN=F383_11213 PE=4 SV=1	411	0	1	411	1	411	100	73	86.4	AT5G23340.1 | RNI-like superfamily protein | Chr5:7856314-7857983 FORWARD LENGTH=405 | 201606	405	0	9	411	4	405	98.5	68.6	83.2
Dlo_pri0000F.1_g07380.1	442	tr|M5XAL5|M5XAL5_PRUPE Uncharacterized protein OS=Prunus persica GN=PRUPE_ppa005725mg PE=4 SV=1	446	0	1	441	1	443	100.9	70.6	82.1	AT3G19970.5 | alpha/beta-Hydrolases superfamily protein | Chr3:6959644-6961367 FORWARD LENGTH=434 | 201606	434	0	1	442	1	434	98.2	63.3	76.9
Dlo_pri0000F.1_g07390.1	382	tr|V4TM29|V4TM29_9ROSI Uncharacterized protein OS=Citrus clementina GN=CICLE_v10031833mg PE=4 SV=1	380	1e-153	1	381	1	376	99.5	62.3	74.3	AT5G08340.1 | Nucleotidylyl transferase superfamily protein | Chr5:2683901-2685604 FORWARD LENGTH=367 | 201606	367	1e-131	1	381	2	367	96.1	53.9	68.8
Dlo_pri0000F.1_g07400.1	730	tr|F6HW23|F6HW23_VITVI Putative uncharacterized protein OS=Vitis vinifera GN=VIT_10s0071g00210 PE=4 SV=1	1180	0	19	730	464	1180	161.6	85.5	91.1	AT3G19960.5 | myosin 1 | Chr3:6949787-6956736 FORWARD LENGTH=1166 | 201606	1166	0	20	728	447	1165	159.7	80.7	87.3
Dlo_pri0000F.1_g07410.1	128	#	#	#	#	#	#	#	#	#	#	#	#	#	#	#	#	#	#	#	#
Dlo_pri0000F.1_g07470.1	483	tr|F6HW23|F6HW23_VITVI Putative uncharacterized protein OS=Vitis vinifera GN=VIT_10s0071g00210 PE=4 SV=1	1180	0	1	456	5	464	244.3	72.7	81.6	AT3G19960.3 | myosin 1 | Chr3:6949787-6955593 FORWARD LENGTH=894 | 201606	894	0	1	455	1	445	185.1	67.7	76.2
Dlo_pri0000F.1_g07480.1	266	tr|A0A0H3YCR8|A0A0H3YCR8_CAMSI Superoxide dismutase OS=Camellia sinensis GN=FSD3 PE=2 SV=1	270	1e-160	1	266	1	270	101.5	80.8	89.8	AT5G23310.1 | Fe superoxide dismutase 3 | Chr5:7850624-7852241 FORWARD LENGTH=263 | 201606	263	1e-141	5	266	2	263	98.9	70.7	83.5
Dlo_pri0000F.1_g07490.1	105	tr|A9NKZ5|A9NKZ5_PICSI Putative uncharacterized protein OS=Picea sitchensis PE=2 SV=1	124	5e-24	18	91	35	111	118.1	41.9	59	AT1G71950.1 | Proteinase inhibitor%2C propeptide | Chr1:27080453-27081573 REVERSE LENGTH=136 | 201606	136	9e-18	14	91	41	120	129.5	33.3	49.5
Dlo_pri0000F.1_g07500.1	797	tr|F6HIN1|F6HIN1_VITVI Putative uncharacterized protein OS=Vitis vinifera GN=VIT_10s0042g00130 PE=4 SV=1	810	0	18	780	30	790	101.6	59	72.9	AT3G09040.4 | Pentatricopeptide repeat (PPR) superfamily protein | Chr3:2761195-2764281 REVERSE LENGTH=1028 | 201606	1028	1e-142	78	777	256	955	129	31.4	49.1
Dlo_pri0000F.1_g07520.1	598	tr|V4VEI6|V4VEI6_9ROSI Dihydroorotate dehydrogenase (quinone), mitochondrial OS=Citrus clementina GN=CICLE_v10031476mg PE=3 SV=1	460	0	197	598	36	439	76.9	59.2	63.2	AT5G23300.1 | pyrimidine d | Chr5:7847792-7850243 REVERSE LENGTH=460 | 201606	460	0	200	598	40	439	76.9	56.7	61.7
Dlo_pri0000F.1_g07530.1	901	tr|B9HZJ9|B9HZJ9_POPTR SPIKE family protein OS=Populus trichocarpa GN=POPTR_0011s00640g PE=4 SV=1	1848	0	36	901	983	1848	205.1	86.7	92.5	AT4G16340.2 | guanyl-nucleotide exchange factors%3BGTPase binding%3BGTP binding protein | Chr4:9228773-9241060 REVERSE LENGTH=1830 | 201606	1830	0	36	901	966	1830	203.1	84	89.8
Dlo_pri0000F.1_g07570.1	369	tr|K4CJD1|K4CJD1_SOLLC Uncharacterized protein OS=Solanum lycopersicum GN=Solyc08g016060.1 PE=4 SV=1	285	1e-173	104	368	14	281	77.2	64.5	67.2	AT4G16340.2 | guanyl-nucleotide exchange factors%3BGTPase binding%3BGTP binding protein | Chr4:9228773-9241060 REVERSE LENGTH=1830 | 201606	1830	1e-150	96	353	640	904	495.9	59.6	65.9
Dlo_pri0000F.1_g07620.1	854	tr|D7TC76|D7TC76_VITVI Putative uncharacterized protein OS=Vitis vinifera GN=VIT_11s0016g00100 PE=4 SV=1	1847	0	1	658	1	652	216.3	62.3	67	AT4G16340.2 | guanyl-nucleotide exchange factors%3BGTPase binding%3BGTP binding protein | Chr4:9228773-9241060 REVERSE LENGTH=1830 | 201606	1830	0	1	643	1	627	214.3	52.3	61.1
Dlo_pri0000F.1_g07630.1	723	tr|A0A068U9J3|A0A068U9J3_COFCA Uncharacterized protein OS=Coffea canephora GN=GSCOC_T00019651001 PE=4 SV=1	724	0	1	716	38	718	100.1	49.4	64.7	AT1G05460.2 | P-loop containing nucleoside triphosphate hydrolases superfamily protein | Chr1:1601357-1604658 REVERSE LENGTH=922 | 201606	922	1e-63	275	709	211	620	127.5	20.2	32.6
Dlo_pri0000F.1_g07640.1	719	tr|A0A068U9J3|A0A068U9J3_COFCA Uncharacterized protein OS=Coffea canephora GN=GSCOC_T00019651001 PE=4 SV=1	724	0	2	715	24	718	100.7	49.7	64	AT1G05460.1 | P-loop containing nucleoside triphosphate hydrolases superfamily protein | Chr1:1601357-1604658 REVERSE LENGTH=1002 | 201606	1002	6e-63	274	708	211	620	139.4	19.3	32.1
Dlo_pri0000F.1_g07650.1	466	tr|G7JIF2|G7JIF2_MEDTR Serine/threonine-protein phosphatase 2A activator OS=Medicago truncatula GN=MTR_4g053370 PE=3 SV=2	388	1e-177	112	466	38	388	83.3	53.6	61.4	AT4G08960.1 | phosphotyrosyl phosphatase activator (PTPA) family protein | Chr4:5746326-5747994 FORWARD LENGTH=392 | 201606	392	1e-174	77	466	4	391	84.1	53.2	63.5
Dlo_pri0000F.1_g07660.1	149	tr|A0A059AB52|A0A059AB52_EUCGR Uncharacterized protein OS=Eucalyptus grandis GN=EUGRSUZ_J00883 PE=4 SV=1	155	6e-85	7	147	14	154	104	81.2	89.9	AT5G23290.1 | prefoldin 5 | Chr5:7846144-7847428 FORWARD LENGTH=151 | 201606	151	1e-76	2	145	5	146	101.3	73.2	87.9
Dlo_pri0000F.1_g07690.1	366	tr|F6HIN5|F6HIN5_VITVI Putative uncharacterized protein OS=Vitis vinifera GN=VIT_10s0042g00170 PE=4 SV=1	255	1e-122	111	366	1	255	69.7	57.9	63.4	AT5G23280.1 | TCP family transcription factor | Chr5:7843017-7843769 FORWARD LENGTH=250 | 201606	250	7e-96	125	366	21	250	68.3	45.6	51.1
Dlo_pri0000F.1_g07710.1	193	tr|A0A061E2A1|A0A061E2A1_THECC C-terminal OS=Theobroma cacao GN=TCM_007701 PE=4 SV=1	172	2e-80	35	193	13	172	89.1	61.1	70.5	AT5G08320.1 | E2F-associated phosphoprotein | Chr5:2677153-2678603 FORWARD LENGTH=150 | 201606	150	3e-65	47	192	3	149	77.7	46.6	60.1
Dlo_pri0000F.1_g07720.1	265	tr|B9I914|B9I914_POPTR Uncharacterized protein OS=Populus trichocarpa GN=POPTR_0014s09750g PE=4 SV=2	1012	2e-25	61	136	168	243	381.9	21.5	23.4	#	#	#	#	#	#	#	#	#	#
Dlo_pri0000F.1_g07750.1	340	tr|A0A067KMS3|A0A067KMS3_JATCU Uncharacterized protein OS=Jatropha curcas GN=JCGZ_05980 PE=4 SV=1	311	1e-111	1	311	1	295	91.5	53.5	63.5	AT3G19950.1 | RING/U-box superfamily protein | Chr3:6942853-6943839 FORWARD LENGTH=328 | 201606	328	1e-93	14	310	19	300	96.5	46.8	57.4
Dlo_pri0000F.1_g07760.1	188	tr|F6HIN7|F6HIN7_VITVI Putative uncharacterized protein OS=Vitis vinifera GN=VIT_10s0042g00200 PE=4 SV=1	176	4e-70	1	187	1	175	93.6	63.8	75.5	AT1G50320.1 | thioredoxin X | Chr1:18638606-18639464 REVERSE LENGTH=182 | 201606	182	8e-58	1	187	1	181	96.8	51.6	68.1
Dlo_pri0000F.1_g07770.1	484	tr|B9S337|B9S337_RICCO Sugar transporter, putative OS=Ricinus communis GN=RCOM_1397030 PE=3 SV=1	514	0	1	476	1	502	106.2	71.5	84.9	AT3G19940.1 | Major facilitator superfamily protein | Chr3:6938211-6939975 FORWARD LENGTH=514 | 201606	514	0	19	476	21	503	106.2	63	77.5
Dlo_pri0000F.1_g07780.1	659	tr|F6HIU2|F6HIU2_VITVI Putative uncharacterized protein OS=Vitis vinifera GN=VIT_10s0042g01390 PE=4 SV=1	680	0	1	659	27	680	103.2	71.2	82.9	AT1G08070.1 | Tetratricopeptide repeat (TPR)-like superfamily protein | Chr1:2514374-2516599 REVERSE LENGTH=741 | 201606	741	0	1	659	46	741	112.4	45.1	63.9
Dlo_pri0000F.1_g07800.1	485	tr|D7TB41|D7TB41_VITVI Putative uncharacterized protein OS=Vitis vinifera GN=VIT_07s0130g00350 PE=4 SV=1	483	0	5	483	3	481	99.6	82.1	90.5	AT4G36480.2 | long-chain base1 | Chr4:17218598-17221124 FORWARD LENGTH=482 | 201606	482	0	3	481	1	479	99.4	74.8	88.7
Dlo_pri0000F.1_g07810.1	307	tr|D7TEV5|D7TEV5_VITVI Putative uncharacterized protein OS=Vitis vinifera GN=VIT_10s0042g00580 PE=4 SV=1	308	1e-134	1	304	1	307	100.3	66.8	77.5	AT3G19910.1 | RING/U-box superfamily protein | Chr3:6926497-6929324 FORWARD LENGTH=340 | 201606	340	1e-104	48	304	83	335	110.7	54.1	65.8
Dlo_pri0000F.1_g07820.1	575	tr|K7N2R3|K7N2R3_SOYBN Uncharacterized protein OS=Glycine max GN=GLYMA_20G104500 PE=4 SV=1	548	0	42	561	9	530	95.3	64.7	77.4	AT5G08305.1 | Pentatricopeptide repeat (PPR) superfamily protein | Chr5:2670134-2671738 REVERSE LENGTH=534 | 201606	534	0	53	563	14	525	92.9	50.1	68
Dlo_pri0000F.1_g07830.1	344	tr|M1BCU6|M1BCU6_SOLTU Uncharacterized protein OS=Solanum tuberosum GN=PGSC0003DMG400016412 PE=3 SV=1	332	0	1	343	1	331	96.5	86.6	90.7	AT5G08300.1 | Succinyl-CoA ligase%2C alpha subunit | Chr5:2667579-2669672 FORWARD LENGTH=347 | 201606	347	0	1	343	1	344	100.9	83.7	89.5
Dlo_pri0000F.1_g07840.1	142	tr|V7BQW0|V7BQW0_PHAVU Uncharacterized protein OS=Phaseolus vulgaris GN=PHAVU_006G122000g PE=4 SV=1	180	1e-103	1	142	39	180	126.8	99.3	100	AT5G08290.1 | mRNA splicing factor%2C thioredoxin-like U5 snRNP | Chr5:2666043-2666936 FORWARD LENGTH=142 | 201606	142	1e-105	1	142	1	142	100	97.9	100
Dlo_pri0000F.1_g07860.1	202	tr|M1BCU5|M1BCU5_SOLTU Uncharacterized protein OS=Solanum tuberosum GN=PGSC0003DMG400016411 PE=4 SV=1	197	1e-111	6	199	2	195	97.5	74.8	83.7	AT5G23230.1 | nicotinamidase 2 | Chr5:7826005-7826601 REVERSE LENGTH=198 | 201606	198	2e-96	8	195	3	192	98	63.9	78.7
Dlo_pri0000F.1_g07870.1	561	tr|A0A068VDH8|A0A068VDH8_COFCA Carboxypeptidase OS=Coffea canephora GN=GSCOC_T00004554001 PE=3 SV=1	486	0	15	474	24	478	86.6	60.8	72.2	AT5G23210.1 | serine carboxypeptidase-like 34 | Chr5:7810892-7814837 FORWARD LENGTH=499 | 201606	499	0	27	475	37	492	88.9	55.3	65.8
Dlo_pri0000F.1_g07890.1	545	tr|F6HF53|F6HF53_VITVI Putative uncharacterized protein OS=Vitis vinifera GN=VIT_01s0011g02060 PE=3 SV=1	545	0	1	545	2	544	100	79.4	89	AT5G23190.1 | cytochrome P450%2C family 86%2C subfamily B%2C polypeptide 1 | Chr5:7803478-7805659 REVERSE LENGTH=559 | 201606	559	0	27	543	31	550	102.6	71.2	81.7
Dlo_pri0000F.1_g07900.1	227	tr|A0A067EFU5|A0A067EFU5_CITSI Uncharacterized protein OS=Citrus sinensis GN=CISIN_1g027623mg PE=4 SV=1	221	1e-122	11	227	5	221	97.4	78.4	88.1	AT1G17330.1 | Metal-dependent phosphohydrolase | Chr1:5929966-5931595 FORWARD LENGTH=222 | 201606	222	1e-119	8	225	3	220	97.8	73.6	86.8
Dlo_pri0000F.1_g07910.1	285	tr|U7E0Q2|U7E0Q2_POPTR Uncharacterized protein OS=Populus trichocarpa GN=POPTR_0175s00200g PE=4 SV=1	299	3e-36	1	279	1	296	104.9	39.6	54	AT5G23160.1 | transmembrane protein | Chr5:7795409-7796310 REVERSE LENGTH=271 | 201606	271	3e-16	6	279	4	268	95.1	26.7	42.5
Dlo_pri0000F.1_g07940.1	105	tr|A0A0D2TWL3|A0A0D2TWL3_GOSRA Uncharacterized protein OS=Gossypium raimondii GN=B456_013G070100 PE=3 SV=1	133	3e-69	1	105	29	133	126.7	100	100	AT4G14320.1 | Zinc-binding ribosomal protein family protein | Chr4:8242684-8243805 REVERSE LENGTH=105 | 201606	105	1e-67	1	105	1	105	100	93.3	96.2
Dlo_pri0000F.1_g07950.1	119	tr|D7M1N2|D7M1N2_ARALL ATP-dependent Clp protease proteolytic subunit OS=Arabidopsis lyrata subsp. lyrata GN=ARALYDRAFT_910322 PE=3 SV=1	237	1e-48	1	100	2	100	199.2	68.1	73.1	AT5G23140.1 | nuclear-encoded CLP protease P7 | Chr5:7783811-7784826 FORWARD LENGTH=241 | 201606	241	4e-50	1	100	2	104	202.5	67.2	74.8
Dlo_pri0000F.1_g07990.1	114	tr|F6HF49|F6HF49_VITVI ATP-dependent Clp protease proteolytic subunit OS=Vitis vinifera GN=VIT_01s0011g02100 PE=3 SV=1	241	2e-72	1	113	126	238	211.4	89.5	96.5	AT5G23140.1 | nuclear-encoded CLP protease P7 | Chr5:7783811-7784826 FORWARD LENGTH=241 | 201606	241	1e-66	1	113	128	240	211.4	80.7	90.4
Dlo_pri0000F.1_g08010.1	1473	tr|M5XKP8|M5XKP8_PRUPE Uncharacterized protein OS=Prunus persica GN=PRUPE_ppa000196mg PE=4 SV=1	1480	0	1	1172	1	1170	100.5	41.3	51.7	AT5G23150.2 | Tudor/PWWP/MBT domain-containing protein | Chr5:7786173-7791648 FORWARD LENGTH=1339 | 201606	1339	1e-154	477	1172	376	1057	90.9	22.5	29.8
Dlo_pri0000F.1_g08070.1	405	tr|A0A061EA25|A0A061EA25_THECC Peptidoglycan-binding LysM domain-containing protein, putative isoform 1 OS=Theobroma cacao GN=TCM_007736 PE=4 SV=1	386	1e-162	57	405	49	386	95.3	58.3	69.1	AT5G23130.1 | Peptidoglycan-binding LysM domain-containing protein | Chr5:7781475-7783333 FORWARD LENGTH=397 | 201606	397	1e-110	60	405	69	397	98	45.9	59.3
Dlo_pri0000F.1_g08080.1	416	tr|D7T9G8|D7T9G8_VITVI Putative uncharacterized protein OS=Vitis vinifera GN=VIT_01s0011g02150 PE=4 SV=1	404	0	1	416	1	404	97.1	80.8	88.7	AT5G23120.2 | photosystem II stability/assembly factor%2C chloroplast (HCF136) | Chr5:7778085-7780463 FORWARD LENGTH=426 | 201606	426	0	88	416	99	426	102.4	67.1	76.4
Dlo_pri0000F.1_g08090.1	1573	tr|M5XVG6|M5XVG6_PRUPE Uncharacterized protein OS=Prunus persica GN=PRUPE_ppa000003mg PE=4 SV=1	4774	0	1	1573	3204	4774	303.5	68.5	82.1	AT5G23110.1 | Zinc finger%2C C3HC4 type (RING finger) family protein | Chr5:7758307-7775509 FORWARD LENGTH=4706 | 201606	4706	0	1	1573	3176	4706	299.2	59	74.3
Dlo_pri0000F.1_g08190.1	675	tr|F6HF47|F6HF47_VITVI Putative uncharacterized protein OS=Vitis vinifera GN=VIT_01s0011g02160 PE=4 SV=1	4650	0	6	671	2355	3019	688.9	68.3	81.5	AT5G23110.1 | Zinc finger%2C C3HC4 type (RING finger) family protein | Chr5:7758307-7775509 FORWARD LENGTH=4706 | 201606	4706	0	5	671	2340	2996	697.2	56.4	76.1
Dlo_pri0000F.1_g08200.1	204	tr|B9RFZ9|B9RFZ9_RICCO RNA-binding protein, putative OS=Ricinus communis GN=RCOM_1438260 PE=4 SV=1	443	1e-27	15	143	117	246	217.2	32.4	39.7	AT1G29400.3 | MEI2-like protein 5 | Chr1:10290393-10293696 REVERSE LENGTH=800 | 201606	800	8e-11	29	191	68	233	392.2	25	40.7
Dlo_pri0000F.1_g08210.1	172	#	#	#	#	#	#	#	#	#	#	#	#	#	#	#	#	#	#	#	#
Dlo_pri0000F.1_g08230.1	2407	tr|F6HF47|F6HF47_VITVI Putative uncharacterized protein OS=Vitis vinifera GN=VIT_01s0011g02160 PE=4 SV=1	4650	0	8	2339	13	2374	193.2	72.4	83.5	AT5G23110.1 | Zinc finger%2C C3HC4 type (RING finger) family protein | Chr5:7758307-7775509 FORWARD LENGTH=4706 | 201606	4706	0	8	2322	2	2342	195.5	63.4	76.9
Dlo_pri0000F.1_g08260.1	627	tr|D7T9G6|D7T9G6_VITVI Putative uncharacterized protein OS=Vitis vinifera GN=VIT_01s0011g02170 PE=4 SV=1	615	0	1	627	1	615	98.1	75.6	84.8	AT1G48930.1 | glycosyl hydrolase 9C1 | Chr1:18101782-18104587 REVERSE LENGTH=627 | 201606	627	0	1	627	1	627	100	67.3	79.3
Dlo_pri0000F.1_g08270.1	740	tr|A0A061E2G5|A0A061E2G5_THECC Nucleolin like 2 isoform 3 OS=Theobroma cacao GN=TCM_007740 PE=4 SV=1	698	1e-113	439	740	397	696	94.3	27	32.3	AT3G18610.3 | nucleolin like 2 | Chr3:6404270-6407822 REVERSE LENGTH=606 | 201606	606	5e-73	439	740	320	604	81.9	20.3	25.8
Dlo_pri0000F.1_g08280.1	460	tr|A0A061E4A3|A0A061E4A3_THECC P-loop containing nucleoside triphosphate hydrolases superfamily protein isoform 3 (Fragment) OS=Theobroma cacao GN=TCM_007744 PE=4 SV=1	828	1e-157	1	395	1	396	180	54.3	63.9	AT3G19740.1 | P-loop containing nucleoside triphosphate hydrolases superfamily protein | Chr3:6855944-6862930 REVERSE LENGTH=993 | 201606	993	1e-124	1	395	1	381	215.9	46.1	58.7
Dlo_pri0000F.1_g08300.1	413	tr|A0A067ECJ4|A0A067ECJ4_CITSI Uncharacterized protein OS=Citrus sinensis GN=CISIN_1g001707mg PE=3 SV=1	1019	1e-139	3	270	381	648	246.7	50.6	56.4	AT1G50140.4 | P-loop containing nucleoside triphosphate hydrolases superfamily protein | Chr1:18569921-18578663 REVERSE LENGTH=1003 | 201606	1003	1e-112	3	272	366	634	242.9	40.9	52.1
Dlo_pri0000F.1_g08320.1	338	tr|I1LIT3|I1LIT3_SOYBN Uncharacterized protein OS=Glycine max GN=GLYMA_11G101600 PE=3 SV=2	1016	0	3	337	626	958	300.6	84.6	92.6	AT3G19740.1 | P-loop containing nucleoside triphosphate hydrolases superfamily protein | Chr3:6855944-6862930 REVERSE LENGTH=993 | 201606	993	0	4	334	606	934	293.8	82	87.9
Dlo_pri0000F.1_g08370.1	84	tr|A0A0B0NJM1|A0A0B0NJM1_GOSAR ATPase family AAA domain-containing protein 1-A OS=Gossypium arboreum GN=F383_17596 PE=3 SV=1	532	1e-26	27	84	474	532	633.3	60.7	63.1	AT3G19740.1 | P-loop containing nucleoside triphosphate hydrolases superfamily protein | Chr3:6855944-6862930 REVERSE LENGTH=993 | 201606	993	6e-26	30	84	939	993	1182.1	53.6	59.5
Dlo_pri0000F.1_g08380.1	424	tr|B9H5T2|B9H5T2_POPTR Uncharacterized protein OS=Populus trichocarpa GN=POPTR_0005s09660g PE=3 SV=2	387	0	65	424	34	387	91.3	64.9	70.5	AT4G23660.5 | polyprenyltransferase 1 | Chr4:12328086-12331359 REVERSE LENGTH=407 | 201606	407	1e-157	100	421	86	404	96	55.7	63.9
Dlo_pri0000F.1_g08410.1	471	tr|A0A067LBQ7|A0A067LBQ7_JATCU Uncharacterized protein OS=Jatropha curcas GN=JCGZ_17424 PE=4 SV=1	698	0	8	470	222	687	148.2	73.5	85.1	AT1G65730.1 | YELLOW STRIPE like 7 | Chr1:24442639-24446122 FORWARD LENGTH=688 | 201606	688	0	8	467	214	673	146.1	71.3	83.4
Dlo_pri0000F.1_g08420.1	265	tr|V4VE66|V4VE66_9ROSI Uncharacterized protein (Fragment) OS=Citrus clementina GN=CICLE_v100305692mg PE=4 SV=1	359	1e-131	35	265	128	359	135.5	67.9	76.6	AT3G04340.1 | FtsH extracellular protease family | Chr3:1146943-1153341 REVERSE LENGTH=1320 | 201606	1320	1e-110	35	263	1089	1318	498.1	63	70.9
Dlo_pri0000F.1_g08450.1	1081	tr|D7TUI7|D7TUI7_VITVI Putative uncharacterized protein OS=Vitis vinifera GN=VIT_14s0030g02190 PE=4 SV=1	1320	0	4	1042	3	1088	122.1	68.3	81.7	AT3G04340.1 | FtsH extracellular protease family | Chr3:1146943-1153341 REVERSE LENGTH=1320 | 201606	1320	0	77	1042	103	1088	122.1	60.2	73.9
Dlo_pri0000F.1_g08460.1	1094	tr|M5XKK3|M5XKK3_PRUPE Uncharacterized protein OS=Prunus persica GN=PRUPE_ppa000544mg PE=4 SV=1	1104	0	35	1092	5	1102	100.9	51.9	67.7	AT3G19780.2 | hypothetical protein | Chr3:6870238-6874677 FORWARD LENGTH=1058 | 201606	1058	0	65	1093	25	1057	96.7	41.9	57.8
Dlo_pri0000F.1_g08470.1	231	tr|A0A068UA95|A0A068UA95_COFCA Uncharacterized protein OS=Coffea canephora GN=GSCOC_T00020449001 PE=4 SV=1	225	2e-84	18	228	10	220	97.4	55.8	68.8	AT3G19800.2 | E3 ubiquitin-protein ligase%2C putative (DUF177) | Chr3:6876153-6877471 FORWARD LENGTH=226 | 201606	226	1e-70	49	228	46	224	97.8	44.2	58.9
Dlo_pri0000F.1_g08480.1	567	tr|W9SYN1|W9SYN1_9ROSA Delta(24)-sterol reductase OS=Morus notabilis GN=L484_014984 PE=4 SV=1	567	0	1	567	1	567	100	91	97.9	AT3G19820.3 | cell elongation protein / DWARF1 / DIMINUTO (DIM) | Chr3:6879835-6881616 REVERSE LENGTH=561 | 201606	561	0	1	563	1	561	98.9	81.3	90.3
Dlo_pri0000F.1_g08490.1	375	tr|F6HHF5|F6HHF5_VITVI Putative uncharacterized protein OS=Vitis vinifera GN=VIT_06s0080g00550 PE=4 SV=1	415	0	2	375	5	415	110.7	94.1	97.3	AT3G19760.1 | eukaryotic initiation factor 4A-III | Chr3:6863790-6866242 FORWARD LENGTH=408 | 201606	408	0	21	375	19	408	108.8	84.3	93.1
Dlo_pri0000F.1_g08500.1	680	tr|A0A068VBN2|A0A068VBN2_COFCA Uncharacterized protein OS=Coffea canephora GN=GSCOC_T00013713001 PE=4 SV=1	1416	0	1	680	724	1416	208.2	82.4	90.9	AT3G13530.1 | mitogen-activated protein kinase kinase kinase 7 | Chr3:4411934-4419320 REVERSE LENGTH=1368 | 201606	1368	0	1	680	723	1368	201.2	74	81.6
Dlo_pri0000F.1_g08540.1	182	tr|B9S4I8|B9S4I8_RICCO Cell division control protein 15 , cdc15, putative OS=Ricinus communis GN=RCOM_0807920 PE=4 SV=1	1354	5e-84	6	158	586	738	744	70.9	78	AT3G13530.1 | mitogen-activated protein kinase kinase kinase 7 | Chr3:4411934-4419320 REVERSE LENGTH=1368 | 201606	1368	6e-78	6	158	573	727	751.6	64.8	74.7
Dlo_pri0000F.1_g08570.1	312	tr|B9S4I8|B9S4I8_RICCO Cell division control protein 15 , cdc15, putative OS=Ricinus communis GN=RCOM_0807920 PE=4 SV=1	1354	1e-44	17	140	463	585	434	27.2	33	AT3G13530.1 | mitogen-activated protein kinase kinase kinase 7 | Chr3:4411934-4419320 REVERSE LENGTH=1368 | 201606	1368	1e-38	17	140	449	572	438.5	23.7	30.1
Dlo_pri0000F.1_g08620.1	426	tr|F6HF39|F6HF39_VITVI Putative uncharacterized protein OS=Vitis vinifera GN=VIT_01s0011g02270 PE=4 SV=1	1405	2e-44	226	424	237	446	329.8	24.6	31.5	AT4G23160.3 | cysteine-rich RECEPTOR-like kinase | Chr4:12129485-12133157 FORWARD LENGTH=1043 | 201606	1043	3e-30	5	270	254	576	244.8	22.8	34.5
Dlo_pri0000F.1_g08700.1	350	tr|A5C5G5|A5C5G5_VITVI Putative uncharacterized protein OS=Vitis vinifera GN=VITISV_030440 PE=4 SV=1	292	1e-129	1	194	1	194	83.4	52.9	54	AT3G13530.1 | mitogen-activated protein kinase kinase kinase 7 | Chr3:4411934-4419320 REVERSE LENGTH=1368 | 201606	1368	1e-121	1	224	1	229	390.9	54.6	56.6
Dlo_pri0000F.1_g08710.1	330	tr|A0A0B2P893|A0A0B2P893_GLYSO Uracil-DNA glycosylase OS=Glycine soja GN=glysoja_020396 PE=3 SV=1	303	1e-158	2	330	4	303	91.8	69.4	78.5	AT3G18630.1 | uracil dna glycosylase | Chr3:6411325-6413002 REVERSE LENGTH=330 | 201606	330	1e-143	2	330	4	330	100	63.6	73
Dlo_pri0000F.1_g08720.1	482	tr|A0A068TLH2|A0A068TLH2_COFCA Uncharacterized protein OS=Coffea canephora GN=GSCOC_T00013886001 PE=3 SV=1	500	0	36	409	103	481	103.7	65.4	72	AT5G10330.2 | histidinol phosphate aminotransferase 1 | Chr5:3248027-3249858 REVERSE LENGTH=417 | 201606	417	0	1	409	1	398	86.5	65.4	72.4
Dlo_pri0000F.1_g08730.1	284	tr|A0A061E861|A0A061E861_THECC RING/U-box superfamily protein isoform 5 OS=Theobroma cacao GN=TCM_011078 PE=4 SV=1	400	1e-150	1	284	110	397	140.8	78.2	85.6	AT3G19895.1 | RING/U-box superfamily protein | Chr3:6917530-6921211 REVERSE LENGTH=554 | 201606	554	1e-124	1	284	91	379	195.1	67.3	79.6
Dlo_pri0000F.1_g08750.1	190	tr|A0A067ED59|A0A067ED59_CITSI Uncharacterized protein (Fragment) OS=Citrus sinensis GN=CISIN_1g0077961mg PE=4 SV=1	183	1e-90	14	183	1	171	96.3	65.8	77.9	AT3G19895.1 | RING/U-box superfamily protein | Chr3:6917530-6921211 REVERSE LENGTH=554 | 201606	554	3e-83	12	175	378	535	291.6	61.6	73.2
Dlo_pri0000F.1_g08780.1	617	tr|A5BZX8|A5BZX8_VITVI Putative uncharacterized protein OS=Vitis vinifera GN=VITISV_017817 PE=4 SV=1	601	0	9	617	2	599	97.4	58.3	73.1	AT1G50270.1 | Pentatricopeptide repeat (PPR) superfamily protein | Chr1:18622044-18623834 FORWARD LENGTH=596 | 201606	596	0	37	608	16	591	96.6	47.8	61.3
Dlo_pri0000F.1_g08790.1	587	tr|F6HFZ6|F6HFZ6_VITVI Putative uncharacterized protein OS=Vitis vinifera GN=VIT_01s0010g01390 PE=4 SV=1	538	0	61	587	1	538	91.7	63	76	AT3G19850.1 | Phototropic-responsive NPH3 family protein | Chr3:6898383-6901157 REVERSE LENGTH=554 | 201606	554	1e-175	61	587	1	554	94.4	46.7	65.9
Dlo_pri0000F.1_g08810.1	640	tr|F6HFZ9|F6HFZ9_VITVI Putative uncharacterized protein OS=Vitis vinifera GN=VIT_01s0010g01450 PE=4 SV=1	651	0	1	639	11	650	101.7	70.3	82.3	AT3G19870.1 | AP-5 complex subunit beta-like protein | Chr3:6907481-6911115 FORWARD LENGTH=1090 | 201606	1090	0	1	639	451	1090	170.3	56.9	72.3
Dlo_pri0000F.1_g08840.1	93	tr|M5WCT4|M5WCT4_PRUPE Uncharacterized protein OS=Prunus persica GN=PRUPE_ppa026003mg PE=4 SV=1	1037	3e-20	5	81	4	81	1115.1	49.5	60.2	AT1G72890.1 | Disease resistance protein (TIR-NBS class) | Chr1:27429947-27431717 FORWARD LENGTH=438 | 201606	438	4e-12	23	81	39	97	471	32.3	43
Dlo_pri0000F.1_g08880.1	226	tr|F6HFZ8|F6HFZ8_VITVI Putative uncharacterized protein OS=Vitis vinifera GN=VIT_01s0010g01440 PE=4 SV=1	829	6e-76	16	226	43	252	366.8	56.6	66.4	AT3G19840.1 | pre-mRNA-processing protein 40C | Chr3:6891228-6897227 FORWARD LENGTH=835 | 201606	835	7e-38	39	225	123	292	369.5	37.2	49.1
Dlo_pri0000F.1_g08940.1	244	tr|F6HFZ8|F6HFZ8_VITVI Putative uncharacterized protein OS=Vitis vinifera GN=VIT_01s0010g01440 PE=4 SV=1	829	1e-101	22	234	253	464	339.8	69.3	77	AT3G19840.1 | pre-mRNA-processing protein 40C | Chr3:6891228-6897227 FORWARD LENGTH=835 | 201606	835	9e-63	22	234	294	493	342.2	51.2	63.9
Dlo_pri0000F.1_g08980.1	125	tr|M5Y7T4|M5Y7T4_PRUPE Uncharacterized protein (Fragment) OS=Prunus persica GN=PRUPE_ppa017565mg PE=4 SV=1	914	4e-56	4	125	502	623	731.2	72	81.6	#	#	#	#	#	#	#	#	#	#
Dlo_pri0000F.1_g09000.1	339	tr|F6H4P1|F6H4P1_VITVI Putative uncharacterized protein OS=Vitis vinifera GN=VIT_07s0031g01290 PE=4 SV=1	392	5e-38	163	277	49	163	115.6	20.1	26	AT2G22090.1 | RNA-binding (RRM/RBD/RNP motifs) family protein | Chr2:9388571-9390450 REVERSE LENGTH=343 | 201606	343	2e-33	158	273	56	171	101.2	15.6	25.1
Dlo_pri0000F.1_g09020.1	126	#	#	#	#	#	#	#	#	#	#	#	#	#	#	#	#	#	#	#	#
Dlo_pri0000F.1_g09030.1	307	tr|A0A059BH95|A0A059BH95_EUCGR Uncharacterized protein OS=Eucalyptus grandis GN=EUGRSUZ_G02565 PE=4 SV=1	982	1e-128	27	303	699	976	319.9	65.1	75.9	AT3G19840.1 | pre-mRNA-processing protein 40C | Chr3:6891228-6897227 FORWARD LENGTH=835 | 201606	835	4e-92	27	289	575	835	272	53.1	69.4
Dlo_pri0000F.1_g09040.1	207	#	#	#	#	#	#	#	#	#	#	#	#	#	#	#	#	#	#	#	#
Dlo_pri0000F.1_g09050.1	464	tr|A0A061DW99|A0A061DW99_THECC Exostosin family protein OS=Theobroma cacao GN=TCM_006099 PE=4 SV=1	501	0	30	455	44	484	108	56.9	70.9	AT1G68470.1 | Exostosin family protein | Chr1:25676545-25678267 REVERSE LENGTH=455 | 201606	455	1e-179	66	457	65	446	98.1	50.6	62.7
Dlo_pri0000F.1_g09070.1	128	tr|B9HVL2|B9HVL2_POPTR Uncharacterized protein OS=Populus trichocarpa GN=POPTR_0010s10670g PE=4 SV=2	178	8e-72	8	128	58	178	139.1	79.7	88.3	AT1G68660.1 | Ribosomal protein L12/ ATP-dependent Clp protease adaptor protein ClpS family protein | Chr1:25778058-25779083 REVERSE LENGTH=159 | 201606	159	1e-11	2	124	45	155	124.2	32	51.6
Dlo_pri0000F.1_g09080.1	249	tr|B9RY53|B9RY53_RICCO Gcn4-complementing protein, putative OS=Ricinus communis GN=RCOM_0814510 PE=4 SV=1	790	7e-87	29	248	568	790	317.3	57	66.7	AT1G10870.1 | ARF-GAP domain 4 | Chr1:3616905-3623612 REVERSE LENGTH=775 | 201606	775	2e-75	39	248	570	774	311.2	47.4	63.1
Dlo_pri0000F.1_g09090.1	480	#	#	#	#	#	#	#	#	#	#	#	#	#	#	#	#	#	#	#	#
Dlo_pri0000F.1_g09120.1	340	#	#	#	#	#	#	#	#	#	#	#	#	#	#	#	#	#	#	#	#
Dlo_pri0000F.1_g09130.1	629	tr|A0A068URG1|A0A068URG1_COFCA Uncharacterized protein OS=Coffea canephora GN=GSCOC_T00033004001 PE=4 SV=1	786	0	40	565	42	566	125	61.8	70.6	AT1G60860.1 | ARF-GAP domain 2 | Chr1:22401244-22407639 REVERSE LENGTH=776 | 201606	776	0	40	560	42	553	123.4	55	65.5
Dlo_pri0000F.1_g09150.1	664	tr|V4MHB4|V4MHB4_EUTSA Uncharacterized protein (Fragment) OS=Eutrema salsugineum GN=EUTSA_v10012177mg PE=4 SV=1	806	0	44	572	202	730	121.4	48.8	61.3	AT1G43260.1 | hAT transposon superfamily protein | Chr1:16318253-16319234 FORWARD LENGTH=294 | 201606	294	1e-105	62	306	30	275	44.3	22.6	28.2
Dlo_pri0000F.1_g09190.1	213	#	#	#	#	#	#	#	#	#	#	#	#	#	#	#	#	#	#	#	#
Dlo_pri0000F.1_g09210.1	314	tr|F6HG05|F6HG05_VITVI Putative uncharacterized protein OS=Vitis vinifera GN=VIT_01s0010g01610 PE=4 SV=1	278	3e-49	1	314	1	278	88.5	40.1	56.7	#	#	#	#	#	#	#	#	#	#
Dlo_pri0000F.1_g09220.1	339	tr|B9RY49|B9RY49_RICCO Gibberellin 20-oxidase, putative OS=Ricinus communis GN=RCOM_0814470 PE=3 SV=1	332	0	1	337	1	332	97.9	74.6	84.1	AT4G21200.1 | gibberellin 2-oxidase 8 | Chr4:11302751-11306601 FORWARD LENGTH=338 | 201606	338	1e-131	6	336	3	334	99.7	53.1	69.3
Dlo_pri0000F.1_g09230.1	232	tr|W1PNY5|W1PNY5_AMBTC Uncharacterized protein OS=Amborella trichopoda GN=AMTR_s00029p00135950 PE=4 SV=1	276	1e-90	3	227	35	271	119	59.5	75.9	AT3G21865.1 | peroxin 22 | Chr3:7701308-7703218 REVERSE LENGTH=283 | 201606	283	3e-79	1	227	40	281	122	55.6	73.3
Dlo_pri0000F.1_g09240.1	250	tr|B9SIM6|B9SIM6_RICCO Putative uncharacterized protein OS=Ricinus communis GN=RCOM_0824170 PE=4 SV=1	275	3e-13	113	244	77	226	110	20.4	33.2	#	#	#	#	#	#	#	#	#	#
Dlo_pri0000F.1_g09330.1	1489	tr|M5Y4C0|M5Y4C0_PRUPE Uncharacterized protein OS=Prunus persica GN=PRUPE_ppa000255mg PE=4 SV=1	1382	0	1	1462	1	1382	92.8	54.9	66.9	AT2G03150.1 | ATP/GTP-binding protein family | Chr2:952313-959004 FORWARD LENGTH=1340 | 201606	1340	1e-111	435	749	422	735	90	12.3	16.3
Dlo_pri0000F.1_g09340.1	143	tr|M5XTI3|M5XTI3_PRUPE Uncharacterized protein (Fragment) OS=Prunus persica GN=PRUPE_ppa017854mg PE=4 SV=1	116	8e-47	32	140	7	116	81.1	51	66.4	AT3G01440.1 | PsbQ-like 1 | Chr3:168478-169407 FORWARD LENGTH=220 | 201606	220	4e-20	35	137	117	217	153.8	30.1	51
Dlo_pri0000F.1_g09350.1	299	tr|M5XWU7|M5XWU7_PRUPE Uncharacterized protein OS=Prunus persica GN=PRUPE_ppa009779mg PE=4 SV=1	278	1e-144	1	280	1	278	93	67.9	78.6	AT1G60670.2 | hypothetical protein (DUF3755) | Chr1:22344099-22347140 FORWARD LENGTH=254 | 201606	254	1e-80	37	297	1	252	84.9	44.8	58.5
Dlo_pri0000F.1_g09360.1	235	tr|B9HVL7|B9HVL7_POPTR Uncharacterized protein OS=Populus trichocarpa GN=POPTR_0010s10720g PE=4 SV=1	148	4e-40	92	232	6	145	63	30.6	40.9	AT1G60670.1 | hypothetical protein (DUF3755) | Chr1:22344099-22346773 FORWARD LENGTH=201 | 201606	201	2e-16	30	91	40	101	85.5	14.9	18.3
Dlo_pri0000F.1_g09370.1	149	tr|M5Y767|M5Y767_PRUPE Uncharacterized protein OS=Prunus persica GN=PRUPE_ppa023221mg PE=4 SV=1	138	2e-55	16	146	4	135	92.6	60.4	73.2	#	#	#	#	#	#	#	#	#	#
Dlo_pri0000F.1_g09380.1	661	tr|F6HG08|F6HG08_VITVI Putative uncharacterized protein OS=Vitis vinifera GN=VIT_01s0010g01660 PE=4 SV=1	653	0	12	661	2	653	98.8	75.2	83.5	AT1G10850.1 | Leucine-rich repeat protein kinase family protein | Chr1:3612228-3614343 FORWARD LENGTH=663 | 201606	663	0	26	661	26	663	100.3	66.6	77.9
Dlo_pri0000F.1_g09390.1	149	tr|Q8VX62|Q8VX62_SESIN Precursor of thiamin-binding protein OS=Sesamum indicum PE=2 SV=1	143	5e-28	1	142	1	132	96	46.3	63.8	AT5G54740.1 | seed storage albumin 5 | Chr5:22238640-22239137 REVERSE LENGTH=165 | 201606	165	1e-11	1	137	1	152	110.7	27.5	50.3
Dlo_pri0000F.1_g09400.1	604	tr|A0A068URW9|A0A068URW9_COFCA Glycosyltransferase OS=Coffea canephora GN=GSCOC_T00031072001 PE=3 SV=1	502	0	6	462	5	460	83.1	48.8	58.8	AT5G12890.1 | UDP-Glycosyltransferase superfamily protein | Chr5:4069658-4071124 REVERSE LENGTH=488 | 201606	488	1e-118	8	462	10	451	80.8	31.1	46
Dlo_pri0000F.1_g09420.1	145	tr|F6I4A8|F6I4A8_VITVI Glycosyltransferase OS=Vitis vinifera GN=VIT_05s0062g01280 PE=3 SV=1	479	9e-37	1	87	295	381	330.3	44.8	49.7	AT5G12890.1 | UDP-Glycosyltransferase superfamily protein | Chr5:4069658-4071124 REVERSE LENGTH=488 | 201606	488	1e-25	1	83	301	384	336.6	33.1	42.1
Dlo_pri0000F.1_g09560.1	511	tr|A0A068URW9|A0A068URW9_COFCA Glycosyltransferase OS=Coffea canephora GN=GSCOC_T00031072001 PE=3 SV=1	502	0	1	500	1	496	98.2	63.4	77.1	AT5G12890.1 | UDP-Glycosyltransferase superfamily protein | Chr5:4069658-4071124 REVERSE LENGTH=488 | 201606	488	1e-130	8	502	10	487	95.5	40.3	60.5
Dlo_pri0000F.1_g09570.1	745	tr|M5XX78|M5XX78_PRUPE Uncharacterized protein OS=Prunus persica GN=PRUPE_ppa002508mg PE=4 SV=1	664	0	163	745	87	664	89.1	56.1	66	AT3G11920.1 | glutaredoxin-like protein | Chr3:3772311-3774887 FORWARD LENGTH=630 | 201606	630	0	166	745	73	630	84.6	46	58.1
Dlo_pri0000F.1_g09580.1	759	tr|M1BCM0|M1BCM0_SOLTU Uncharacterized protein OS=Solanum tuberosum GN=PGSC0003DMG400016365 PE=4 SV=1	1013	0	116	735	56	672	133.5	51	62.2	AT2G02220.1 | phytosulfokin receptor 1 | Chr2:584098-587124 REVERSE LENGTH=1008 | 201606	1008	0	90	730	40	670	132.8	49.5	60.3
Dlo_pri0000F.1_g09600.1	1017	tr|B9HJQ2|B9HJQ2_POPTR Phytosulfokine receptor family protein OS=Populus trichocarpa GN=POPTR_0008s14390g PE=4 SV=1	1025	0	1	1012	1	1022	100.8	68.8	79.3	AT2G02220.1 | phytosulfokin receptor 1 | Chr2:584098-587124 REVERSE LENGTH=1008 | 201606	1008	0	6	1011	6	1008	99.1	63.3	76.9
Dlo_pri0000F.1_g09610.1	360	tr|M5XVW7|M5XVW7_PRUPE Aldose reductase OS=Prunus persica GN=PpAKR1 PE=2 SV=1	360	0	1	360	1	360	100	87.5	93.9	AT2G37790.1 | NAD(P)-linked oxidoreductase superfamily protein | Chr2:15838838-15840752 FORWARD LENGTH=314 | 201606	314	3e-84	11	319	7	285	87.2	37.2	53.6
Dlo_pri0000F.1_g09660.1	175	tr|D7TAG0|D7TAG0_VITVI Putative uncharacterized protein OS=Vitis vinifera GN=VIT_01s0010g01740 PE=4 SV=1	290	1e-89	1	156	1	156	165.7	73.7	83.4	AT1G14530.1 | tobamovirus multiplication-like protein (DUF1084) | Chr1:4971827-4973597 REVERSE LENGTH=245 | 201606	245	6e-87	5	156	8	159	140	66.9	77.7
Dlo_pri0000F.1_g09670.1	524	tr|B9RY40|B9RY40_RICCO DNA binding protein, putative OS=Ricinus communis GN=RCOM_0814180 PE=4 SV=1	528	0	1	524	1	528	100.8	69.8	82.3	AT2G02170.5 | Remorin family protein | Chr2:556595-558610 REVERSE LENGTH=486 | 201606	486	1e-172	1	524	1	486	92.7	59.9	72.1
Dlo_pri0000F.1_g09680.1	758	tr|F6HG13|F6HG13_VITVI Putative uncharacterized protein OS=Vitis vinifera GN=VIT_01s0010g01770 PE=4 SV=1	770	0	19	758	8	770	101.6	55.5	70.7	AT2G02160.1 | CCCH-type zinc finger family protein | Chr2:553407-555899 REVERSE LENGTH=669 | 201606	669	1e-111	8	637	7	576	88.3	34.3	45.5
Dlo_pri0000F.1_g09690.1	778	tr|W9SE38|W9SE38_9ROSA Uncharacterized protein OS=Morus notabilis GN=L484_000446 PE=4 SV=1	789	0	14	778	21	789	101.4	59.8	76.6	AT2G02150.2 | Tetratricopeptide repeat (TPR)-like superfamily protein | Chr2:550340-552625 REVERSE LENGTH=761 | 201606	761	0	67	776	54	761	97.8	52.4	69.2
Dlo_pri0000F.1_g09700.1	455	tr|M5XUR5|M5XUR5_PRUPE Uncharacterized protein OS=Prunus persica GN=PRUPE_ppb004383mg PE=4 SV=1	463	0	1	455	1	463	101.8	71.2	82.2	AT2G02148.5 | PPR containing protein | Chr2:547389-549316 REVERSE LENGTH=432 | 201606	432	0	1	455	1	432	94.9	60.4	74.5
Dlo_pri0000F.1_g09730.1	131	tr|M5VS32|M5VS32_PRUPE Uncharacterized protein OS=Prunus persica GN=PRUPE_ppa016229mg PE=4 SV=1	216	3e-13	8	62	7	61	164.9	27.5	29.8	AT4G35190.2 | Putative lysine decarboxylase family protein | Chr4:16746724-16747890 FORWARD LENGTH=199 | 201606	199	1e-13	8	62	7	61	151.9	23.7	29
Dlo_pri0000F.1_g09780.1	345	tr|A0A0A0KMW6|A0A0A0KMW6_CUCSA Uncharacterized protein OS=Cucumis sativus GN=Csa_5G114590 PE=4 SV=1	317	1e-131	40	344	3	317	91.9	58.6	69.3	AT3G18420.1 | Protein prenylyltransferase superfamily protein | Chr3:6324771-6325721 REVERSE LENGTH=316 | 201606	316	1e-125	54	345	35	316	91.6	54.8	66.7
Dlo_pri0000F.1_g09800.1	2167	tr|F6HG17|F6HG17_VITVI Putative uncharacterized protein OS=Vitis vinifera GN=VIT_01s0010g01830 PE=4 SV=1	2649	0	69	2161	632	2617	122.2	56.4	69.3	AT1G65810.3 | P-loop containing nucleoside triphosphate hydrolases superfamily protein | Chr1:24477089-24480728 REVERSE LENGTH=1028 | 201606	1028	2e-67	73	354	708	987	47.4	5.9	8.7
Dlo_pri0000F.1_g09830.1	744	tr|V4U3X6|V4U3X6_9ROSI Uncharacterized protein OS=Citrus clementina GN=CICLE_v10006754mg PE=4 SV=1	1173	0	1	734	1	737	157.7	57.3	72.3	AT1G65780.1 | P-loop containing nucleoside triphosphate hydrolases superfamily protein | Chr1:24462958-24466888 REVERSE LENGTH=1065 | 201606	1065	1e-142	19	701	10	685	143.1	37.1	52
Dlo_pri0000F.1_g09840.1	2799	tr|A0A068V208|A0A068V208_COFCA Uncharacterized protein OS=Coffea canephora GN=GSCOC_T00041138001 PE=4 SV=1	2824	0	6	2760	39	2802	100.9	56.3	72.4	AT1G65810.3 | P-loop containing nucleoside triphosphate hydrolases superfamily protein | Chr1:24477089-24480728 REVERSE LENGTH=1028 | 201606	1028	0	6	982	43	987	36.7	14.3	20.6
Dlo_pri0000F.1_g10030.1	1185	tr|A0A068V208|A0A068V208_COFCA Uncharacterized protein OS=Coffea canephora GN=GSCOC_T00041138001 PE=4 SV=1	2824	0	1	1176	1	1166	238.3	59.7	75.6	AT1G65810.3 | P-loop containing nucleoside triphosphate hydrolases superfamily protein | Chr1:24477089-24480728 REVERSE LENGTH=1028 | 201606	1028	0	20	1017	22	987	86.8	34.5	48.4
Dlo_pri0000F.1_g10080.1	1107	tr|V4U3X6|V4U3X6_9ROSI Uncharacterized protein OS=Citrus clementina GN=CICLE_v10006754mg PE=4 SV=1	1173	0	6	911	8	915	106	48.7	62.9	AT1G65810.2 | P-loop containing nucleoside triphosphate hydrolases superfamily protein | Chr1:24477043-24480728 REVERSE LENGTH=1016 | 201606	1016	0	18	913	21	886	91.8	32.5	46.5
Dlo_pri0000F.1_g10100.1	128	tr|A0A0P4W7V5|A0A0P4W7V5_9EUCA Uncharacterized protein OS=Scylla olivacea PE=4 SV=1	302	8e-15	5	66	6	67	235.9	29.7	36.7	AT3G48750.1 | cell division control 2 | Chr3:18072238-18074296 FORWARD LENGTH=294 | 201606	294	5e-15	3	66	2	65	229.7	26.6	35.2
Dlo_pri0000F.1_g10150.1	499	#	#	#	#	#	#	#	#	#	#	#	#	#	#	#	#	#	#	#	#
Dlo_pri0000F.1_g10210.1	2274	tr|A0A068V208|A0A068V208_COFCA Uncharacterized protein OS=Coffea canephora GN=GSCOC_T00041138001 PE=4 SV=1	2824	0	4	2272	3	2278	124.2	60.9	77	AT1G65810.3 | P-loop containing nucleoside triphosphate hydrolases superfamily protein | Chr1:24477089-24480728 REVERSE LENGTH=1028 | 201606	1028	0	18	1016	21	987	45.2	17.6	25.3
Dlo_pri0000F.1_g10220.1	289	tr|A0A0C9QU34|A0A0C9QU34_9SPER TSA: Wollemia nobilis Ref_Wollemi_Transcript_9690_1576 transcribed RNA sequence OS=Wollemia nobilis PE=4 SV=1	294	1e-115	3	287	2	287	101.7	58.5	73.4	AT3G48750.1 | cell division control 2 | Chr3:18072238-18074296 FORWARD LENGTH=294 | 201606	294	1e-111	3	287	2	287	101.7	55.4	70.2
Dlo_pri0000F.1_g10240.1	193	tr|B9S797|B9S797_RICCO Peroxidase OS=Ricinus communis GN=RCOM_0774820 PE=3 SV=1	325	2e-92	11	193	16	198	168.4	69.9	78.8	AT1G14550.1 | Peroxidase superfamily protein | Chr1:4979028-4980324 FORWARD LENGTH=321 | 201606	321	9e-79	13	193	11	192	166.3	59.6	73.6
Dlo_pri0000F.1_g10310.1	134	tr|B9S798|B9S798_RICCO Peroxidase OS=Ricinus communis GN=RCOM_0774930 PE=3 SV=1	326	2e-75	1	134	193	326	243.3	81.3	93.3	AT1G14550.1 | Peroxidase superfamily protein | Chr1:4979028-4980324 FORWARD LENGTH=321 | 201606	321	2e-69	1	134	187	321	239.6	76.1	86.6
Dlo_pri0000F.1_g10320.1	127	#	#	#	#	#	#	#	#	#	#	#	#	#	#	#	#	#	#	#	#
Dlo_pri0000F.1_g10330.1	322	tr|B9S798|B9S798_RICCO Peroxidase OS=Ricinus communis GN=RCOM_0774930 PE=3 SV=1	326	1e-179	2	322	5	326	101.2	75.5	87	AT1G14550.1 | Peroxidase superfamily protein | Chr1:4979028-4980324 FORWARD LENGTH=321 | 201606	321	1e-159	14	322	11	321	99.7	67.1	78.9
Dlo_pri0000F.1_g10340.1	133	tr|A0A067E5U2|A0A067E5U2_CITSI Uncharacterized protein (Fragment) OS=Citrus sinensis GN=CISIN_1g038154mg PE=4 SV=1	293	7e-26	2	106	28	159	220.3	46.6	59.4	AT3G48750.1 | cell division control 2 | Chr3:18072238-18074296 FORWARD LENGTH=294 | 201606	294	9e-26	2	108	30	163	221.1	41.4	55.6
Dlo_pri0000F.1_g10350.1	231	tr|M1DMM2|M1DMM2_SOLTU Uncharacterized protein OS=Solanum tuberosum GN=PGSC0003DMG400041016 PE=4 SV=1	215	5e-39	1	224	19	211	93.1	37.7	55.4	#	#	#	#	#	#	#	#	#	#
Dlo_pri0000F.1_g10360.1	482	tr|Q40790|Q40790_PINCO Cdc2Pnc protein OS=Pinus contorta GN=cdc2Pnc PE=2 SV=2	294	1e-115	196	481	1	287	61	35.3	44.6	AT3G48750.1 | cell division control 2 | Chr3:18072238-18074296 FORWARD LENGTH=294 | 201606	294	1e-113	196	481	1	287	61	33.4	43.6
Dlo_pri0000F.1_g10370.1	362	tr|A0A0C9QU34|A0A0C9QU34_9SPER TSA: Wollemia nobilis Ref_Wollemi_Transcript_9690_1576 transcribed RNA sequence OS=Wollemia nobilis PE=4 SV=1	294	1e-114	76	361	1	287	81.2	46.4	58.8	AT3G48750.1 | cell division control 2 | Chr3:18072238-18074296 FORWARD LENGTH=294 | 201606	294	1e-110	76	361	1	287	81.2	43.9	56.6
Dlo_pri0000F.1_g10390.1	328	tr|B9S798|B9S798_RICCO Peroxidase OS=Ricinus communis GN=RCOM_0774930 PE=3 SV=1	326	5e-74	172	328	79	235	99.4	35.1	39.6	AT1G14550.1 | Peroxidase superfamily protein | Chr1:4979028-4980324 FORWARD LENGTH=321 | 201606	321	8e-64	172	328	72	229	97.9	30.2	36.9
Dlo_pri0000F.1_g10410.1	77	tr|D7TAI4|D7TAI4_VITVI Putative uncharacterized protein OS=Vitis vinifera GN=VIT_01s0010g02030 PE=4 SV=1	77	3e-27	1	77	1	77	100	61	77.9	AT2G02100.1 | low-molecular-weight cysteine-rich 69 | Chr2:528397-528885 FORWARD LENGTH=77 | 201606	77	3e-26	1	77	1	77	100	53.2	70.1
Dlo_pri0000F.1_g10430.1	77	tr|D7TAI4|D7TAI4_VITVI Putative uncharacterized protein OS=Vitis vinifera GN=VIT_01s0010g02030 PE=4 SV=1	77	9e-28	1	77	1	77	100	63.6	77.9	AT2G02100.1 | low-molecular-weight cysteine-rich 69 | Chr2:528397-528885 FORWARD LENGTH=77 | 201606	77	1e-27	1	77	1	77	100	54.5	71.4
Dlo_pri0000F.1_g10500.1	165	#	#	#	#	#	#	#	#	#	#	#	#	#	#	#	#	#	#	#	#
Dlo_pri0000F.1_g10530.1	269	tr|A0A0P4W7V5|A0A0P4W7V5_9EUCA Uncharacterized protein OS=Scylla olivacea PE=4 SV=1	302	2e-21	27	113	3	89	112.3	17.8	24.2	AT3G48750.1 | cell division control 2 | Chr3:18072238-18074296 FORWARD LENGTH=294 | 201606	294	4e-21	27	166	1	154	109.3	22.3	30.9
Dlo_pri0000F.1_g10570.1	325	tr|B9S798|B9S798_RICCO Peroxidase OS=Ricinus communis GN=RCOM_0774930 PE=3 SV=1	326	1e-176	11	325	10	326	100.3	74.5	83.1	AT1G14540.1 | Peroxidase superfamily protein | Chr1:4974233-4975600 REVERSE LENGTH=315 | 201606	315	1e-156	19	325	6	315	96.9	66.5	77.2
Dlo_pri0000F.1_g10580.1	321	tr|B9S798|B9S798_RICCO Peroxidase OS=Ricinus communis GN=RCOM_0774930 PE=3 SV=1	326	1e-179	1	321	5	326	101.6	75.7	86.3	AT1G14550.1 | Peroxidase superfamily protein | Chr1:4979028-4980324 FORWARD LENGTH=321 | 201606	321	1e-156	13	321	11	321	100	66.4	77.6
Dlo_pri0000F.1_g10600.1	99	#	#	#	#	#	#	#	#	#	#	#	#	#	#	#	#	#	#	#	#
Dlo_pri0000F.1_g10610.1	77	tr|D7TAI4|D7TAI4_VITVI Putative uncharacterized protein OS=Vitis vinifera GN=VIT_01s0010g02030 PE=4 SV=1	77	2e-33	1	77	1	77	100	75.3	80.5	AT2G02100.1 | low-molecular-weight cysteine-rich 69 | Chr2:528397-528885 FORWARD LENGTH=77 | 201606	77	6e-34	1	77	1	77	100	67.5	79.2
Dlo_pri0000F.1_g10660.1	170	#	#	#	#	#	#	#	#	#	#	#	#	#	#	#	#	#	#	#	#
Dlo_pri0000F.1_g10680.1	500	#	#	#	#	#	#	#	#	#	#	#	#	#	#	#	#	#	#	#	#
Dlo_pri0000F.1_g10690.1	317	tr|B9RCE3|B9RCE3_RICCO Putative uncharacterized protein OS=Ricinus communis GN=RCOM_1687250 PE=4 SV=1	208	2e-22	221	315	108	204	65.6	14.5	20.8	#	#	#	#	#	#	#	#	#	#
Dlo_pri0000F.1_g10700.1	77	tr|D7TAI4|D7TAI4_VITVI Putative uncharacterized protein OS=Vitis vinifera GN=VIT_01s0010g02030 PE=4 SV=1	77	1e-35	1	77	1	77	100	77.9	84.4	AT2G02100.1 | low-molecular-weight cysteine-rich 69 | Chr2:528397-528885 FORWARD LENGTH=77 | 201606	77	8e-33	1	77	1	77	100	64.9	76.6
Dlo_pri0000F.1_g10870.1	386	tr|W9QQQ1|W9QQQ1_9ROSA UBX domain-containing protein OS=Morus notabilis GN=L484_010010 PE=4 SV=1	486	1e-148	80	386	188	486	125.9	54.9	63.2	AT1G14570.4 | UBX domain-containing protein | Chr1:4983770-4987192 FORWARD LENGTH=447 | 201606	447	1e-117	107	386	168	447	115.8	44.8	56.7
Dlo_pri0000F.1_g10900.1	184	tr|D7TAI6|D7TAI6_VITVI UBX domain-containing protein OS=Vitis vinifera GN=VIT_01s0010g02050 PE=4 SV=1	456	3e-81	1	178	1	179	247.8	69.6	82.6	AT1G14570.2 | UBX domain-containing protein | Chr1:4983770-4987192 FORWARD LENGTH=468 | 201606	468	1e-52	1	179	1	190	254.3	52.2	66.8
Dlo_pri0000F.1_g10910.1	515	tr|D7TAI8|D7TAI8_VITVI Putative uncharacterized protein OS=Vitis vinifera GN=VIT_01s0010g02070 PE=4 SV=1	508	0	10	515	1	508	98.6	61	73.4	AT1G31050.1 | basic helix-loop-helix (bHLH) DNA-binding superfamily protein | Chr1:11075720-11079140 REVERSE LENGTH=434 | 201606	434	3e-64	10	515	2	434	84.3	37.5	52.6
Dlo_pri0000F.1_g10920.1	723	tr|D7TAI9|D7TAI9_VITVI Putative uncharacterized protein OS=Vitis vinifera GN=VIT_01s0010g02080 PE=4 SV=1	728	0	1	723	1	728	100.7	77.5	86.2	AT2G02090.1 | SNF2 domain-containing protein / helicase domain-containing protein | Chr2:523481-526884 FORWARD LENGTH=763 | 201606	763	0	1	723	1	763	105.5	72.5	83.5
Dlo_pri0000F.1_g10930.1	558	tr|F6HG26|F6HG26_VITVI Putative uncharacterized protein OS=Vitis vinifera GN=VIT_01s0010g02090 PE=4 SV=1	661	0	6	544	79	645	118.5	67.2	79.6	AT2G02080.5 | indeterminate(ID)-domain 4 | Chr2:518328-521170 REVERSE LENGTH=516 | 201606	516	1e-128	43	520	49	482	92.5	43.2	52.5
Dlo_pri0000F.1_g10950.1	576	tr|F6HG27|F6HG27_VITVI Putative uncharacterized protein OS=Vitis vinifera GN=VIT_01s0010g02100 PE=4 SV=1	572	0	17	576	2	572	99.3	62.3	75.2	AT2G02070.2 | indeterminate(ID)-domain 5 | Chr2:505523-509154 FORWARD LENGTH=602 | 201606	602	1e-133	15	544	1	541	104.5	47.7	59.5
Dlo_pri0000F.1_g10980.1	269	tr|A0A0B0MP95|A0A0B0MP95_GOSAR Putative NOT transcription complex subunit VIP2 OS=Gossypium arboreum GN=F383_04147 PE=4 SV=1	662	5e-59	7	175	5	190	246.1	46.8	52.8	AT5G59710.3 | VIRE2 interacting protein 2 | Chr5:24058157-24061380 FORWARD LENGTH=555 | 201606	555	1e-45	8	175	6	189	206.3	38.3	47.2
Dlo_pri0000F.1_g11080.1	204	tr|A0A059BEJ1|A0A059BEJ1_EUCGR Uncharacterized protein OS=Eucalyptus grandis GN=EUGRSUZ_G02041 PE=4 SV=1	656	1e-17	60	128	4	72	321.6	20.1	26.5	AT1G75010.1 | GTP binding protein | Chr1:28164994-28169941 REVERSE LENGTH=741 | 201606	741	8e-12	52	128	118	193	363.2	16.2	24.5
Dlo_pri0000F.1_g11100.1	628	tr|D7TAJ3|D7TAJ3_VITVI Putative uncharacterized protein OS=Vitis vinifera GN=VIT_01s0010g02140 PE=4 SV=1	696	0	38	628	102	696	110.8	56.1	70.5	AT1G75010.1 | GTP binding protein | Chr1:28164994-28169941 REVERSE LENGTH=741 | 201606	741	1e-167	38	623	192	739	118	43.8	57.6
Dlo_pri0000F.1_g11110.1	221	tr|A0A0B2PQX2|A0A0B2PQX2_GLYSO Uncharacterized protein OS=Glycine soja GN=glysoja_015370 PE=4 SV=1	284	1e-100	40	215	108	282	128.5	61.5	67.9	AT1G14590.1 | Nucleotide-diphospho-sugar transferase family protein | Chr1:4998957-5000617 REVERSE LENGTH=386 | 201606	386	6e-83	40	204	201	365	174.7	51.1	62
Dlo_pri0000F.1_g11120.1	101	tr|A0A061FJ66|A0A061FJ66_THECC Cysteine-rich RLK (RECEPTOR-like protein kinase) 8 OS=Theobroma cacao GN=TCM_036284 PE=4 SV=1	1164	2e-11	43	101	34	92	1152.5	30.7	40.6	#	#	#	#	#	#	#	#	#	#
Dlo_pri0000F.1_g11150.1	259	tr|K4B4X3|K4B4X3_SOLLC Uncharacterized protein OS=Solanum lycopersicum GN=Solyc02g021230.2 PE=4 SV=1	377	1e-71	41	226	8	195	145.6	45.9	55.6	AT1G14590.1 | Nucleotide-diphospho-sugar transferase family protein | Chr1:4998957-5000617 REVERSE LENGTH=386 | 201606	386	8e-62	47	226	38	200	149	41.3	47.9
Dlo_pri0000F.1_g11160.1	406	tr|A0A0D2T4E3|A0A0D2T4E3_GOSRA Uncharacterized protein OS=Gossypium raimondii GN=B456_008G214400 PE=4 SV=1	406	8e-80	13	406	19	406	100	39.2	55.7	AT5G07610.1 | F-box family protein | Chr5:2406068-2407330 FORWARD LENGTH=420 | 201606	420	9e-49	13	406	24	420	103.4	32.5	51
Dlo_pri0000F.1_g11170.1	299	tr|W9SC09|W9SC09_9ROSA F-box protein OS=Morus notabilis GN=L484_003417 PE=4 SV=1	429	1e-30	45	282	21	246	143.5	34.4	45.2	AT5G07610.1 | F-box family protein | Chr5:2406068-2407330 FORWARD LENGTH=420 | 201606	420	7e-20	47	281	24	246	140.5	25.8	40.5
Dlo_pri0000F.1_g11180.1	136	tr|A0A061FZW6|A0A061FZW6_THECC F-box family protein, putative OS=Theobroma cacao GN=TCM_014861 PE=4 SV=1	407	6e-28	17	136	278	407	299.3	46.3	59.6	AT5G07610.1 | F-box family protein | Chr5:2406068-2407330 FORWARD LENGTH=420 | 201606	420	1e-17	14	136	291	420	308.8	32.4	53.7
Dlo_pri0000F.1_g11200.1	334	tr|A5BAM2|A5BAM2_VITVI Putative uncharacterized protein OS=Vitis vinifera GN=VITISV_025194 PE=4 SV=1	303	1e-124	1	333	1	302	90.7	63.8	71.3	AT4G04605.1 | Myb-like DNA-binding domain protein | Chr4:2316596-2318003 REVERSE LENGTH=220 | 201606	220	3e-33	6	81	2	77	65.9	16.2	19.5
Dlo_pri0000F.1_g11220.1	101	tr|A0A061EG28|A0A061EG28_THECC NADH dehydrogenase 1 beta subcomplex subunit 7 isoform 2 (Fragment) OS=Theobroma cacao GN=TCM_011170 PE=4 SV=1	126	2e-59	1	101	25	126	124.8	91.1	93.1	AT2G02050.1 | NADH-ubiquinone oxidoreductase B18 subunit | Chr2:490024-490335 FORWARD LENGTH=103 | 201606	103	1e-52	1	101	1	103	102	78.2	85.1
Dlo_pri0000F.1_g11230.1	295	tr|Q43361|Q43361_PICAB Cdc2Pa protein OS=Picea abies GN=cdc2Pa PE=2 SV=1	294	1e-122	2	295	3	294	99.7	59.3	76.6	AT3G48750.1 | cell division control 2 | Chr3:18072238-18074296 FORWARD LENGTH=294 | 201606	294	1e-115	2	295	3	294	99.7	54.6	73.6
Dlo_pri0000F.1_g11240.1	370	tr|A0A067DR20|A0A067DR20_CITSI Uncharacterized protein OS=Citrus sinensis GN=CISIN_1g036621mg PE=4 SV=1	376	1e-41	3	370	7	354	101.6	33.8	50	AT3G16210.1 | F-box family protein | Chr3:5494533-5495615 REVERSE LENGTH=360 | 201606	360	3e-20	1	235	1	219	97.3	17.6	28.6
Dlo_pri0000F.1_g11250.1	297	tr|Q43361|Q43361_PICAB Cdc2Pa protein OS=Picea abies GN=cdc2Pa PE=2 SV=1	294	1e-123	3	293	2	290	99	58.6	74.7	AT3G48750.1 | cell division control 2 | Chr3:18072238-18074296 FORWARD LENGTH=294 | 201606	294	1e-114	3	293	2	290	99	53.9	72.4
Dlo_pri0000F.1_g11260.1	572	tr|A0A059D5D9|A0A059D5D9_EUCGR Uncharacterized protein OS=Eucalyptus grandis GN=EUGRSUZ_B02629 PE=3 SV=1	584	0	1	571	1	583	102.1	81.3	92.7	AT2G02040.1 | peptide transporter 2 | Chr2:487542-489707 FORWARD LENGTH=585 | 201606	585	0	1	572	1	584	102.3	72.6	86.5
Dlo_pri0000F.1_g11270.1	498	tr|F6HF90|F6HF90_VITVI Glutamate decarboxylase OS=Vitis vinifera GN=VIT_01s0011g06600 PE=3 SV=1	495	0	1	498	1	495	99.4	86.1	94.2	AT5G17330.1 | glutamate decarboxylase | Chr5:5711141-5714839 FORWARD LENGTH=502 | 201606	502	0	1	498	1	502	100.8	83.3	91
Dlo_pri0000F.1_g11290.1	192	tr|V4UG75|V4UG75_9ROSI Uncharacterized protein OS=Citrus clementina GN=CICLE_v10018228mg PE=4 SV=1	148	2e-45	1	116	1	115	77.1	42.2	47.9	AT2G37870.1 | Bifunctional inhibitor/lipid-transfer protein/seed storage 2S albumin superfamily protein | Chr2:15859280-15859723 FORWARD LENGTH=115 | 201606	115	2e-41	12	120	10	114	59.9	35.9	43.2
Dlo_pri0000F.1_g11320.1	319	#	#	#	#	#	#	#	#	#	#	#	#	#	#	#	#	#	#	#	#
Dlo_pri0000F.1_g11330.1	121	tr|B9S7C4|B9S7C4_RICCO Lipid binding protein, putative OS=Ricinus communis GN=RCOM_0776490 PE=4 SV=1	120	2e-49	4	121	3	120	99.2	68.6	76	AT2G37870.1 | Bifunctional inhibitor/lipid-transfer protein/seed storage 2S albumin superfamily protein | Chr2:15859280-15859723 FORWARD LENGTH=115 | 201606	115	2e-45	15	121	9	115	95	59.5	67.8
Dlo_pri0000F.1_g11370.1	122	tr|B9S7C4|B9S7C4_RICCO Lipid binding protein, putative OS=Ricinus communis GN=RCOM_0776490 PE=4 SV=1	120	2e-46	5	122	3	120	98.4	64.8	73.8	AT2G37870.1 | Bifunctional inhibitor/lipid-transfer protein/seed storage 2S albumin superfamily protein | Chr2:15859280-15859723 FORWARD LENGTH=115 | 201606	115	2e-43	16	122	9	115	94.3	57.4	66.4
Dlo_pri0000F.1_g11380.1	289	tr|D7T8D7|D7T8D7_VITVI Putative uncharacterized protein OS=Vitis vinifera GN=VIT_01s0011g06580 PE=4 SV=1	283	3e-96	1	289	1	283	97.9	59.2	71.3	AT2G01990.2 | XRI1-like protein | Chr2:465197-466748 REVERSE LENGTH=244 | 201606	244	2e-51	15	289	11	244	84.4	39.1	50.9
Dlo_pri0000F.1_g11550.1	146	tr|A0A061EG42|A0A061EG42_THECC Salt overly sensitive 1B isoform 1 OS=Theobroma cacao GN=TCM_011181 PE=4 SV=1	1149	2e-26	1	146	1006	1149	787	51.4	63.7	AT2G01980.1 | sodium proton exchanger%2C putative (NHX7) (SOS1) | Chr2:457070-463145 FORWARD LENGTH=1146 | 201606	1146	8e-14	1	143	1011	1143	784.9	38.4	54.8
Dlo_pri0000F.1_g11600.1	297	tr|A0A067DVR5|A0A067DVR5_CITSI Uncharacterized protein (Fragment) OS=Citrus sinensis GN=CISIN_1g0011164mg PE=4 SV=1	294	1e-146	24	297	1	275	99	66.7	80.5	AT2G01980.1 | sodium proton exchanger%2C putative (NHX7) (SOS1) | Chr2:457070-463145 FORWARD LENGTH=1146 | 201606	1146	1e-115	16	292	664	941	385.9	58.6	75.1
Dlo_pri0000F.1_g11690.1	849	tr|A0A059BEK7|A0A059BEK7_EUCGR Uncharacterized protein OS=Eucalyptus grandis GN=EUGRSUZ_G02062 PE=4 SV=1	1001	0	95	710	391	1001	117.9	51.2	59.8	AT2G01980.1 | sodium proton exchanger%2C putative (NHX7) (SOS1) | Chr2:457070-463145 FORWARD LENGTH=1146 | 201606	1146	0	95	706	538	1142	135	43.2	53.6
Dlo_pri0000F.1_g11890.1	127	tr|A0A067DI31|A0A067DI31_CITSI Uncharacterized protein (Fragment) OS=Citrus sinensis GN=CISIN_1g0011162mg PE=4 SV=1	91	8e-27	38	91	38	91	71.7	38.6	40.2	AT2G01980.1 | sodium proton exchanger%2C putative (NHX7) (SOS1) | Chr2:457070-463145 FORWARD LENGTH=1146 | 201606	1146	1e-26	38	91	276	329	902.4	37.8	38.6
Dlo_pri0000F.1_g11930.1	195	tr|W5DJ88|W5DJ88_WHEAT Uncharacterized protein OS=Triticum aestivum PE=4 SV=1	302	4e-79	1	153	1	153	154.9	62.1	71.8	AT1G14660.2 | Na+/H+ exchanger 8 | Chr1:5032163-5036439 REVERSE LENGTH=733 | 201606	733	6e-66	1	150	124	273	375.9	54.4	67.2
Dlo_pri0000F.1_g11940.1	202	tr|A0A0D2UJJ0|A0A0D2UJJ0_GOSRA Uncharacterized protein OS=Gossypium raimondii GN=B456_009G102700 PE=4 SV=1	548	3e-56	44	177	119	280	271.3	52.5	59.9	AT5G59710.2 | VIRE2 interacting protein 2 | Chr5:24058157-24061736 FORWARD LENGTH=614 | 201606	614	9e-32	1	113	113	222	304	35.1	45.5
Dlo_pri0000F.1_g11950.1	123	tr|A0A068UA51|A0A068UA51_COFCA Uncharacterized protein OS=Coffea canephora GN=GSCOC_T00020472001 PE=4 SV=1	125	3e-56	10	117	11	119	101.6	70.7	80.5	AT2G01980.1 | sodium proton exchanger%2C putative (NHX7) (SOS1) | Chr2:457070-463145 FORWARD LENGTH=1146 | 201606	1146	3e-48	25	118	33	126	931.7	64.2	69.1
Dlo_pri0000F.1_g11980.1	218	tr|M5XQG0|M5XQG0_PRUPE Uncharacterized protein OS=Prunus persica GN=PRUPE_ppa008429mg PE=4 SV=1	332	3e-26	33	218	199	332	152.3	31.7	40.4	AT1G14570.4 | UBX domain-containing protein | Chr1:4983770-4987192 FORWARD LENGTH=447 | 201606	447	4e-15	74	218	352	447	205	23.9	29.8
Dlo_pri0000F.1_g12000.1	156	tr|A0A067EEN2|A0A067EEN2_CITSI Uncharacterized protein OS=Citrus sinensis GN=CISIN_1g013325mg PE=4 SV=1	238	1e-20	87	155	173	231	152.6	28.2	32.7	AT1G14570.4 | UBX domain-containing protein | Chr1:4983770-4987192 FORWARD LENGTH=447 | 201606	447	1e-17	86	151	169	234	286.5	22.4	28.8
Dlo_pri0000F.1_g12030.1	201	tr|F6HFR6|F6HFR6_VITVI Putative uncharacterized protein OS=Vitis vinifera GN=VIT_01s0011g01980 PE=4 SV=1	353	2e-51	3	178	186	353	175.6	43.8	59.7	#	#	#	#	#	#	#	#	#	#
Dlo_pri0000F.1_g12050.1	388	tr|D7T8D0|D7T8D0_VITVI Putative uncharacterized protein OS=Vitis vinifera GN=VIT_01s0011g06650 PE=4 SV=1	403	1e-117	36	388	45	403	103.9	47.2	64.9	#	#	#	#	#	#	#	#	#	#
Dlo_pri0000F.1_g12070.1	123	tr|A0A067EEN2|A0A067EEN2_CITSI Uncharacterized protein OS=Citrus sinensis GN=CISIN_1g013325mg PE=4 SV=1	238	5e-26	3	88	112	219	193.5	46.3	53.7	AT1G14570.2 | UBX domain-containing protein | Chr1:4983770-4987192 FORWARD LENGTH=468 | 201606	468	3e-16	1	88	117	237	380.5	37.4	48
Dlo_pri0000F.1_g12100.1	160	tr|F6HFR6|F6HFR6_VITVI Putative uncharacterized protein OS=Vitis vinifera GN=VIT_01s0011g01980 PE=4 SV=1	353	1e-52	1	133	179	311	220.6	51.9	67.5	#	#	#	#	#	#	#	#	#	#
Dlo_pri0000F.1_g12120.1	355	tr|D7T8D0|D7T8D0_VITVI Putative uncharacterized protein OS=Vitis vinifera GN=VIT_01s0011g06650 PE=4 SV=1	403	1e-100	36	294	45	308	113.5	42.3	56.3	#	#	#	#	#	#	#	#	#	#
Dlo_pri0000F.1_g12250.1	587	tr|A0A0D2QMG0|A0A0D2QMG0_GOSRA Uncharacterized protein OS=Gossypium raimondii GN=B456_001G083100 PE=4 SV=1	592	0	1	587	1	592	100.9	68.5	80.2	AT2G01970.1 | Endomembrane protein 70 protein family | Chr2:452197-454819 REVERSE LENGTH=592 | 201606	592	0	7	587	8	592	100.9	66.8	78.9
Dlo_pri0000F.1_g12270.1	316	tr|D3JYW7|D3JYW7_ACTDE D-galacturonic acid reductase 1 OS=Actinidia deliciosa GN=GalUR1 PE=2 SV=1	329	0	1	316	14	329	104.1	79.7	90.8	AT1G59960.1 | NAD(P)-linked oxidoreductase superfamily protein | Chr1:22071410-22073067 REVERSE LENGTH=326 | 201606	326	1e-123	14	316	19	326	103.2	53.2	73.1
Dlo_pri0000F.1_g12290.1	400	tr|F6HFA1|F6HFA1_VITVI Putative uncharacterized protein OS=Vitis vinifera GN=VIT_01s0011g06430 PE=4 SV=1	343	1e-149	1	321	24	342	85.8	52.8	63.5	AT1G59960.1 | NAD(P)-linked oxidoreductase superfamily protein | Chr1:22071410-22073067 REVERSE LENGTH=326 | 201606	326	1e-127	10	321	15	325	81.5	44.2	58.2
Dlo_pri0000F.1_g12330.1	219	tr|M5VS32|M5VS32_PRUPE Uncharacterized protein OS=Prunus persica GN=PRUPE_ppa016229mg PE=4 SV=1	216	7e-63	8	202	7	201	98.6	44.7	61.6	AT2G35990.1 | Putative lysine decarboxylase family protein | Chr2:15114070-15116647 FORWARD LENGTH=213 | 201606	213	3e-62	8	203	7	202	97.3	42	61.2
Dlo_pri0000F.1_g12400.1	871	tr|V4RIP0|V4RIP0_9ROSI Uncharacterized protein OS=Citrus clementina GN=CICLE_v10004191mg PE=4 SV=1	1135	0	1	871	103	1135	130.3	81.9	90.1	AT2G01950.1 | BRI1-like 2 | Chr2:440805-444236 REVERSE LENGTH=1143 | 201606	1143	0	2	870	105	1138	131.2	72.3	84.2
Dlo_pri0000F.1_g12410.1	185	tr|A5ADE5|A5ADE5_VITVI CASP-like protein OS=Vitis vinifera GN=VITISV_033420 PE=3 SV=1	186	1e-19	19	158	10	163	100.5	28.6	45.9	AT2G39530.1 | Uncharacterized protein family (UPF0497) | Chr2:16498659-16499401 REVERSE LENGTH=178 | 201606	178	1e-11	43	181	46	172	96.2	23.8	38.4
Dlo_pri0000F.1_g12430.1	196	tr|A5ADE5|A5ADE5_VITVI CASP-like protein OS=Vitis vinifera GN=VITISV_033420 PE=3 SV=1	186	2e-24	53	170	45	162	94.9	28.1	37.2	AT2G39530.1 | Uncharacterized protein family (UPF0497) | Chr2:16498659-16499401 REVERSE LENGTH=178 | 201606	178	7e-17	53	196	43	174	90.8	28.1	38.3
Dlo_pri0000F.1_g12450.1	393	tr|A0A061EG60|A0A061EG60_THECC C2H2-like zinc finger protein OS=Theobroma cacao GN=TCM_011210 PE=4 SV=1	421	0	1	393	1	421	107.1	80.9	88.8	AT2G01940.1 | C2H2-like zinc finger protein | Chr2:432652-434917 FORWARD LENGTH=445 | 201606	445	1e-166	28	393	32	442	113.2	64.4	75.3
Dlo_pri0000F.1_g12460.1	281	tr|B2Z454|B2Z454_VITVI GAGA-binding transcriptional activator BBR/BPC1-like OS=Vitis vinifera PE=2 SV=1	293	1e-164	1	281	1	293	104.3	79.7	87.2	AT2G01930.2 | basic pentacysteine1 | Chr2:427358-428209 REVERSE LENGTH=283 | 201606	283	1e-105	1	281	1	283	100.7	58	74.7
Dlo_pri0000F.1_g12470.1	279	tr|B4FGC5|B4FGC5_MAIZE Uncharacterized protein OS=Zea mays PE=2 SV=1	228	8e-21	153	254	110	213	81.7	17.9	24.7	AT3G42170.1 | BED zinc finger and hAT dimerization domain-containing protein DAYSLEEPER | Chr3:14321838-14323928 FORWARD LENGTH=696 | 201606	696	9e-11	158	243	591	673	249.5	11.5	19
Dlo_pri0000F.1_g12480.1	452	tr|D7T8F2|D7T8F2_VITVI Putative uncharacterized protein OS=Vitis vinifera GN=VIT_01s0011g06390 PE=4 SV=1	646	0	1	452	205	646	142.9	68.4	81.9	AT5G22260.1 | RING/FYVE/PHD zinc finger superfamily protein | Chr5:7367707-7370192 REVERSE LENGTH=672 | 201606	672	1e-147	1	452	212	672	148.7	50.9	67
Dlo_pri0000F.1_g12520.1	352	tr|F6HFA4|F6HFA4_VITVI Putative uncharacterized protein OS=Vitis vinifera GN=VIT_01s0011g06380 PE=4 SV=1	341	1e-162	3	285	13	307	96.9	62.8	69.9	AT2G01930.2 | basic pentacysteine1 | Chr2:427358-428209 REVERSE LENGTH=283 | 201606	283	1e-109	5	285	1	283	80.4	47.2	59.9
Dlo_pri0000F.1_g12560.1	353	tr|D7T8F4|D7T8F4_VITVI Putative uncharacterized protein OS=Vitis vinifera GN=VIT_01s0011g06370 PE=4 SV=1	385	1e-127	1	353	1	374	109.1	51.3	74.8	AT1G25240.1 | ENTH/VHS/GAT family protein | Chr1:8845231-8846361 FORWARD LENGTH=376 | 201606	376	1e-114	1	352	1	376	106.5	48.7	70.3
Dlo_pri0000F.1_g12570.1	125	tr|B9S7E1|B9S7E1_RICCO Putative uncharacterized protein OS=Ricinus communis GN=RCOM_0778060 PE=4 SV=1	168	2e-34	7	124	48	167	134.4	50.4	68.8	#	#	#	#	#	#	#	#	#	#
Dlo_pri0000F.1_g12580.1	1118	tr|M5XP11|M5XP11_PRUPE Uncharacterized protein OS=Prunus persica GN=PRUPE_ppa003128mg PE=4 SV=1	600	0	1	557	2	560	53.7	39.4	44.4	AT2G01910.1 | Microtubule associated protein (MAP65/ASE1) family protein | Chr2:417191-420182 FORWARD LENGTH=608 | 201606	608	0	3	557	4	566	54.4	34.9	42.5
Dlo_pri0000F.1_g12590.1	441	tr|A0A068UAG5|A0A068UAG5_COFCA Uncharacterized protein OS=Coffea canephora GN=GSCOC_T00020548001 PE=4 SV=1	431	1e-166	19	434	27	422	97.7	58	67.8	AT2G01900.3 | DNAse I-like superfamily protein | Chr2:405967-408933 FORWARD LENGTH=425 | 201606	425	1e-157	96	418	104	409	96.4	48.1	59.9
Dlo_pri0000F.1_g12600.1	120	#	#	#	#	#	#	#	#	#	#	#	#	#	#	#	#	#	#	#	#
Dlo_pri0000F.1_g12610.1	345	tr|D7T8G1|D7T8G1_VITVI Annexin OS=Vitis vinifera GN=VIT_01s0011g06300 PE=3 SV=1	316	1e-145	29	343	1	316	91.6	59.7	73.9	AT1G68090.1 | annexin 5 | Chr1:25519442-25520774 REVERSE LENGTH=316 | 201606	316	1e-110	29	342	1	315	91.6	48.4	62.3
Dlo_pri0000F.1_g12620.1	319	tr|D7T8G2|D7T8G2_VITVI Putative uncharacterized protein OS=Vitis vinifera GN=VIT_01s0011g06290 PE=4 SV=1	324	1e-157	12	312	6	319	101.6	67.7	78.4	AT1G14700.1 | purple acid phosphatase 3 | Chr1:5058680-5060988 FORWARD LENGTH=366 | 201606	366	1e-146	12	318	45	365	114.7	63.3	76.5
Dlo_pri0000F.1_g12630.1	704	tr|F6HFA8|F6HFA8_VITVI Putative uncharacterized protein OS=Vitis vinifera GN=VIT_01s0011g06280 PE=4 SV=1	401	1e-174	28	400	2	365	57	36.5	42.3	AT1G14700.1 | purple acid phosphatase 3 | Chr1:5058680-5060988 FORWARD LENGTH=366 | 201606	366	1e-148	398	695	57	355	52	29.1	34.1
Dlo_pri0000F.1_g12640.1	702	tr|F6HFA9|F6HFA9_VITVI Putative uncharacterized protein OS=Vitis vinifera GN=VIT_01s0011g06270 PE=4 SV=1	704	0	1	702	1	704	100.3	69.5	78.6	AT1G14710.2 | hydroxyproline-rich glycoprotein family protein | Chr1:5062168-5064697 REVERSE LENGTH=601 | 201606	601	1e-178	1	607	1	558	85.6	44.2	55.8
Dlo_pri0000F.1_g12670.1	185	#	#	#	#	#	#	#	#	#	#	#	#	#	#	#	#	#	#	#	#
Dlo_pri0000F.1_g12720.1	205	tr|K4P332|K4P332_SCUBA Uncharacterized protein (Fragment) OS=Scutellaria baicalensis PE=2 SV=1	257	4e-84	47	203	55	211	125.4	60.5	63.9	AT1G25220.1 | anthranilate synthase beta subunit 1 | Chr1:8837430-8839478 REVERSE LENGTH=276 | 201606	276	2e-80	1	203	1	195	134.6	60.5	72.7
Dlo_pri0000F.1_g12760.1	181	#	#	#	#	#	#	#	#	#	#	#	#	#	#	#	#	#	#	#	#
Dlo_pri0000F.1_g12790.1	88	tr|A0A022QRE2|A0A022QRE2_ERYGU Uncharacterized protein (Fragment) OS=Erythranthe guttata GN=MIMGU_mgv1a0115071mg PE=4 SV=1	80	1e-41	10	88	1	79	90.9	73.9	83	AT1G25220.1 | anthranilate synthase beta subunit 1 | Chr1:8837430-8839478 REVERSE LENGTH=276 | 201606	276	1e-40	9	85	197	273	313.6	67	79.5
Dlo_pri0000F.1_g12800.1	332	tr|C0IRH2|C0IRH2_ACTDE Xyloglucan endotransglucosylase/hydrolase OS=Actinidia deliciosa PE=2 SV=1	329	0	1	308	1	305	99.1	80.1	85.2	AT1G14720.1 | xyloglucan endotransglucosylase/hydrolase 28 | Chr1:5066806-5068466 REVERSE LENGTH=332 | 201606	332	1e-166	1	332	1	332	100	65.7	80.4
Dlo_pri0000F.1_g12860.1	525	tr|F6HTQ0|F6HTQ0_VITVI Putative uncharacterized protein OS=Vitis vinifera GN=VIT_03s0017g02320 PE=4 SV=1	548	0	1	516	1	548	104.4	77.3	85.9	AT1G24290.1 | AAA-type ATPase family protein | Chr1:8612650-8614227 REVERSE LENGTH=525 | 201606	525	0	3	515	1	508	100	70.1	81
Dlo_pri0000F.1_g12870.1	371	tr|V4W282|V4W282_9ROSI Uncharacterized protein OS=Citrus clementina GN=CICLE_v10017601mg PE=4 SV=1	736	1e-106	97	361	310	572	198.4	42.9	54.7	AT3G29765.1 | General transcription factor 2-related zinc finger protein | Chr3:11595467-11597077 REVERSE LENGTH=536 | 201606	536	1e-79	96	361	110	372	144.5	34.8	47.7
Dlo_pri0000F.1_g12880.1	111	tr|A0A068UCX4|A0A068UCX4_COFCA Uncharacterized protein OS=Coffea canephora GN=GSCOC_T00020567001 PE=4 SV=1	413	8e-30	14	99	14	100	372.1	55.9	64.9	AT3G09180.2 | mediator of RNA polymerase II transcription subunit | Chr3:2819278-2820892 FORWARD LENGTH=360 | 201606	360	1e-25	11	99	12	93	324.3	49.5	58.6
Dlo_pri0000F.1_g12980.1	312	tr|A0A0A0LSH8|A0A0A0LSH8_CUCSA Uncharacterized protein OS=Cucumis sativus GN=Csa_1G031190 PE=4 SV=1	530	1e-123	76	298	258	479	169.9	56.4	62.5	AT3G17850.1 | Protein kinase superfamily protein | Chr3:6109854-6116245 REVERSE LENGTH=1296 | 201606	1296	1e-107	76	292	1020	1235	415.4	52.2	59
Dlo_pri0000F.1_g13040.1	259	tr|D7TL37|D7TL37_VITVI Putative uncharacterized protein OS=Vitis vinifera GN=VIT_08s0056g01180 PE=4 SV=1	419	2e-69	5	160	144	304	161.8	41.7	51.4	AT3G09180.2 | mediator of RNA polymerase II transcription subunit | Chr3:2819278-2820892 FORWARD LENGTH=360 | 201606	360	4e-53	4	160	146	300	139	35.9	44
Dlo_pri0000F.1_g13050.1	224	tr|A0A068UBB8|A0A068UBB8_COFCA Uncharacterized protein OS=Coffea canephora GN=GSCOC_T00020568001 PE=4 SV=1	220	1e-110	9	223	6	220	98.2	66.1	83	AT1G14730.1 | Cytochrome b561/ferric reductase transmembrane protein family | Chr1:5073244-5074568 FORWARD LENGTH=224 | 201606	224	2e-86	8	222	5	223	100	54.9	70.1
Dlo_pri0000F.1_g13060.1	149	tr|D7T8G8|D7T8G8_VITVI Putative uncharacterized protein OS=Vitis vinifera GN=VIT_01s0011g06230 PE=4 SV=1	222	1e-23	2	84	3	87	149	34.9	46.3	AT4G25570.2 | Cytochrome b561/ferric reductase transmembrane protein family | Chr4:13053887-13055641 REVERSE LENGTH=280 | 201606	280	1e-13	7	69	45	107	187.9	18.8	31.5
Dlo_pri0000F.1_g13070.1	156	tr|A0A022S270|A0A022S270_ERYGU Uncharacterized protein OS=Erythranthe guttata GN=MIMGU_mgv1a013302mg PE=4 SV=1	224	6e-59	6	156	71	224	143.6	61.5	73.1	AT1G14730.1 | Cytochrome b561/ferric reductase transmembrane protein family | Chr1:5073244-5074568 FORWARD LENGTH=224 | 201606	224	9e-37	6	153	72	222	143.6	42.3	58.3
Dlo_pri0000F.1_g13080.1	828	tr|F6HFB0|F6HFB0_VITVI Putative uncharacterized protein OS=Vitis vinifera GN=VIT_01s0011g06210 PE=4 SV=1	820	0	1	828	2	820	99	72.7	83.2	AT1G14740.1 | class I heat shock protein%2C putative (DUF1423) | Chr1:5075450-5077732 REVERSE LENGTH=733 | 201606	733	0	1	828	1	733	88.5	52.8	65.6
Dlo_pri0000F.1_g13090.1	260	tr|F6HFB1|F6HFB1_VITVI Putative uncharacterized protein OS=Vitis vinifera GN=VIT_01s0011g06200 PE=4 SV=1	246	1e-98	1	260	1	246	94.6	64.2	76.9	AT1G66140.1 | zinc finger protein 4 | Chr1:24620063-24620845 REVERSE LENGTH=260 | 201606	260	1e-40	90	260	78	260	100	35.4	43.8
Dlo_pri0000F.1_g13100.1	140	#	#	#	#	#	#	#	#	#	#	#	#	#	#	#	#	#	#	#	#
Dlo_pri0000F.1_g13220.1	162	tr|A0A068TZQ7|A0A068TZQ7_COFCA Uncharacterized protein OS=Coffea canephora GN=GSCOC_T00036911001 PE=4 SV=1	300	3e-89	1	153	1	153	185.2	77.2	86.4	AT2G34260.1 | transducin family protein / WD-40 repeat family protein | Chr2:14465899-14468416 FORWARD LENGTH=353 | 201606	353	4e-66	1	153	1	153	217.9	61.1	73.5
Dlo_pri0000F.1_g13230.1	792	tr|A5BFB8|A5BFB8_VITVI Putative uncharacterized protein OS=Vitis vinifera GN=VITISV_020704 PE=4 SV=1	803	0	4	771	3	783	101.4	52	70.5	AT4G15020.2 | hAT transposon superfamily | Chr4:8575806-8578372 FORWARD LENGTH=768 | 201606	768	1e-135	17	690	13	703	97	31.4	49.2
Dlo_pri0000F.1_g13240.1	343	tr|A0A059ATT6|A0A059ATT6_EUCGR Uncharacterized protein OS=Eucalyptus grandis GN=EUGRSUZ_H00074 PE=4 SV=1	352	1e-100	140	343	150	350	102.6	43.7	51.3	AT2G34260.2 | transducin family protein / WD-40 repeat family protein | Chr2:14466337-14468416 FORWARD LENGTH=296 | 201606	296	1e-84	140	343	93	296	86.3	40.2	49
Dlo_pri0000F.1_g13270.1	983	tr|F6HFB2|F6HFB2_VITVI Putative uncharacterized protein OS=Vitis vinifera GN=VIT_01s0011g06190 PE=4 SV=1	1049	0	1	982	51	1048	106.7	82.2	90.2	AT2G01830.6 | CHASE domain containing histidine kinase protein | Chr2:363332-367429 REVERSE LENGTH=1057 | 201606	1057	0	15	981	88	1054	107.5	70.9	82.8
Dlo_pri0000F.1_g13330.1	216	#	#	#	#	#	#	#	#	#	#	#	#	#	#	#	#	#	#	#	#
Dlo_pri0000F.1_g13340.1	911	tr|M1CG13|M1CG13_SOLTU Uncharacterized protein OS=Solanum tuberosum GN=PGSC0003DMG400025921 PE=4 SV=1	942	0	1	911	3	942	103.4	72.1	83.3	AT1G66150.1 | transmembrane kinase 1 | Chr1:24631503-24634415 FORWARD LENGTH=942 | 201606	942	0	26	911	25	942	103.4	66.1	78
Dlo_pri0000F.1_g13360.1	865	tr|F6HHZ7|F6HHZ7_VITVI Putative uncharacterized protein OS=Vitis vinifera GN=VIT_04s0043g00160 PE=3 SV=1	948	0	23	845	8	906	109.6	54.7	69.1	AT1G66150.1 | transmembrane kinase 1 | Chr1:24631503-24634415 FORWARD LENGTH=942 | 201606	942	0	40	845	28	901	108.9	51.9	66.4
Dlo_pri0000F.1_g13370.1	425	tr|F6HFB5|F6HFB5_VITVI Putative uncharacterized protein OS=Vitis vinifera GN=VIT_01s0011g06140 PE=4 SV=1	442	0	1	424	1	441	104	66.6	80	AT5G37490.1 | ARM repeat superfamily protein | Chr5:14887744-14889051 FORWARD LENGTH=435 | 201606	435	1e-113	5	425	5	435	102.4	44.5	66.1
Dlo_pri0000F.1_g13390.1	141	tr|A0A067KT72|A0A067KT72_JATCU Uncharacterized protein OS=Jatropha curcas GN=JCGZ_04801 PE=4 SV=1	680	9e-73	1	141	6	146	482.3	78	90.8	AT1G24706.2 | THO2 | Chr1:8742210-8755250 FORWARD LENGTH=1823 | 201606	1823	6e-58	1	138	6	143	1292.9	66	78
Dlo_pri0000F.1_g13450.1	491	tr|A5BCG6|A5BCG6_VITVI Putative uncharacterized protein OS=Vitis vinifera GN=VITISV_017116 PE=4 SV=1	947	5e-67	11	357	76	500	192.9	29.1	44.8	ATMG00300.1 | Gag-Pol-related retrotransposon family protein | ChrM:89617-90054 REVERSE LENGTH=145 | 201606	145	1e-12	269	357	27	114	29.5	6.1	11
Dlo_pri0000F.1_g13480.1	552	tr|F6HFB6|F6HFB6_VITVI Putative uncharacterized protein OS=Vitis vinifera GN=VIT_01s0011g06120 PE=4 SV=1	649	0	52	508	175	631	117.6	69.7	76.1	AT1G24706.8 | THO2 | Chr1:8742683-8755243 FORWARD LENGTH=1715 | 201606	1715	0	65	509	99	537	310.7	60.1	68.5
Dlo_pri0000F.1_g13540.1	564	tr|A0A0A0KPA6|A0A0A0KPA6_CUCSA Uncharacterized protein OS=Cucumis sativus GN=Csa_5G550190 PE=4 SV=1	1887	0	35	546	633	1143	334.6	77.8	83.5	AT1G24706.9 | THO2 | Chr1:8744595-8755243 FORWARD LENGTH=1616 | 201606	1616	0	35	546	437	943	286.5	72.5	82.4
Dlo_pri0000F.1_g13580.1	765	tr|M5W531|M5W531_PRUPE Uncharacterized protein OS=Prunus persica GN=PRUPE_ppa026856mg PE=4 SV=1	1493	1e-86	76	461	106	542	195.2	23.1	34	#	#	#	#	#	#	#	#	#	#
Dlo_pri0000F.1_g13590.1	291	tr|F6HFB7|F6HFB7_VITVI Putative uncharacterized protein OS=Vitis vinifera GN=VIT_01s0011g06090 PE=4 SV=1	1209	6e-82	79	283	462	698	415.5	54.3	60.5	AT1G24706.2 | THO2 | Chr1:8742210-8755250 FORWARD LENGTH=1823 | 201606	1823	5e-63	79	285	1131	1346	626.5	44	51.9
Dlo_pri0000F.1_g13610.1	527	tr|F6HFB7|F6HFB7_VITVI Putative uncharacterized protein OS=Vitis vinifera GN=VIT_01s0011g06090 PE=4 SV=1	1209	0	8	527	697	1209	229.4	69.1	81	AT1G24706.7 | THO2 | Chr1:8742210-8755243 FORWARD LENGTH=1805 | 201606	1805	3e-81	26	513	1360	1792	342.5	47.1	62.4
Dlo_pri0000F.1_g13620.1	585	tr|A0A068UD15|A0A068UD15_COFCA Uncharacterized protein OS=Coffea canephora GN=GSCOC_T00020641001 PE=4 SV=1	450	1e-171	71	572	1	450	76.9	44.4	57.6	AT1G03050.1 | ENTH/ANTH/VHS superfamily protein | Chr1:707726-709860 FORWARD LENGTH=599 | 201606	599	1e-39	74	480	5	387	102.4	19.5	33.7
Dlo_pri0000F.1_g13630.1	712	tr|A5AH51|A5AH51_VITVI Putative uncharacterized protein OS=Vitis vinifera GN=VITISV_005324 PE=3 SV=1	788	0	48	705	8	656	110.7	60.7	72.3	AT5G24080.2 | Protein kinase superfamily protein | Chr5:8139334-8142391 REVERSE LENGTH=872 | 201606	872	2e-84	49	705	10	696	122.5	31.7	48.7
Dlo_pri0000F.1_g13640.1	110	tr|A0A067L0Z2|A0A067L0Z2_JATCU Serine/threonine-protein kinase OS=Jatropha curcas GN=JCGZ_04798 PE=3 SV=1	794	1e-59	1	109	685	793	721.8	80.9	91.8	AT1G34300.1 | lectin protein kinase family protein | Chr1:12503450-12505939 FORWARD LENGTH=829 | 201606	829	6e-18	1	102	673	768	753.6	38.2	59.1
Dlo_pri0000F.1_g13650.1	247	tr|D7T8I0|D7T8I0_VITVI Putative uncharacterized protein OS=Vitis vinifera GN=VIT_01s0011g06070 PE=4 SV=1	626	3e-18	1	203	1	211	253.4	39.7	50.6	#	#	#	#	#	#	#	#	#	#
Dlo_pri0000F.1_g13690.1	390	tr|D7T8I0|D7T8I0_VITVI Putative uncharacterized protein OS=Vitis vinifera GN=VIT_01s0011g06070 PE=4 SV=1	626	0	1	390	228	626	160.5	85.4	93.3	AT1G67960.1 | POLLEN DEFECTIVE IN GUIDANCE-like protein | Chr1:25480808-25484176 REVERSE LENGTH=624 | 201606	624	0	1	390	229	624	160	71	84.1
Dlo_pri0000F.1_g13730.1	230	tr|D7T8I1|D7T8I1_VITVI Putative uncharacterized protein OS=Vitis vinifera GN=VIT_01s0011g06060 PE=4 SV=1	246	4e-94	1	229	29	245	107	66.1	74.3	AT2G01818.1 | PLATZ transcription factor family protein | Chr2:353552-355370 REVERSE LENGTH=222 | 201606	222	4e-60	2	229	5	221	96.5	48.3	63.9
Dlo_pri0000F.1_g13740.1	890	tr|A0A068UD40|A0A068UD40_COFCA Uncharacterized protein OS=Coffea canephora GN=GSCOC_T00020675001 PE=4 SV=1	888	0	1	889	1	887	99.8	59.6	78.4	AT1G53350.1 | Disease resistance protein (CC-NBS-LRR class) family | Chr1:19903899-19906912 FORWARD LENGTH=906 | 201606	906	1e-104	1	849	1	872	101.8	31.1	50.9
Dlo_pri0000F.1_g13810.1	863	tr|A0A068UD40|A0A068UD40_COFCA Uncharacterized protein OS=Coffea canephora GN=GSCOC_T00020675001 PE=4 SV=1	888	0	19	863	28	879	102.9	38.7	57.8	AT3G46530.1 | NB-ARC domain-containing disease resistance protein | Chr3:17130739-17133246 REVERSE LENGTH=835 | 201606	835	4e-85	7	804	18	807	96.8	29.7	48
Dlo_pri0000F.1_g13880.1	857	tr|A0A068V6T5|A0A068V6T5_COFCA Uncharacterized protein OS=Coffea canephora GN=GSCOC_T00018511001 PE=4 SV=1	815	1e-135	63	844	10	809	95.1	35.5	53	AT3G46530.1 | NB-ARC domain-containing disease resistance protein | Chr3:17130739-17133246 REVERSE LENGTH=835 | 201606	835	3e-72	199	680	156	641	97.4	20.7	31.4
Dlo_pri0000F.1_g13890.1	929	tr|A0A068UD40|A0A068UD40_COFCA Uncharacterized protein OS=Coffea canephora GN=GSCOC_T00020675001 PE=4 SV=1	888	1e-165	125	929	28	879	95.6	33.9	50.8	AT3G46530.1 | NB-ARC domain-containing disease resistance protein | Chr3:17130739-17133246 REVERSE LENGTH=835 | 201606	835	5e-76	113	731	18	621	89.9	21.7	34.7
Dlo_pri0000F.1_g13900.1	166	tr|A0A0B0P6S3|A0A0B0P6S3_GOSAR Protein vip1 OS=Gossypium arboreum GN=F383_06065 PE=4 SV=1	309	3e-32	67	161	2	96	186.1	36.1	44.6	AT1G67950.1 | RNA-binding (RRM/RBD/RNP motifs) family protein | Chr1:25478884-25480420 REVERSE LENGTH=278 | 201606	278	2e-23	93	153	25	85	167.5	25.9	32.5
Dlo_pri0000F.1_g13920.1	563	tr|M5W531|M5W531_PRUPE Uncharacterized protein OS=Prunus persica GN=PRUPE_ppa026856mg PE=4 SV=1	1493	5e-73	1	329	206	542	265.2	27	38.4	AT1G07110.1 | fructose-2%2C6-bisphosphatase | Chr1:2178363-2183980 REVERSE LENGTH=744 | 201606	744	1e-22	355	517	182	373	132.1	12.6	18.3
Dlo_pri0000F.1_g13930.1	914	tr|A0A068UD40|A0A068UD40_COFCA Uncharacterized protein OS=Coffea canephora GN=GSCOC_T00020675001 PE=4 SV=1	888	0	28	914	28	879	97.2	36.7	54.6	AT1G53350.1 | Disease resistance protein (CC-NBS-LRR class) family | Chr1:19903899-19906912 FORWARD LENGTH=906 | 201606	906	1e-80	1	884	1	872	99.1	28.2	48.4
Dlo_pri0000F.1_g13970.1	176	sp|H2DH17|C7A22_PANGI Cytochrome P450 CYP749A22 OS=Panax ginseng PE=2 SV=1	524	3e-48	1	175	166	347	297.7	54	71	AT2G26710.1 | Cytochrome P450 superfamily protein | Chr2:11380700-11383413 FORWARD LENGTH=520 | 201606	520	3e-18	9	172	166	335	295.5	31.8	55.7
Dlo_pri0000F.1_g13980.1	361	tr|F6HFB9|F6HFB9_VITVI Putative uncharacterized protein OS=Vitis vinifera GN=VIT_01s0011g06050 PE=4 SV=1	284	1e-136	78	353	3	278	78.7	54.3	64.8	AT4G17720.1 | RNA-binding (RRM/RBD/RNP motifs) family protein | Chr4:9862660-9864498 REVERSE LENGTH=313 | 201606	313	1e-97	80	338	5	260	86.7	42.7	54.6
Dlo_pri0000F.1_g13990.1	151	tr|A0A022QLV9|A0A022QLV9_ERYGU Histone H2A OS=Erythranthe guttata GN=MIMGU_mgv1a015602mg PE=3 SV=1	152	1e-89	1	150	1	152	100.7	89.4	96.7	AT5G02560.1 | histone H2A 12 | Chr5:575437-576456 FORWARD LENGTH=153 | 201606	153	3e-81	1	150	1	153	101.3	86.1	94.7
Dlo_pri0000F.1_g14010.1	243	tr|A0A0J8BVU2|A0A0J8BVU2_BETVU Uncharacterized protein OS=Beta vulgaris subsp. vulgaris GN=BVRB_8g185590 PE=4 SV=1	244	1e-147	1	243	1	244	100.4	84.8	93.8	AT2G01770.1 | vacuolar iron transporter 1 | Chr2:334775-336425 REVERSE LENGTH=250 | 201606	250	1e-140	9	242	16	249	102.9	76.5	87.7
Dlo_pri0000F.1_g14020.1	380	tr|W9R141|W9R141_9ROSA Heat stress transcription factor A-8 OS=Morus notabilis GN=L484_006770 PE=3 SV=1	398	1e-118	1	376	1	396	104.7	53.4	69.2	AT1G67970.1 | heat shock transcription factor A8 | Chr1:25484844-25486313 REVERSE LENGTH=374 | 201606	374	3e-85	1	317	1	297	98.4	39.2	53.2
Dlo_pri0000F.1_g14030.1	885	tr|A0A068UD40|A0A068UD40_COFCA Uncharacterized protein OS=Coffea canephora GN=GSCOC_T00020675001 PE=4 SV=1	888	0	29	882	27	886	100.3	37.7	56.6	AT3G46530.1 | NB-ARC domain-containing disease resistance protein | Chr3:17130739-17133246 REVERSE LENGTH=835 | 201606	835	2e-73	149	800	142	787	94.4	25.8	38.9
Dlo_pri0000F.1_g14060.1	396	tr|A0A067LP14|A0A067LP14_JATCU Uncharacterized protein OS=Jatropha curcas GN=JCGZ_10039 PE=4 SV=1	529	8e-18	25	247	36	263	133.6	17.2	27.8	#	#	#	#	#	#	#	#	#	#
Dlo_pri0000F.1_g14070.1	507	tr|W9SF50|W9SF50_9ROSA Uncharacterized protein OS=Morus notabilis GN=L484_010758 PE=4 SV=1	698	1e-24	1	241	143	372	137.7	15	24.9	AT1G31150.1 | K-box region protein (DUF1985) | Chr1:11120097-11122412 FORWARD LENGTH=673 | 201606	673	3e-16	1	182	74	261	132.7	11.2	18.5
Dlo_pri0000F.1_g14080.1	266	tr|A0A061EL66|A0A061EL66_THECC Regulation of chlorophyll biosynthetic process, photosystem I assembly, thylakoid membrane organization, RNA modification, 4 anthesis, petal differentiation and expansion stage, E expanded cotyledon s... OS=Theobroma cacao GN=TCM_020671 PE=4 SV=1	841	4e-91	63	265	580	841	316.2	56.4	66.2	AT3G22690.2 | LOW protein: PPR containing-like protein | Chr3:8022006-8024534 REVERSE LENGTH=842 | 201606	842	2e-74	55	266	572	842	316.5	48.1	59
Dlo_pri0000F.1_g14100.1	268	tr|B9SNF3|B9SNF3_RICCO O-methyltransferase, putative OS=Ricinus communis GN=RCOM_1148460 PE=4 SV=1	234	1e-111	40	267	7	233	87.3	56.3	72	AT1G67980.1 | caffeoyl-CoA 3-O-methyltransferase | Chr1:25487724-25488934 FORWARD LENGTH=232 | 201606	232	1e-102	40	267	8	231	86.6	52.2	69.4
Dlo_pri0000F.1_g14110.1	356	tr|A9PCU8|A9PCU8_POPTR Trans-caffeoyl-CoA 3-O-methyltransferase OS=Populus trichocarpa GN=POPTR_0008s13600g PE=2 SV=1	235	1e-115	129	354	8	233	66	47.2	53.7	AT1G67980.1 | caffeoyl-CoA 3-O-methyltransferase | Chr1:25487724-25488934 FORWARD LENGTH=232 | 201606	232	1e-112	129	356	8	232	65.2	43.5	54.2
Dlo_pri0000F.1_g14140.1	896	tr|M1BZ76|M1BZ76_SOLTU Uncharacterized protein OS=Solanum tuberosum GN=PGSC0003DMG400021861 PE=4 SV=1	887	1e-158	59	883	31	869	99	35.9	53.2	AT3G46710.1 | NB-ARC domain-containing disease resistance protein | Chr3:17206489-17209032 REVERSE LENGTH=847 | 201606	847	1e-75	176	850	112	767	94.5	25.8	41
Dlo_pri0000F.1_g14150.1	198	#	#	#	#	#	#	#	#	#	#	#	#	#	#	#	#	#	#	#	#
Dlo_pri0000F.1_g14170.1	185	tr|A0A067KT49|A0A067KT49_JATCU Uncharacterized protein OS=Jatropha curcas GN=JCGZ_04786 PE=4 SV=1	235	1e-91	3	184	53	234	127	70.3	82.2	AT1G67980.1 | caffeoyl-CoA 3-O-methyltransferase | Chr1:25487724-25488934 FORWARD LENGTH=232 | 201606	232	2e-87	3	185	53	232	125.4	65.4	81.1
Dlo_pri0000F.1_g14190.1	385	tr|A0A075FBF1|A0A075FBF1_PETHY Anthocyanin methyltransferase OS=Petunia hybrida GN=MF1 PE=2 SV=1	236	2e-43	37	147	25	139	61.3	19.7	23.6	AT1G24735.3 | S-adenosyl-L-methionine-dependent methyltransferases superfamily protein | Chr1:8758699-8759448 FORWARD LENGTH=195 | 201606	195	1e-40	55	169	8	130	50.6	17.9	22.1
Dlo_pri0000F.1_g14200.1	98	tr|A0A078E430|A0A078E430_BRANA BnaA07g26750D protein OS=Brassica napus GN=BnaA07g26750D PE=4 SV=1	232	7e-40	4	98	138	232	236.7	62.2	78.6	AT1G67980.2 | caffeoyl-CoA 3-O-methyltransferase | Chr1:25488239-25488934 FORWARD LENGTH=164 | 201606	164	3e-40	5	98	71	164	167.3	57.1	76.5
Dlo_pri0000F.1_g14240.1	120	#	#	#	#	#	#	#	#	#	#	#	#	#	#	#	#	#	#	#	#
Dlo_pri0000F.1_g14300.1	198	#	#	#	#	#	#	#	#	#	#	#	#	#	#	#	#	#	#	#	#
Dlo_pri0000F.1_g14310.1	118	#	#	#	#	#	#	#	#	#	#	#	#	#	#	#	#	#	#	#	#
Dlo_pri0000F.1_g14400.1	282	tr|A0A068UYE1|A0A068UYE1_COFCA Uncharacterized protein OS=Coffea canephora GN=GSCOC_T00038391001 PE=4 SV=1	446	5e-40	27	230	213	412	158.2	30.9	46.1	AT5G54700.2 | Ankyrin repeat family protein | Chr5:22223837-22225258 REVERSE LENGTH=345 | 201606	345	1e-14	2	196	116	287	122.3	18.4	35.8
Dlo_pri0000F.1_g14410.1	165	tr|V4U0C4|V4U0C4_9ROSI Uncharacterized protein OS=Citrus clementina GN=CICLE_v10009252mg PE=4 SV=1	257	8e-37	1	158	1	190	155.8	47.3	62.4	AT1G14480.2 | Ankyrin repeat family protein | Chr1:4956404-4957888 FORWARD LENGTH=398 | 201606	398	2e-18	1	157	1	153	241.2	30.3	47.3
Dlo_pri0000F.1_g14560.1	185	tr|A0A067KPS9|A0A067KPS9_JATCU Uncharacterized protein OS=Jatropha curcas GN=JCGZ_04785 PE=4 SV=1	235	3e-88	3	184	53	234	127	67	80.5	AT1G67980.1 | caffeoyl-CoA 3-O-methyltransferase | Chr1:25487724-25488934 FORWARD LENGTH=232 | 201606	232	3e-83	3	185	53	232	125.4	62.7	80
Dlo_pri0000F.1_g14580.1	860	tr|W8Q024|W8Q024_CAMSI Trehalose-phosphate synthase 6 OS=Camellia sinensis PE=2 SV=1	856	0	1	860	1	856	99.5	88.7	94.1	AT1G68020.3 | UDP-Glycosyltransferase / trehalose-phosphatase family protein | Chr1:25497493-25500241 FORWARD LENGTH=860 | 201606	860	0	1	860	1	860	100	82.4	90.5
Dlo_pri0000F.1_g14590.1	326	tr|A0A061E9R4|A0A061E9R4_THECC S-adenosyl-L-methionine-dependent methyltransferases superfamily protein, putative OS=Theobroma cacao GN=TCM_011291 PE=4 SV=1	362	1e-125	3	326	41	362	111	56.4	73.9	AT1G15125.1 | S-adenosyl-L-methionine-dependent methyltransferases superfamily protein | Chr1:5204625-5205912 FORWARD LENGTH=351 | 201606	351	1e-88	2	325	27	347	107.7	44.2	64.4
Dlo_pri0000F.1_g14600.1	1137	tr|A0A068UAS7|A0A068UAS7_COFCA Uncharacterized protein OS=Coffea canephora GN=GSCOC_T00020732001 PE=4 SV=1	1112	0	12	1136	1	1111	97.8	70.2	82	AT1G14790.1 | RNA-dependent RNA polymerase 1 | Chr1:5094317-5097817 REVERSE LENGTH=1107 | 201606	1107	0	12	1128	1	1099	97.4	62.5	75.4
Dlo_pri0000F.1_g14610.1	158	#	#	#	#	#	#	#	#	#	#	#	#	#	#	#	#	#	#	#	#
Dlo_pri0000F.1_g14630.1	133	#	#	#	#	#	#	#	#	#	#	#	#	#	#	#	#	#	#	#	#
Dlo_pri0001F.1_g00010.1	232	tr|D7TT88|D7TT88_VITVI Putative uncharacterized protein OS=Vitis vinifera GN=VIT_07s0129g00330 PE=4 SV=1	228	6e-91	1	231	1	227	98.3	64.7	74.1	AT5G67420.2 | LOB domain-containing protein 37 | Chr5:26904576-26905415 REVERSE LENGTH=250 | 201606	250	4e-77	1	231	1	249	107.8	59.1	72
Dlo_pri0001F.1_g00020.1	567	tr|A0A061DIH3|A0A061DIH3_THECC Acetamidase/Formamidase family protein isoform 1 OS=Theobroma cacao GN=TCM_000770 PE=4 SV=1	582	0	1	562	1	577	102.6	79.9	88.2	AT4G37560.1 | Acetamidase/Formamidase family protein | Chr4:17646489-17648457 FORWARD LENGTH=452 | 201606	452	0	116	566	1	451	79.7	66.1	72.8
Dlo_pri0001F.1_g00030.1	407	tr|V4SFG7|V4SFG7_9ROSI Uncharacterized protein OS=Citrus clementina GN=CICLE_v10025991mg PE=4 SV=1	344	3e-87	244	407	142	344	84.5	34.6	37.1	#	#	#	#	#	#	#	#	#	#
Dlo_pri0001F.1_g00050.1	182	tr|A0A022RX09|A0A022RX09_ERYGU Uncharacterized protein OS=Erythranthe guttata GN=MIMGU_mgv1a011434mg PE=4 SV=1	282	4e-61	1	108	1	108	154.9	48.9	54.9	#	#	#	#	#	#	#	#	#	#
Dlo_pri0001F.1_g00070.1	257	tr|A5AYZ7|A5AYZ7_VITVI Putative uncharacterized protein OS=Vitis vinifera GN=VITISV_034030 PE=4 SV=1	392	4e-44	145	231	34	119	152.5	29.6	31.5	AT2G23070.1 | Protein kinase superfamily protein | Chr2:9824162-9826871 REVERSE LENGTH=432 | 201606	432	6e-40	156	232	83	159	168.1	24.1	28.4
Dlo_pri0001F.1_g00090.1	144	tr|M8BG72|M8BG72_AEGTA Casein kinase II subunit alpha OS=Aegilops tauschii GN=F775_28180 PE=4 SV=1	339	4e-77	2	120	78	196	235.4	78.5	81.2	AT5G67380.2 | casein kinase alpha 1 | Chr5:26881156-26883383 REVERSE LENGTH=376 | 201606	376	5e-78	2	120	115	233	261.1	75.7	80.6
Dlo_pri0001F.1_g00130.1	113	tr|A0A061DP12|A0A061DP12_THECC Kinase superfamily protein isoform 4 (Fragment) OS=Theobroma cacao GN=TCM_000773 PE=4 SV=1	303	3e-72	1	112	191	302	268.1	92	96.5	AT2G23070.1 | Protein kinase superfamily protein | Chr2:9824162-9826871 REVERSE LENGTH=432 | 201606	432	6e-72	1	113	318	430	382.3	89.4	96.5
Dlo_pri0001F.1_g00140.1	424	tr|M5W906|M5W906_PRUPE Uncharacterized protein OS=Prunus persica GN=PRUPE_ppa021292mg PE=4 SV=1	426	0	11	424	11	426	100.5	76.2	86.6	AT2G23060.1 | Acyl-CoA N-acyltransferases (NAT) superfamily protein | Chr2:9812839-9814633 REVERSE LENGTH=413 | 201606	413	0	12	424	4	413	97.4	69.8	80.7
Dlo_pri0001F.1_g00160.1	350	tr|F6HST8|F6HST8_VITVI Putative uncharacterized protein OS=Vitis vinifera GN=VIT_07s0129g00230 PE=3 SV=1	413	1e-121	6	348	11	411	118	57.4	73.7	AT5G67460.1 | O-Glycosyl hydrolases family 17 protein | Chr5:26921984-26923274 REVERSE LENGTH=380 | 201606	380	8e-85	45	350	42	380	108.6	43.7	57.4
Dlo_pri0001F.1_g00180.1	921	tr|F6HST7|F6HST7_VITVI Formin-like protein OS=Vitis vinifera GN=VIT_07s0129g00220 PE=3 SV=1	886	0	11	911	7	875	96.2	64.8	74.2	AT5G67470.1 | formin homolog 6 | Chr5:26926835-26930212 FORWARD LENGTH=899 | 201606	899	0	456	911	432	884	97.6	35.7	40.2
Dlo_pri0001F.1_g00200.1	476	tr|M5VYL6|M5VYL6_PRUPE Uncharacterized protein OS=Prunus persica GN=PRUPE_ppa007060mg PE=4 SV=1	384	0	105	472	9	375	80.7	50.2	63.2	AT5G67480.3 | BTB and TAZ domain protein 4 | Chr5:26931055-26932496 REVERSE LENGTH=372 | 201606	372	1e-159	105	471	10	366	78.2	44.5	57.8
Dlo_pri0001F.1_g00220.1	327	tr|M5WDZ2|M5WDZ2_PRUPE Uncharacterized protein OS=Prunus persica GN=PRUPE_ppa008396mg PE=3 SV=1	333	1e-102	15	326	17	332	101.8	53.5	69.4	AT4G37630.1 | cyclin d5%3B1 | Chr4:17679497-17680788 FORWARD LENGTH=323 | 201606	323	1e-48	9	326	7	321	98.8	37.3	53.8
Dlo_pri0001F.1_g00230.1	1254	tr|A5AK05|A5AK05_VITVI Putative uncharacterized protein OS=Vitis vinifera GN=VITISV_017339 PE=4 SV=1	1268	0	1	1253	1	1267	101.1	62.8	77.8	AT1G64960.2 | ARM repeat superfamily protein | Chr1:24129918-24134049 FORWARD LENGTH=1232 | 201606	1232	0	1	1248	1	1223	98.2	50.5	68.7
Dlo_pri0001F.1_g00240.1	1066	tr|W9RJJ1|W9RJJ1_9ROSA Calcium-transporting ATPase OS=Morus notabilis GN=L484_009398 PE=3 SV=1	1014	0	5	979	4	978	95.1	77.9	85.8	AT4G37640.1 | calcium ATPase 2 | Chr4:17683225-17686808 REVERSE LENGTH=1014 | 201606	1014	0	6	979	5	978	95.1	76.6	83.6
Dlo_pri0001F.1_g00250.1	317	tr|A0A067GTV7|A0A067GTV7_CITSI Uncharacterized protein OS=Citrus sinensis GN=CISIN_1g023824mg PE=4 SV=1	276	1e-162	42	317	1	276	87.1	70	79.2	AT5G67500.3 | voltage dependent anion channel 2 | Chr5:26935223-26937123 FORWARD LENGTH=276 | 201606	276	1e-144	42	317	1	276	87.1	59.3	74.1
Dlo_pri0001F.1_g00260.1	146	tr|A0A061F5L5|A0A061F5L5_THECC Translation protein SH3-like family protein OS=Theobroma cacao GN=TCM_025183 PE=3 SV=1	146	2e-97	1	146	1	146	100	95.2	99.3	AT3G49910.1 | Translation protein SH3-like family protein | Chr3:18504311-18504751 FORWARD LENGTH=146 | 201606	146	1e-92	1	146	1	146	100	86.3	95.9
Dlo_pri0001F.1_g00290.1	308	tr|A0A068U2S6|A0A068U2S6_COFCA Adenylyl-sulfate kinase OS=Coffea canephora GN=GSCOC_T00040043001 PE=3 SV=1	319	1e-142	1	306	1	317	103.6	72.1	79.5	AT2G14750.1 | APS kinase | Chr2:6314128-6315501 FORWARD LENGTH=276 | 201606	276	1e-119	91	308	61	276	89.6	53.6	60.4
Dlo_pri0001F.1_g00300.1	269	tr|A0A0B2QPD7|A0A0B2QPD7_GLYSO Uncharacterized protein OS=Glycine soja GN=glysoja_038462 PE=4 SV=1	213	1e-72	5	217	4	209	79.2	47.6	61.7	AT3G49890.1 | hypothetical protein | Chr3:18499296-18500501 FORWARD LENGTH=220 | 201606	220	1e-58	11	216	8	204	81.8	36.4	52.4
Dlo_pri0001F.1_g00310.1	486	tr|F6HSS8|F6HSS8_VITVI Putative uncharacterized protein OS=Vitis vinifera GN=VIT_07s0129g00030 PE=4 SV=1	494	0	1	486	1	494	101.6	79.2	86.8	AT4G37650.1 | GRAS family transcription factor | Chr4:17691871-17693466 FORWARD LENGTH=531 | 201606	531	0	1	486	1	530	109.3	64.8	79
Dlo_pri0001F.1_g00320.1	313	tr|F6HSS7|F6HSS7_VITVI Putative uncharacterized protein OS=Vitis vinifera GN=VIT_07s0129g00020 PE=3 SV=1	488	0	27	313	202	488	155.9	81.2	86.6	AT3G49880.1 | glycosyl hydrolase family protein 43 | Chr3:18496907-18498398 FORWARD LENGTH=466 | 201606	466	0	29	312	181	464	148.9	74.4	83.7
Dlo_pri0001F.1_g00400.1	188	tr|A0A061DHP7|A0A061DHP7_THECC Glycosyl hydrolase family protein 43 isoform 2 OS=Theobroma cacao GN=TCM_000802 PE=3 SV=1	468	1e-103	1	188	1	188	248.9	76.6	88.3	AT5G67540.2 | Arabinanase/levansucrase/invertase | Chr5:26944253-26945757 REVERSE LENGTH=471 | 201606	471	8e-67	11	187	12	197	250.5	55.9	69.7
Dlo_pri0001F.1_g00410.1	469	tr|A0A067GU89|A0A067GU89_CITSI Uncharacterized protein OS=Citrus sinensis GN=CISIN_1g040224mg PE=4 SV=1	500	1e-130	1	467	1	496	106.6	48.6	63.5	AT5G67550.1 | transmembrane protein | Chr5:26946908-26949112 REVERSE LENGTH=509 | 201606	509	1e-104	35	465	38	498	108.5	39.4	57.1
Dlo_pri0001F.1_g00420.1	184	tr|I3S107|I3S107_LOTJA Uncharacterized protein OS=Lotus japonicus PE=2 SV=1	184	1e-125	1	184	1	184	100	92.9	97.8	AT3G49870.1 | ADP-ribosylation factor-like A1C | Chr3:18492674-18494021 REVERSE LENGTH=184 | 201606	184	1e-123	1	184	1	184	100	90.2	95.1
Dlo_pri0001F.1_g00430.1	332	tr|A5BYE8|A5BYE8_VITVI Putative uncharacterized protein OS=Vitis vinifera GN=VITISV_013941 PE=4 SV=1	320	0	52	328	10	286	96.4	76.2	81.3	AT5G22370.3 | P-loop containing nucleoside triphosphate hydrolases superfamily protein | Chr5:7406587-7408509 FORWARD LENGTH=298 | 201606	298	1e-170	52	329	10	287	89.8	68.7	76.8
Dlo_pri0001F.1_g00440.1	166	tr|M5VI87|M5VI87_PRUPE Uncharacterized protein OS=Prunus persica GN=PRUPE_ppa012349mg PE=4 SV=1	173	9e-71	20	166	28	173	104.2	69.9	79.5	AT4G37660.1 | Ribosomal protein L12/ ATP-dependent Clp protease adaptor protein ClpS family protein | Chr4:17695543-17696046 FORWARD LENGTH=167 | 201606	167	1e-49	22	166	27	167	100.6	53	66.9
Dlo_pri0001F.1_g00450.1	209	tr|A0A068U243|A0A068U243_COFCA Uncharacterized protein OS=Coffea canephora GN=GSCOC_T00040052001 PE=4 SV=1	296	2e-28	35	151	122	238	141.6	29.7	38.8	AT1G49950.3 | telomere repeat binding factor 1 | Chr1:18494439-18496713 REVERSE LENGTH=300 | 201606	300	1e-21	34	153	118	240	143.5	26.3	33.5
Dlo_pri0001F.1_g00490.1	306	tr|W1P659|W1P659_AMBTC Uncharacterized protein OS=Amborella trichopoda GN=AMTR_s00007p00193000 PE=4 SV=1	330	8e-44	86	253	21	191	107.8	28.8	36.6	AT1G49950.3 | telomere repeat binding factor 1 | Chr1:18494439-18496713 REVERSE LENGTH=300 | 201606	300	2e-31	96	167	1	72	98	17.6	20.3
Dlo_pri0001F.1_g00500.1	156	tr|A5C501|A5C501_VITVI Putative uncharacterized protein OS=Vitis vinifera GN=VIT_07s0151g00490 PE=4 SV=1	154	7e-92	1	153	1	152	98.7	85.3	88.5	AT5G67590.1 | NADH-ubiquinone oxidoreductase-like protein | Chr5:26958073-26959356 FORWARD LENGTH=154 | 201606	154	1e-73	1	152	3	151	98.7	66.7	81.4
Dlo_pri0001F.1_g00510.1	174	tr|D7ST21|D7ST21_VITVI Putative uncharacterized protein OS=Vitis vinifera GN=VIT_00s0802g00020 PE=4 SV=1	180	1e-75	1	165	1	180	103.4	72.4	82.8	AT5G67620.1 | DUF4228 domain protein | Chr5:26964891-26965720 REVERSE LENGTH=182 | 201606	182	9e-57	1	166	1	182	104.6	58	69.5
Dlo_pri0001F.1_g00530.1	270	tr|B9SH19|B9SH19_RICCO Cyclin d, putative OS=Ricinus communis GN=RCOM_0581160 PE=3 SV=1	306	9e-87	11	265	12	272	113.3	51.9	70	AT1G70210.1 | CYCLIN D1%3B1 | Chr1:26440015-26441980 FORWARD LENGTH=339 | 201606	339	3e-52	11	268	21	283	125.6	40	57.8
Dlo_pri0001F.1_g00540.1	475	tr|A0A0A0KJQ7|A0A0A0KJQ7_CUCSA Uncharacterized protein OS=Cucumis sativus GN=Csa_6G495760 PE=4 SV=1	414	0	63	475	2	414	87.2	67.6	75.6	AT4G37680.4 | heptahelical protein 4 | Chr4:17701216-17702568 FORWARD LENGTH=390 | 201606	390	0	60	475	2	390	82.1	62.5	71.6
Dlo_pri0001F.1_g00550.1	446	tr|A5B5X8|A5B5X8_VITVI Putative uncharacterized protein OS=Vitis vinifera GN=VITISV_015452 PE=4 SV=1	446	0	7	446	8	446	100	72	83.6	AT2G22900.1 | Galactosyl transferase GMA12/MNN10 family protein | Chr2:9744359-9746193 REVERSE LENGTH=449 | 201606	449	0	6	445	20	445	100.7	57	72.6
Dlo_pri0001F.1_g00560.1	439	tr|A5B5X8|A5B5X8_VITVI Putative uncharacterized protein OS=Vitis vinifera GN=VITISV_015452 PE=4 SV=1	446	0	1	439	1	446	101.6	62	79	AT4G37690.1 | Galactosyl transferase GMA12/MNN10 family protein | Chr4:17708303-17709601 FORWARD LENGTH=432 | 201606	432	0	13	438	15	428	98.4	57.9	69.2
Dlo_pri0001F.1_g00570.1	425	tr|A5B5X8|A5B5X8_VITVI Putative uncharacterized protein OS=Vitis vinifera GN=VITISV_015452 PE=4 SV=1	446	0	1	422	1	444	104.9	62.8	76.7	AT4G37690.1 | Galactosyl transferase GMA12/MNN10 family protein | Chr4:17708303-17709601 FORWARD LENGTH=432 | 201606	432	1e-169	64	422	63	427	101.6	53.2	64.2
Dlo_pri0001F.1_g00580.1	241	tr|A0A0P0UYP2|A0A0P0UYP2_ORYSJ Os01g0172900 protein OS=Oryza sativa subsp. japonica GN=Os01g0172900 PE=4 SV=1	295	2e-33	19	236	68	292	122.4	34.4	50.6	AT3G15720.2 | Pectin lyase-like superfamily protein | Chr3:5325329-5327617 REVERSE LENGTH=452 | 201606	452	7e-33	4	172	6	181	187.6	29.5	41.1
Dlo_pri0001F.1_g00600.1	271	tr|A0A061DH30|A0A061DH30_THECC Histone-lysine N-methyltransferase NSD3, putative OS=Theobroma cacao GN=TCM_000819 PE=4 SV=1	182	4e-26	73	231	3	166	67.2	31	39.5	AT5G67640.1 | hypothetical protein | Chr5:26969546-26970548 REVERSE LENGTH=201 | 201606	201	2e-13	80	233	11	189	74.2	27.3	33.6
Dlo_pri0001F.1_g00610.1	448	tr|F6HJQ8|F6HJQ8_VITVI Putative uncharacterized protein OS=Vitis vinifera GN=VIT_00s0471g00010 PE=4 SV=1	447	0	1	448	1	447	99.8	81.9	92	AT3G49810.1 | ARM repeat superfamily protein | Chr3:18474936-18476282 REVERSE LENGTH=448 | 201606	448	0	1	448	1	448	100	72.1	85.3
Dlo_pri0001F.1_g00620.1	127	tr|A0A068U4U1|A0A068U4U1_COFCA Uncharacterized protein OS=Coffea canephora GN=GSCOC_T00040069001 PE=4 SV=1	228	9e-18	19	88	20	89	179.5	34.6	44.9	#	#	#	#	#	#	#	#	#	#
Dlo_pri0001F.1_g00640.1	495	tr|A5BGA0|A5BGA0_VITVI Putative uncharacterized protein OS=Vitis vinifera GN=VITISV_037907 PE=4 SV=1	735	5e-54	176	446	4	307	148.5	24	31.9	ATMG00300.1 | Gag-Pol-related retrotransposon family protein | ChrM:89617-90054 REVERSE LENGTH=145 | 201606	145	3e-22	250	362	27	137	29.3	9.1	12.9
Dlo_pri0001F.1_g00650.1	178	tr|F6HWX1|F6HWX1_VITVI Putative uncharacterized protein OS=Vitis vinifera GN=VIT_00s0686g00010 PE=4 SV=1	193	2e-76	32	178	34	193	108.4	65.2	71.9	AT2G22870.1 | P-loop containing nucleoside triphosphate hydrolases superfamily protein | Chr2:9739476-9740921 FORWARD LENGTH=300 | 201606	300	3e-71	56	178	55	177	168.5	55.6	64
Dlo_pri0001F.1_g00660.1	315	#	#	#	#	#	#	#	#	#	#	#	#	#	#	#	#	#	#	#	#
Dlo_pri0001F.1_g00760.1	787	tr|F2EE01|F2EE01_HORVD Predicted protein OS=Hordeum vulgare var. distichum PE=2 SV=1	447	2e-13	64	181	80	202	56.8	5.8	7.6	#	#	#	#	#	#	#	#	#	#
Dlo_pri0001F.1_g00790.1	347	tr|B9IBL7|B9IBL7_POPTR BSD domain-containing family protein OS=Populus trichocarpa GN=POPTR_0014s00850g PE=4 SV=2	506	1e-109	55	336	1	274	145.8	51.6	59.7	AT3G49800.1 | BSD domain-containing protein | Chr3:18471957-18473676 REVERSE LENGTH=428 | 201606	428	6e-84	55	341	1	276	123.3	44.7	56.8
Dlo_pri0001F.1_g00830.1	234	tr|F6HWX2|F6HWX2_VITVI Putative uncharacterized protein OS=Vitis vinifera GN=VIT_00s0686g00020 PE=4 SV=1	284	2e-74	1	233	1	224	121.4	61.5	76.1	AT3G49800.1 | BSD domain-containing protein | Chr3:18471957-18473676 REVERSE LENGTH=428 | 201606	428	2e-16	2	170	259	428	182.9	29.5	43.6
Dlo_pri0001F.1_g00850.1	84	tr|D7U6X7|D7U6X7_VITVI Putative uncharacterized protein OS=Vitis vinifera GN=VIT_00s1328g00020 PE=4 SV=1	82	2e-16	1	84	1	82	97.6	50	61.9	AT3G49780.1 | phytosulfokine 4 precursor | Chr3:18465750-18466254 FORWARD LENGTH=79 | 201606	79	4e-15	1	84	1	79	94	41.7	56
Dlo_pri0001F.1_g00880.1	215	tr|A5CAY6|A5CAY6_VITVI Putative uncharacterized protein OS=Vitis vinifera GN=VITISV_018458 PE=4 SV=1	297	1e-59	3	212	60	254	138.1	52.6	65.6	AT2G22850.2 | basic leucine-zipper 6 | Chr2:9732601-9733284 REVERSE LENGTH=227 | 201606	227	4e-32	1	194	1	217	105.6	37.2	54.4
Dlo_pri0001F.1_g00890.1	137	tr|B9HFY7|B9HFY7_POPTR Uncharacterized protein OS=Populus trichocarpa GN=POPTR_0007s14730g PE=4 SV=1	163	2e-31	3	132	2	160	119	51.8	70.1	#	#	#	#	#	#	#	#	#	#
Dlo_pri0001F.1_g00900.1	256	tr|B9IBM8|B9IBM8_POPTR Uncharacterized protein OS=Populus trichocarpa GN=POPTR_0014s01240g PE=4 SV=2	256	1e-127	1	256	1	256	100	67.6	81.6	AT5G65840.1 | Thioredoxin superfamily protein | Chr5:26344097-26346057 REVERSE LENGTH=275 | 201606	275	1e-112	36	256	44	275	107.4	60.2	72.3
Dlo_pri0001F.1_g00940.1	189	tr|W9SJU5|W9SJU5_9ROSA Uncharacterized protein OS=Morus notabilis GN=L484_012993 PE=4 SV=1	240	9e-44	101	189	124	218	127	40.2	43.4	AT5G65840.1 | Thioredoxin superfamily protein | Chr5:26344097-26346057 REVERSE LENGTH=275 | 201606	275	6e-37	99	189	137	253	145.5	36	42.3
Dlo_pri0001F.1_g00950.1	408	tr|V7AX23|V7AX23_PHAVU Uncharacterized protein OS=Phaseolus vulgaris GN=PHAVU_009G074200g PE=4 SV=1	365	1e-68	1	283	5	296	89.5	33.8	43.6	AT4G26650.2 | RNA-binding (RRM/RBD/RNP motifs) family protein | Chr4:13445265-13447592 FORWARD LENGTH=452 | 201606	452	4e-55	3	197	9	198	110.8	24	31.6
Dlo_pri0001F.1_g00960.1	280	tr|D7UE75|D7UE75_VITVI Putative uncharacterized protein OS=Vitis vinifera GN=VIT_07s0151g00420 PE=3 SV=1	279	1e-158	1	280	1	279	99.6	75.4	87.9	AT5G10050.1 | NAD(P)-binding Rossmann-fold superfamily protein | Chr5:3144254-3145643 FORWARD LENGTH=279 | 201606	279	1e-72	6	278	9	279	99.6	40.7	58.9
Dlo_pri0001F.1_g01020.1	795	#	#	#	#	#	#	#	#	#	#	#	#	#	#	#	#	#	#	#	#
Dlo_pri0001F.1_g01030.1	403	tr|D7UE77|D7UE77_VITVI Putative uncharacterized protein OS=Vitis vinifera GN=VIT_07s0151g00450 PE=4 SV=1	415	9e-85	1	399	1	388	103	43.9	58.3	AT1G68920.3 | basic helix-loop-helix (bHLH) DNA-binding superfamily protein | Chr1:25915620-25917675 FORWARD LENGTH=485 | 201606	485	6e-48	222	367	265	410	120.3	22.6	27
Dlo_pri0001F.1_g01040.1	217	tr|W9SJU0|W9SJU0_9ROSA Uncharacterized protein OS=Morus notabilis GN=L484_012987 PE=4 SV=1	220	1e-103	5	186	11	192	101.4	68.7	75.1	AT3G49750.1 | receptor like protein 44 | Chr3:18450604-18451428 REVERSE LENGTH=274 | 201606	274	1e-90	17	186	17	186	126.3	60.8	67.3
Dlo_pri0001F.1_g01050.1	420	tr|A0A068U290|A0A068U290_COFCA Uncharacterized protein OS=Coffea canephora GN=GSCOC_T00040090001 PE=4 SV=1	629	0	83	420	73	410	149.8	66.7	74	AT4G34910.1 | P-loop containing nucleoside triphosphate hydrolases superfamily protein | Chr4:16631661-16634834 FORWARD LENGTH=626 | 201606	626	1e-168	83	420	69	408	149	62.4	71.2
Dlo_pri0001F.1_g01110.1	213	tr|A0A068U290|A0A068U290_COFCA Uncharacterized protein OS=Coffea canephora GN=GSCOC_T00040090001 PE=4 SV=1	629	1e-113	1	213	415	628	295.3	78.9	88.3	AT4G34910.1 | P-loop containing nucleoside triphosphate hydrolases superfamily protein | Chr4:16631661-16634834 FORWARD LENGTH=626 | 201606	626	5e-81	1	213	413	626	293.9	65.7	79.3
Dlo_pri0001F.1_g01120.1	540	tr|M4QSR0|M4QSR0_9ERIC Squalene epoxidase OS=Camellia oleifera PE=2 SV=1	534	0	92	532	91	531	98.9	69.1	75.4	AT4G37760.1 | squalene epoxidase 3 | Chr4:17744085-17746426 FORWARD LENGTH=525 | 201606	525	0	92	531	76	515	97.2	62.6	72.4
Dlo_pri0001F.1_g01140.1	288	tr|F6HD86|F6HD86_VITVI Putative uncharacterized protein OS=Vitis vinifera GN=VIT_00s0734g00020 PE=4 SV=1	619	1e-126	1	282	1	286	214.9	72.2	82.6	AT3G49725.1 | GTP-binding protein%2C HflX | Chr3:18442448-18445397 REVERSE LENGTH=620 | 201606	620	8e-93	80	279	101	305	215.3	51.7	58.7
Dlo_pri0001F.1_g01180.1	260	tr|A0A059B0F0|A0A059B0F0_EUCGR Uncharacterized protein OS=Eucalyptus grandis GN=EUGRSUZ_H02338 PE=4 SV=1	262	1e-143	1	260	1	262	100.8	73.8	86.9	AT3G49720.3 | transmembrane protein | Chr3:18440192-18441655 REVERSE LENGTH=261 | 201606	261	1e-132	1	260	1	261	100.4	70.4	81.9
Dlo_pri0001F.1_g01190.1	786	tr|F6HJT7|F6HJT7_VITVI Putative uncharacterized protein OS=Vitis vinifera GN=VIT_00s0771g00010 PE=4 SV=1	719	0	68	786	1	719	91.5	72.1	80.5	AT3G49710.1 | Pentatricopeptide repeat (PPR) superfamily protein | Chr3:18437845-18440010 FORWARD LENGTH=721 | 201606	721	0	68	786	1	721	91.7	61.5	72.8
Dlo_pri0001F.1_g01200.1	362	tr|Q8S935|Q8S935_DIOKA 1-aminocyclopropane-1-carboxylate synthase OS=Diospyros kaki GN=DK-ACS1 PE=2 SV=1	471	0	1	355	1	355	130.1	94.5	96.7	AT4G37770.1 | 1-amino-cyclopropane-1-carboxylate synthase 8 | Chr4:17752222-17753925 FORWARD LENGTH=469 | 201606	469	0	1	355	1	354	129.6	75.7	85.6
Dlo_pri0001F.1_g01210.1	95	tr|Q8S935|Q8S935_DIOKA 1-aminocyclopropane-1-carboxylate synthase OS=Diospyros kaki GN=DK-ACS1 PE=2 SV=1	471	1e-58	1	95	378	471	495.8	96.8	96.8	AT4G37770.1 | 1-amino-cyclopropane-1-carboxylate synthase 8 | Chr4:17752222-17753925 FORWARD LENGTH=469 | 201606	469	3e-37	1	95	377	469	493.7	62.1	77.9
Dlo_pri0001F.1_g01260.1	330	tr|D7UEC5|D7UEC5_VITVI Putative uncharacterized protein OS=Vitis vinifera GN=VIT_00s1352g00010 PE=4 SV=1	339	1e-110	1	330	1	327	102.7	59.4	71.2	AT3G49690.1 | myb domain protein 84 | Chr3:18427941-18429100 FORWARD LENGTH=310 | 201606	310	4e-82	1	126	1	126	93.9	34.2	36.7
Dlo_pri0001F.1_g01270.1	180	tr|A0A067GJJ2|A0A067GJJ2_CITSI Uncharacterized protein (Fragment) OS=Citrus sinensis GN=CISIN_1g0250841mg PE=3 SV=1	180	1e-107	2	180	1	179	100	82.8	92.2	AT5G65780.1 | branched-chain amino acid aminotransferase 5 / branched-chain amino acid transaminase 5 (BCAT5) | Chr5:26316418-26318585 FORWARD LENGTH=415 | 201606	415	1e-100	2	180	236	414	230.6	77.2	89.4
Dlo_pri0001F.1_g01310.1	79	tr|A0A067GTR6|A0A067GTR6_CITSI Uncharacterized protein (Fragment) OS=Citrus sinensis GN=CISIN_1g0250842mg PE=4 SV=1	78	1e-42	1	74	5	78	98.7	84.8	91.1	AT5G65780.1 | branched-chain amino acid aminotransferase 5 / branched-chain amino acid transaminase 5 (BCAT5) | Chr5:26316418-26318585 FORWARD LENGTH=415 | 201606	415	1e-43	2	74	163	235	525.3	83.5	89.9
Dlo_pri0001F.1_g01340.1	305	tr|M1BXJ2|M1BXJ2_SOLTU Branched-chain-amino-acid aminotransferase OS=Solanum tuberosum GN=PGSC0003DMG400021425 PE=3 SV=1	417	5e-37	74	215	1	140	136.7	25.9	31.5	AT3G49680.1 | branched-chain aminotransferase 3 | Chr3:18422768-18425473 FORWARD LENGTH=413 | 201606	413	1e-26	74	233	1	160	135.4	22.6	30.2
Dlo_pri0001F.1_g01350.1	510	tr|A0A068U4W4|A0A068U4W4_COFCA Uncharacterized protein OS=Coffea canephora GN=GSCOC_T00040103001 PE=4 SV=1	503	0	1	505	1	498	98.6	72.2	83.5	AT5G65760.1 | Serine carboxypeptidase S28 family protein | Chr5:26308289-26310891 FORWARD LENGTH=515 | 201606	515	0	34	506	32	505	101	67.3	80.4
Dlo_pri0001F.1_g01370.1	278	tr|A0A061DHW3|A0A061DHW3_THECC Homeodomain-leucine zipper protein HD4 OS=Theobroma cacao GN=TCM_000867 PE=4 SV=1	284	1e-122	1	278	1	284	102.2	70.1	77.3	AT4G37790.1 | Homeobox-leucine zipper protein family | Chr4:17768241-17769272 FORWARD LENGTH=278 | 201606	278	7e-92	1	278	1	278	100	57.6	70.5
Dlo_pri0001F.1_g01380.1	309	tr|A0A068U287|A0A068U287_COFCA Uncharacterized protein OS=Coffea canephora GN=GSCOC_T00040105001 PE=4 SV=1	295	1e-141	20	309	6	295	95.5	60.2	75.7	AT5G65740.2 | zinc ion binding protein | Chr5:26301702-26303422 REVERSE LENGTH=300 | 201606	300	1e-122	19	308	6	300	97.1	57	69.3
Dlo_pri0001F.1_g01390.1	299	tr|G5DAC8|G5DAC8_DIOKA Xyloglucan endotransglucosylase/hydrolase OS=Diospyros kaki GN=XTH3 PE=2 SV=1	293	0	14	299	7	293	98	88.6	91.6	AT5G65730.1 | xyloglucan endotransglucosylase/hydrolase 6 | Chr5:26299080-26300290 FORWARD LENGTH=292 | 201606	292	1e-172	22	297	19	292	97.7	72.9	83.6
Dlo_pri0001F.1_g01410.1	130	tr|A0A0D2QM32|A0A0D2QM32_GOSRA Uncharacterized protein OS=Gossypium raimondii GN=B456_007G057500 PE=4 SV=1	127	1e-36	15	130	15	127	97.7	50.8	61.5	AT4G37810.1 | EPIDERMAL PATTERNING FACTOR-like protein | Chr4:17780970-17781544 FORWARD LENGTH=128 | 201606	128	4e-26	27	130	20	128	98.5	40.8	52.3
Dlo_pri0001F.1_g01440.1	453	tr|F6GZ61|F6GZ61_VITVI Putative uncharacterized protein OS=Vitis vinifera GN=VIT_00s0199g00170 PE=3 SV=1	454	0	10	453	20	454	100.2	86.8	91.6	AT5G65720.3 | nitrogen fixation S (NIFS)-like 1 | Chr5:26296349-26297710 FORWARD LENGTH=453 | 201606	453	0	1	453	1	453	100	76.6	86.3
Dlo_pri0001F.1_g01460.1	663	#	#	#	#	#	#	#	#	#	#	#	#	#	#	#	#	#	#	#	#
Dlo_pri0001F.1_g01470.1	503	tr|F6I2Y0|F6I2Y0_VITVI Putative uncharacterized protein OS=Vitis vinifera GN=VIT_15s0048g02620 PE=4 SV=1	503	0	1	500	1	500	100	66.2	80.7	AT1G05600.3 | Tetratricopeptide repeat (TPR)-like superfamily protein | Chr1:1672161-1673675 FORWARD LENGTH=504 | 201606	504	0	5	484	6	486	100.2	54.7	72.8
Dlo_pri0001F.1_g01510.1	287	tr|K4B6N6|K4B6N6_SOLLC Uncharacterized protein OS=Solanum lycopersicum GN=Solyc02g063510.1 PE=4 SV=1	330	5e-99	1	277	1	278	115	53.3	67.9	AT5G67020.1 | hypothetical protein | Chr5:26749962-26751146 FORWARD LENGTH=394 | 201606	394	2e-45	26	183	40	198	137.3	24	36.9
Dlo_pri0001F.1_g01520.1	508	tr|A0A061DIT2|A0A061DIT2_THECC Uncharacterized protein OS=Theobroma cacao GN=TCM_000882 PE=4 SV=1	563	4e-85	1	508	1	563	110.8	44.1	57.7	#	#	#	#	#	#	#	#	#	#
Dlo_pri0001F.1_g01530.1	395	tr|M5VIY7|M5VIY7_PRUPE Uncharacterized protein OS=Prunus persica GN=PRUPE_ppa005633mg PE=3 SV=1	450	0	1	395	36	450	113.9	96.5	97.7	AT1G50010.1 | tubulin alpha-2 chain | Chr1:18517737-18519729 FORWARD LENGTH=450 | 201606	450	0	1	379	36	435	113.9	92.2	94.2
Dlo_pri0001F.1_g01570.1	1091	tr|M1D0L1|M1D0L1_SOLTU Uncharacterized protein OS=Solanum tuberosum GN=PGSC0003DMG400030626 PE=3 SV=1	989	0	114	1090	10	987	90.7	55.1	68.9	AT5G65710.1 | HAESA-like 2 | Chr5:26292372-26295440 FORWARD LENGTH=993 | 201606	993	0	130	1084	23	990	91	49.5	63.4
Dlo_pri0001F.1_g01580.1	127	#	#	#	#	#	#	#	#	#	#	#	#	#	#	#	#	#	#	#	#
Dlo_pri0001F.1_g01590.1	359	tr|F6HJJ4|F6HJJ4_VITVI Putative uncharacterized protein OS=Vitis vinifera GN=VIT_00s0373g00040 PE=3 SV=1	434	0	2	359	82	434	120.9	84.7	91.6	AT2G22780.1 | peroxisomal NAD-malate dehydrogenase 1 | Chr2:9689995-9691923 REVERSE LENGTH=354 | 201606	354	0	4	359	2	354	98.6	79.4	86.6
Dlo_pri0001F.1_g01620.1	1010	tr|A0A068U299|A0A068U299_COFCA Uncharacterized protein OS=Coffea canephora GN=GSCOC_T00040119001 PE=4 SV=1	1017	0	24	984	23	986	100.7	80.4	88.1	AT5G65700.2 | Leucine-rich receptor-like protein kinase family protein | Chr5:26281826-26284945 FORWARD LENGTH=1003 | 201606	1003	0	20	1010	17	1003	99.3	78.6	86.6
Dlo_pri0001F.1_g01630.1	1017	tr|A0A068U299|A0A068U299_COFCA Uncharacterized protein OS=Coffea canephora GN=GSCOC_T00040119001 PE=4 SV=1	1017	0	1	998	1	1000	100	80.9	88.9	AT5G65700.2 | Leucine-rich receptor-like protein kinase family protein | Chr5:26281826-26284945 FORWARD LENGTH=1003 | 201606	1003	0	17	989	15	997	98.6	76.9	85.1
Dlo_pri0001F.1_g01660.1	398	tr|A0A0D2PRC4|A0A0D2PRC4_GOSRA Uncharacterized protein OS=Gossypium raimondii GN=B456_008G087600 PE=4 SV=1	313	1e-64	23	364	1	308	78.6	34.4	50	AT4G37850.2 | basic helix-loop-helix (bHLH) DNA-binding superfamily protein | Chr4:17796362-17797647 REVERSE LENGTH=328 | 201606	328	9e-45	30	365	8	325	82.4	29.1	47
Dlo_pri0001F.1_g01680.1	249	tr|A0A061FXK0|A0A061FXK0_THECC Protein argonaute (Fragment) OS=Theobroma cacao GN=TCM_013468 PE=3 SV=1	711	1e-117	9	210	286	483	285.5	66.7	72.7	AT1G48410.1 | Stabilizer of iron transporter SufD / Polynucleotidyl transferase | Chr1:17886285-17891892 REVERSE LENGTH=1048 | 201606	1048	1e-102	9	210	515	711	420.9	59.8	69.1
Dlo_pri0001F.1_g01770.1	219	tr|M5VS32|M5VS32_PRUPE Uncharacterized protein OS=Prunus persica GN=PRUPE_ppa016229mg PE=4 SV=1	216	7e-63	8	202	7	201	98.6	44.7	61.6	AT2G35990.1 | Putative lysine decarboxylase family protein | Chr2:15114070-15116647 FORWARD LENGTH=213 | 201606	213	3e-62	8	203	7	202	97.3	42	61.2
Dlo_pri0001F.1_g01830.1	809	tr|F6HCU1|F6HCU1_VITVI Putative uncharacterized protein OS=Vitis vinifera GN=VIT_00s0415g00080 PE=4 SV=1	789	0	1	809	1	789	97.5	61.2	76.4	AT5G10560.1 | Glycosyl hydrolase family protein | Chr5:3336335-3339351 REVERSE LENGTH=792 | 201606	792	0	36	809	24	792	97.9	56.9	73.2
Dlo_pri0001F.1_g01840.1	808	tr|F6HCU1|F6HCU1_VITVI Putative uncharacterized protein OS=Vitis vinifera GN=VIT_00s0415g00080 PE=4 SV=1	789	0	2	808	3	789	97.6	61.4	76.5	AT5G10560.1 | Glycosyl hydrolase family protein | Chr5:3336335-3339351 REVERSE LENGTH=792 | 201606	792	0	13	806	5	790	98	56.3	72.2
Dlo_pri0001F.1_g01890.1	799	tr|F6HCU1|F6HCU1_VITVI Putative uncharacterized protein OS=Vitis vinifera GN=VIT_00s0415g00080 PE=4 SV=1	789	0	3	799	6	789	98.7	62.6	78	AT5G10560.1 | Glycosyl hydrolase family protein | Chr5:3336335-3339351 REVERSE LENGTH=792 | 201606	792	0	8	797	5	790	99.1	59.2	73.8
Dlo_pri0001F.1_g01900.1	566	tr|A5ATH6|A5ATH6_VITVI Kinesin-like protein OS=Vitis vinifera GN=VITISV_026465 PE=3 SV=1	1817	0	40	552	1298	1815	321	61	73.1	AT3G02330.1 | Pentatricopeptide repeat (PPR) superfamily protein | Chr3:473881-476592 REVERSE LENGTH=903 | 201606	903	1e-115	58	537	384	881	159.5	32.2	52.3
Dlo_pri0001F.1_g01920.1	314	tr|A0A068U4X8|A0A068U4X8_COFCA Uncharacterized protein OS=Coffea canephora GN=GSCOC_T00040123001 PE=4 SV=1	314	0	2	313	4	314	100	84.7	92.4	AT3G49660.1 | Transducin/WD40 repeat-like superfamily protein | Chr3:18413690-18415223 FORWARD LENGTH=317 | 201606	317	1e-176	12	314	13	317	101	73.2	85.7
Dlo_pri0001F.1_g01930.1	138	tr|A5BHQ6|A5BHQ6_VITVI Putative uncharacterized protein OS=Vitis vinifera GN=VITISV_027826 PE=4 SV=1	250	7e-62	9	138	121	250	181.2	63.8	81.9	AT4G18240.1 | starch synthase 4 | Chr4:10082221-10087044 FORWARD LENGTH=1040 | 201606	1040	1e-12	10	122	899	1017	753.6	31.9	45.7
Dlo_pri0001F.1_g02010.1	106	tr|A0A068U2C8|A0A068U2C8_COFCA Uncharacterized protein OS=Coffea canephora GN=GSCOC_T00040131001 PE=4 SV=1	364	2e-35	20	106	213	299	343.4	53.8	67	AT5G65685.9 | UDP-Glycosyltransferase superfamily protein | Chr5:26273252-26275231 REVERSE LENGTH=382 | 201606	382	6e-32	38	106	155	223	360.4	43.4	57.5
Dlo_pri0001F.1_g02070.1	845	tr|W9RQN2|W9RQN2_9ROSA Uncharacterized protein OS=Morus notabilis GN=L484_016097 PE=4 SV=1	1137	0	139	845	20	713	134.6	45.2	59.1	AT5G65685.2 | UDP-Glycosyltransferase superfamily protein | Chr5:26273252-26275864 REVERSE LENGTH=449 | 201606	449	4e-50	646	845	17	222	53.1	11.5	16.8
Dlo_pri0001F.1_g02080.1	664	tr|Q94LX8|Q94LX8_FLATR Phosphoenolpyruvate carboxykinase OS=Flaveria trinervia GN=pck3-19 PE=2 SV=1	662	0	1	664	1	662	99.7	86.7	92.8	AT4G37870.1 | phosphoenolpyruvate carboxykinase 1 | Chr4:17802974-17806332 REVERSE LENGTH=671 | 201606	671	0	6	664	5	671	101.1	83.4	89.8
Dlo_pri0001F.1_g02090.1	398	tr|V4SKP9|V4SKP9_9ROSI tRNA-dihydrouridine synthase OS=Citrus clementina GN=CICLE_v10026068mg PE=3 SV=1	326	0	74	396	1	323	81.9	70.9	76.1	AT3G49640.1 | Aldolase-type TIM barrel family protein | Chr3:18400480-18402809 REVERSE LENGTH=329 | 201606	329	0	74	385	1	312	82.7	61.6	69.6
Dlo_pri0001F.1_g02100.1	725	tr|M1D0J2|M1D0J2_SOLTU Uncharacterized protein OS=Solanum tuberosum GN=PGSC0003DMG400030617 PE=4 SV=1	711	0	1	725	1	711	98.1	65.1	77.8	AT5G49665.1 | Zinc finger (C3HC4-type RING finger) family protein | Chr5:20167119-20169420 REVERSE LENGTH=740 | 201606	740	0	1	725	1	740	102.1	51	67.7
Dlo_pri0001F.1_g02130.1	380	tr|A0A067K7E1|A0A067K7E1_JATCU Auxin-responsive protein OS=Jatropha curcas GN=JCGZ_12617 PE=3 SV=1	380	0	1	377	1	377	100	76.3	85.8	AT5G65670.2 | indole-3-acetic acid inducible 9 | Chr5:26254463-26256134 FORWARD LENGTH=336 | 201606	336	1e-150	1	379	1	335	88.4	60	71.8
Dlo_pri0001F.1_g02160.1	132	tr|M5WPE1|M5WPE1_PRUPE Uncharacterized protein OS=Prunus persica GN=PRUPE_ppa013265mg PE=4 SV=1	132	1e-59	1	132	1	132	100	70.5	81.1	AT5G65660.1 | hydroxyproline-rich glycoprotein family protein | Chr5:26245444-26246245 REVERSE LENGTH=136 | 201606	136	4e-51	6	132	7	136	103	62.1	75.8
Dlo_pri0001F.1_g02230.1	278	tr|F6GTN1|F6GTN1_VITVI Putative uncharacterized protein OS=Vitis vinifera GN=VIT_17s0000g03540 PE=4 SV=1	640	4e-74	26	277	378	628	230.2	48.9	64.7	AT3G53440.2 | Homeodomain-like superfamily protein | Chr3:19810936-19812474 FORWARD LENGTH=512 | 201606	512	5e-46	26	255	290	492	184.2	36.3	49.6
Dlo_pri0001F.1_g02240.1	344	tr|A0A060A490|A0A060A490_VITRI Inducer of CBF expression 4 OS=Vitis riparia GN=ICE4 PE=2 SV=1	331	1e-124	1	344	1	331	96.2	60.2	74.7	AT5G65640.1 | beta HLH protein 93 | Chr5:26237137-26238904 FORWARD LENGTH=351 | 201606	351	4e-75	170	344	168	351	102	35.5	43.6
Dlo_pri0001F.1_g02250.1	785	tr|F6HCU1|F6HCU1_VITVI Putative uncharacterized protein OS=Vitis vinifera GN=VIT_00s0415g00080 PE=4 SV=1	789	0	2	785	4	789	100.5	63.1	78	AT5G10560.1 | Glycosyl hydrolase family protein | Chr5:3336335-3339351 REVERSE LENGTH=792 | 201606	792	0	9	784	5	791	100.9	58.3	75
Dlo_pri0001F.1_g02260.1	848	tr|F6HCU1|F6HCU1_VITVI Putative uncharacterized protein OS=Vitis vinifera GN=VIT_00s0415g00080 PE=4 SV=1	789	0	7	782	4	772	93	64.4	75.8	AT5G10560.1 | Glycosyl hydrolase family protein | Chr5:3336335-3339351 REVERSE LENGTH=792 | 201606	792	0	34	782	25	775	93.4	55.9	69.3
Dlo_pri0001F.1_g02270.1	883	tr|F6HCT8|F6HCT8_VITVI Putative uncharacterized protein OS=Vitis vinifera GN=VIT_00s0415g00040 PE=4 SV=1	825	0	83	744	1	670	93.4	50.7	60.6	AT2G22660.2 | DNA-binding protein%2C putative (duplicated DUF1399) | Chr2:9627737-9630840 FORWARD LENGTH=819 | 201606	819	0	86	843	6	772	92.8	47.1	61.6
Dlo_pri0001F.1_g02290.1	427	tr|M5VYC6|M5VYC6_PRUPE Uncharacterized protein OS=Prunus persica GN=PRUPE_ppa006103mg PE=4 SV=1	427	0	3	427	5	424	100	71	82.9	AT4G37920.1 | endoribonuclease E-like protein | Chr4:17828538-17830317 REVERSE LENGTH=427 | 201606	427	0	3	414	1	403	100	64.9	76.8
Dlo_pri0001F.1_g02300.1	718	tr|A0A068U524|A0A068U524_COFCA Uncharacterized protein OS=Coffea canephora GN=GSCOC_T00040150001 PE=3 SV=1	729	0	1	718	2	729	101.5	76.6	86.1	AT3G55130.1 | white-brown complex homolog 19 | Chr3:20434111-20436288 REVERSE LENGTH=725 | 201606	725	1e-139	17	718	67	725	101	38.6	54.5
Dlo_pri0001F.1_g02310.1	928	tr|Q5MKK9|Q5MKK9_SESRO Nodulation receptor kinase OS=Sesbania rostrata PE=2 SV=1	923	0	1	928	1	923	99.5	62.6	75.6	AT2G37050.1 | Leucine-rich repeat protein kinase family protein | Chr2:15569290-15573477 FORWARD LENGTH=933 | 201606	933	1e-151	24	882	18	886	100.5	34.5	51.3
Dlo_pri0001F.1_g02320.1	85	tr|W9S1C0|W9S1C0_9ROSA Uncharacterized protein OS=Morus notabilis GN=L484_016117 PE=4 SV=1	85	1e-52	1	85	1	85	100	96.5	98.8	AT2G22640.1 | BRICK1 | Chr2:9623283-9623938 FORWARD LENGTH=85 | 201606	85	1e-52	1	85	1	85	100	90.6	96.5
Dlo_pri0001F.1_g02330.1	1198	tr|M1D0I5|M1D0I5_SOLTU Uncharacterized protein OS=Solanum tuberosum GN=PGSC0003DMG400030613 PE=3 SV=1	811	0	500	1196	115	811	67.7	49.4	54.8	AT5G65620.2 | Zincin-like metalloproteases family protein | Chr5:26221909-26225784 FORWARD LENGTH=805 | 201606	805	0	504	1198	111	805	67.2	48.1	53.8
Dlo_pri0001F.1_g02360.1	134	tr|A0A059BLB2|A0A059BLB2_EUCGR Uncharacterized protein OS=Eucalyptus grandis GN=EUGRSUZ_F00448 PE=4 SV=1	177	7e-50	1	122	50	170	132.1	63.4	72.4	AT3G57230.5 | AGAMOUS-like 16 | Chr3:21179015-21180671 FORWARD LENGTH=206 | 201606	206	4e-32	1	131	77	206	153.7	48.5	64.9
Dlo_pri0001F.1_g02390.1	219	tr|M5VS32|M5VS32_PRUPE Uncharacterized protein OS=Prunus persica GN=PRUPE_ppa016229mg PE=4 SV=1	216	1e-61	8	202	7	201	98.6	44.3	61.2	AT2G35990.1 | Putative lysine decarboxylase family protein | Chr2:15114070-15116647 FORWARD LENGTH=213 | 201606	213	4e-61	8	203	7	202	97.3	41.6	60.7
Dlo_pri0001F.1_g02400.1	89	tr|A0A059ADI0|A0A059ADI0_EUCGR Uncharacterized protein OS=Eucalyptus grandis GN=EUGRSUZ_J01592 PE=4 SV=1	155	5e-16	7	85	2	82	174.2	48.3	60.7	AT1G70780.1 | hypothetical protein | Chr1:26695462-26695975 REVERSE LENGTH=140 | 201606	140	2e-15	26	85	3	62	157.3	36	49.4
Dlo_pri0001F.1_g02410.1	355	tr|F6HSK3|F6HSK3_VITVI Putative uncharacterized protein OS=Vitis vinifera GN=VIT_14s0006g01240 PE=4 SV=1	307	1e-113	164	355	116	307	86.5	47.6	50.1	AT5G39790.3 | PROTEIN TARGETING TO STARCH (PTST) | Chr5:15932884-15935121 REVERSE LENGTH=280 | 201606	280	2e-98	160	355	82	280	78.9	40.8	47.9
Dlo_pri0001F.1_g02420.1	171	tr|A0A067E6L7|A0A067E6L7_CITSI Uncharacterized protein OS=Citrus sinensis GN=CISIN_1g031128mg PE=4 SV=1	165	5e-89	1	169	1	165	96.5	70.2	87.1	AT3G17980.1 | Calcium-dependent lipid-binding (CaLB domain) family protein | Chr3:6152417-6153115 FORWARD LENGTH=177 | 201606	177	5e-80	1	169	13	177	103.5	62	81.3
Dlo_pri0001F.1_g02430.1	613	tr|D7TSQ8|D7TSQ8_VITVI Putative uncharacterized protein OS=Vitis vinifera GN=VIT_14s0006g01390 PE=4 SV=1	614	0	1	613	1	614	100.2	60.2	74.4	AT3G15130.1 | Tetratricopeptide repeat (TPR)-like superfamily protein | Chr3:5097153-5099222 REVERSE LENGTH=689 | 201606	689	1e-121	56	609	3	559	112.4	34.3	51.9
Dlo_pri0001F.1_g02440.1	130	tr|A5BZ57|A5BZ57_VITVI Putative uncharacterized protein OS=Vitis vinifera GN=VIT_14s0006g01400 PE=4 SV=1	150	5e-46	6	128	28	147	115.4	60	71.5	AT1G66400.1 | calmodulin like 23 | Chr1:24770856-24771329 REVERSE LENGTH=157 | 201606	157	3e-39	6	128	29	151	120.8	48.5	67.7
Dlo_pri0001F.1_g02450.1	163	tr|M1D0I1|M1D0I1_SOLTU Uncharacterized protein OS=Solanum tuberosum GN=PGSC0003DMG400030608 PE=4 SV=1	156	9e-62	14	161	9	153	95.7	58.9	73	AT1G66400.1 | calmodulin like 23 | Chr1:24770856-24771329 REVERSE LENGTH=157 | 201606	157	1e-52	16	161	6	151	96.3	47.9	65
Dlo_pri0001F.1_g02460.1	84	sp|O81092|ALL3_OLEEU Polcalcin Ole e 3 OS=Olea europaea GN=OLE3 PE=1 SV=1	84	7e-41	1	84	1	84	100	78.6	90.5	AT3G03430.1 | Calcium-binding EF-hand family protein | Chr3:814481-814732 FORWARD LENGTH=83 | 201606	83	5e-40	3	84	2	83	98.8	70.2	88.1
Dlo_pri0001F.1_g02480.1	490	tr|M5WTJ7|M5WTJ7_PRUPE Uncharacterized protein OS=Prunus persica GN=PRUPE_ppa005397mg PE=4 SV=1	463	0	29	488	1	461	94.5	64.9	77.8	AT1G77360.2 | Tetratricopeptide repeat (TPR)-like superfamily protein | Chr1:29071983-29073428 REVERSE LENGTH=481 | 201606	481	5e-59	26	476	15	460	98.2	26.9	46.3
Dlo_pri0001F.1_g02490.1	265	tr|D7TSR3|D7TSR3_VITVI Putative uncharacterized protein OS=Vitis vinifera GN=VIT_14s0006g01440 PE=4 SV=1	333	1e-62	2	223	46	265	125.7	42.6	55.1	AT1G09700.2 | dsRNA-binding domain-like superfamily protein | Chr1:3137960-3140118 REVERSE LENGTH=279 | 201606	279	2e-15	2	139	39	177	105.3	18.9	27.5
Dlo_pri0001F.1_g02500.1	295	tr|D7TSR6|D7TSR6_VITVI Putative uncharacterized protein OS=Vitis vinifera GN=VIT_14s0006g01470 PE=4 SV=1	347	2e-62	1	289	1	308	117.6	53.2	66.1	AT1G66470.1 | ROOT HAIR DEFECTIVE6 | Chr1:24795326-24796598 FORWARD LENGTH=298 | 201606	298	4e-35	200	289	171	256	101	22.7	25.1
Dlo_pri0001F.1_g02510.1	521	tr|D7T5C1|D7T5C1_VITVI Serine hydroxymethyltransferase OS=Vitis vinifera GN=VIT_00s0211g00120 PE=3 SV=1	518	0	1	520	1	517	99.4	91.2	96.4	AT4G37930.1 | serine transhydroxymethyltransferase 1 | Chr4:17831891-17834742 REVERSE LENGTH=517 | 201606	517	0	1	520	1	516	99.2	87.7	94.6
Dlo_pri0001F.1_g02520.1	390	tr|A5BZP1|A5BZP1_VITVI Putative uncharacterized protein OS=Vitis vinifera GN=VIT_14s0006g01530 PE=4 SV=1	378	0	11	390	1	378	96.9	76.7	86.4	AT3G03440.1 | ARM repeat superfamily protein | Chr3:815709-818568 FORWARD LENGTH=408 | 201606	408	1e-145	40	369	72	402	104.6	60	72.3
Dlo_pri0001F.1_g02540.1	271	tr|U5FKD0|U5FKD0_POPTR Uncharacterized protein OS=Populus trichocarpa GN=POPTR_0017s03060g PE=3 SV=1	279	1e-127	1	266	1	265	103	67.2	80.4	AT5G37810.1 | NOD26-like intrinsic protein 4%3B1 | Chr5:15045232-15047807 FORWARD LENGTH=283 | 201606	283	1e-119	1	269	1	267	104.4	62.7	78.2
Dlo_pri0001F.1_g02550.1	391	tr|F6HSL4|F6HSL4_VITVI Putative uncharacterized protein OS=Vitis vinifera GN=VIT_14s0006g01570 PE=4 SV=1	1115	1e-108	1	185	1	184	285.2	43.7	45	AT3G03380.2 | DegP protease 7 | Chr3:799720-808319 FORWARD LENGTH=1064 | 201606	1064	1e-103	1	185	1	184	272.1	39.6	44
Dlo_pri0001F.1_g02570.1	344	tr|D7SJU7|D7SJU7_VITVI Putative uncharacterized protein OS=Vitis vinifera GN=VIT_06s0004g06920 PE=4 SV=1	756	5e-47	123	316	180	381	219.8	32.6	40.4	AT1G07110.1 | fructose-2%2C6-bisphosphatase | Chr1:2178363-2183980 REVERSE LENGTH=744 | 201606	744	1e-20	133	316	181	369	216.3	21.5	32.3
Dlo_pri0001F.1_g02600.1	586	tr|F6HSL4|F6HSL4_VITVI Putative uncharacterized protein OS=Vitis vinifera GN=VIT_14s0006g01570 PE=4 SV=1	1115	0	23	576	184	739	190.3	75.1	83.6	AT3G03380.1 | DegP protease 7 | Chr3:799720-808319 FORWARD LENGTH=1097 | 201606	1097	0	23	571	184	721	187.2	66.4	76.3
Dlo_pri0001F.1_g02610.1	905	tr|A0A0A0LAZ8|A0A0A0LAZ8_CUCSA Uncharacterized protein OS=Cucumis sativus GN=Csa_3G346890 PE=4 SV=1	610	0	524	899	226	601	67.4	36.4	38.5	AT3G03380.2 | DegP protease 7 | Chr3:799720-808319 FORWARD LENGTH=1064 | 201606	1064	0	525	900	689	1064	117.6	33.7	37.3
Dlo_pri0001F.1_g02660.1	138	tr|D7TSS4|D7TSS4_VITVI Putative uncharacterized protein OS=Vitis vinifera GN=VIT_14s0006g01600 PE=4 SV=1	183	3e-41	1	136	30	173	132.6	52.2	67.4	AT1G49000.1 | transmembrane protein | Chr1:18123559-18124029 REVERSE LENGTH=156 | 201606	156	3e-14	46	133	59	145	113	28.3	38.4
Dlo_pri0001F.1_g02670.1	172	tr|U5FJF0|U5FJF0_POPTR Uncharacterized protein OS=Populus trichocarpa GN=POPTR_0017s03000g PE=4 SV=1	201	4e-78	1	169	1	170	116.9	72.7	82.6	AT1G66480.1 | plastid movement impaired 2 | Chr1:24805770-24807405 REVERSE LENGTH=225 | 201606	225	3e-54	1	166	1	178	130.8	53.5	74.4
Dlo_pri0001F.1_g02680.1	384	tr|A0A0D2TX80|A0A0D2TX80_GOSRA Uncharacterized protein OS=Gossypium raimondii GN=B456_009G294600 PE=4 SV=1	394	1e-146	1	384	1	394	102.6	68.5	77.9	#	#	#	#	#	#	#	#	#	#
Dlo_pri0001F.1_g02690.1	396	tr|D7TST3|D7TST3_VITVI Putative uncharacterized protein OS=Vitis vinifera GN=VIT_14s0006g01740 PE=4 SV=1	394	0	1	389	1	389	99.5	77	86.6	AT1G66510.4 | AAR2 protein family | Chr1:24812881-24815804 FORWARD LENGTH=399 | 201606	399	0	1	389	1	388	100.8	66.4	80.8
Dlo_pri0001F.1_g02700.1	150	tr|A0A068U3K2|A0A068U3K2_COFCA Uncharacterized protein OS=Coffea canephora GN=GSCOC_T00040190001 PE=4 SV=1	147	7e-86	1	150	1	147	98	80	89.3	AT5G17450.1 | Heavy metal transport/detoxification superfamily protein | Chr5:5755386-5756743 FORWARD LENGTH=149 | 201606	149	7e-67	1	150	1	149	99.3	68.7	82.7
Dlo_pri0001F.1_g02710.1	268	tr|D7TSU1|D7TSU1_VITVI Putative uncharacterized protein OS=Vitis vinifera GN=VIT_14s0006g01830 PE=3 SV=1	392	1e-128	36	266	159	389	146.3	68.3	75.7	AT1G66520.1 | formyltransferase | Chr1:24816330-24818693 REVERSE LENGTH=355 | 201606	355	1e-121	48	268	135	355	132.5	62.3	72
Dlo_pri0001F.1_g02720.1	197	tr|W9SG03|W9SG03_9ROSA E3 ubiquitin-protein ligase OS=Morus notabilis GN=L484_000480 PE=3 SV=1	245	5e-59	2	194	31	220	124.4	47.7	63.5	AT5G37930.1 | Protein with RING/U-box and TRAF-like domain | Chr5:15102239-15103651 REVERSE LENGTH=349 | 201606	349	6e-35	2	191	141	329	177.2	32.5	52.3
Dlo_pri0001F.1_g02760.1	346	tr|F6HSM4|F6HSM4_VITVI ATP-dependent Clp protease proteolytic subunit OS=Vitis vinifera GN=VIT_14s0006g01880 PE=3 SV=1	320	1e-172	55	346	37	320	92.5	68.5	76	AT1G66670.1 | CLP protease proteolytic subunit 3 | Chr1:24863995-24865646 REVERSE LENGTH=309 | 201606	309	1e-153	70	327	45	307	89.3	59.2	66.2
Dlo_pri0001F.1_g02770.1	325	tr|A5ATR1|A5ATR1_VITVI Putative uncharacterized protein OS=Vitis vinifera GN=VIT_14s0006g01890 PE=4 SV=1	344	1e-133	4	282	7	289	105.8	61.8	70.2	AT1G71080.1 | RNA polymerase II transcription elongation factor | Chr1:26809987-26811645 REVERSE LENGTH=326 | 201606	326	1e-86	1	283	1	273	100.3	48.6	60.6
Dlo_pri0001F.1_g02790.1	384	tr|A0A022RVP6|A0A022RVP6_ERYGU Uncharacterized protein OS=Erythranthe guttata GN=MIMGU_mgv1a026966mg PE=4 SV=1	457	0	12	377	15	379	119	69.3	81	AT1G71090.1 | Auxin efflux carrier family protein | Chr1:26812551-26813924 FORWARD LENGTH=457 | 201606	457	1e-172	4	365	1	362	119	65.6	77.9
Dlo_pri0001F.1_g02840.1	452	tr|B9N7N9|B9N7N9_POPTR Eukaryotic translation initiation factor 5-2 family protein OS=Populus trichocarpa GN=POPTR_0004s11110g PE=4 SV=1	444	0	1	452	1	444	98.2	76.3	85.4	AT1G36730.1 | Translation initiation factor IF2/IF5 | Chr1:13898706-13900025 REVERSE LENGTH=439 | 201606	439	0	1	452	1	439	97.1	64.4	75.2
Dlo_pri0001F.1_g02860.1	127	tr|D7TSW2|D7TSW2_VITVI Putative uncharacterized protein OS=Vitis vinifera GN=VIT_14s0006g02070 PE=4 SV=1	123	3e-34	4	120	3	119	96.9	47.2	64.6	#	#	#	#	#	#	#	#	#	#
Dlo_pri0001F.1_g02870.1	447	tr|A0A067GRZ4|A0A067GRZ4_CITSI Uncharacterized protein OS=Citrus sinensis GN=CISIN_1g008336mg PE=4 SV=1	350	1e-108	31	356	4	323	78.3	39.1	50.8	AT1G60420.1 | DC1 domain-containing protein | Chr1:22261978-22264243 FORWARD LENGTH=578 | 201606	578	1e-100	53	356	29	329	129.3	36	47
Dlo_pri0001F.1_g02890.1	277	tr|A0A068U377|A0A068U377_COFCA Uncharacterized protein OS=Coffea canephora GN=GSCOC_T00040209001 PE=4 SV=1	180	2e-79	113	276	1	179	65	45.5	52	AT3G03280.1 | hypothetical protein | Chr3:765559-766059 FORWARD LENGTH=166 | 201606	166	8e-45	113	274	1	165	59.9	28.9	39.7
Dlo_pri0001F.1_g02900.1	75	tr|B9SPY3|B9SPY3_RICCO Serine-threonine protein kinase, putative OS=Ricinus communis GN=RCOM_0466780 PE=4 SV=1	414	1e-21	1	74	339	413	552	58.7	70.7	#	#	#	#	#	#	#	#	#	#
Dlo_pri0001F.1_g02950.1	325	tr|A0A061GZK1|A0A061GZK1_THECC Integrin-linked protein kinase family OS=Theobroma cacao GN=TCM_041149 PE=4 SV=1	286	3e-96	11	229	10	286	88	49.5	56	AT4G18950.2 | Integrin-linked protein kinase family | Chr4:10375685-10377967 FORWARD LENGTH=438 | 201606	438	1e-31	119	260	205	350	134.8	19.4	29.2
Dlo_pri0001F.1_g02960.1	331	tr|U5GI89|U5GI89_POPTR Uncharacterized protein OS=Populus trichocarpa GN=POPTR_0005s14790g PE=4 SV=1	369	1e-105	24	328	64	368	111.5	47.7	64.4	AT1G15125.1 | S-adenosyl-L-methionine-dependent methyltransferases superfamily protein | Chr1:5204625-5205912 FORWARD LENGTH=351 | 201606	351	4e-97	27	326	48	347	106	45.6	62.8
Dlo_pri0001F.1_g02990.1	388	#	#	#	#	#	#	#	#	#	#	#	#	#	#	#	#	#	#	#	#
Dlo_pri0001F.1_g03060.1	1026	tr|M5XGV2|M5XGV2_PRUPE DNA ligase OS=Prunus persica GN=PRUPE_ppa000275mg PE=3 SV=1	1364	0	10	992	14	953	132.9	61.1	72	AT1G66730.1 | DNA LIGASE 6 | Chr1:24884991-24891823 FORWARD LENGTH=1396 | 201606	1396	0	2	992	17	984	136.1	53.7	67.6
Dlo_pri0001F.1_g03110.1	132	tr|F6HSN4|F6HSN4_VITVI DNA ligase OS=Vitis vinifera GN=VIT_14s0006g02210 PE=3 SV=1	425	4e-74	1	132	44	175	322	81.1	92.4	AT1G66730.1 | DNA LIGASE 6 | Chr1:24884991-24891823 FORWARD LENGTH=1396 | 201606	1396	1e-61	1	132	1014	1145	1057.6	69.7	84.8
Dlo_pri0001F.1_g03130.1	257	tr|F6HSN4|F6HSN4_VITVI DNA ligase OS=Vitis vinifera GN=VIT_14s0006g02210 PE=3 SV=1	425	1e-151	3	257	175	425	165.4	77.4	89.9	AT1G66730.1 | DNA LIGASE 6 | Chr1:24884991-24891823 FORWARD LENGTH=1396 | 201606	1396	1e-123	17	251	1159	1393	543.2	65.8	79.8
Dlo_pri0001F.1_g03140.1	466	tr|B7ZGM0|B7ZGM0_TOBAC Protein DETOXIFICATION OS=Nicotiana tabacum GN=T401 PE=2 SV=1	470	0	5	465	2	465	100.9	63.1	79.2	AT1G71140.1 | MATE efflux family protein | Chr1:26824762-26826748 FORWARD LENGTH=485 | 201606	485	1e-163	9	466	11	468	104.1	48.5	68.5
Dlo_pri0001F.1_g03160.1	477	tr|B7ZGM0|B7ZGM0_TOBAC Protein DETOXIFICATION OS=Nicotiana tabacum GN=T401 PE=2 SV=1	470	0	5	470	2	470	98.5	67.7	82	AT1G71140.1 | MATE efflux family protein | Chr1:26824762-26826748 FORWARD LENGTH=485 | 201606	485	1e-178	8	468	9	470	101.7	51.6	70.6
Dlo_pri0001F.1_g03170.1	478	tr|M1ANX5|M1ANX5_SOLTU Protein DETOXIFICATION OS=Solanum tuberosum GN=PGSC0003DMG400010397 PE=3 SV=1	480	0	1	478	3	480	100.4	65.9	80.1	AT1G71140.1 | MATE efflux family protein | Chr1:26824762-26826748 FORWARD LENGTH=485 | 201606	485	0	3	465	5	467	101.5	54.6	72.8
Dlo_pri0001F.1_g03210.1	154	tr|A0A061EI52|A0A061EI52_THECC Uncharacterized protein OS=Theobroma cacao GN=TCM_019359 PE=4 SV=1	135	3e-27	1	138	1	134	87.7	42.9	56.5	#	#	#	#	#	#	#	#	#	#
Dlo_pri0001F.1_g03220.1	204	tr|M5WUH2|M5WUH2_PRUPE Uncharacterized protein OS=Prunus persica GN=PRUPE_ppa008752mg PE=4 SV=1	320	1e-109	1	204	108	320	156.9	74.5	85.8	AT3G02600.9 | lipid phosphate phosphatase 3 | Chr3:552937-554411 FORWARD LENGTH=314 | 201606	314	1e-100	1	203	108	313	153.9	70.1	80.4
Dlo_pri0001F.1_g03240.1	568	tr|A0A068U388|A0A068U388_COFCA Uncharacterized protein OS=Coffea canephora GN=GSCOC_T00040229001 PE=4 SV=1	543	1e-153	22	548	25	526	95.6	48.2	62.3	AT2G01190.1 | Octicosapeptide/Phox/Bem1p family protein | Chr2:115023-117296 FORWARD LENGTH=720 | 201606	720	7e-52	20	248	72	323	126.8	22	28.3
Dlo_pri0001F.1_g03250.1	656	tr|A0A061EI69|A0A061EI69_THECC Uncharacterized protein isoform 2 OS=Theobroma cacao GN=TCM_019366 PE=4 SV=1	658	0	28	647	1	626	100.3	54.3	70.3	AT1G66840.2 | PLASTID MOVEMENT IMPAIRED protein (DUF827) | Chr1:24933998-24936116 REVERSE LENGTH=607 | 201606	607	1e-105	41	648	11	597	92.5	37	56.2
Dlo_pri0001F.1_g03270.1	432	tr|A0A061EHK6|A0A061EHK6_THECC Class I glutamine amidotransferase-like superfamily protein OS=Theobroma cacao GN=TCM_019377 PE=4 SV=1	427	0	6	430	5	425	98.8	83.3	92.1	AT5G38200.1 | Class I glutamine amidotransferase-like superfamily protein | Chr5:15256383-15258474 FORWARD LENGTH=436 | 201606	436	0	1	429	6	431	100.9	73.6	85.2
Dlo_pri0001F.1_g03280.1	243	tr|K4BBD6|K4BBD6_SOLLC Uncharacterized protein OS=Solanum lycopersicum GN=Solyc02g086280.2 PE=4 SV=1	276	2e-63	5	218	34	250	113.6	40.7	58.4	AT1G66880.3 | Protein kinase superfamily protein | Chr1:24951332-24955438 FORWARD LENGTH=675 | 201606	675	1e-21	8	228	33	258	277.8	29.6	44
Dlo_pri0001F.1_g03290.1	708	tr|M1CHY1|M1CHY1_SOLTU Uncharacterized protein OS=Solanum tuberosum GN=PGSC0003DMG400026384 PE=3 SV=1	704	0	36	696	44	704	99.4	58.2	70.3	AT1G66880.3 | Protein kinase superfamily protein | Chr1:24951332-24955438 FORWARD LENGTH=675 | 201606	675	0	39	706	33	674	95.3	47.5	59
Dlo_pri0001F.1_g03310.1	343	tr|A5AR53|A5AR53_VITVI Putative uncharacterized protein OS=Vitis vinifera GN=VIT_14s0006g02620 PE=4 SV=1	342	0	1	343	1	342	99.7	87.2	93.9	AT5G38220.3 | alpha/beta-Hydrolases superfamily protein | Chr5:15269012-15271140 FORWARD LENGTH=336 | 201606	336	0	1	343	1	336	98	77.8	86.9
Dlo_pri0001F.1_g03320.1	261	tr|B9RSN8|B9RSN8_RICCO Putative uncharacterized protein OS=Ricinus communis GN=RCOM_1728180 PE=4 SV=1	742	1e-109	2	255	484	736	284.3	66.7	79.7	AT5G16180.1 | maize chloroplast splicing factor-like protein | Chr5:5279884-5282898 FORWARD LENGTH=720 | 201606	720	2e-85	30	255	494	716	275.9	54.8	68.6
Dlo_pri0001F.1_g03370.1	480	tr|W9S0T5|W9S0T5_9ROSA Chloroplastic group IIA intron splicing facilitator CRS1 OS=Morus notabilis GN=L484_027056 PE=4 SV=1	828	1e-160	1	471	1	482	172.5	57.1	69.6	AT5G16180.2 | maize chloroplast splicing factor-like protein | Chr5:5279884-5282086 FORWARD LENGTH=545 | 201606	545	1e-131	26	465	37	426	113.5	46	59.6
Dlo_pri0001F.1_g03380.1	264	tr|M5X646|M5X646_PRUPE Uncharacterized protein OS=Prunus persica GN=PRUPE_ppa009917mg PE=4 SV=1	272	1e-122	66	264	74	272	103	61.4	68.9	AT3G02580.1 | sterol 1 | Chr3:547048-548615 FORWARD LENGTH=281 | 201606	281	1e-114	66	260	76	270	106.4	56.4	64.4
Dlo_pri0001F.1_g03440.1	143	#	#	#	#	#	#	#	#	#	#	#	#	#	#	#	#	#	#	#	#
Dlo_pri0001F.1_g03480.1	169	tr|W5E7C7|W5E7C7_WHEAT Uncharacterized protein OS=Triticum aestivum PE=4 SV=1	205	1e-27	7	99	103	198	121.3	29.6	42	AT2G35990.3 | Putative lysine decarboxylase family protein | Chr2:15114733-15116647 FORWARD LENGTH=161 | 201606	161	2e-27	7	101	52	149	95.3	26	41.4
Dlo_pri0001F.1_g03490.1	387	tr|W9S8W2|W9S8W2_9ROSA Uncharacterized protein OS=Morus notabilis GN=L484_027054 PE=4 SV=1	405	0	17	387	19	405	104.7	66.9	79.6	AT5G16170.1 | Core-2/I-branching beta-1%2C6-N-acetylglucosaminyltransferase family protein | Chr5:5277926-5279751 FORWARD LENGTH=411 | 201606	411	1e-142	20	387	29	411	106.2	53.2	66.7
Dlo_pri0001F.1_g03500.1	138	tr|D7TT13|D7TT13_VITVI Putative uncharacterized protein OS=Vitis vinifera GN=VIT_14s0006g02710 PE=4 SV=1	138	2e-41	1	138	1	138	100	56.5	66.7	AT5G16160.1 | hypothetical protein | Chr5:5275813-5276576 REVERSE LENGTH=133 | 201606	133	2e-22	4	138	13	133	96.4	42.8	54.3
Dlo_pri0001F.1_g03510.1	493	tr|I7FFR6|I7FFR6_CAMSI Hexose transporter OS=Camellia sinensis PE=2 SV=1	547	0	1	487	56	546	111	87	93.1	AT5G16150.3 | plastidic GLC translocator | Chr5:5272904-5275678 FORWARD LENGTH=546 | 201606	546	0	1	485	54	543	110.8	80.7	89
Dlo_pri0001F.1_g03520.1	243	tr|A0A068U3A3|A0A068U3A3_COFCA Uncharacterized protein OS=Coffea canephora GN=GSCOC_T00040260001 PE=3 SV=1	245	1e-145	1	243	1	245	100.8	81.9	90.5	AT5G16140.2 | Peptidyl-tRNA hydrolase family protein | Chr5:5270308-5271517 REVERSE LENGTH=240 | 201606	240	1e-117	1	243	1	240	98.8	67.1	80.7
Dlo_pri0001F.1_g03530.1	1066	tr|A0A061EGS5|A0A061EGS5_THECC Uncharacterized protein OS=Theobroma cacao GN=TCM_019426 PE=4 SV=1	979	0	165	1057	58	977	91.8	37.6	52.6	AT1G67040.1 | DnaA initiator-associating protein | Chr1:25019105-25021922 REVERSE LENGTH=826 | 201606	826	4e-48	164	1056	57	824	77.5	23.5	37.7
Dlo_pri0001F.1_g03540.1	341	tr|A0A067F756|A0A067F756_CITSI Uncharacterized protein (Fragment) OS=Citrus sinensis GN=CISIN_1g0056492mg PE=4 SV=1	386	1e-70	6	339	32	386	113.2	41.1	61	AT4G05200.1 | cysteine-rich RLK (RECEPTOR-like protein kinase) 25 | Chr4:2679793-2682309 REVERSE LENGTH=675 | 201606	675	9e-32	10	339	12	363	197.9	28.7	47.2
Dlo_pri0001F.1_g03550.1	163	tr|F6GTN3|F6GTN3_VITVI Putative uncharacterized protein OS=Vitis vinifera GN=VIT_17s0000g03520 PE=4 SV=1	612	1e-41	1	117	151	267	375.5	44.8	57.7	AT4G23260.2 | cysteine-rich RLK (RECEPTOR-like protein kinase) 18 | Chr4:12167528-12170055 REVERSE LENGTH=648 | 201606	648	8e-28	1	129	497	627	397.5	35.6	49.1
Dlo_pri0001F.1_g03560.1	251	tr|A0A067KMC4|A0A067KMC4_JATCU Uncharacterized protein OS=Jatropha curcas GN=JCGZ_12995 PE=4 SV=1	259	8e-81	1	251	1	258	103.2	65.3	72.5	AT1G67050.1 | membrane-associated kinase regulator | Chr1:25028862-25029656 REVERSE LENGTH=264 | 201606	264	3e-47	1	251	1	264	105.2	49.8	67.7
Dlo_pri0001F.1_g03570.1	233	tr|F6HSR7|F6HSR7_VITVI Putative uncharacterized protein OS=Vitis vinifera GN=VIT_14s0006g02800 PE=4 SV=1	238	1e-143	1	233	1	238	102.1	85.8	94.4	AT1G67060.1 | peptidase M50B-like protein | Chr1:25036729-25039123 FORWARD LENGTH=234 | 201606	234	1e-135	2	233	4	234	100.4	79.4	88.4
Dlo_pri0001F.1_g03580.1	461	tr|A0A068VG82|A0A068VG82_COFCA Uncharacterized protein OS=Coffea canephora GN=GSCOC_T00007372001 PE=4 SV=1	191	1e-120	271	461	1	191	41.4	37.1	39.9	AT3G02560.3 | Ribosomal protein S7e family protein | Chr3:542341-543168 FORWARD LENGTH=191 | 201606	191	1e-110	271	461	1	191	41.4	32.5	37.3
Dlo_pri0001F.1_g03600.1	442	tr|U5GG66|U5GG66_POPTR Uncharacterized protein OS=Populus trichocarpa GN=POPTR_0005s15640g PE=4 SV=1	385	0	91	434	37	379	87.1	58.8	67.9	AT5G16120.4 | alpha/beta-Hydrolases superfamily protein | Chr5:5265752-5267775 FORWARD LENGTH=383 | 201606	383	0	62	434	1	372	86.7	56.6	67.6
Dlo_pri0001F.1_g03610.1	175	tr|B9S5F6|B9S5F6_RICCO Putative uncharacterized protein OS=Ricinus communis GN=RCOM_1571370 PE=4 SV=1	175	4e-40	1	175	1	175	100	46.3	65.1	AT5G16110.1 | hypothetical protein | Chr5:5261171-5262668 REVERSE LENGTH=244 | 201606	244	3e-29	1	175	67	244	139.4	41.7	59.4
Dlo_pri0001F.1_g03620.1	459	tr|D7TT33|D7TT33_VITVI Putative uncharacterized protein OS=Vitis vinifera GN=VIT_14s0006g02960 PE=4 SV=1	676	0	1	452	1	450	147.3	73	83.7	AT5G15270.3 | RNA-binding KH domain-containing protein | Chr5:4958738-4960737 FORWARD LENGTH=533 | 201606	533	5e-93	44	452	49	424	116.1	36.2	55.6
Dlo_pri0001F.1_g03680.1	136	#	#	#	#	#	#	#	#	#	#	#	#	#	#	#	#	#	#	#	#
Dlo_pri0001F.1_g03690.1	185	tr|A5BN47|A5BN47_VITVI Putative uncharacterized protein OS=Vitis vinifera GN=VITISV_013713 PE=4 SV=1	1568	1e-22	24	100	245	321	847.6	24.3	31.9	#	#	#	#	#	#	#	#	#	#
Dlo_pri0001F.1_g03720.1	109	tr|M1CYV7|M1CYV7_SOLTU Uncharacterized protein OS=Solanum tuberosum GN=PGSC0003DMG400030248 PE=4 SV=1	155	6e-24	35	108	12	85	142.2	39.4	46.8	AT1G43260.1 | hAT transposon superfamily protein | Chr1:16318253-16319234 FORWARD LENGTH=294 | 201606	294	2e-15	37	108	47	118	269.7	26.6	40.4
Dlo_pri0001F.1_g03730.1	176	tr|K7KWY5|K7KWY5_SOYBN Uncharacterized protein OS=Glycine max GN=GLYMA_06G236900 PE=4 SV=1	214	3e-24	8	158	35	183	121.6	34.7	52.8	AT5G33406.1 | hAT dimerization domain-containing protein / transposase-like protein | Chr5:12676126-12678403 REVERSE LENGTH=509 | 201606	509	8e-23	9	109	255	354	289.2	30.1	38.1
Dlo_pri0001F.1_g03790.1	173	tr|A0A061EII7|A0A061EII7_THECC RNA-binding KH domain-containing protein isoform 1 OS=Theobroma cacao GN=TCM_019461 PE=4 SV=1	706	4e-27	7	173	517	706	408.1	45.1	63	#	#	#	#	#	#	#	#	#	#
Dlo_pri0001F.1_g03870.1	516	tr|B9RSK4|B9RSK4_RICCO Cytochrome P450, putative OS=Ricinus communis GN=RCOM_1725340 PE=3 SV=1	515	0	1	516	1	513	99.8	82.4	92.4	AT5G38450.1 | cytochrome P450%2C family 735%2C subfamily A%2C polypeptide 1 | Chr5:15394000-15397233 REVERSE LENGTH=518 | 201606	518	0	1	515	2	516	100.4	70.5	84.5
Dlo_pri0001F.1_g03880.1	489	tr|A0A068U3P4|A0A068U3P4_COFCA 3-ketoacyl-CoA synthase OS=Coffea canephora GN=GSCOC_T00040274001 PE=3 SV=1	496	0	2	489	9	496	101.4	85.9	94.5	AT1G68530.1 | 3-ketoacyl-CoA synthase 6 | Chr1:25712881-25714733 REVERSE LENGTH=497 | 201606	497	0	2	489	10	497	101.6	81	92.2
Dlo_pri0001F.1_g03900.1	235	tr|A0A078IZ96|A0A078IZ96_BRANA BnaA09g52470D protein OS=Brassica napus GN=BnaA09g52470D PE=3 SV=1	249	7e-72	3	235	7	242	106	51.5	67.7	AT5G65430.1 | general regulatory factor 8 | Chr5:26148546-26150255 REVERSE LENGTH=248 | 201606	248	9e-74	3	235	6	241	105.5	51.1	67.2
Dlo_pri0001F.1_g03910.1	506	tr|A0A061EIJ4|A0A061EIJ4_THECC Regulator of Vps4 activity in the MVB pathway protein, putative OS=Theobroma cacao GN=TCM_019471 PE=4 SV=1	502	1e-118	1	345	1	351	99.2	40.3	51.6	AT1G13340.1 | Regulator of Vps4 activity in the MVB pathway protein | Chr1:4569622-4571043 REVERSE LENGTH=409 | 201606	409	2e-62	1	188	1	188	80.8	20	26.1
Dlo_pri0001F.1_g03920.1	190	tr|A0A0A0L9T8|A0A0A0L9T8_CUCSA Uncharacterized protein OS=Cucumis sativus GN=Csa_3G271370 PE=4 SV=1	213	2e-67	1	190	23	213	112.1	62.1	73.2	AT1G68590.1 | Ribosomal protein PSRP-3/Ycf65 | Chr1:25757593-25758169 REVERSE LENGTH=166 | 201606	166	4e-54	71	190	48	164	87.4	42.6	51.1
Dlo_pri0001F.1_g03930.1	417	tr|A0A0A0KWB7|A0A0A0KWB7_CUCSA NADPH-dependent diflavin oxidoreductase 1 OS=Cucumis sativus GN=Csa_4G025070 PE=3 SV=1	622	0	3	417	205	622	149.2	74.6	87.5	AT3G02280.3 | Flavodoxin family protein | Chr3:453646-457659 FORWARD LENGTH=623 | 201606	623	0	3	417	204	623	149.4	67.4	83
Dlo_pri0001F.1_g03950.1	258	tr|M1AYF8|M1AYF8_SOLTU Uncharacterized protein OS=Solanum tuberosum GN=PGSC0003DMG400012672 PE=4 SV=1	384	1e-105	56	251	3	200	148.8	57.8	67.8	AT3G02280.3 | Flavodoxin family protein | Chr3:453646-457659 FORWARD LENGTH=623 | 201606	623	8e-91	61	240	7	188	241.5	52.3	58.9
Dlo_pri0001F.1_g03960.1	957	tr|V4STG6|V4STG6_9ROSI Uncharacterized protein OS=Citrus clementina GN=CICLE_v10010942mg PE=4 SV=1	1123	0	75	744	281	973	117.3	37.3	48.8	AT1G67140.3 | HEAT repeat-containing protein | Chr1:25101016-25117372 REVERSE LENGTH=2222 | 201606	2222	1e-154	75	748	1383	2074	232.2	31.6	43.6
Dlo_pri0001F.1_g03990.1	150	tr|A0A067F669|A0A067F669_CITSI Uncharacterized protein (Fragment) OS=Citrus sinensis GN=CISIN_1g0043303mg PE=4 SV=1	230	2e-52	50	146	68	164	153.3	52	61.3	AT1G67140.2 | HEAT repeat-containing protein | Chr1:25101016-25117372 REVERSE LENGTH=2222 | 201606	2222	2e-44	38	146	1233	1345	1481.3	48.7	63.3
Dlo_pri0001F.1_g04040.1	524	tr|A0A0A0KSL5|A0A0A0KSL5_CUCSA Uncharacterized protein OS=Cucumis sativus GN=Csa_5G644570 PE=4 SV=1	2123	0	2	513	657	1173	405.2	76.3	84.4	AT1G67140.2 | HEAT repeat-containing protein | Chr1:25101016-25117372 REVERSE LENGTH=2222 | 201606	2222	0	2	513	750	1252	424	70	80.3
Dlo_pri0001F.1_g04050.1	390	tr|D7TT51|D7TT51_VITVI Putative uncharacterized protein OS=Vitis vinifera GN=VIT_14s0006g03240 PE=4 SV=1	395	0	1	385	1	386	101.3	88.2	94.1	AT5G16040.1 | Regulator of chromosome condensation (RCC1) family protein | Chr5:5240860-5243308 REVERSE LENGTH=396 | 201606	396	0	1	388	1	391	101.5	82.3	89.2
Dlo_pri0001F.1_g04070.1	164	tr|A0A0D2S3E2|A0A0D2S3E2_GOSRA Uncharacterized protein OS=Gossypium raimondii GN=B456_006G144300 PE=4 SV=1	164	1e-107	1	164	1	164	100	91.5	95.1	AT1G09690.1 | Translation protein SH3-like family protein | Chr1:3136407-3137430 REVERSE LENGTH=164 | 201606	164	1e-104	1	164	1	164	100	84.1	92.7
Dlo_pri0001F.1_g04080.1	336	tr|A0A0B0P5X0|A0A0B0P5X0_GOSAR Uncharacterized protein OS=Gossypium arboreum GN=F383_05852 PE=3 SV=1	262	1e-178	75	336	1	262	78	73.8	75.3	AT5G38480.1 | general regulatory factor 3 | Chr5:15410277-15411285 FORWARD LENGTH=255 | 201606	255	1e-169	80	333	2	255	75.9	68.2	72.6
Dlo_pri0001F.1_g04100.1	589	tr|A0A067KM95|A0A067KM95_JATCU Uncharacterized protein OS=Jatropha curcas GN=JCGZ_12965 PE=4 SV=1	676	6e-83	42	436	24	389	114.8	30.1	38	AT1G67780.2 | Zinc-finger domain of monoamine-oxidase A repressor R1 protein | Chr1:25412816-25415530 FORWARD LENGTH=512 | 201606	512	2e-59	39	164	10	135	86.9	14.8	17.7
Dlo_pri0001F.1_g04110.1	309	tr|A0A061EIL0|A0A061EIL0_THECC Zinc-finger domain of monoamine-oxidase A repressor R1 protein, putative isoform 5 OS=Theobroma cacao GN=TCM_019500 PE=4 SV=1	593	4e-76	22	232	383	593	191.9	37.2	50.2	AT5G38690.2 | Zinc-finger domain of monoamine-oxidase A repressor R1 protein | Chr5:15479424-15482992 REVERSE LENGTH=572 | 201606	572	4e-59	22	232	346	557	185.1	33	46
Dlo_pri0001F.1_g04120.1	312	tr|A0A061EHB0|A0A061EHB0_THECC Uncharacterized protein isoform 1 OS=Theobroma cacao GN=TCM_019503 PE=4 SV=1	305	1e-104	3	308	14	302	97.8	60.9	71.5	AT5G16030.4 | mental retardation GTPase activating protein | Chr5:5238242-5239314 FORWARD LENGTH=257 | 201606	257	1e-79	3	232	4	247	82.4	49.4	56.1
Dlo_pri0001F.1_g04170.1	483	tr|F6GVQ5|F6GVQ5_VITVI Putative uncharacterized protein OS=Vitis vinifera GN=VIT_14s0083g00100 PE=4 SV=1	466	1e-160	1	483	4	466	96.5	56.9	68.7	#	#	#	#	#	#	#	#	#	#
Dlo_pri0001F.1_g04180.1	247	tr|F1DRC0|F1DRC0_CAMSI Allene oxide cyclase OS=Camellia sinensis GN=AOC PE=2 SV=1	245	1e-128	1	247	1	245	99.2	76.5	85	AT3G25780.1 | allene oxide cyclase 3 | Chr3:9409362-9410409 FORWARD LENGTH=258 | 201606	258	1e-94	1	247	1	258	104.5	59.9	74.9
Dlo_pri0001F.1_g04190.1	961	tr|W9RG60|W9RG60_9ROSA Translation initiation factor eIF-2B subunit delta OS=Morus notabilis GN=L484_009147 PE=3 SV=1	854	0	183	961	44	854	88.9	56.6	64.7	AT5G38640.1 | NagB/RpiA/CoA transferase-like superfamily protein | Chr5:15468020-15470674 REVERSE LENGTH=642 | 201606	642	0	333	961	1	642	66.8	43.7	52.2
Dlo_pri0001F.1_g04200.1	232	tr|A5AR35|A5AR35_VITVI Putative uncharacterized protein OS=Vitis vinifera GN=VIT_14s0083g00180 PE=4 SV=1	232	1e-134	1	232	1	232	100	80.6	88.4	AT5G38630.1 | cytochrome B561-1 | Chr5:15466141-15467511 FORWARD LENGTH=230 | 201606	230	1e-124	1	227	1	228	99.1	74.6	83.6
Dlo_pri0001F.1_g04210.1	486	tr|B9H3R0|B9H3R0_POPTR Uncharacterized protein OS=Populus trichocarpa GN=POPTR_0004s10380g PE=4 SV=2	581	2e-53	12	426	32	542	119.5	35	49.8	AT1G26110.1 | decapping 5 | Chr1:9024616-9027556 REVERSE LENGTH=611 | 201606	611	8e-20	9	133	15	141	125.7	11.5	15.8
Dlo_pri0001F.1_g04220.1	1612	tr|A0A068U457|A0A068U457_COFCA Uncharacterized protein OS=Coffea canephora GN=GSCOC_T00039764001 PE=4 SV=1	1437	0	312	1605	149	1425	89.1	39	50.5	AT1G79000.1 | histone acetyltransferase of the CBP family 1 | Chr1:29716933-29723984 REVERSE LENGTH=1697 | 201606	1697	0	792	1606	870	1682	105.3	26.4	35.5
Dlo_pri0001F.1_g04270.1	209	#	#	#	#	#	#	#	#	#	#	#	#	#	#	#	#	#	#	#	#
Dlo_pri0001F.1_g04290.1	668	tr|A0A068U1I0|A0A068U1I0_COFCA Uncharacterized protein OS=Coffea canephora GN=GSCOC_T00039761001 PE=4 SV=1	714	0	6	632	9	636	106.9	57.3	71.7	AT5G16020.1 | gamete-expressed 3 | Chr5:5229692-5232241 FORWARD LENGTH=641 | 201606	641	0	38	585	33	571	96	43.3	58.5
Dlo_pri0001F.1_g04300.1	590	tr|A0A0B2Q212|A0A0B2Q212_GLYSO Proline-rich receptor-like protein kinase PERK9 OS=Glycine soja GN=glysoja_016091 PE=4 SV=1	745	0	146	585	263	723	126.3	52.7	62.4	AT5G38560.1 | Protein kinase superfamily protein | Chr5:15439844-15443007 FORWARD LENGTH=681 | 201606	681	0	152	584	207	667	115.4	49.2	59.2
Dlo_pri0001F.1_g04310.1	735	tr|A0A068U2I1|A0A068U2I1_COFCA Uncharacterized protein OS=Coffea canephora GN=GSCOC_T00039755001 PE=4 SV=1	735	0	56	735	56	735	100	70.5	80.3	AT5G15870.1 | glycosyl hydrolase family 81 protein | Chr5:5182641-5184878 REVERSE LENGTH=745 | 201606	745	0	56	735	49	745	101.4	64.2	77.3
Dlo_pri0001F.1_g04330.1	692	tr|W9R5F5|W9R5F5_9ROSA Endo-1,3(4)-beta-glucanase 1 OS=Morus notabilis GN=L484_009128 PE=4 SV=1	743	0	1	692	1	743	107.4	72.7	84	AT5G15870.1 | glycosyl hydrolase family 81 protein | Chr5:5182641-5184878 REVERSE LENGTH=745 | 201606	745	0	52	692	54	745	107.7	66.2	78
Dlo_pri0001F.1_g04360.1	712	tr|A0A068U2I1|A0A068U2I1_COFCA Uncharacterized protein OS=Coffea canephora GN=GSCOC_T00039755001 PE=4 SV=1	735	0	57	712	56	735	103.2	71.3	81.6	AT5G15870.1 | glycosyl hydrolase family 81 protein | Chr5:5182641-5184878 REVERSE LENGTH=745 | 201606	745	0	57	712	49	745	104.6	64.5	76.8
Dlo_pri0001F.1_g04380.1	350	tr|B9N1Y9|B9N1Y9_POPTR Uncharacterized protein OS=Populus trichocarpa GN=POPTR_0017s14150g PE=4 SV=1	346	1e-179	1	350	1	346	98.9	73.4	84.3	AT5G15880.1 | golgin family A protein | Chr5:5185788-5187461 FORWARD LENGTH=348 | 201606	348	1e-152	1	350	1	348	99.4	63.1	75.7
Dlo_pri0001F.1_g04390.1	152	tr|M0SLI9|M0SLI9_MUSAM Uncharacterized protein OS=Musa acuminata subsp. malaccensis PE=4 SV=1	284	6e-20	7	152	16	234	186.8	48	62.5	#	#	#	#	#	#	#	#	#	#
Dlo_pri0001F.1_g04400.1	330	tr|A0A061EPT1|A0A061EPT1_THECC Trichome birefringence-like 21, putative OS=Theobroma cacao GN=TCM_019613 PE=4 SV=1	425	1e-149	3	330	5	335	128.8	64.2	77.3	AT5G15900.1 | TRICHOME BIREFRINGENCE-LIKE 19 | Chr5:5189524-5192070 REVERSE LENGTH=426 | 201606	426	1e-111	15	321	25	326	129.1	47.6	62.4
Dlo_pri0001F.1_g04410.1	555	tr|M1AMU1|M1AMU1_SOLTU Uncharacterized protein OS=Solanum tuberosum GN=PGSC0003DMG400010094 PE=4 SV=1	423	0	190	552	50	416	76.2	44.1	51.9	AT5G15900.1 | TRICHOME BIREFRINGENCE-LIKE 19 | Chr5:5189524-5192070 REVERSE LENGTH=426 | 201606	426	1e-141	208	554	63	414	76.8	34.1	44.7
Dlo_pri0001F.1_g04440.1	445	tr|B9H3S5|B9H3S5_POPTR Uncharacterized protein OS=Populus trichocarpa GN=POPTR_0004s10540g PE=4 SV=2	446	0	1	445	1	443	100.2	68.8	81.3	AT5G15900.2 | TRICHOME BIREFRINGENCE-LIKE 19 | Chr5:5189524-5192127 REVERSE LENGTH=445 | 201606	445	0	3	439	17	441	100	56.6	72.4
Dlo_pri0001F.1_g04460.1	501	tr|M1AMU5|M1AMU5_SOLTU Uncharacterized protein OS=Solanum tuberosum GN=PGSC0003DMG400010098 PE=4 SV=1	532	0	140	497	174	529	106.2	52.1	59.9	AT3G02440.2 | TRICHOME BIREFRINGENCE-LIKE 20 | Chr3:500520-502253 REVERSE LENGTH=486 | 201606	486	1e-154	154	494	135	476	97	40.1	52.3
Dlo_pri0001F.1_g04490.1	456	tr|F6GVS4|F6GVS4_VITVI Putative uncharacterized protein OS=Vitis vinifera GN=VIT_14s0083g00450 PE=4 SV=1	433	1e-178	1	456	13	433	95	64.7	71.7	AT1G67170.2 | sarcolemmal membrane-associated protein | Chr1:25127727-25129145 FORWARD LENGTH=359 | 201606	359	1e-119	1	323	1	325	78.7	44.3	52.6
Dlo_pri0001F.1_g04500.1	403	tr|A0A061F9G7|A0A061F9G7_THECC T25B24.5 protein, putative OS=Theobroma cacao GN=TCM_031896 PE=4 SV=1	392	1e-129	1	367	1	386	97.3	50.1	65.8	AT1G61600.1 | DUF1262 family protein (DUF1262) | Chr1:22729816-22731182 FORWARD LENGTH=421 | 201606	421	1e-97	1	367	1	415	104.5	44.4	57.1
Dlo_pri0001F.1_g04510.1	490	tr|A1E289|A1E289_ACTDE Proline dehydrogenase OS=Actinidia deliciosa PE=2 SV=1	508	0	53	490	70	508	103.7	69.6	77.6	AT5G38710.1 | Methylenetetrahydrofolate reductase family protein | Chr5:15501340-15503899 FORWARD LENGTH=476 | 201606	476	0	57	487	42	475	97.1	52.2	66.9
Dlo_pri0001F.1_g04560.1	410	tr|A0A067JWG4|A0A067JWG4_JATCU Uncharacterized protein OS=Jatropha curcas GN=JCGZ_25641 PE=4 SV=1	361	0	1	338	1	339	88	74.4	78.3	AT5G15930.1 | plant adhesion molecule 1 | Chr5:5200329-5202250 FORWARD LENGTH=356 | 201606	356	0	1	338	1	339	86.8	68.3	75.6
Dlo_pri0001F.1_g04570.1	362	tr|T1UPE7|T1UPE7_CAMSI S-adenosylmethionine decarboxylase proenzyme OS=Camellia sinensis PE=2 SV=1	359	0	1	358	1	358	99.2	80.4	90.1	AT3G02470.4 | S-adenosylmethionine decarboxylase | Chr3:510223-511323 FORWARD LENGTH=366 | 201606	366	1e-175	3	359	1	366	101.1	67.1	81.5
Dlo_pri0001F.1_g04580.1	327	tr|A5AFS9|A5AFS9_VITVI Putative uncharacterized protein OS=Vitis vinifera GN=VITISV_022290 PE=4 SV=1	303	3e-79	178	327	151	303	92.7	35.5	41.9	AT5G38720.1 | ribosomal RNA-processing 7 protein | Chr5:15508417-15510472 REVERSE LENGTH=306 | 201606	306	5e-63	182	327	160	306	93.6	28.1	37.3
Dlo_pri0001F.1_g04640.1	590	tr|A5AFT1|A5AFT1_VITVI Putative uncharacterized protein OS=Vitis vinifera GN=VITISV_022293 PE=4 SV=1	590	0	1	590	1	590	100	72.7	86.3	AT5G38730.1 | Tetratricopeptide repeat (TPR)-like superfamily protein | Chr5:15510901-15512691 FORWARD LENGTH=596 | 201606	596	0	1	588	1	595	101	59.7	78.8
Dlo_pri0001F.1_g04650.1	66	tr|K4BCA9|K4BCA9_SOLLC Uncharacterized protein OS=Solanum lycopersicum GN=Solyc02g089580.2 PE=4 SV=1	66	5e-24	1	66	1	66	100	75.8	89.4	AT5G38760.1 | Late embryogenesis abundant protein (LEA) family protein | Chr5:15524249-15524743 FORWARD LENGTH=67 | 201606	67	3e-20	3	66	4	67	101.5	60.6	77.3
Dlo_pri0001F.1_g04670.1	655	tr|F6GVT1|F6GVT1_VITVI Putative uncharacterized protein OS=Vitis vinifera GN=VIT_14s0083g00610 PE=4 SV=1	650	0	1	654	1	650	99.2	59.8	77.9	AT3G02490.1 | Pentatricopeptide repeat (PPR) superfamily protein | Chr3:513607-515604 FORWARD LENGTH=665 | 201606	665	0	4	644	3	647	101.5	49.6	69.3
Dlo_pri0001F.1_g04680.1	624	tr|D7SMJ9|D7SMJ9_VITVI Putative uncharacterized protein OS=Vitis vinifera GN=VIT_14s0083g00620 PE=3 SV=1	622	0	4	624	2	622	99.7	85.1	92	AT5G16000.1 | NSP-interacting kinase 1 | Chr5:5224264-5227003 FORWARD LENGTH=638 | 201606	638	0	20	624	27	638	102.2	76.3	86.2
Dlo_pri0001F.1_g04690.1	388	tr|A0A068U1F8|A0A068U1F8_COFCA Uncharacterized protein OS=Coffea canephora GN=GSCOC_T00039735001 PE=4 SV=1	393	0	1	373	1	382	101.3	75.5	83.2	AT3G02380.1 | CONSTANS-like 2 | Chr3:487438-488624 REVERSE LENGTH=347 | 201606	347	1e-136	1	374	1	337	89.4	55.4	67
Dlo_pri0001F.1_g04790.1	104	tr|A0A067F5V9|A0A067F5V9_CITSI Uncharacterized protein OS=Citrus sinensis GN=CISIN_1g035876mg PE=4 SV=1	117	4e-25	9	91	23	107	112.5	45.2	60.6	AT4G25760.1 | glutamine dumper 2 | Chr4:13116149-13116538 FORWARD LENGTH=129 | 201606	129	3e-18	10	99	28	120	124	35.6	51.9
Dlo_pri0001F.1_g04800.1	137	tr|A0A022Q7H7|A0A022Q7H7_ERYGU Uncharacterized protein OS=Erythranthe guttata GN=MIMGU_mgv1a015749mg PE=4 SV=1	147	7e-55	21	137	35	147	107.3	65	73.7	AT1G15370.1 | SNARE-like superfamily protein | Chr1:5287135-5288375 FORWARD LENGTH=147 | 201606	147	3e-54	46	136	56	146	107.3	55.5	64.2
Dlo_pri0001F.1_g04810.1	181	tr|M4DK48|M4DK48_BRARP Uncharacterized protein OS=Brassica rapa subsp. pekinensis GN=Bra016876 PE=4 SV=1	264	2e-24	1	69	1	69	145.9	26.5	29.8	AT2G42440.1 | Lateral organ boundaries (LOB) domain family protein | Chr2:17668888-17669750 REVERSE LENGTH=244 | 201606	244	1e-25	1	69	1	69	134.8	23.8	29.8
Dlo_pri0001F.1_g04840.1	68	tr|W9RSF9|W9RSF9_9ROSA Uncharacterized protein OS=Morus notabilis GN=L484_025786 PE=4 SV=1	263	4e-31	1	65	117	181	386.8	82.4	86.8	AT1G15370.1 | SNARE-like superfamily protein | Chr1:5287135-5288375 FORWARD LENGTH=147 | 201606	147	3e-32	1	58	1	58	216.2	76.5	80.9
Dlo_pri0001F.1_g04850.1	560	tr|A0A068U425|A0A068U425_COFCA Hexosyltransferase OS=Coffea canephora GN=GSCOC_T00039730001 PE=3 SV=1	565	0	20	560	23	565	100.9	79.8	89.3	AT3G02350.1 | galacturonosyltransferase 9 | Chr3:479248-481178 FORWARD LENGTH=561 | 201606	561	0	1	560	1	561	100.2	75.9	87
Dlo_pri0001F.1_g04860.1	174	tr|A5ANJ4|A5ANJ4_VITVI Putative uncharacterized protein OS=Vitis vinifera GN=VIT_14s0083g00700 PE=4 SV=1	198	2e-76	1	171	1	172	113.8	68.4	78.7	AT3G30530.1 | basic leucine-zipper 42 | Chr3:12139512-12140033 FORWARD LENGTH=173 | 201606	173	2e-48	19	169	22	167	99.4	52.3	64.4
Dlo_pri0001F.1_g04870.1	452	tr|F6GVT7|F6GVT7_VITVI Putative uncharacterized protein OS=Vitis vinifera GN=VIT_14s0083g00710 PE=4 SV=1	391	4e-74	106	430	39	391	86.5	36.1	47.3	AT3G02340.2 | RING/U-box superfamily protein | Chr3:477032-478261 FORWARD LENGTH=409 | 201606	409	2e-47	186	434	140	403	90.5	25.4	33
Dlo_pri0001F.1_g04880.1	885	tr|M1DUA9|M1DUA9_SOLTU Uncharacterized protein OS=Solanum tuberosum GN=PGSC0003DMG400044092 PE=4 SV=1	894	0	45	879	48	881	101	67.5	79.3	AT3G02330.1 | Pentatricopeptide repeat (PPR) superfamily protein | Chr3:473881-476592 REVERSE LENGTH=903 | 201606	903	0	39	879	42	897	102	58.6	72.4
Dlo_pri0001F.1_g04890.1	463	tr|A0A0D2PB48|A0A0D2PB48_GOSRA Uncharacterized protein OS=Gossypium raimondii GN=B456_007G178200 PE=4 SV=1	464	0	1	458	1	458	100.2	81.2	91.6	AT3G30390.3 | Transmembrane amino acid transporter family protein | Chr3:11977112-11978827 REVERSE LENGTH=460 | 201606	460	0	3	463	4	460	99.4	71.1	83.4
Dlo_pri0001F.1_g04900.1	2430	tr|A0A068U1E9|A0A068U1E9_COFCA Uncharacterized protein OS=Coffea canephora GN=GSCOC_T00039722001 PE=4 SV=1	2152	0	406	2429	88	2151	88.6	74.6	78.6	AT5G15680.1 | ARM repeat superfamily protein | Chr5:5101188-5110793 REVERSE LENGTH=2153 | 201606	2153	0	406	2429	88	2152	88.6	70.1	76.1
Dlo_pri0001F.1_g04920.1	270	tr|K7MWE0|K7MWE0_SOYBN Uncharacterized protein OS=Glycine max PE=4 SV=1	131	1e-52	1	89	1	89	48.5	32.2	32.2	AT5G15680.1 | ARM repeat superfamily protein | Chr5:5101188-5110793 REVERSE LENGTH=2153 | 201606	2153	5e-49	1	88	1	88	797.4	31.1	32.2
Dlo_pri0001F.1_g04930.1	435	tr|D7SML3|D7SML3_VITVI DNA-directed RNA polymerase OS=Vitis vinifera GN=VIT_14s0083g00790 PE=3 SV=1	1035	0	1	435	601	1035	237.9	89.2	95.6	AT1G68990.1 | male gametophyte defective 3 | Chr1:25935499-25940755 REVERSE LENGTH=976 | 201606	976	0	1	435	542	976	224.4	79.5	89.4
Dlo_pri0001F.1_g04960.1	378	tr|A0A068U1E5|A0A068U1E5_COFCA Uncharacterized protein OS=Coffea canephora GN=GSCOC_T00039717001 PE=4 SV=1	378	0	1	378	1	378	100	83.1	91.8	AT3G30380.2 | alpha/beta-Hydrolases superfamily protein | Chr3:11974424-11976571 FORWARD LENGTH=377 | 201606	377	0	1	375	1	374	99.7	75.7	86.8
Dlo_pri0001F.1_g04970.1	440	tr|M0ZM90|M0ZM90_SOLTU Uncharacterized protein OS=Solanum tuberosum GN=PGSC0003DMG400001472 PE=4 SV=1	438	0	6	440	3	438	99.5	87.5	91.6	AT5G15710.2 | Galactose oxidase/kelch repeat superfamily protein | Chr5:5122791-5124137 FORWARD LENGTH=448 | 201606	448	0	5	439	12	447	101.8	82	88.2
Dlo_pri0001F.1_g04990.1	390	tr|M5WZ26|M5WZ26_PRUPE Uncharacterized protein OS=Prunus persica GN=PRUPE_ppa006182mg PE=4 SV=1	423	0	1	388	1	422	108.5	74.9	85.6	AT5G15730.3 | Protein kinase superfamily protein | Chr5:5131284-5133046 FORWARD LENGTH=436 | 201606	436	1e-164	1	390	1	430	111.8	67.7	78.7
Dlo_pri0001F.1_g05000.1	794	tr|A0A067JXQ7|A0A067JXQ7_JATCU Uncharacterized protein OS=Jatropha curcas GN=JCGZ_25620 PE=4 SV=1	630	0	188	794	2	630	79.3	54.9	62.2	AT2G03890.1 | phosphoinositide 4-kinase gamma 7 | Chr2:1186199-1188151 FORWARD LENGTH=650 | 201606	650	0	175	794	1	650	81.9	49.4	61.2
Dlo_pri0001F.1_g05010.1	678	tr|B9SIX8|B9SIX8_RICCO Putative uncharacterized protein OS=Ricinus communis GN=RCOM_0791410 PE=4 SV=1	671	0	1	677	1	671	99	75.7	86.3	AT3G30300.2 | O-fucosyltransferase family protein | Chr3:11921390-11924254 REVERSE LENGTH=677 | 201606	677	0	1	678	1	677	99.9	68.6	81
Dlo_pri0001F.1_g05020.1	328	tr|B9SIV7|B9SIV7_RICCO Putative uncharacterized protein OS=Ricinus communis GN=RCOM_0790500 PE=4 SV=1	383	8e-81	1	206	1	212	116.8	42.4	47	AT5G15780.1 | Pollen Ole e 1 allergen and extensin family protein | Chr5:5144898-5146297 REVERSE LENGTH=401 | 201606	401	7e-48	3	156	10	170	122.3	29.3	35.4
Dlo_pri0001F.1_g05030.1	3161	tr|F6GVU9|F6GVU9_VITVI Putative uncharacterized protein OS=Vitis vinifera GN=VIT_14s0083g00960 PE=4 SV=1	5063	0	2	3159	3	3142	160.2	69.1	80.8	AT3G02260.2 | auxin transport protein (BIG) | Chr3:431152-448489 REVERSE LENGTH=5077 | 201606	5077	0	22	3159	32	3176	160.6	57.8	73
Dlo_pri0001F.1_g05040.1	979	tr|B9SIX2|B9SIX2_RICCO Ubiquitin-protein ligase, putative OS=Ricinus communis GN=RCOM_0790950 PE=4 SV=1	4466	0	1	905	2588	3499	456.2	80.7	87.4	AT3G02260.3 | auxin transport protein (BIG) | Chr3:431152-448489 REVERSE LENGTH=5078 | 201606	5078	0	1	905	3219	4120	518.7	73.4	82.4
Dlo_pri0001F.1_g05080.1	1193	tr|U5FJN3|U5FJN3_POPTR Uncharacterized protein OS=Populus trichocarpa GN=POPTR_0017s13550g PE=4 SV=1	4981	0	220	1193	4014	4981	417.5	66.6	73	AT3G02260.4 | auxin transport protein (BIG) | Chr3:431152-448489 REVERSE LENGTH=5087 | 201606	5087	0	195	1189	4102	5085	426.4	61.8	70.1
Dlo_pri0001F.1_g05090.1	689	tr|A0A067G9Y0|A0A067G9Y0_CITSI Uncharacterized protein OS=Citrus sinensis GN=CISIN_1g003738mg PE=4 SV=1	799	0	342	681	460	799	116	41.9	46	AT5G38880.1 | HAUS augmin-like complex subunit | Chr5:15563621-15568804 REVERSE LENGTH=796 | 201606	796	0	336	683	449	796	115.5	40.8	46
Dlo_pri0001F.1_g05110.1	115	tr|B9T582|B9T582_RICCO Putative uncharacterized protein OS=Ricinus communis GN=RCOM_0069100 PE=4 SV=1	81	3e-16	1	68	1	67	70.4	33	40.9	#	#	#	#	#	#	#	#	#	#
Dlo_pri0001F.1_g05130.1	206	tr|M5VM64|M5VM64_PRUPE Uncharacterized protein OS=Prunus persica GN=PRUPE_ppa006697mg PE=4 SV=1	399	9e-37	1	164	1	191	193.7	44.7	58.3	AT2G26530.1 | AR781%2C pheromone receptor-like protein (DUF1645) | Chr2:11283036-11283989 REVERSE LENGTH=317 | 201606	317	5e-20	25	172	6	161	153.9	31.1	44.2
Dlo_pri0001F.1_g05140.1	466	tr|A0A067G9Y0|A0A067G9Y0_CITSI Uncharacterized protein OS=Citrus sinensis GN=CISIN_1g003738mg PE=4 SV=1	799	0	10	462	11	463	171.5	74.5	84.1	AT5G38880.1 | HAUS augmin-like complex subunit | Chr5:15563621-15568804 REVERSE LENGTH=796 | 201606	796	0	1	462	1	458	170.8	68	80
Dlo_pri0001F.1_g05150.1	152	tr|A0A022R6U0|A0A022R6U0_ERYGU Uncharacterized protein OS=Erythranthe guttata GN=MIMGU_mgv1a013204mg PE=4 SV=1	228	8e-86	1	150	77	226	150	78.3	89.5	AT5G15790.5 | RING/U-box superfamily protein | Chr5:5149800-5150964 FORWARD LENGTH=232 | 201606	232	7e-61	2	150	78	230	152.6	66.4	75.7
Dlo_pri0001F.1_g05160.1	246	tr|F1T121|F1T121_9ERIC MADS-box transcription factor OS=Cyclamen persicum GN=CpMADS1 PE=2 SV=1	245	1e-126	1	246	1	245	99.6	73.6	80.9	AT3G02310.1 | K-box region and MADS-box transcription factor family protein | Chr3:464554-466687 REVERSE LENGTH=250 | 201606	250	1e-98	1	246	1	250	101.6	61.8	75.2
Dlo_pri0001F.1_g05180.1	113	tr|A0A068U6X9|A0A068U6X9_COFCA Uncharacterized protein OS=Coffea canephora GN=GSCOC_T00016599001 PE=4 SV=1	113	4e-46	1	112	1	112	100	64.6	77	AT5G15802.1 | chaperone | Chr5:5156578-5157520 REVERSE LENGTH=99 | 201606	99	9e-32	2	108	1	97	87.6	48.7	63.7
Dlo_pri0001F.1_g05190.1	243	tr|A0A061EFJ9|A0A061EFJ9_THECC Myb domain protein 121 OS=Theobroma cacao GN=TCM_018971 PE=4 SV=1	260	1e-80	1	243	1	260	107	62.1	73.3	AT3G30210.1 | myb domain protein 121 | Chr3:11838567-11840313 FORWARD LENGTH=276 | 201606	276	4e-75	15	243	26	276	113.6	53.5	67.5
Dlo_pri0001F.1_g05200.1	102	tr|A0A061EHA3|A0A061EHA3_THECC GRAS family transcription factor OS=Theobroma cacao GN=TCM_018964 PE=4 SV=1	418	1e-39	1	102	1	102	409.8	71.6	87.3	AT1G50420.1 | scarecrow-like 3 | Chr1:18678177-18679625 REVERSE LENGTH=482 | 201606	482	1e-28	16	101	33	118	472.5	52	64.7
Dlo_pri0001F.1_g05210.1	355	tr|M1CAG8|M1CAG8_SOLTU Uncharacterized protein OS=Solanum tuberosum GN=PGSC0003DMG400024627 PE=4 SV=1	365	0	3	355	11	365	102.8	91.5	97.2	AT3G02230.1 | reversibly glycosylated polypeptide 1 | Chr3:415463-417304 FORWARD LENGTH=357 | 201606	357	0	2	343	12	353	100.6	86.5	90.7
Dlo_pri0001F.1_g05220.1	429	tr|D7SMP3|D7SMP3_VITVI Putative uncharacterized protein OS=Vitis vinifera GN=VIT_14s0083g01110 PE=3 SV=1	464	0	1	428	1	463	108.2	78.3	86.9	AT5G38970.1 | brassinosteroid-6-oxidase 1 | Chr5:15594935-15597774 REVERSE LENGTH=465 | 201606	465	0	5	427	4	463	108.4	64.8	78.8
Dlo_pri0001F.1_g05240.1	312	tr|A0A067JXN1|A0A067JXN1_JATCU Uncharacterized protein OS=Jatropha curcas GN=JCGZ_25585 PE=4 SV=1	363	1e-124	46	310	100	363	116.3	55.4	66.3	AT1G13680.1 | PLC-like phosphodiesterases superfamily protein | Chr1:4690409-4692702 FORWARD LENGTH=346 | 201606	346	1e-104	45	299	92	346	110.9	47.8	60.3
Dlo_pri0001F.1_g05250.1	86	tr|A0A0J8CY45|A0A0J8CY45_BETVU Uncharacterized protein OS=Beta vulgaris subsp. vulgaris GN=BVRB_2g028040 PE=4 SV=1	88	2e-48	1	86	1	86	102.3	82.6	91.9	AT3G29970.1 | B12D protein | Chr3:11745299-11746481 FORWARD LENGTH=87 | 201606	87	4e-42	1	83	1	83	101.2	67.4	79.1
Dlo_pri0001F.1_g05260.1	526	tr|A0A061EH94|A0A061EH94_THECC COBRA-like extracellular glycosyl-phosphatidyl inositol-anchored protein family OS=Theobroma cacao GN=TCM_018950 PE=4 SV=1	432	0	94	523	1	430	82.1	68.8	76	AT5G15630.1 | COBRA-like extracellular glycosyl-phosphatidyl inositol-anchored protein family | Chr5:5084842-5086545 FORWARD LENGTH=431 | 201606	431	0	110	522	18	430	81.9	65.8	72.2
Dlo_pri0001F.1_g05270.1	524	tr|M0ZLR0|M0ZLR0_SOLTU Uncharacterized protein OS=Solanum tuberosum GN=PGSC0003DMG400001371 PE=4 SV=1	447	0	76	517	1	440	85.3	71	76.7	AT5G60920.1 | COBRA-like extracellular glycosyl-phosphatidyl inositol-anchored protein family | Chr5:24511466-24513932 REVERSE LENGTH=456 | 201606	456	0	91	508	23	442	87	64.3	71.4
Dlo_pri0001F.1_g05280.1	214	tr|Q1KUQ7|Q1KUQ7_9ROSI Putative uncharacterized protein OS=Cleome spinosa PE=4 SV=1	222	1e-94	1	183	1	185	103.7	64.5	73.4	AT3G02220.1 | small acidic-like protein | Chr3:412210-413536 REVERSE LENGTH=227 | 201606	227	3e-84	1	175	1	175	106.1	55.6	65
Dlo_pri0001F.1_g05330.1	954	tr|A0A068VGC2|A0A068VGC2_COFCA Uncharacterized protein OS=Coffea canephora GN=GSCOC_T00003236001 PE=4 SV=1	895	0	111	954	6	895	93.8	51.6	62.7	AT3G51550.1 | Malectin/receptor-like protein kinase family protein | Chr3:19117877-19120564 REVERSE LENGTH=895 | 201606	895	0	120	954	19	895	93.8	48.2	60
Dlo_pri0001F.1_g05340.1	121	tr|A9PEG6|A9PEG6_POPTR RALF-LIKE 27 family protein OS=Populus trichocarpa GN=POPTR_0017s13220g PE=2 SV=1	110	3e-14	52	119	42	109	90.9	28.9	33.1	#	#	#	#	#	#	#	#	#	#
Dlo_pri0001F.1_g05350.1	722	tr|A0A068U2D1|A0A068U2D1_COFCA Uncharacterized protein OS=Coffea canephora GN=GSCOC_T00039695001 PE=4 SV=1	909	1e-173	50	680	232	905	125.9	42.4	56.2	AT3G51550.1 | Malectin/receptor-like protein kinase family protein | Chr3:19117877-19120564 REVERSE LENGTH=895 | 201606	895	1e-104	48	360	509	815	124	24.2	30.5
Dlo_pri0001F.1_g05370.1	721	tr|A0A068U2D1|A0A068U2D1_COFCA Uncharacterized protein OS=Coffea canephora GN=GSCOC_T00039695001 PE=4 SV=1	909	0	19	685	235	905	126.1	44.1	58.8	AT3G04690.1 | Malectin/receptor-like protein kinase family protein | Chr3:1273386-1275938 REVERSE LENGTH=850 | 201606	850	1e-109	5	331	482	794	117.9	25.5	32
Dlo_pri0001F.1_g05380.1	131	tr|A0A0N9E1E8|A0A0N9E1E8_ACTDE Pto-like protein kinase (Fragment) OS=Actinidia deliciosa GN=pto3 PE=4 SV=1	192	8e-36	2	129	17	139	146.6	51.9	67.2	AT5G39000.1 | Malectin/receptor-like protein kinase family protein | Chr5:15611860-15614481 FORWARD LENGTH=873 | 201606	873	3e-31	2	129	540	659	666.4	48.1	64.1
Dlo_pri0001F.1_g05390.1	226	tr|A0A067JL80|A0A067JL80_JATCU Uncharacterized protein OS=Jatropha curcas GN=JCGZ_26521 PE=4 SV=1	740	4e-42	55	216	27	193	327.4	39.8	45.6	AT5G39000.1 | Malectin/receptor-like protein kinase family protein | Chr5:15611860-15614481 FORWARD LENGTH=873 | 201606	873	8e-34	49	222	2	180	386.3	35.4	46.5
Dlo_pri0001F.1_g05400.1	604	tr|A5C3G5|A5C3G5_VITVI Putative uncharacterized protein OS=Vitis vinifera GN=VITISV_025026 PE=3 SV=1	853	0	1	559	193	779	141.2	56.3	68.9	AT3G51550.1 | Malectin/receptor-like protein kinase family protein | Chr3:19117877-19120564 REVERSE LENGTH=895 | 201606	895	0	1	604	195	895	148.2	57.1	71
Dlo_pri0001F.1_g05410.1	262	#	#	#	#	#	#	#	#	#	#	#	#	#	#	#	#	#	#	#	#
Dlo_pri0001F.1_g05420.1	99	#	#	#	#	#	#	#	#	#	#	#	#	#	#	#	#	#	#	#	#
Dlo_pri0001F.1_g05440.1	682	tr|A0A068U2D1|A0A068U2D1_COFCA Uncharacterized protein OS=Coffea canephora GN=GSCOC_T00039695001 PE=4 SV=1	909	1e-171	19	665	235	905	133.3	45.5	60	AT3G51550.1 | Malectin/receptor-like protein kinase family protein | Chr3:19117877-19120564 REVERSE LENGTH=895 | 201606	895	3e-98	22	311	520	814	131.2	24.3	30.9
Dlo_pri0001F.1_g05450.1	204	tr|A0A0D2PAX9|A0A0D2PAX9_GOSRA Uncharacterized protein OS=Gossypium raimondii GN=B456_007G175500 PE=4 SV=1	879	2e-33	46	199	538	770	430.9	42.6	55.4	AT3G51550.1 | Malectin/receptor-like protein kinase family protein | Chr3:19117877-19120564 REVERSE LENGTH=895 | 201606	895	5e-37	46	199	564	795	438.7	42.2	54.4
Dlo_pri0001F.1_g05490.1	850	tr|A0A068U2D1|A0A068U2D1_COFCA Uncharacterized protein OS=Coffea canephora GN=GSCOC_T00039695001 PE=4 SV=1	909	0	140	807	231	905	106.9	38	51.2	AT3G04690.1 | Malectin/receptor-like protein kinase family protein | Chr3:1273386-1275938 REVERSE LENGTH=850 | 201606	850	1e-101	149	446	503	794	100	20.2	24.9
Dlo_pri0001F.1_g05510.1	764	tr|A0A068U2D1|A0A068U2D1_COFCA Uncharacterized protein OS=Coffea canephora GN=GSCOC_T00039695001 PE=4 SV=1	909	0	45	710	231	901	119	41.9	57.1	AT3G51550.1 | Malectin/receptor-like protein kinase family protein | Chr3:19117877-19120564 REVERSE LENGTH=895 | 201606	895	1e-106	47	353	516	814	117.1	22.6	29.2
Dlo_pri0001F.1_g05520.1	410	tr|D7SVA4|D7SVA4_VITVI Eukaryotic translation initiation factor 3 subunit M OS=Vitis vinifera GN=VIT_14s0068g00220 PE=3 SV=1	410	0	1	410	1	410	100	80.2	90	AT5G15610.2 | Proteasome component (PCI) domain protein | Chr5:5079579-5081929 FORWARD LENGTH=413 | 201606	413	0	1	410	1	413	100.7	64.9	83.2
Dlo_pri0001F.1_g05530.1	383	tr|A0A022RVY2|A0A022RVY2_ERYGU Uncharacterized protein OS=Erythranthe guttata GN=MIMGU_mgv1a008225mg PE=4 SV=1	380	0	1	380	1	379	99.2	76.8	87.7	AT3G29770.1 | methyl esterase 11 | Chr3:11648471-11650565 FORWARD LENGTH=390 | 201606	390	1e-171	45	381	55	388	101.8	65.3	76.8
Dlo_pri0001F.1_g05560.1	1038	tr|F6H494|F6H494_VITVI Putative uncharacterized protein OS=Vitis vinifera GN=VIT_14s0068g00360 PE=4 SV=1	979	0	1	1037	1	978	94.3	49.2	63.9	AT1G74160.1 | LONGIFOLIA protein | Chr1:27887164-27891151 FORWARD LENGTH=1025 | 201606	1025	1e-151	1	1034	1	1018	98.7	40.9	56.5
Dlo_pri0001F.1_g05570.1	123	#	#	#	#	#	#	#	#	#	#	#	#	#	#	#	#	#	#	#	#
Dlo_pri0001F.1_g05590.1	369	tr|F6H493|F6H493_VITVI Putative uncharacterized protein OS=Vitis vinifera GN=VIT_14s0068g00340 PE=4 SV=1	377	1e-146	1	369	1	377	102.2	59.3	73.4	AT3G02160.2 | Bromodomain transcription factor | Chr3:394615-395808 FORWARD LENGTH=397 | 201606	397	2e-61	1	355	21	389	107.6	37.1	55
Dlo_pri0001F.1_g05620.1	249	tr|A0A061EN21|A0A061EN21_THECC Plastid transcription factor 1, putative isoform 1 OS=Theobroma cacao GN=TCM_018809 PE=4 SV=1	366	4e-88	1	248	1	252	147	60.2	76.3	AT3G02150.1 | plastid transcription factor 1 | Chr3:391522-392450 FORWARD LENGTH=278 | 201606	278	3e-47	2	128	25	152	111.6	33.3	39.4
Dlo_pri0001F.1_g05790.1	125	tr|M1CIV9|M1CIV9_SOLTU Uncharacterized protein OS=Solanum tuberosum GN=PGSC0003DMG400026569 PE=4 SV=1	126	4e-72	1	125	1	125	100.8	80.8	91.2	AT5G08060.1 | furry | Chr5:2580588-2580983 FORWARD LENGTH=131 | 201606	131	2e-58	1	125	5	130	104.8	66.4	84
Dlo_pri0001F.1_g05800.1	149	tr|A0A0K9RR54|A0A0K9RR54_SPIOL Uncharacterized protein OS=Spinacia oleracea GN=SOVF_038180 PE=4 SV=1	469	7e-22	1	60	1	61	314.8	32.2	36.2	AT5G60980.4 | Nuclear transport factor 2 (NTF2) family protein with RNA binding (RRM-RBD-RNP motifs) domain-containing protein | Chr5:24543988-24546027 FORWARD LENGTH=459 | 201606	459	3e-15	1	65	1	64	308.1	27.5	33.6
Dlo_pri0001F.1_g05820.1	719	tr|A0A061EN12|A0A061EN12_THECC Nuclear transport factor 2 family protein with RNA binding domain isoform 1 OS=Theobroma cacao GN=TCM_018776 PE=4 SV=1	455	1e-136	231	577	50	430	63.3	30.7	36.7	AT5G60980.3 | Nuclear transport factor 2 (NTF2) family protein with RNA binding (RRM-RBD-RNP motifs) domain-containing protein | Chr5:24543988-24546027 FORWARD LENGTH=460 | 201606	460	1e-66	242	551	60	398	64	22.1	28.4
Dlo_pri0001F.1_g05900.1	379	tr|A0A061EFE1|A0A061EFE1_THECC ABI five binding protein 3, putative OS=Theobroma cacao GN=TCM_018774 PE=4 SV=1	352	9e-78	71	379	21	352	92.9	45.1	53	AT3G29575.4 | ABI five binding protein 3 | Chr3:11382416-11383657 REVERSE LENGTH=231 | 201606	231	1e-56	96	379	13	231	60.9	31.7	39.8
Dlo_pri0001F.1_g05910.1	1136	tr|A0A068U1D9|A0A068U1D9_COFCA Uncharacterized protein OS=Coffea canephora GN=GSCOC_T00039678001 PE=4 SV=1	1128	0	1	1136	1	1128	99.3	71.3	81.9	AT3G02130.1 | receptor-like protein kinase 2 | Chr3:380726-384181 FORWARD LENGTH=1151 | 201606	1151	0	7	1136	8	1151	101.3	64.8	77.8
Dlo_pri0001F.1_g05930.1	465	tr|B9IK80|B9IK80_POPTR Carboxypeptidase OS=Populus trichocarpa GN=POPTR_0017s12960g PE=3 SV=2	468	0	1	465	1	468	100.6	85.4	92.5	AT3G02110.1 | serine carboxypeptidase-like 25 | Chr3:370902-373637 REVERSE LENGTH=473 | 201606	473	0	1	465	1	473	101.7	76.3	89.2
Dlo_pri0001F.1_g05940.1	171	tr|A0A0K9S0V8|A0A0K9S0V8_SPIOL Uncharacterized protein OS=Spinacia oleracea GN=SOVF_012230 PE=4 SV=1	269	1e-49	10	130	1	122	157.3	44.4	60.2	AT5G61030.2 | glycine-rich RNA-binding protein 3 | Chr5:24560870-24562152 FORWARD LENGTH=309 | 201606	309	1e-48	10	127	1	119	180.7	42.7	56.1
Dlo_pri0001F.1_g05950.1	611	tr|D7SVA6|D7SVA6_VITVI Putative uncharacterized protein OS=Vitis vinifera GN=VIT_14s0068g00240 PE=4 SV=1	659	0	1	611	47	659	107.9	66	73.6	AT3G29390.1 | RS2-interacting KH protein | Chr3:11289675-11294524 FORWARD LENGTH=578 | 201606	578	1e-167	1	581	1	561	94.6	49.9	62.7
Dlo_pri0001F.1_g05960.1	1531	tr|A0A061EFK3|A0A061EFK3_THECC Heat shock protein DDB_G0288861, putative isoform 3 OS=Theobroma cacao GN=TCM_018744 PE=4 SV=1	1655	0	6	1531	195	1655	108.1	38	53.8	AT5G07980.2 | dentin sialophosphoprotein-like protein | Chr5:2549432-2554669 REVERSE LENGTH=1501 | 201606	1501	1e-64	1150	1531	1142	1501	98	9.8	14.6
Dlo_pri0001F.1_g05970.1	464	tr|F6H3Z9|F6H3Z9_VITVI Putative uncharacterized protein OS=Vitis vinifera GN=VIT_14s0068g00450 PE=4 SV=1	454	0	1	454	1	454	97.8	65.1	79.1	AT3G02100.1 | UDP-Glycosyltransferase superfamily protein | Chr3:368840-370484 REVERSE LENGTH=464 | 201606	464	1e-158	1	455	9	462	100	48.9	68.1
Dlo_pri0001F.1_g05980.1	186	tr|F6H3Z9|F6H3Z9_VITVI Putative uncharacterized protein OS=Vitis vinifera GN=VIT_14s0068g00450 PE=4 SV=1	454	2e-71	1	176	1	180	244.1	61.3	75.3	AT3G02100.1 | UDP-Glycosyltransferase superfamily protein | Chr3:368840-370484 REVERSE LENGTH=464 | 201606	464	2e-50	1	160	9	175	249.5	45.2	63.4
Dlo_pri0001F.1_g06030.1	274	tr|F6H400|F6H400_VITVI Putative uncharacterized protein OS=Vitis vinifera GN=VIT_14s0068g00460 PE=4 SV=1	454	1e-107	4	274	161	454	165.7	60.9	71.9	AT3G02100.1 | UDP-Glycosyltransferase superfamily protein | Chr3:368840-370484 REVERSE LENGTH=464 | 201606	464	1e-68	4	274	175	461	169.3	43.1	64.2
Dlo_pri0001F.1_g06050.1	186	tr|F6H3Z9|F6H3Z9_VITVI Putative uncharacterized protein OS=Vitis vinifera GN=VIT_14s0068g00450 PE=4 SV=1	454	6e-73	1	176	1	180	244.1	62.4	75.8	AT3G02100.1 | UDP-Glycosyltransferase superfamily protein | Chr3:368840-370484 REVERSE LENGTH=464 | 201606	464	6e-52	1	160	9	175	249.5	46.2	64
Dlo_pri0001F.1_g06080.1	97	#	#	#	#	#	#	#	#	#	#	#	#	#	#	#	#	#	#	#	#
Dlo_pri0001F.1_g06110.1	583	tr|V4SAF4|V4SAF4_9ROSI Uncharacterized protein OS=Citrus clementina GN=CICLE_v10013686mg PE=4 SV=1	462	1e-140	63	360	157	454	79.2	31.6	40.7	AT3G02100.1 | UDP-Glycosyltransferase superfamily protein | Chr3:368840-370484 REVERSE LENGTH=464 | 201606	464	2e-88	63	360	170	460	79.6	23.8	33.6
Dlo_pri0001F.1_g06120.1	100	tr|A0A067JTG6|A0A067JTG6_JATCU Uncharacterized protein OS=Jatropha curcas GN=JCGZ_19930 PE=4 SV=1	113	1e-24	13	94	16	98	113	51	64	AT3G29370.1 | hypothetical protein | Chr3:11278652-11278957 FORWARD LENGTH=101 | 201606	101	3e-12	4	98	2	94	101	39	59
Dlo_pri0001F.1_g06140.1	249	tr|D7SVC8|D7SVC8_VITVI Putative uncharacterized protein OS=Vitis vinifera GN=VIT_14s0068g00520 PE=4 SV=1	249	1e-148	1	249	1	249	100	80.7	89.6	AT5G39250.2 | F-box family protein | Chr5:15724860-15725618 FORWARD LENGTH=252 | 201606	252	1e-123	1	249	1	252	101.2	65.9	82.3
Dlo_pri0001F.1_g06150.1	604	tr|A0A0J8E830|A0A0J8E830_BETVU Uncharacterized protein OS=Beta vulgaris subsp. vulgaris GN=BVRB_2g046430 PE=4 SV=1	552	0	38	604	1	552	91.4	53.1	67.4	AT4G00830.6 | RNA-binding (RRM/RBD/RNP motifs) family protein | Chr4:352782-354965 FORWARD LENGTH=495 | 201606	495	4e-38	55	300	115	362	82	14.7	23.8
Dlo_pri0001F.1_g06160.1	1801	tr|D7SXK2|D7SXK2_VITVI Putative uncharacterized protein OS=Vitis vinifera GN=VIT_14s0108g01680 PE=4 SV=1	1748	0	10	1784	19	1748	97.1	72.1	81.6	AT5G15540.1 | PHD finger family protein | Chr5:5047887-5057411 REVERSE LENGTH=1846 | 201606	1846	0	11	1749	19	1805	102.5	61.7	75.8
Dlo_pri0001F.1_g06170.1	156	tr|F6H5N5|F6H5N5_VITVI Putative uncharacterized protein OS=Vitis vinifera GN=VIT_14s0108g01650 PE=3 SV=1	499	1e-36	63	156	404	499	319.9	43.6	48.7	AT3G02090.1 | Insulinase (Peptidase family M16) protein | Chr3:365624-368526 FORWARD LENGTH=531 | 201606	531	2e-33	68	156	441	531	340.4	38.5	44.9
Dlo_pri0001F.1_g06190.1	284	tr|A0A068UHD3|A0A068UHD3_COFCA Uncharacterized protein OS=Coffea canephora GN=GSCOC_T00025348001 PE=4 SV=1	972	2e-21	1	74	122	199	342.3	18	21.5	AT5G25060.1 | RNA recognition motif (RRM)-containing protein | Chr5:8634219-8639984 REVERSE LENGTH=946 | 201606	946	7e-20	1	74	126	197	333.1	15.1	19.7
Dlo_pri0001F.1_g06200.1	476	tr|A5ANH8|A5ANH8_VITVI Putative uncharacterized protein OS=Vitis vinifera GN=VITISV_006460 PE=3 SV=1	523	0	1	465	1	460	109.9	83.2	88.9	AT3G02090.2 | Insulinase (Peptidase family M16) protein | Chr3:365624-368534 FORWARD LENGTH=535 | 201606	535	0	1	465	1	468	112.4	74.2	85.1
Dlo_pri0001F.1_g06210.1	143	tr|A0A059ARF5|A0A059ARF5_EUCGR Uncharacterized protein OS=Eucalyptus grandis GN=EUGRSUZ_I02024 PE=4 SV=1	143	9e-95	1	143	1	143	100	90.9	95.8	AT5G61170.1 | Ribosomal protein S19e family protein | Chr5:24611158-24612202 FORWARD LENGTH=143 | 201606	143	1e-93	1	142	1	142	100	88.8	93
Dlo_pri0001F.1_g06220.1	323	tr|M1CCT0|M1CCT0_SOLTU Uncharacterized protein OS=Solanum tuberosum GN=PGSC0003DMG400025143 PE=4 SV=1	541	1e-144	1	316	213	533	167.5	67.5	79.6	AT5G15510.1 | TPX2 (targeting protein for Xklp2) protein family | Chr5:5034120-5036614 FORWARD LENGTH=497 | 201606	497	1e-114	2	306	174	477	153.9	57.3	71.5
Dlo_pri0001F.1_g06230.1	165	tr|A0A067JWT1|A0A067JWT1_JATCU Uncharacterized protein OS=Jatropha curcas GN=JCGZ_19922 PE=4 SV=1	511	4e-30	1	129	1	141	309.7	50.3	60	AT5G15510.4 | TPX2 (targeting protein for Xklp2) protein family | Chr5:5034120-5036274 FORWARD LENGTH=453 | 201606	453	3e-27	3	146	4	159	274.5	47.9	59.4
Dlo_pri0001F.1_g06240.1	480	tr|V4SUT4|V4SUT4_9ROSI UDP-glucose 6-dehydrogenase OS=Citrus clementina GN=CICLE_v10011622mg PE=3 SV=1	480	0	1	480	1	480	100	94.2	97.9	AT5G15490.1 | UDP-glucose 6-dehydrogenase family protein | Chr5:5027872-5029314 REVERSE LENGTH=480 | 201606	480	0	1	480	1	480	100	92.1	97.1
Dlo_pri0001F.1_g06250.1	416	tr|A0A068U189|A0A068U189_COFCA Uncharacterized protein OS=Coffea canephora GN=GSCOC_T00039650001 PE=4 SV=1	849	1e-62	1	398	1	397	204.1	37.3	53.4	AT1G26610.1 | C2H2-like zinc finger protein | Chr1:9193735-9195102 FORWARD LENGTH=455 | 201606	455	2e-25	1	328	1	282	109.4	27.4	37.3
Dlo_pri0001F.1_g06260.1	294	tr|F6H5M8|F6H5M8_VITVI Putative uncharacterized protein OS=Vitis vinifera GN=VIT_14s0108g01570 PE=4 SV=1	267	1e-52	112	288	87	262	90.8	29.9	40.8	#	#	#	#	#	#	#	#	#	#
Dlo_pri0001F.1_g06270.1	997	tr|D7SXJ4|D7SXJ4_VITVI Alpha-1,4 glucan phosphorylase OS=Vitis vinifera GN=VIT_14s0108g01560 PE=3 SV=1	982	0	15	997	15	982	98.5	79.5	86.4	AT3G29320.1 | Glycosyl transferase%2C family 35 | Chr3:11252871-11257587 FORWARD LENGTH=962 | 201606	962	0	9	997	9	962	96.5	70.2	80.6
Dlo_pri0001F.1_g06310.1	430	tr|A0A067JTF3|A0A067JTF3_JATCU Uncharacterized protein OS=Jatropha curcas GN=JCGZ_19915 PE=4 SV=1	486	6e-70	10	429	20	485	113	45.8	58.6	AT3G29310.1 | calmodulin-binding protein-like protein | Chr3:11249712-11251452 FORWARD LENGTH=551 | 201606	551	7e-25	5	211	19	225	128.1	18.4	28.8
Dlo_pri0001F.1_g06320.1	545	tr|A0A0D2V226|A0A0D2V226_GOSRA Hexosyltransferase OS=Gossypium raimondii GN=B456_012G049900 PE=3 SV=1	533	0	1	516	1	516	97.8	81.5	90.3	AT5G15470.1 | galacturonosyltransferase 14 | Chr5:5021433-5024168 REVERSE LENGTH=532 | 201606	532	0	1	516	1	516	97.6	79.8	89.9
Dlo_pri0001F.1_g06330.1	1133	tr|F6H5M5|F6H5M5_VITVI Putative uncharacterized protein OS=Vitis vinifera GN=VIT_14s0108g01500 PE=3 SV=1	976	0	154	1133	1	976	86.1	77.9	81	AT5G15450.1 | casein lytic proteinase B3 | Chr5:5014399-5018255 REVERSE LENGTH=968 | 201606	968	0	161	1131	13	968	85.4	71.5	77.1
Dlo_pri0001F.1_g06340.1	620	tr|D7SXI6|D7SXI6_VITVI Putative uncharacterized protein OS=Vitis vinifera GN=VIT_14s0108g01490 PE=4 SV=1	626	0	1	614	1	613	101	58.9	70.8	AT3G29290.5 | Pentatricopeptide repeat (PPR) superfamily protein | Chr3:11238421-11240125 FORWARD LENGTH=540 | 201606	540	0	143	611	69	537	87.1	43.1	56
Dlo_pri0001F.1_g06350.1	183	tr|A0A061EMQ1|A0A061EMQ1_THECC Uncharacterized protein OS=Theobroma cacao GN=TCM_018699 PE=4 SV=1	181	1e-95	3	180	2	176	98.9	74.9	84.7	AT3G29280.1 | hypothetical protein | Chr3:11236705-11237947 REVERSE LENGTH=178 | 201606	178	1e-84	26	180	24	178	97.3	60.1	74.3
Dlo_pri0001F.1_g06360.1	248	tr|B9SJA3|B9SJA3_RICCO Putative uncharacterized protein OS=Ricinus communis GN=RCOM_0524300 PE=4 SV=1	270	1e-160	1	248	23	270	108.9	84.7	91.1	AT5G39360.1 | EID1-like 2 | Chr5:15753313-15754062 REVERSE LENGTH=249 | 201606	249	1e-149	1	246	1	247	100.4	77.4	87.5
Dlo_pri0001F.1_g06370.1	558	tr|F6H5M1|F6H5M1_VITVI Putative uncharacterized protein OS=Vitis vinifera GN=VIT_14s0108g01450 PE=4 SV=1	485	1e-123	94	558	12	485	86.9	43.7	54.8	AT5G39380.5 | Plant calmodulin-binding protein-like protein | Chr5:15759163-15760686 REVERSE LENGTH=507 | 201606	507	2e-59	94	550	27	507	90.9	34.6	47.1
Dlo_pri0001F.1_g06380.1	456	tr|D7SXI2|D7SXI2_VITVI Putative uncharacterized protein OS=Vitis vinifera GN=VIT_14s0108g01440 PE=4 SV=1	452	0	1	456	1	452	99.1	89	94.3	AT3G01060.1 | lysine-tRNA ligase | Chr3:16831-18782 REVERSE LENGTH=455 | 201606	455	0	2	456	3	454	99.8	82	88.8
Dlo_pri0001F.1_g06390.1	328	tr|M0ZLM9|M0ZLM9_SOLTU Uncharacterized protein OS=Solanum tuberosum GN=PGSC0003DMG400001351 PE=4 SV=1	268	1e-129	1	256	1	256	81.7	53.7	65.5	AT3G29270.2 | RING/U-box superfamily protein | Chr3:11235326-11236117 FORWARD LENGTH=263 | 201606	263	1e-103	1	256	9	251	80.2	47	55.2
Dlo_pri0001F.1_g06420.1	703	tr|U5FP62|U5FP62_POPTR Uncharacterized protein OS=Populus trichocarpa GN=POPTR_0017s12550g PE=4 SV=1	718	0	2	703	4	718	102.1	84.4	91.3	AT5G15410.1 | Cyclic nucleotide-regulated ion channel family protein | Chr5:5003460-5006763 REVERSE LENGTH=726 | 201606	726	0	11	703	10	726	103.3	77	85.3
Dlo_pri0001F.1_g06460.1	490	tr|A0A061EG00|A0A061EG00_THECC Calcium/lipid-binding (CaLB) phosphatase OS=Theobroma cacao GN=TCM_018689 PE=4 SV=1	421	1e-175	148	479	87	414	85.9	49.4	56.3	AT5G39400.1 | Calcium/lipid-binding (CaLB) phosphatase | Chr5:15766251-15767922 FORWARD LENGTH=412 | 201606	412	1e-147	170	472	95	396	84.1	41.4	49.6
Dlo_pri0001F.1_g06470.1	347	tr|A0A068U3U3|A0A068U3U3_COFCA Uncharacterized protein OS=Coffea canephora GN=GSCOC_T00039630001 PE=4 SV=1	1031	1e-154	1	290	1	287	297.1	63.4	73.2	AT5G15400.1 | U-box domain-containing protein | Chr5:4997764-5002907 REVERSE LENGTH=1038 | 201606	1038	1e-134	1	279	1	287	299.1	57.9	67.7
Dlo_pri0001F.1_g06590.1	413	tr|D7SXH7|D7SXH7_VITVI Putative uncharacterized protein OS=Vitis vinifera GN=VIT_14s0108g01390 PE=4 SV=1	1037	0	1	388	303	690	251.1	79.4	87.2	AT5G15400.1 | U-box domain-containing protein | Chr5:4997764-5002907 REVERSE LENGTH=1038 | 201606	1038	0	1	388	313	693	251.3	72.2	80.1
Dlo_pri0001F.1_g06630.1	357	tr|K4BC10|K4BC10_SOLLC Uncharacterized protein OS=Solanum lycopersicum GN=Solyc02g088550.2 PE=4 SV=1	512	0	2	328	164	490	143.4	82.1	86.8	AT5G15400.1 | U-box domain-containing protein | Chr5:4997764-5002907 REVERSE LENGTH=1038 | 201606	1038	0	2	322	691	1011	290.8	77.3	85.7
Dlo_pri0001F.1_g06650.1	118	tr|W9S844|W9S844_9ROSA Uncharacterized protein OS=Morus notabilis GN=L484_028098 PE=3 SV=1	444	1e-15	1	59	83	141	376.3	29.7	37.3	#	#	#	#	#	#	#	#	#	#
Dlo_pri0001F.1_g06690.1	329	tr|D7SXH6|D7SXH6_VITVI Putative uncharacterized protein OS=Vitis vinifera GN=VIT_14s0108g01380 PE=4 SV=1	369	1e-129	1	316	1	311	112.2	61.1	73.3	AT5G15390.1 | tRNA/rRNA methyltransferase (SpoU) family protein | Chr5:4995333-4997255 FORWARD LENGTH=350 | 201606	350	1e-109	1	316	1	293	106.4	53.5	65
Dlo_pri0001F.1_g06700.1	300	tr|A0A0A0KQT5|A0A0A0KQT5_CUCSA Uncharacterized protein OS=Cucumis sativus GN=Csa_5G606590 PE=4 SV=1	302	1e-122	1	300	1	302	100.7	65.3	78.7	AT1G13890.2 | soluble N-ethylmaleimide-sensitive factor adaptor protein 30 | Chr1:4751581-4752844 FORWARD LENGTH=263 | 201606	263	1e-102	18	300	3	263	87.7	55	66.7
Dlo_pri0001F.1_g06710.1	129	tr|A0A0A0KQT5|A0A0A0KQT5_CUCSA Uncharacterized protein OS=Cucumis sativus GN=Csa_5G606590 PE=4 SV=1	302	2e-34	19	124	55	163	234.1	51.2	65.1	AT1G13890.2 | soluble N-ethylmaleimide-sensitive factor adaptor protein 30 | Chr1:4751581-4752844 FORWARD LENGTH=263 | 201606	263	1e-26	26	124	42	125	203.9	41.1	49.6
Dlo_pri0001F.1_g06740.1	452	tr|A0A067JTH7|A0A067JTH7_JATCU Uncharacterized protein OS=Jatropha curcas GN=JCGZ_19896 PE=4 SV=1	455	0	11	452	13	455	100.7	74.6	86.5	AT5G39410.1 | Saccharopine dehydrogenase | Chr5:15768415-15770274 REVERSE LENGTH=454 | 201606	454	0	11	447	11	449	100.4	69.2	84.3
Dlo_pri0001F.1_g06750.1	779	tr|A0A061EGP3|A0A061EGP3_THECC Pentatricopeptide repeat-containing protein, putative OS=Theobroma cacao GN=TCM_018679 PE=4 SV=1	790	0	24	774	37	787	101.4	60.1	74.1	AT3G03580.1 | Tetratricopeptide repeat (TPR)-like superfamily protein | Chr3:860695-863343 REVERSE LENGTH=882 | 201606	882	1e-143	30	775	14	756	113.2	32.6	52.6
Dlo_pri0001F.1_g06760.1	949	tr|A0A067K4M6|A0A067K4M6_JATCU Uncharacterized protein OS=Jatropha curcas GN=JCGZ_19894 PE=4 SV=1	1035	1e-100	1	896	1	891	109.1	33.5	48.5	AT1G13940.2 | T-box transcription factor%2C putative (DUF863) | Chr1:4762703-4765923 REVERSE LENGTH=1005 | 201606	1005	1e-32	1	935	1	872	105.9	27	44.3
Dlo_pri0001F.1_g06780.1	304	tr|A0A067K5X4|A0A067K5X4_JATCU Uncharacterized protein OS=Jatropha curcas GN=JCGZ_19893 PE=4 SV=1	306	1e-148	1	303	1	305	100.7	74	82.9	AT3G29240.2 | PPR containing protein (DUF179) | Chr3:11191780-11192868 FORWARD LENGTH=317 | 201606	317	1e-126	1	299	1	310	104.3	63.5	73
Dlo_pri0001F.1_g06790.1	599	tr|B9H0F0|B9H0F0_POPTR Uncharacterized protein OS=Populus trichocarpa GN=POPTR_0004s12430g PE=4 SV=2	604	0	1	599	5	603	100.8	72	84.8	AT3G29230.1 | Tetratricopeptide repeat (TPR)-like superfamily protein | Chr3:11188803-11190605 FORWARD LENGTH=600 | 201606	600	0	1	585	1	587	100.2	61.1	78.1
Dlo_pri0001F.1_g06800.1	323	tr|D2CSU4|D2CSU4_PETHY Chorismate mutase 1 OS=Petunia hybrida GN=CM1 PE=2 SV=1	324	1e-155	1	323	1	324	100.3	66.9	79.9	AT3G29200.1 | chorismate mutase 1 | Chr3:11164582-11166258 REVERSE LENGTH=340 | 201606	340	1e-134	59	323	69	340	105.3	57.6	68.1
Dlo_pri0001F.1_g06810.1	147	tr|Q2HW94|Q2HW94_MEDTR Blue (Type 1) copper domain OS=Medicago truncatula GN=MTR_6g013420 PE=2 SV=1	179	1e-69	1	142	1	148	121.8	69.4	78.9	AT5G15350.1 | early nodulin-like protein 17 | Chr5:4985184-4986154 REVERSE LENGTH=172 | 201606	172	2e-54	6	141	2	138	117	54.4	68.7
Dlo_pri0001F.1_g06830.1	451	tr|M5WSJ8|M5WSJ8_PRUPE Uncharacterized protein OS=Prunus persica GN=PRUPE_ppa006467mg PE=4 SV=1	410	0	5	411	7	410	90.9	62.5	73.4	AT3G29185.1 | glutamate NMDA receptor subunit epsilon-1%2C putative (DUF3598) | Chr3:11155092-11157207 REVERSE LENGTH=396 | 201606	396	1e-177	2	411	3	396	87.8	55.7	68.5
Dlo_pri0001F.1_g06840.1	184	tr|F6H5W3|F6H5W3_VITVI Putative uncharacterized protein OS=Vitis vinifera GN=VIT_14s0108g01280 PE=4 SV=1	527	1e-47	1	142	1	141	286.4	51.6	57.6	AT1G13960.1 | WRKY DNA-binding protein 4 | Chr1:4776622-4779043 FORWARD LENGTH=514 | 201606	514	4e-30	9	142	11	152	279.3	38	51.1
Dlo_pri0001F.1_g06850.1	390	tr|I2BK06|I2BK06_CAMSI WRKY transcription factor OS=Camellia sinensis GN=WRKY PE=2 SV=1	522	0	1	390	136	522	133.8	73.6	82.3	AT2G03340.1 | WRKY DNA-binding protein 3 | Chr2:1014724-1016936 REVERSE LENGTH=513 | 201606	513	1e-117	1	388	151	512	131.5	53.8	66.4
Dlo_pri0001F.1_g06860.1	688	tr|M0ZM17|M0ZM17_SOLTU Uncharacterized protein OS=Solanum tuberosum GN=PGSC0003DMG400001433 PE=4 SV=1	663	0	1	685	1	660	96.4	61.5	75	AT1G74330.1 | Protein kinase superfamily protein | Chr1:27943618-27947109 REVERSE LENGTH=699 | 201606	699	0	99	667	78	664	101.6	47.8	60.9
Dlo_pri0001F.1_g06880.1	505	tr|A0A0D2W642|A0A0D2W642_GOSRA Uncharacterized protein OS=Gossypium raimondii GN=B456_013G146100 PE=4 SV=1	518	0	1	499	1	509	102.6	62.2	76.4	AT1G16390.1 | organic cation/carnitine transporter 3 | Chr1:5602921-5604477 FORWARD LENGTH=518 | 201606	518	0	1	495	1	509	102.6	58.2	72.5
Dlo_pri0001F.1_g06900.1	281	tr|F6GT56|F6GT56_VITVI Putative uncharacterized protein OS=Vitis vinifera GN=VIT_17s0000g06630 PE=4 SV=1	326	1e-59	3	276	2	291	116	46.3	62.6	AT5G61340.1 | transmembrane protein | Chr5:24662064-24663044 REVERSE LENGTH=326 | 201606	326	3e-42	3	275	6	285	116	36.3	57.3
Dlo_pri0001F.1_g06930.1	115	tr|V7CJ15|V7CJ15_PHAVU Uncharacterized protein OS=Phaseolus vulgaris GN=PHAVU_002G129000g PE=4 SV=1	114	6e-58	1	115	1	114	99.1	76.5	87.8	AT3G29170.2 | transmembrane protein (DUF872) | Chr3:11136240-11137542 REVERSE LENGTH=121 | 201606	121	6e-46	1	115	1	121	105.2	73.9	87
Dlo_pri0001F.1_g07030.1	432	tr|W0D447|W0D447_CAMSI Sucrose non-fermenting 1 OS=Camellia sinensis GN=SNF1 PE=2 SV=1	514	0	1	432	75	514	119	84	90.5	AT3G01090.2 | SNF1 kinase homolog 10 | Chr3:31437-34143 REVERSE LENGTH=535 | 201606	535	0	1	432	98	535	123.8	78	86.8
Dlo_pri0001F.1_g07050.1	668	tr|F6H5W0|F6H5W0_VITVI Putative uncharacterized protein OS=Vitis vinifera GN=VIT_14s0108g01210 PE=4 SV=1	714	0	8	435	145	583	106.9	46.6	54	AT1G69450.3 | Early-responsive to dehydration stress protein (ERD4) | Chr1:26107120-26110006 REVERSE LENGTH=738 | 201606	738	0	9	617	146	721	110.5	48.1	63.5
Dlo_pri0001F.1_g07060.1	144	#	#	#	#	#	#	#	#	#	#	#	#	#	#	#	#	#	#	#	#
Dlo_pri0001F.1_g07140.1	371	tr|C6T736|C6T736_SOYBN Uncharacterized protein OS=Glycine max GN=GLYMA_19G025800 PE=2 SV=1	221	1e-133	151	371	1	221	59.6	49.6	56.3	AT3G29100.3 | vesicle transport V-snare 13 | Chr3:11075916-11077204 REVERSE LENGTH=221 | 201606	221	1e-120	151	371	1	221	59.6	44.2	53.1
Dlo_pri0001F.1_g07150.1	264	tr|D7SXF7|D7SXF7_VITVI Putative uncharacterized protein OS=Vitis vinifera GN=VIT_14s0108g01180 PE=4 SV=1	251	1e-110	60	263	48	251	95.1	56.8	68.9	AT5G39530.1 | hypothetical protein (DUF1997) | Chr5:15826285-15827517 REVERSE LENGTH=239 | 201606	239	1e-102	48	258	25	235	90.5	52.3	66.3
Dlo_pri0001F.1_g07160.1	316	tr|A0A059BED4|A0A059BED4_EUCGR Pectinesterase OS=Eucalyptus grandis GN=EUGRSUZ_G02070 PE=3 SV=1	397	0	1	316	82	397	125.6	88.6	96.2	AT3G29090.1 | pectin methylesterase 31 | Chr3:11073804-11075335 FORWARD LENGTH=317 | 201606	317	0	5	316	6	317	100.3	79.7	90.5
Dlo_pri0001F.1_g07170.1	536	tr|K4BBY2|K4BBY2_SOLLC Uncharacterized protein OS=Solanum lycopersicum GN=Solyc02g088260.2 PE=4 SV=1	362	1e-109	73	487	1	330	67.5	45.5	52.1	AT3G29075.1 | glycine-rich protein | Chr3:11051645-11052629 REVERSE LENGTH=294 | 201606	294	8e-27	73	218	1	127	54.9	12.9	16
Dlo_pri0001F.1_g07180.1	302	tr|F6H5V5|F6H5V5_VITVI Putative uncharacterized protein OS=Vitis vinifera GN=VIT_14s0108g01120 PE=4 SV=1	322	1e-143	1	302	1	309	106.6	72.5	81.8	AT5G15330.1 | SPX domain-containing protein 4 | Chr5:4980595-4982043 FORWARD LENGTH=318 | 201606	318	1e-124	1	291	1	301	105.3	64.9	75.8
Dlo_pri0001F.1_g07190.1	205	tr|A0A067G2K3|A0A067G2K3_CITSI Uncharacterized protein (Fragment) OS=Citrus sinensis GN=CISIN_1g0091673mg PE=3 SV=1	148	9e-67	94	205	37	148	72.2	46.8	50.2	AT3G01120.1 | Pyridoxal phosphate (PLP)-dependent transferases superfamily protein | Chr3:39234-41865 REVERSE LENGTH=563 | 201606	563	1e-59	94	205	452	563	274.6	43.9	47.8
Dlo_pri0001F.1_g07230.1	97	#	#	#	#	#	#	#	#	#	#	#	#	#	#	#	#	#	#	#	#
Dlo_pri0001F.1_g07240.1	132	tr|F6H5V4|F6H5V4_VITVI Putative uncharacterized protein OS=Vitis vinifera GN=VIT_14s0108g01110 PE=3 SV=1	531	4e-48	14	114	320	420	402.3	61.4	66.7	AT3G01120.1 | Pyridoxal phosphate (PLP)-dependent transferases superfamily protein | Chr3:39234-41865 REVERSE LENGTH=563 | 201606	563	9e-48	11	114	349	452	426.5	59.1	64.4
Dlo_pri0001F.1_g07260.1	140	tr|Q6R8F6|Q6R8F6_SOLLC Cystathionine gamma synthase OS=Solanum lycopersicum GN=LOC543920 PE=2 SV=1	540	2e-27	1	120	1	118	385.7	47.9	57.9	AT3G01120.1 | Pyridoxal phosphate (PLP)-dependent transferases superfamily protein | Chr3:39234-41865 REVERSE LENGTH=563 | 201606	563	2e-14	13	92	20	96	402.1	32.1	35
Dlo_pri0001F.1_g07270.1	131	#	#	#	#	#	#	#	#	#	#	#	#	#	#	#	#	#	#	#	#
Dlo_pri0001F.1_g07310.1	538	tr|Q6R8F6|Q6R8F6_SOLLC Cystathionine gamma synthase OS=Solanum lycopersicum GN=LOC543920 PE=2 SV=1	540	0	1	538	1	540	100.4	78.8	87.2	AT3G01120.1 | Pyridoxal phosphate (PLP)-dependent transferases superfamily protein | Chr3:39234-41865 REVERSE LENGTH=563 | 201606	563	0	144	538	169	563	104.6	61	66.9
Dlo_pri0001F.1_g07320.1	356	tr|A0A061EF18|A0A061EF18_THECC Myb domain protein 106 OS=Theobroma cacao GN=TCM_018639 PE=4 SV=1	401	1e-165	1	356	1	401	112.6	73.6	82.6	AT5G15310.1 | myb domain protein 16 | Chr5:4974894-4976106 FORWARD LENGTH=326 | 201606	326	1e-127	1	356	1	326	91.6	57.9	66
Dlo_pri0001F.1_g07340.1	317	tr|A0A068U1T7|A0A068U1T7_COFCA Uncharacterized protein OS=Coffea canephora GN=GSCOC_T00039597001 PE=4 SV=1	331	1e-130	3	317	4	331	104.4	62.5	73.2	AT5G61430.1 | NAC domain containing protein 100 | Chr5:24701328-24702553 REVERSE LENGTH=336 | 201606	336	1e-109	5	317	6	336	106	55.8	69.7
Dlo_pri0001F.1_g07350.1	1493	tr|A0A067JT76|A0A067JT76_JATCU Uncharacterized protein OS=Jatropha curcas GN=JCGZ_19865 PE=4 SV=1	1273	0	14	1263	17	1270	85.3	44.7	58.9	AT5G15280.1 | Pentatricopeptide repeat (PPR) superfamily protein | Chr5:4962293-4965976 FORWARD LENGTH=1227 | 201606	1227	0	101	1258	75	1226	82.2	34.4	50.2
Dlo_pri0001F.1_g07360.1	544	tr|A0A068U1T4|A0A068U1T4_COFCA Uncharacterized protein OS=Coffea canephora GN=GSCOC_T00039587001 PE=4 SV=1	560	0	1	542	16	559	102.9	79.4	90.1	AT5G15270.3 | RNA-binding KH domain-containing protein | Chr5:4958738-4960737 FORWARD LENGTH=533 | 201606	533	0	4	527	16	532	98	63.1	77.6
Dlo_pri0001F.1_g07380.1	143	tr|V4SA57|V4SA57_9ROSI Uncharacterized protein OS=Citrus clementina GN=CICLE_v10011680mg PE=4 SV=1	294	4e-83	1	142	1	143	205.6	83.9	91.6	AT3G01150.3 | polypyrimidine tract-binding protein 1 | Chr3:51732-54136 FORWARD LENGTH=314 | 201606	314	1e-79	1	142	1	143	219.6	77.6	89.5
Dlo_pri0001F.1_g07420.1	413	tr|M5WV32|M5WV32_PRUPE Uncharacterized protein OS=Prunus persica GN=PRUPE_ppa010654mg PE=3 SV=1	241	1e-126	180	397	4	226	58.4	43.1	47.7	AT1G69530.3 | expansin A1 | Chr1:26142034-26143200 FORWARD LENGTH=275 | 201606	275	1e-117	176	395	1	234	66.6	40.7	46.2
Dlo_pri0001F.1_g07430.1	210	tr|B9IJZ4|B9IJZ4_POPTR Uncharacterized protein OS=Populus trichocarpa GN=POPTR_0017s12100g PE=4 SV=1	212	1e-46	1	210	7	212	101	45.7	64.3	AT5G39670.1 | Calcium-binding EF-hand family protein | Chr5:15883270-15883884 FORWARD LENGTH=204 | 201606	204	2e-42	19	210	27	204	97.1	42.4	56.7
Dlo_pri0001F.1_g07440.1	508	tr|F6H5U5|F6H5U5_VITVI Putative uncharacterized protein OS=Vitis vinifera GN=VIT_14s0108g00980 PE=4 SV=1	511	0	1	508	1	511	100.6	71.5	80.3	AT5G39660.3 | cycling DOF factor 2 | Chr5:15878920-15880712 FORWARD LENGTH=457 | 201606	457	1e-117	6	508	3	457	90	47.8	57.7
Dlo_pri0001F.1_g07450.1	223	tr|F6H5U4|F6H5U4_VITVI Putative uncharacterized protein OS=Vitis vinifera GN=VIT_14s0108g00970 PE=4 SV=1	231	8e-97	1	223	1	231	103.6	63.2	80.3	AT3G01170.1 | Ribosomal protein L34e superfamily protein | Chr3:58043-58690 FORWARD LENGTH=215 | 201606	215	2e-76	24	223	12	215	96.4	53.8	67.3
Dlo_pri0001F.1_g07460.1	194	tr|A0A067LAW3|A0A067LAW3_JATCU Uncharacterized protein OS=Jatropha curcas GN=JCGZ_15616 PE=4 SV=1	225	3e-47	16	188	21	208	116	46.4	59.8	AT1G26800.1 | RING/U-box superfamily protein | Chr1:9285576-9286190 REVERSE LENGTH=204 | 201606	204	1e-40	1	194	9	197	105.2	40.7	58.2
Dlo_pri0001F.1_g07470.1	316	tr|A0A067JTC5|A0A067JTC5_JATCU Defective in cullin neddylation protein OS=Jatropha curcas GN=JCGZ_19856 PE=4 SV=1	321	1e-146	1	316	1	321	101.6	64.6	78.5	AT3G28970.1 | defective in cullin neddylation protein (DUF298) | Chr3:10987970-10989782 REVERSE LENGTH=295 | 201606	295	1e-102	3	302	4	292	93.4	50	64.2
Dlo_pri0001F.1_g07480.1	652	tr|B9T0T7|B9T0T7_RICCO Starch synthase, chloroplastic/amyloplastic OS=Ricinus communis GN=RCOM_0340270 PE=3 SV=1	754	0	174	652	276	754	115.6	63.8	69.2	AT3G01180.1 | starch synthase 2 | Chr3:62456-65678 REVERSE LENGTH=792 | 201606	792	0	174	652	314	792	121.5	62.3	67
Dlo_pri0001F.1_g07500.1	469	tr|F6H5U3|F6H5U3_VITVI Starch synthase, chloroplastic/amyloplastic OS=Vitis vinifera GN=VIT_14s0108g00940 PE=3 SV=1	800	3e-42	176	379	141	355	170.6	21.7	27.7	AT3G01180.1 | starch synthase 2 | Chr3:62456-65678 REVERSE LENGTH=792 | 201606	792	6e-18	175	385	94	353	168.9	17.7	24.7
Dlo_pri0001F.1_g07550.1	517	tr|F6H5S7|F6H5S7_VITVI Putative uncharacterized protein OS=Vitis vinifera GN=VIT_14s0108g00600 PE=4 SV=1	509	0	1	513	1	504	98.5	58.2	74.5	AT2G36730.1 | Pentatricopeptide repeat (PPR) superfamily protein | Chr2:15405068-15406573 REVERSE LENGTH=501 | 201606	501	1e-177	30	506	11	486	96.9	48	65.2
Dlo_pri0001F.1_g07560.1	458	tr|D7SXA8|D7SXA8_VITVI Putative uncharacterized protein OS=Vitis vinifera GN=VIT_14s0108g00630 PE=4 SV=1	428	0	1	403	1	395	93.4	58.3	72.9	AT5G15240.1 | Transmembrane amino acid transporter family protein | Chr5:4947762-4950211 FORWARD LENGTH=423 | 201606	423	1e-163	18	401	3	388	92.4	49.8	65.3
Dlo_pri0001F.1_g07580.1	330	tr|A0A068U259|A0A068U259_COFCA Uncharacterized protein OS=Coffea canephora GN=GSCOC_T00039568001 PE=3 SV=1	295	1e-141	62	330	29	295	89.4	64.8	70.3	AT5G37820.1 | NOD26-like intrinsic protein 4%3B2 | Chr5:15050261-15051542 FORWARD LENGTH=283 | 201606	283	4e-72	89	325	48	282	85.8	34.5	48.2
Dlo_pri0001F.1_g07590.1	1249	tr|A0A068U3R5|A0A068U3R5_COFCA Structural maintenance of chromosomes protein OS=Coffea canephora GN=GSCOC_T00039567001 PE=3 SV=1	1246	0	5	1248	1	1242	99.8	78.9	89.4	AT5G48600.2 | structural maintenance of chromosome 3 | Chr5:19701908-19709091 FORWARD LENGTH=1244 | 201606	1244	0	23	1249	8	1240	99.6	73.3	85.7
Dlo_pri0001F.1_g07600.1	277	tr|W1NGY8|W1NGY8_AMBTC Uncharacterized protein OS=Amborella trichopoda GN=AMTR_s00010p00261170 PE=4 SV=1	292	1e-49	58	273	74	289	105.4	36.8	48.7	AT2G02960.6 | RING/FYVE/PHD zinc finger superfamily protein | Chr2:862346-863980 REVERSE LENGTH=271 | 201606	271	2e-40	58	271	43	255	97.8	32.5	45.5
Dlo_pri0001F.1_g07610.1	106	tr|Q49RB3|Q49RB3_POPTO Gip1-like protein OS=Populus tomentosa PE=2 SV=1	106	1e-52	3	106	1	106	100	74.5	87.7	AT5G15230.1 | GAST1 protein homolog 4 | Chr5:4945017-4946025 FORWARD LENGTH=106 | 201606	106	2e-43	3	106	1	106	100	61.3	76.4
Dlo_pri0001F.1_g07620.1	332	tr|F6H5T2|F6H5T2_VITVI Putative uncharacterized protein OS=Vitis vinifera GN=VIT_14s0108g00750 PE=4 SV=1	355	8e-95	16	268	10	251	106.9	53	60.2	AT5G15210.1 | homeobox protein 30 | Chr5:4937874-4938689 REVERSE LENGTH=271 | 201606	271	1e-77	1	259	1	235	81.6	41	50.9
Dlo_pri0001F.1_g07690.1	94	tr|A0A061EGD2|A0A061EGD2_THECC Mini zinc finger 2 isoform 2 (Fragment) OS=Theobroma cacao GN=TCM_018545 PE=4 SV=1	139	2e-38	1	80	45	121	147.9	70.2	78.7	AT3G28917.1 | mini zinc finger 2 | Chr3:10925014-10925316 FORWARD LENGTH=100 | 201606	100	2e-34	1	80	1	82	106.4	64.9	74.5
Dlo_pri0001F.1_g07700.1	807	tr|F6H5T7|F6H5T7_VITVI Putative uncharacterized protein OS=Vitis vinifera GN=VIT_14s0108g00840 PE=4 SV=1	714	0	76	752	59	695	88.5	47.7	60.3	AT5G39785.5 | hypothetical protein (DUF1666) | Chr5:15929257-15932215 FORWARD LENGTH=606 | 201606	606	1e-138	376	760	200	594	75.1	27.8	36.7
Dlo_pri0001F.1_g07730.1	120	tr|A0A0B2PV84|A0A0B2PV84_GLYSO 60S ribosomal protein L34 OS=Glycine soja GN=glysoja_006052 PE=4 SV=1	120	5e-77	1	120	1	120	100	96.7	99.2	AT1G26880.1 | Ribosomal protein L34e superfamily protein | Chr1:9315640-9316681 REVERSE LENGTH=120 | 201606	120	5e-75	1	120	1	120	100	90	95.8
Dlo_pri0001F.1_g07740.1	240	tr|D7SXC5|D7SXC5_VITVI Putative uncharacterized protein OS=Vitis vinifera GN=VIT_14s0108g00860 PE=4 SV=1	353	1e-120	1	185	1	185	147.1	69.2	72.9	AT5G39820.1 | NAC domain containing protein 94 | Chr5:15939300-15940491 REVERSE LENGTH=337 | 201606	337	1e-100	2	185	7	205	140.4	57.9	68.3
Dlo_pri0001F.1_g07750.1	471	tr|M5WTI7|M5WTI7_PRUPE Uncharacterized protein OS=Prunus persica GN=PRUPE_ppa005314mg PE=4 SV=1	467	0	4	471	3	467	99.2	75.8	84.7	AT5G39830.1 | Trypsin family protein with PDZ domain-containing protein | Chr5:15942883-15945676 FORWARD LENGTH=448 | 201606	448	0	32	471	17	448	95.1	70.3	80.9
Dlo_pri0001F.1_g07760.1	117	tr|A5C154|A5C154_VITVI Putative uncharacterized protein OS=Vitis vinifera GN=VIT_14s0108g00520 PE=4 SV=1	113	2e-35	3	114	2	112	96.6	53	65.8	AT4G33355.1 | Bifunctional inhibitor/lipid-transfer protein/seed storage 2S albumin superfamily protein | Chr4:16067097-16067568 FORWARD LENGTH=119 | 201606	119	8e-28	26	117	28	119	101.7	38.5	48.7
Dlo_pri0001F.1_g07770.1	2227	tr|A5C157|A5C157_VITVI Putative uncharacterized protein OS=Vitis vinifera GN=VITISV_020616 PE=4 SV=1	2161	0	1	2227	1	2161	97	67.6	78.8	AT3G55160.3 | thyroid adenoma-associated-like protein | Chr3:20445629-20452400 REVERSE LENGTH=2130 | 201606	2130	0	1	2226	1	2107	95.6	59	71
Dlo_pri0001F.1_g07780.1	162	tr|A0A067L9K1|A0A067L9K1_JATCU Uncharacterized protein OS=Jatropha curcas GN=JCGZ_15582 PE=3 SV=1	197	2e-94	1	137	1	137	121.6	84	84.6	AT5G39850.1 | Ribosomal protein S4 | Chr5:15950053-15951171 FORWARD LENGTH=197 | 201606	197	1e-92	1	137	1	137	121.6	80.2	82.7
Dlo_pri0001F.1_g07820.1	92	tr|A9PJU4|A9PJU4_9ROSI Putative uncharacterized protein OS=Populus trichocarpa x Populus deltoides PE=2 SV=1	197	8e-26	32	82	137	187	214.1	52.2	54.3	AT5G39850.1 | Ribosomal protein S4 | Chr5:15950053-15951171 FORWARD LENGTH=197 | 201606	197	2e-25	32	82	137	187	214.1	44.6	53.3
Dlo_pri0001F.1_g07840.1	143	tr|F6H5R5|F6H5R5_VITVI Putative uncharacterized protein OS=Vitis vinifera GN=VIT_14s0108g00450 PE=4 SV=1	138	9e-37	44	141	42	138	96.5	46.9	54.5	AT5G15190.2 | hypothetical protein | Chr5:4933148-4933498 REVERSE LENGTH=116 | 201606	116	8e-12	47	142	25	112	81.1	32.9	38.5
Dlo_pri0001F.1_g07860.1	432	tr|A0A0D6R4M6|A0A0D6R4M6_ARACU Uncharacterized protein OS=Araucaria cunninghamii PE=3 SV=1	450	0	1	432	1	450	104.2	94.7	95.8	AT4G14960.2 | Tubulin/FtsZ family protein | Chr4:8548769-8550319 REVERSE LENGTH=450 | 201606	450	0	1	417	1	435	104.2	91.2	92.8
Dlo_pri0001F.1_g07870.1	232	tr|M0ZHD6|M0ZHD6_SOLTU Uncharacterized protein OS=Solanum tuberosum GN=PGSC0003DMG400000305 PE=3 SV=1	213	2e-28	133	214	78	163	91.8	24.6	29.7	AT4G28980.3 | CDK-activating kinase 1AT | Chr4:14288471-14290102 FORWARD LENGTH=479 | 201606	479	3e-24	131	214	76	168	206.5	22	28.4
Dlo_pri0001F.1_g07880.1	500	tr|A0A0B2F1A3|A0A0B2F1A3_9BACL Uncharacterized protein (Fragment) OS=Paenibacillus sp. IHB B 3415 GN=QW71_36085 PE=4 SV=1	453	0	1	424	5	429	90.6	83.2	83.6	AT4G14960.2 | Tubulin/FtsZ family protein | Chr4:8548769-8550319 REVERSE LENGTH=450 | 201606	450	0	1	424	1	425	90	81.8	83.2
Dlo_pri0001F.1_g07890.1	1250	tr|B9RUP8|B9RUP8_RICCO Multidrug resistance protein 1, 2, putative OS=Ricinus communis GN=RCOM_0855230 PE=3 SV=1	1259	0	12	1250	21	1259	100.7	93.8	96.4	AT3G28860.1 | ATP binding cassette subfamily B19 | Chr3:10870287-10877286 REVERSE LENGTH=1252 | 201606	1252	0	1	1250	1	1252	100.2	89.9	95.7
Dlo_pri0001F.1_g07910.1	99	tr|V7C1I4|V7C1I4_PHAVU Uncharacterized protein OS=Phaseolus vulgaris GN=PHAVU_004G027700g PE=4 SV=1	91	6e-40	1	98	1	90	91.9	77.8	85.9	AT3G28857.1 | basic helix-loop-helix (bHLH) DNA-binding family protein | Chr3:10855781-10856313 REVERSE LENGTH=92 | 201606	92	8e-38	1	99	1	92	92.9	65.7	80.8
Dlo_pri0001F.1_g07920.1	347	tr|A0A0B0MMF1|A0A0B0MMF1_GOSAR Protein vip1 OS=Gossypium arboreum GN=F383_28315 PE=4 SV=1	254	1e-108	104	343	1	250	73.2	48.4	58.5	AT1G14340.1 | RNA-binding (RRM/RBD/RNP motifs) family protein | Chr1:4897709-4898776 FORWARD LENGTH=244 | 201606	244	3e-74	108	339	6	240	70.3	36	47.3
Dlo_pri0001F.1_g07930.1	407	tr|F6H5R2|F6H5R2_VITVI Putative uncharacterized protein OS=Vitis vinifera GN=VIT_14s0108g00400 PE=4 SV=1	450	1e-161	1	406	1	449	110.6	62.2	76.4	AT5G39865.1 | Glutaredoxin family protein | Chr5:15965560-15966732 REVERSE LENGTH=390 | 201606	390	1e-121	1	407	1	390	95.8	50.6	66.1
Dlo_pri0001F.1_g07940.1	292	tr|F6HPE2|F6HPE2_VITVI Putative uncharacterized protein OS=Vitis vinifera GN=VIT_01s0026g01950 PE=4 SV=1	285	1e-108	1	291	1	278	97.6	61.3	73.3	AT1G69780.1 | Homeobox-leucine zipper protein family | Chr1:26259166-26260465 FORWARD LENGTH=294 | 201606	294	7e-77	1	291	1	287	100.7	50.7	63.4
Dlo_pri0001F.1_g07960.1	476	tr|F6H5R1|F6H5R1_VITVI Putative uncharacterized protein OS=Vitis vinifera GN=VIT_14s0108g00380 PE=3 SV=1	475	0	1	474	1	475	99.8	80	87.8	AT5G15080.1 | Protein kinase superfamily protein | Chr5:4886414-4888555 FORWARD LENGTH=493 | 201606	493	0	1	475	1	489	103.6	71.8	79.4
Dlo_pri0001F.1_g07970.1	327	tr|M1D5D5|M1D5D5_SOLTU Uncharacterized protein OS=Solanum tuberosum GN=PGSC0003DMG400032168 PE=4 SV=1	252	1e-79	142	326	67	251	77.1	34.3	42.8	AT3G03860.1 | APR-like 5 | Chr3:992465-994315 FORWARD LENGTH=300 | 201606	300	6e-57	143	321	120	300	91.7	29.4	37.9
Dlo_pri0001F.1_g08010.1	252	tr|A0A022QDL0|A0A022QDL0_ERYGU Uncharacterized protein (Fragment) OS=Erythranthe guttata GN=MIMGU_mgv1a022783mg PE=4 SV=1	270	4e-23	72	156	16	101	107.1	19	26.2	AT3G03860.1 | APR-like 5 | Chr3:992465-994315 FORWARD LENGTH=300 | 201606	300	4e-22	85	156	46	118	119	17.1	21.4
Dlo_pri0001F.1_g08020.1	708	tr|W9S9U5|W9S9U5_9ROSA Uncharacterized protein OS=Morus notabilis GN=L484_001949 PE=4 SV=1	676	0	152	708	121	676	95.5	62.9	69.8	AT3G28720.1 | transmembrane protein | Chr3:10782276-10784339 FORWARD LENGTH=687 | 201606	687	0	152	708	127	687	97	54.8	66.2
Dlo_pri0001F.1_g08030.1	251	tr|A0A0A0LC53|A0A0A0LC53_CUCSA Protein C10orf22 OS=Cucumis sativus GN=Csa_3G827270 PE=4 SV=1	288	2e-99	23	243	52	283	114.7	58.2	70.1	AT5G39890.1 | 2-aminoethanethiol dioxygenase%2C putative (DUF1637) | Chr5:15974543-15976013 FORWARD LENGTH=276 | 201606	276	1e-101	23	245	55	275	110	56.6	66.5
Dlo_pri0001F.1_g08040.1	564	tr|A0A061EM50|A0A061EM50_THECC WRKY DNA-binding protein 72, putative OS=Theobroma cacao GN=TCM_018403 PE=4 SV=1	570	1e-165	63	564	64	570	101.1	53.5	66	AT5G15130.1 | WRKY DNA-binding protein 72 | Chr5:4904426-4906879 FORWARD LENGTH=548 | 201606	548	1e-111	63	551	32	531	97.2	44.3	56.9
Dlo_pri0001F.1_g08050.1	678	tr|F6H5P1|F6H5P1_VITVI Putative uncharacterized protein OS=Vitis vinifera GN=VIT_14s0108g00130 PE=3 SV=1	681	0	1	678	1	681	100.4	88.9	91.2	AT5G39900.1 | Small GTP-binding protein | Chr5:15976719-15978925 REVERSE LENGTH=663 | 201606	663	0	1	678	1	663	97.8	77.6	87.5
Dlo_pri0001F.1_g08060.1	98	tr|M0S8M7|M0S8M7_MUSAM Uncharacterized protein OS=Musa acuminata subsp. malaccensis PE=3 SV=1	194	6e-31	5	79	19	93	198	54.1	61.2	AT2G02760.4 | ubiquiting-conjugating enzyme 2 | Chr2:774271-775149 FORWARD LENGTH=152 | 201606	152	9e-31	29	79	1	51	155.1	49	51
Dlo_pri0001F.1_g08080.1	77	tr|A0A0D9WDH7|A0A0D9WDH7_9ORYZ Uncharacterized protein OS=Leersia perrieri PE=3 SV=1	77	2e-48	1	77	1	77	100	96.1	97.4	AT2G02760.4 | ubiquiting-conjugating enzyme 2 | Chr2:774271-775149 FORWARD LENGTH=152 | 201606	152	4e-49	1	77	76	152	197.4	90.9	97.4
Dlo_pri0001F.1_g08100.1	395	tr|W9SK59|W9SK59_9ROSA Pectate lyase OS=Morus notabilis GN=L484_001952 PE=3 SV=1	437	1e-174	25	395	69	437	110.6	60	71.1	AT5G15110.1 | Pectate lyase family protein | Chr5:4895966-4897682 FORWARD LENGTH=472 | 201606	472	1e-162	23	395	93	472	119.5	56.7	69.4
Dlo_pri0001F.1_g08120.1	361	tr|W9QE17|W9QE17_9ROSA Auxin efflux carrier component OS=Morus notabilis GN=L484_001515 PE=3 SV=1	360	1e-178	1	361	1	360	99.7	70.6	82.3	AT5G15100.1 | Auxin efflux carrier family protein | Chr5:4892159-4893937 REVERSE LENGTH=367 | 201606	367	1e-143	1	361	1	367	101.7	60.4	75.9
Dlo_pri0001F.1_g08130.1	276	tr|K4B778|K4B778_SOLLC Uncharacterized protein OS=Solanum lycopersicum GN=Solyc02g067460.2 PE=4 SV=1	276	1e-170	1	276	1	276	100	83.3	92.4	AT3G01280.1 | voltage dependent anion channel 1 | Chr3:85754-87612 FORWARD LENGTH=276 | 201606	276	1e-142	1	276	1	276	100	71.7	82.2
Dlo_pri0001F.1_g08140.1	286	tr|A9PFA2|A9PFA2_POPTR Band 7 family protein OS=Populus trichocarpa GN=POPTR_0017s11410g PE=2 SV=1	285	0	1	285	1	285	99.7	90.2	95.1	AT5G62740.1 | SPFH/Band 7/PHB domain-containing membrane-associated protein family | Chr5:25201320-25202535 FORWARD LENGTH=286 | 201606	286	0	1	283	1	283	100	87.8	92.3
Dlo_pri0001F.1_g08220.1	411	tr|A0A061EG58|A0A061EG58_THECC Polygalacturonase-like protein, putative OS=Theobroma cacao GN=TCM_018359 PE=3 SV=1	454	1e-152	20	409	42	448	110.5	53.3	67.4	AT1G80170.1 | Pectin lyase-like superfamily protein | Chr1:30153646-30155683 REVERSE LENGTH=444 | 201606	444	1e-111	23	410	48	425	108	41.1	55.7
Dlo_pri0001F.1_g08230.1	439	tr|M1CYZ7|M1CYZ7_SOLTU Protein CLP1 homolog OS=Solanum tuberosum GN=PGSC0003DMG400030284 PE=3 SV=1	439	0	1	439	1	439	100	84.3	92	AT3G04680.3 | CLP-similar protein 3 | Chr3:1270053-1272415 REVERSE LENGTH=444 | 201606	444	0	1	439	1	443	101.1	71.5	87
Dlo_pri0001F.1_g08240.1	379	tr|A0A059D9B5|A0A059D9B5_EUCGR Uncharacterized protein OS=Eucalyptus grandis GN=EUGRSUZ_B03813 PE=4 SV=1	377	0	1	379	1	377	99.5	83.1	89.2	AT5G22100.1 | RNA cyclase family protein | Chr5:7329015-7330718 FORWARD LENGTH=375 | 201606	375	1e-180	8	379	6	375	98.9	68.3	82.3
Dlo_pri0001F.1_g08250.1	483	tr|A0A0B0N0R8|A0A0B0N0R8_GOSAR Protein midA, mitochondrial OS=Gossypium arboreum GN=F383_29054 PE=4 SV=1	479	0	1	483	1	478	99.2	78.1	88.8	AT3G28700.1 | NADH dehydrogenase ubiquinone complex I%2C assembly factor-like protein (DUF185) | Chr3:10759580-10761834 FORWARD LENGTH=471 | 201606	471	0	1	483	1	470	97.5	71.8	83
Dlo_pri0001F.1_g08260.1	143	tr|M0ZLX3|M0ZLX3_SOLTU Uncharacterized protein OS=Solanum tuberosum GN=PGSC0003DMG400001410 PE=4 SV=1	142	1e-66	1	143	1	142	99.3	68.5	82.5	AT5G39950.1 | thioredoxin 2 | Chr5:15990885-15991881 REVERSE LENGTH=133 | 201606	133	2e-53	1	136	1	132	93	55.2	72.7
Dlo_pri0001F.1_g08270.1	962	tr|A0A067KG17|A0A067KG17_JATCU Plasma membrane ATPase OS=Jatropha curcas GN=JCGZ_11571 PE=3 SV=1	956	0	6	961	1	955	99.4	90.6	95.9	AT5G62670.1 | H[+]-ATPase 11 | Chr5:25159495-25164957 FORWARD LENGTH=956 | 201606	956	0	6	961	1	955	99.4	88.3	95.2
Dlo_pri0001F.1_g08280.1	758	tr|F6HV78|F6HV78_VITVI Putative uncharacterized protein OS=Vitis vinifera GN=VIT_14s0066g02540 PE=4 SV=1	1051	0	1	757	314	1051	138.7	87.9	92.2	AT5G15070.7 | Phosphoglycerate mutase-like family protein | Chr5:4879388-4885615 FORWARD LENGTH=808 | 201606	808	0	1	757	74	807	106.6	80.5	88.3
Dlo_pri0001F.1_g08310.1	148	tr|A0A0B0NI05|A0A0B0NI05_GOSAR Ppip5k1 OS=Gossypium arboreum GN=F383_02025 PE=4 SV=1	282	2e-59	1	94	188	281	190.5	60.1	62.2	AT5G15070.3 | Phosphoglycerate mutase-like family protein | Chr5:4876898-4885076 FORWARD LENGTH=939 | 201606	939	5e-60	1	94	210	303	634.5	62.2	62.8
Dlo_pri0001F.1_g08350.1	208	tr|A0A067FYJ5|A0A067FYJ5_CITSI Uncharacterized protein (Fragment) OS=Citrus sinensis GN=CISIN_1g0016362mg PE=4 SV=1	274	1e-120	8	196	3	191	131.7	79.8	85.1	AT3G01310.1 | Phosphoglycerate mutase-like family protein | Chr3:94343-101603 REVERSE LENGTH=1056 | 201606	1056	1e-110	1	188	3	190	507.7	75.5	83.7
Dlo_pri0001F.1_g08370.1	516	tr|F6HV77|F6HV77_VITVI Putative uncharacterized protein OS=Vitis vinifera GN=VIT_14s0066g02510 PE=4 SV=1	511	0	11	494	3	487	99	65.5	77.3	AT3G28660.1 | Tetratricopeptide repeat (TPR)-like superfamily protein | Chr3:10739400-10740914 REVERSE LENGTH=504 | 201606	504	0	11	494	10	498	97.7	52.5	70
Dlo_pri0001F.1_g08380.1	1308	tr|A0A0D2SDE8|A0A0D2SDE8_GOSRA Uncharacterized protein OS=Gossypium raimondii GN=B456_007G034900 PE=4 SV=1	1591	1e-168	1	967	1	1045	121.6	29.7	44.8	AT3G47890.2 | Ubiquitin carboxyl-terminal hydrolase-related protein | Chr3:17667172-17673530 REVERSE LENGTH=1568 | 201606	1568	1e-154	46	973	4	1022	119.9	26.8	42.3
Dlo_pri0001F.1_g08390.1	774	tr|A0A068U227|A0A068U227_COFCA Uncharacterized protein OS=Coffea canephora GN=GSCOC_T00039502001 PE=4 SV=1	712	0	1	767	1	708	92	58.7	71.8	AT1G27100.1 | Actin cross-linking protein | Chr1:9407557-9411074 REVERSE LENGTH=519 | 201606	519	1e-153	235	766	1	517	67.1	33.1	44.7
Dlo_pri0001F.1_g08400.1	188	tr|A0A0A0KQG9|A0A0A0KQG9_CUCSA Uncharacterized protein OS=Cucumis sativus GN=Csa_5G604130 PE=4 SV=1	297	8e-67	1	181	1	182	158	55.9	71.8	AT1G59710.3 | actin cross-linking protein (DUF569) | Chr1:21938623-21939255 FORWARD LENGTH=210 | 201606	210	6e-64	1	150	1	152	111.7	49.5	61.2
Dlo_pri0001F.1_g08410.1	290	tr|M5WV19|M5WV19_PRUPE Uncharacterized protein OS=Prunus persica GN=PRUPE_ppa023282mg PE=4 SV=1	293	6e-85	1	288	1	292	101	52.1	69.3	AT3G47870.1 | LOB domain-containing protein 27 | Chr3:17660021-17661007 REVERSE LENGTH=328 | 201606	328	1e-37	1	115	27	140	113.1	23.1	30.7
Dlo_pri0001F.1_g08430.1	291	tr|M5WV19|M5WV19_PRUPE Uncharacterized protein OS=Prunus persica GN=PRUPE_ppa023282mg PE=4 SV=1	293	3e-91	1	291	1	293	100.7	53.6	70.4	AT3G47870.1 | LOB domain-containing protein 27 | Chr3:17660021-17661007 REVERSE LENGTH=328 | 201606	328	1e-40	1	115	27	140	112.7	24.4	30.9
Dlo_pri0001F.1_g08440.1	662	tr|D7TX01|D7TX01_VITVI Putative uncharacterized protein OS=Vitis vinifera GN=VIT_14s0066g02450 PE=4 SV=1	675	0	48	658	56	671	102	80.7	86.3	AT5G39980.1 | Tetratricopeptide repeat (TPR)-like superfamily protein | Chr5:16001036-16003072 REVERSE LENGTH=678 | 201606	678	0	45	660	53	673	102.4	74.3	83.7
Dlo_pri0001F.1_g08450.1	426	tr|K4BBR2|K4BBR2_SOLLC Uncharacterized protein OS=Solanum lycopersicum GN=Solyc02g087550.2 PE=4 SV=1	430	0	1	425	1	429	100.9	78.9	88	AT5G15050.1 | Core-2/I-branching beta-1%2C6-N-acetylglucosaminyltransferase family protein | Chr5:4871820-4873454 REVERSE LENGTH=434 | 201606	434	0	1	425	1	433	101.9	72.3	82.9
Dlo_pri0001F.1_g08470.1	249	#	#	#	#	#	#	#	#	#	#	#	#	#	#	#	#	#	#	#	#
Dlo_pri0001F.1_g08510.1	151	sp|F4J0B7|AATP8_ARATH AAA-ATPase At3g28570, mitochondrial OS=Arabidopsis thaliana GN=At3g28570 PE=3 SV=1	451	1e-22	1	87	252	338	298.7	33.1	45	AT3G28570.1 | P-loop containing nucleoside triphosphate hydrolases superfamily protein | Chr3:10710534-10711889 FORWARD LENGTH=451 | 201606	451	1e-25	1	87	252	338	298.7	33.1	45
Dlo_pri0001F.1_g08520.1	125	tr|A0A059A6R4|A0A059A6R4_EUCGR Uncharacterized protein (Fragment) OS=Eucalyptus grandis GN=EUGRSUZ_K02905 PE=3 SV=1	484	4e-21	34	124	143	237	387.2	39.2	55.2	AT3G28580.2 | P-loop containing nucleoside triphosphate hydrolases superfamily protein | Chr3:10715736-10717238 FORWARD LENGTH=478 | 201606	478	9e-22	34	124	145	237	382.4	35.2	55.2
Dlo_pri0001F.1_g08530.1	90	tr|M1BIJ3|M1BIJ3_SOLTU Uncharacterized protein OS=Solanum tuberosum GN=PGSC0003DMG400017854 PE=4 SV=1	167	1e-38	5	90	80	165	185.6	72.2	78.9	AT5G15050.1 | Core-2/I-branching beta-1%2C6-N-acetylglucosaminyltransferase family protein | Chr5:4871820-4873454 REVERSE LENGTH=434 | 201606	434	7e-36	5	90	347	432	482.2	62.2	74.4
Dlo_pri0001F.1_g08550.1	468	tr|R0FRA0|R0FRA0_9BRAS Uncharacterized protein OS=Capsella rubella GN=CARUB_v10018409mg PE=4 SV=1	479	1e-140	30	456	19	451	102.4	46.8	64.3	AT3G28510.1 | P-loop containing nucleoside triphosphate hydrolases superfamily protein | Chr3:10685656-10687248 FORWARD LENGTH=530 | 201606	530	1e-131	21	461	10	460	113.2	44	64.3
Dlo_pri0001F.1_g08560.1	497	tr|A0A067FYE4|A0A067FYE4_CITSI Uncharacterized protein OS=Citrus sinensis GN=CISIN_1g011573mg PE=3 SV=1	482	0	3	467	4	473	97	70.4	82.5	AT5G40010.1 | AAA-ATPase 1 | Chr5:16020218-16021762 REVERSE LENGTH=514 | 201606	514	0	2	442	4	460	103.4	53.3	71
Dlo_pri0001F.1_g08570.1	455	tr|B9R919|B9R919_RICCO ATP binding protein, putative OS=Ricinus communis GN=RCOM_1513130 PE=3 SV=1	505	1e-135	50	436	62	467	111	48.1	62.2	AT3G28540.2 | P-loop containing nucleoside triphosphate hydrolases superfamily protein | Chr3:10694444-10696009 FORWARD LENGTH=508 | 201606	508	1e-124	39	419	55	454	111.6	44.4	60
Dlo_pri0001F.1_g08590.1	156	tr|A0A022R1I2|A0A022R1I2_ERYGU Uncharacterized protein (Fragment) OS=Erythranthe guttata GN=MIMGU_mgv1a022628mg PE=4 SV=1	243	4e-73	8	149	93	236	155.8	66.7	80.1	AT5G40020.1 | Pathogenesis-related thaumatin superfamily protein | Chr5:16022896-16024294 REVERSE LENGTH=256 | 201606	256	7e-69	8	148	112	252	164.1	60.9	73.1
Dlo_pri0001F.1_g08610.1	510	tr|A0A061ELV3|A0A061ELV3_THECC Glycerol-3-phosphate acyltransferase 6 OS=Theobroma cacao GN=TCM_018071 PE=4 SV=1	507	0	10	510	7	507	99.4	85.7	92	AT2G38110.1 | glycerol-3-phosphate acyltransferase 6 | Chr2:15952816-15955364 REVERSE LENGTH=501 | 201606	501	0	12	496	10	494	98.2	52.7	67.8
Dlo_pri0001F.1_g08620.1	319	tr|M5WT63|M5WT63_PRUPE Uncharacterized protein OS=Prunus persica GN=PRUPE_ppa008787mg PE=4 SV=1	319	1e-170	1	319	1	319	100	70.8	83.4	AT3G28480.1 | Oxoglutarate/iron-dependent oxygenase | Chr3:10676266-10678262 REVERSE LENGTH=316 | 201606	316	1e-155	1	319	1	316	99.1	65.5	79.6
Dlo_pri0001F.1_g08630.1	315	tr|A5BSP6|A5BSP6_VITVI Putative uncharacterized protein OS=Vitis vinifera GN=VITISV_001041 PE=4 SV=1	333	1e-106	1	315	1	330	105.7	58.1	69.5	AT3G28470.1 | Duplicated homeodomain-like superfamily protein | Chr3:10674579-10675724 REVERSE LENGTH=317 | 201606	317	1e-89	1	312	1	315	100.6	52.1	65.4
Dlo_pri0001F.1_g08650.1	503	tr|F6HV53|F6HV53_VITVI Putative uncharacterized protein OS=Vitis vinifera GN=VIT_14s0066g02190 PE=4 SV=1	532	0	1	501	1	530	105.8	68.2	77.7	AT1G59650.1 | CW14 protein (DUF1336) | Chr1:21920099-21922670 FORWARD LENGTH=492 | 201606	492	0	1	503	1	487	97.8	57.1	72
Dlo_pri0001F.1_g08680.1	598	tr|A0A061EED9|A0A061EED9_THECC Leucine-rich repeat protein kinase family protein OS=Theobroma cacao GN=TCM_018125 PE=4 SV=1	606	0	14	597	26	606	101.3	73.9	84.9	AT3G28450.1 | Leucine-rich repeat protein kinase family protein | Chr3:10667359-10669176 FORWARD LENGTH=605 | 201606	605	0	6	597	16	605	101.2	66.9	79.6
Dlo_pri0001F.1_g08700.1	593	tr|A0A061EED9|A0A061EED9_THECC Leucine-rich repeat protein kinase family protein OS=Theobroma cacao GN=TCM_018125 PE=4 SV=1	606	0	5	592	11	606	102.2	70.7	84	AT3G28450.1 | Leucine-rich repeat protein kinase family protein | Chr3:10667359-10669176 FORWARD LENGTH=605 | 201606	605	0	6	592	16	605	102	64.9	79.4
Dlo_pri0001F.1_g08710.1	747	tr|V4SYY9|V4SYY9_9ROSI Uncharacterized protein OS=Citrus clementina GN=CICLE_v10011309mg PE=4 SV=1	614	2e-40	44	244	3	224	82.2	12.9	18.6	AT1G74860.1 | hypothetical protein | Chr1:28123432-28125600 FORWARD LENGTH=400 | 201606	400	2e-24	48	148	7	107	53.5	7.2	10
Dlo_pri0001F.1_g08720.1	199	tr|M5WWW3|M5WWW3_PRUPE Uncharacterized protein OS=Prunus persica GN=PRUPE_ppa016485mg PE=4 SV=1	180	5e-26	6	186	10	174	90.5	36.2	49.7	AT3G28420.1 | Putative membrane lipoprotein | Chr3:10654674-10655324 REVERSE LENGTH=216 | 201606	216	3e-15	8	183	8	187	108.5	29.1	46.2
Dlo_pri0001F.1_g08740.1	448	tr|D7TWY4|D7TWY4_VITVI Putative uncharacterized protein OS=Vitis vinifera GN=VIT_14s0066g02270 PE=4 SV=1	484	0	1	448	1	450	108	72.1	83.3	AT2G37440.3 | DNAse I-like superfamily protein | Chr2:15719230-15721885 FORWARD LENGTH=479 | 201606	479	1e-105	62	442	82	435	106.9	40.2	51.8
Dlo_pri0001F.1_g08750.1	222	tr|A0A0D2Q4G2|A0A0D2Q4G2_GOSRA Uncharacterized protein OS=Gossypium raimondii GN=B456_001G258300 PE=4 SV=1	224	1e-73	1	222	1	221	100.9	54.5	72.5	AT3G28370.4 | spindle assembly checkpoint component | Chr3:10620627-10622144 FORWARD LENGTH=227 | 201606	227	7e-63	1	222	1	219	102.3	47.7	70.7
Dlo_pri0001F.1_g08770.1	1153	tr|M0ZLW2|M0ZLW2_SOLTU Uncharacterized protein OS=Solanum tuberosum GN=PGSC0003DMG400001400 PE=3 SV=1	1263	0	8	1138	9	1146	109.5	77.5	89	AT3G28345.1 | ABC transporter family protein | Chr3:10593921-10598775 REVERSE LENGTH=1240 | 201606	1240	0	14	1138	18	1130	107.5	72.2	84.9
Dlo_pri0001F.1_g08780.1	1380	tr|A0A068U3L3|A0A068U3L3_COFCA Uncharacterized protein OS=Coffea canephora GN=GSCOC_T00039484001 PE=4 SV=1	1370	0	1	1380	1	1369	99.3	72.9	83.2	AT5G15020.2 | SIN3-like 2 | Chr5:4859408-4865569 REVERSE LENGTH=1355 | 201606	1355	0	1	1380	1	1354	98.2	59.3	73.7
Dlo_pri0001F.1_g08790.1	72	#	#	#	#	#	#	#	#	#	#	#	#	#	#	#	#	#	#	#	#
Dlo_pri0001F.1_g08800.1	657	tr|B9RUH6|B9RUH6_RICCO Hexosyltransferase OS=Ricinus communis GN=RCOM_0852790 PE=3 SV=1	361	1e-174	316	657	13	359	54.9	36.2	41.2	AT3G28340.1 | galacturonosyltransferase-like 10 | Chr3:10589396-10590493 REVERSE LENGTH=365 | 201606	365	1e-171	319	657	27	361	55.6	35.3	40.6
Dlo_pri0001F.1_g08810.1	363	tr|F6HV66|F6HV66_VITVI Putative uncharacterized protein OS=Vitis vinifera GN=VIT_14s0066g02360 PE=4 SV=1	366	1e-176	1	363	1	366	100.8	73.3	82.1	AT5G14970.1 | seed maturation-like protein | Chr5:4847368-4848760 FORWARD LENGTH=355 | 201606	355	1e-135	2	363	3	355	97.8	57.6	74.7
Dlo_pri0001F.1_g08850.1	91	tr|F4YFC9|F4YFC9_CAMSI B12d-like protein OS=Camellia sinensis PE=2 SV=1	91	1e-53	1	90	1	90	100	87.9	94.5	AT3G48140.1 | B12D protein | Chr3:17778471-17779299 FORWARD LENGTH=88 | 201606	88	4e-46	7	91	3	87	96.7	70.3	80.2
Dlo_pri0001F.1_g08870.1	395	tr|D7TWZ4|D7TWZ4_VITVI Putative uncharacterized protein OS=Vitis vinifera GN=VIT_14s0066g02370 PE=3 SV=1	372	1e-155	9	390	6	368	94.2	58.7	71.4	AT3G48160.2 | DP-E2F-like 1 | Chr3:17783641-17785846 FORWARD LENGTH=403 | 201606	403	1e-109	20	386	32	391	102	46.3	62
Dlo_pri0001F.1_g08880.1	302	tr|A0A068U1Y7|A0A068U1Y7_COFCA Uncharacterized protein OS=Coffea canephora GN=GSCOC_T00039479001 PE=4 SV=1	302	0	1	302	1	302	100	92.1	97.4	AT2G30050.1 | transducin family protein / WD-40 repeat family protein | Chr2:12825540-12826448 FORWARD LENGTH=302 | 201606	302	0	1	301	1	301	100	83.1	91.4
Dlo_pri0001F.1_g08900.1	1168	tr|A0A067LDV3|A0A067LDV3_JATCU Alpha-mannosidase OS=Jatropha curcas GN=JCGZ_09672 PE=3 SV=1	1174	0	1	1165	1	1171	100.5	78.1	88.4	AT5G14950.1 | golgi alpha-mannosidase II | Chr5:4837484-4841792 REVERSE LENGTH=1173 | 201606	1173	0	1	1165	1	1170	100.4	73.7	84.5
Dlo_pri0001F.1_g08910.1	415	tr|A0A059A7K4|A0A059A7K4_EUCGR Uncharacterized protein OS=Eucalyptus grandis GN=EUGRSUZ_K02882 PE=4 SV=1	415	0	1	415	1	415	100	83.9	93	AT1G74910.2 | ADP-glucose pyrophosphorylase family protein | Chr1:28135770-28138456 REVERSE LENGTH=415 | 201606	415	0	1	415	1	415	100	82.7	92.3
Dlo_pri0001F.1_g08930.1	529	tr|F6HV39|F6HV39_VITVI Putative uncharacterized protein OS=Vitis vinifera GN=VIT_14s0066g02020 PE=4 SV=1	533	0	1	528	1	526	100.8	64.8	79	AT5G14940.1 | Major facilitator superfamily protein | Chr5:4831748-4834312 REVERSE LENGTH=552 | 201606	552	0	1	528	1	541	104.3	55.4	71.8
Dlo_pri0001F.1_g08950.1	1080	tr|F6HV32|F6HV32_VITVI Putative uncharacterized protein OS=Vitis vinifera GN=VIT_14s0066g01910 PE=4 SV=1	1044	0	2	1033	25	1039	96.7	60.9	71.6	AT3G01370.1 | CRM family member 2 | Chr3:139033-143477 FORWARD LENGTH=1011 | 201606	1011	0	2	1024	1	1008	93.6	53.5	65.1
Dlo_pri0001F.1_g08960.1	189	tr|A0A061EBC4|A0A061EBC4_THECC Zinc finger family protein OS=Theobroma cacao GN=TCM_016812 PE=4 SV=1	266	1e-87	2	188	83	265	140.7	70.4	79.9	AT3G28210.2 | zinc finger (AN1-like) family protein | Chr3:10520585-10521223 FORWARD LENGTH=186 | 201606	186	2e-69	2	165	4	168	98.4	52.9	62.4
Dlo_pri0001F.1_g08980.1	495	tr|F6HV30|F6HV30_VITVI Putative uncharacterized protein OS=Vitis vinifera GN=VIT_14s0066g01870 PE=4 SV=1	544	0	1	490	1	498	109.9	65.1	78.8	AT5G40140.1 | RING/U-box superfamily protein with ARM repeat domain-containing protein | Chr5:16057347-16058999 FORWARD LENGTH=550 | 201606	550	1e-173	24	493	59	532	111.1	55.8	71.7
Dlo_pri0001F.1_g09000.1	286	tr|F6HV28|F6HV28_VITVI Peroxidase OS=Vitis vinifera GN=VIT_14s0066g01850 PE=3 SV=1	323	1e-174	1	286	38	323	112.9	79.7	90.6	AT5G40150.1 | Peroxidase superfamily protein | Chr5:16059750-16060736 REVERSE LENGTH=328 | 201606	328	1e-138	1	286	48	328	114.7	63.3	79.7
Dlo_pri0001F.1_g09020.1	237	#	#	#	#	#	#	#	#	#	#	#	#	#	#	#	#	#	#	#	#
Dlo_pri0001F.1_g09090.1	593	tr|V4SU46|V4SU46_9ROSI Uncharacterized protein OS=Citrus clementina GN=CICLE_v10011372mg PE=4 SV=1	574	1e-164	1	592	1	573	96.8	46.5	64.6	AT5G14930.2 | senescence-associated gene 101 | Chr5:4828754-4830769 FORWARD LENGTH=537 | 201606	537	6e-84	10	592	9	533	90.6	34.2	50.1
Dlo_pri0001F.1_g09110.1	607	tr|A0A068U3H0|A0A068U3H0_COFCA Uncharacterized protein OS=Coffea canephora GN=GSCOC_T00039456001 PE=4 SV=1	600	1e-164	1	604	1	599	98.8	47.1	61.8	AT5G14930.2 | senescence-associated gene 101 | Chr5:4828754-4830769 FORWARD LENGTH=537 | 201606	537	5e-83	10	604	9	533	88.5	33.9	47.4
Dlo_pri0001F.1_g09150.1	488	tr|F6HV28|F6HV28_VITVI Peroxidase OS=Vitis vinifera GN=VIT_14s0066g01850 PE=3 SV=1	323	5e-97	1	182	66	247	66.2	28.7	33.8	AT5G40150.1 | Peroxidase superfamily protein | Chr5:16059750-16060736 REVERSE LENGTH=328 | 201606	328	3e-71	2	182	77	252	67.2	21.5	29.9
Dlo_pri0001F.1_g09170.1	651	tr|A0A068U3H0|A0A068U3H0_COFCA Uncharacterized protein OS=Coffea canephora GN=GSCOC_T00039456001 PE=4 SV=1	600	1e-162	26	644	1	599	92.2	44.9	57.9	AT5G14930.2 | senescence-associated gene 101 | Chr5:4828754-4830769 FORWARD LENGTH=537 | 201606	537	1e-87	35	641	9	531	82.5	32.3	45.2
Dlo_pri0001F.1_g09190.1	702	tr|D7TWU5|D7TWU5_VITVI Putative uncharacterized protein OS=Vitis vinifera GN=VIT_14s0066g01800 PE=4 SV=1	986	0	7	702	293	986	140.5	73.5	85	AT3G01380.1 | sulfatase and phosphatidylinositolglycan class N domain-containing protein | Chr3:144288-149286 REVERSE LENGTH=857 | 201606	857	0	8	698	164	852	122.1	67.5	78.2
Dlo_pri0001F.1_g09230.1	328	tr|D7TWU5|D7TWU5_VITVI Putative uncharacterized protein OS=Vitis vinifera GN=VIT_14s0066g01800 PE=4 SV=1	986	0	1	301	1	299	300.6	78.7	82.9	AT3G01380.2 | sulfatase and phosphatidylinositolglycan class N domain-containing protein | Chr3:144288-149828 REVERSE LENGTH=1001 | 201606	1001	1e-178	1	301	11	313	305.2	75	82.3
Dlo_pri0001F.1_g09240.1	121	tr|A0A059AGQ2|A0A059AGQ2_EUCGR Uncharacterized protein OS=Eucalyptus grandis GN=EUGRSUZ_J02174 PE=4 SV=1	137	2e-34	20	121	36	137	113.2	54.5	62	AT5G14920.1 | Gibberellin-regulated family protein | Chr5:4826598-4827761 FORWARD LENGTH=275 | 201606	275	4e-29	57	121	211	275	227.3	37.2	44.6
Dlo_pri0001F.1_g09250.1	204	tr|F6HV23|F6HV23_VITVI Putative uncharacterized protein OS=Vitis vinifera GN=VIT_14s0066g01780 PE=4 SV=1	183	7e-54	1	204	1	182	89.7	51.5	63.2	AT5G14910.2 | Heavy metal transport/detoxification superfamily protein | Chr5:4823815-4825196 FORWARD LENGTH=178 | 201606	178	9e-49	87	204	67	177	87.3	38.2	46.6
Dlo_pri0001F.1_g09260.1	664	tr|B9RUD8|B9RUD8_RICCO Transferase, transferring glycosyl groups, putative OS=Ricinus communis GN=RCOM_0851910 PE=4 SV=1	662	0	1	664	1	662	99.7	81.6	90.5	AT3G28180.1 | Cellulose-synthase-like C4 | Chr3:10506110-10509067 FORWARD LENGTH=673 | 201606	673	0	1	664	1	673	101.4	77.9	87.7
Dlo_pri0001F.1_g09290.1	571	#	#	#	#	#	#	#	#	#	#	#	#	#	#	#	#	#	#	#	#
Dlo_pri0001F.1_g09320.1	183	tr|A5AGR0|A5AGR0_VITVI Putative uncharacterized protein OS=Vitis vinifera GN=VITISV_002643 PE=4 SV=1	183	1e-111	1	183	1	183	100	83.6	92.3	AT5G40190.1 | RNA ligase/cyclic nucleotide phosphodiesterase family protein | Chr5:16069298-16069849 REVERSE LENGTH=183 | 201606	183	1e-93	1	183	1	183	100	72.7	86.9
Dlo_pri0001F.1_g09330.1	516	tr|V4U1E4|V4U1E4_9ROSI Uncharacterized protein OS=Citrus clementina GN=CICLE_v10014579mg PE=4 SV=1	639	0	2	515	125	638	123.8	80	89.3	AT3G01420.1 | Peroxidase superfamily protein | Chr3:159689-162726 REVERSE LENGTH=639 | 201606	639	0	2	516	124	639	123.8	74.4	86.6
Dlo_pri0001F.1_g09340.1	134	tr|A0A0R0ET35|A0A0R0ET35_SOYBN Uncharacterized protein (Fragment) OS=Glycine max GN=GLYMA_19G0118002 PE=4 SV=1	179	1e-56	7	118	20	131	133.6	59	70.9	AT3G01420.1 | Peroxidase superfamily protein | Chr3:159689-162726 REVERSE LENGTH=639 | 201606	639	6e-54	2	117	10	125	476.9	59	70.9
Dlo_pri0001F.1_g09350.1	415	tr|W9SJ69|W9SJ69_9ROSA Protease Do-like 9 OS=Morus notabilis GN=L484_008393 PE=4 SV=1	590	0	40	355	270	585	142.2	62.4	69.4	AT5G40200.1 | DegP protease 9 | Chr5:16070402-16073101 FORWARD LENGTH=592 | 201606	592	0	40	355	268	583	142.7	59.8	68.2
Dlo_pri0001F.1_g09360.1	358	tr|A0A061EBL5|A0A061EBL5_THECC Nodulin MtN21 /EamA-like transporter family protein isoform 1 OS=Theobroma cacao GN=TCM_016835 PE=4 SV=1	374	1e-164	1	358	2	371	104.5	68.4	82.1	AT3G28050.1 | nodulin MtN21 /EamA-like transporter family protein | Chr3:10442984-10445216 FORWARD LENGTH=367 | 201606	367	1e-138	4	358	3	363	102.5	60.6	75.4
Dlo_pri0001F.1_g09370.1	360	tr|V4U6J5|V4U6J5_9ROSI Uncharacterized protein OS=Citrus clementina GN=CICLE_v10017903mg PE=4 SV=1	414	1e-129	14	352	74	413	115	52.2	67.2	AT5G40240.3 | nodulin MtN21 /EamA-like transporter family protein | Chr5:16082325-16084466 REVERSE LENGTH=368 | 201606	368	5e-85	10	354	16	364	102.2	40.6	59.4
Dlo_pri0001F.1_g09420.1	125	tr|A0A0D2RYG6|A0A0D2RYG6_GOSRA Uncharacterized protein OS=Gossypium raimondii GN=B456_012G059900 PE=4 SV=1	215	9e-63	3	125	4	126	172	75.2	89.6	AT3G28050.1 | nodulin MtN21 /EamA-like transporter family protein | Chr3:10442984-10445216 FORWARD LENGTH=367 | 201606	367	1e-53	5	125	4	124	293.6	72.8	84
Dlo_pri0001F.1_g09430.1	358	tr|K4BBL2|K4BBL2_SOLLC Uncharacterized protein OS=Solanum lycopersicum GN=Solyc02g087050.2 PE=4 SV=1	355	1e-131	1	351	1	354	99.2	54.7	70.4	AT5G40240.3 | nodulin MtN21 /EamA-like transporter family protein | Chr5:16082325-16084466 REVERSE LENGTH=368 | 201606	368	3e-87	10	354	16	364	102.8	41.9	60.3
Dlo_pri0001F.1_g09450.1	1533	tr|F6HV16|F6HV16_VITVI Putative uncharacterized protein OS=Vitis vinifera GN=VIT_14s0066g01630 PE=4 SV=1	1513	0	1	1531	1	1511	98.7	53.7	66.5	AT3G28030.1 | 5'-3' exonuclease family protein | Chr3:10424321-10431178 FORWARD LENGTH=1482 | 201606	1482	1e-164	796	1401	857	1390	96.7	20.2	25.4
Dlo_pri0001F.1_g09490.1	188	tr|A0A067LAG2|A0A067LAG2_JATCU Uncharacterized protein OS=Jatropha curcas GN=JCGZ_09636 PE=3 SV=1	217	1e-117	1	188	31	217	115.4	86.7	94.7	AT1G63800.1 | ubiquitin-conjugating enzyme 5 | Chr1:23667888-23669003 REVERSE LENGTH=185 | 201606	185	5e-95	1	188	1	185	98.4	69.7	84
Dlo_pri0001F.1_g09500.1	608	tr|A0A061ED46|A0A061ED46_THECC Leucine-rich repeat protein kinase family protein, putative OS=Theobroma cacao GN=TCM_016847 PE=4 SV=1	625	0	27	607	1	624	102.8	54.1	69.1	AT2G26730.1 | Leucine-rich repeat protein kinase family protein | Chr2:11388621-11391286 FORWARD LENGTH=658 | 201606	658	6e-79	33	593	6	616	108.2	34.9	50.5
Dlo_pri0001F.1_g09510.1	320	tr|F6HV15|F6HV15_VITVI Putative uncharacterized protein OS=Vitis vinifera GN=VIT_14s0066g01610 PE=4 SV=1	386	1e-151	6	306	5	304	120.6	72.8	80.9	AT5G40250.1 | RING/U-box superfamily protein | Chr5:16086056-16087186 FORWARD LENGTH=376 | 201606	376	1e-128	18	310	1	293	117.5	61.6	72.5
Dlo_pri0001F.1_g09520.1	155	tr|M5WXV2|M5WXV2_PRUPE Uncharacterized protein (Fragment) OS=Prunus persica GN=PRUPE_ppa022058mg PE=4 SV=1	135	3e-30	25	150	3	132	87.1	41.9	50.3	AT5G14895.1 | NHL domain protein | Chr5:4821019-4821534 FORWARD LENGTH=171 | 201606	171	2e-14	13	148	8	163	110.3	34.8	46.5
Dlo_pri0001F.1_g09530.1	497	tr|A0A068U1U6|A0A068U1U6_COFCA Uncharacterized protein OS=Coffea canephora GN=GSCOC_T00039427001 PE=4 SV=1	497	0	1	497	1	497	100	69.8	82.7	AT1G70280.2 | NHL domain-containing protein | Chr1:26466086-26468471 REVERSE LENGTH=509 | 201606	509	1e-173	20	497	21	505	102.4	56.1	68.6
Dlo_pri0001F.1_g09540.1	740	tr|A0A061ECH2|A0A061ECH2_THECC Potassium transporter OS=Theobroma cacao GN=TCM_016852 PE=3 SV=1	791	0	1	740	1	791	106.9	78.4	87.8	AT5G14880.1 | Potassium transporter family protein | Chr5:4814244-4817667 FORWARD LENGTH=781 | 201606	781	0	1	740	1	781	105.5	73.8	83.9
Dlo_pri0001F.1_g09550.1	451	tr|F6HV09|F6HV09_VITVI Putative uncharacterized protein OS=Vitis vinifera GN=VIT_14s0066g01540 PE=4 SV=1	622	1e-165	67	446	248	599	137.9	53.2	62.7	AT4G02010.1 | Protein kinase superfamily protein | Chr4:881457-885222 FORWARD LENGTH=725 | 201606	725	7e-57	63	426	308	656	160.8	29	43.9
Dlo_pri0001F.1_g09570.1	138	tr|M1A9P2|M1A9P2_SOLTU Uncharacterized protein OS=Solanum tuberosum GN=PGSC0003DMG400006949 PE=3 SV=1	376	1e-57	5	134	245	374	272.5	64.5	78.3	AT2G16890.2 | UDP-Glycosyltransferase superfamily protein | Chr2:7316938-7319022 FORWARD LENGTH=478 | 201606	478	3e-45	1	134	337	471	346.4	53.6	71.7
Dlo_pri0001F.1_g09580.1	302	tr|V4U6K8|V4U6K8_9ROSI Glycosyltransferase OS=Citrus clementina GN=CICLE_v10015105mg PE=3 SV=1	474	5e-58	12	301	9	331	157	43.7	59.3	AT5G14860.1 | UDP-Glycosyltransferase superfamily protein | Chr5:4805887-4807759 FORWARD LENGTH=492 | 201606	492	1e-48	3	298	4	333	162.9	39.7	58.3
Dlo_pri0001F.1_g09600.1	111	tr|A0A0A0LHX5|A0A0A0LHX5_CUCSA Uncharacterized protein OS=Cucumis sativus GN=Csa_3G835880 PE=4 SV=1	2208	3e-17	1	108	1	113	1989.2	48.6	55	AT3G01460.1 | methyl-CPG-binding domain 9 | Chr3:173316-182038 FORWARD LENGTH=2176 | 201606	2176	2e-19	2	103	10	112	1960.4	42.3	56.8
Dlo_pri0001F.1_g09620.1	477	tr|V4U6K8|V4U6K8_9ROSI Glycosyltransferase OS=Citrus clementina GN=CICLE_v10015105mg PE=3 SV=1	474	0	10	468	7	466	99.4	58.3	74.2	AT2G16890.2 | UDP-Glycosyltransferase superfamily protein | Chr2:7316938-7319022 FORWARD LENGTH=478 | 201606	478	1e-168	12	473	9	471	100.2	52.4	67.3
Dlo_pri0001F.1_g09650.1	275	tr|A0A0A0LHX5|A0A0A0LHX5_CUCSA Uncharacterized protein OS=Cucumis sativus GN=Csa_3G835880 PE=4 SV=1	2208	4e-38	96	246	32	171	802.9	28.7	34.5	AT3G01460.1 | methyl-CPG-binding domain 9 | Chr3:173316-182038 FORWARD LENGTH=2176 | 201606	2176	4e-31	75	235	10	161	791.3	25.1	34.5
Dlo_pri0001F.1_g09690.1	362	#	#	#	#	#	#	#	#	#	#	#	#	#	#	#	#	#	#	#	#
Dlo_pri0001F.1_g09710.1	1056	tr|F6HV03|F6HV03_VITVI Putative uncharacterized protein OS=Vitis vinifera GN=VIT_14s0066g01450 PE=4 SV=1	2095	0	13	901	154	1107	198.4	47.2	60	AT3G01460.1 | methyl-CPG-binding domain 9 | Chr3:173316-182038 FORWARD LENGTH=2176 | 201606	2176	0	44	901	228	1101	206.1	37.9	51.9
Dlo_pri0001F.1_g09750.1	1176	tr|A0A061ED66|A0A061ED66_THECC Methyl-CpG-binding domain-containing protein 9, putative isoform 1 OS=Theobroma cacao GN=TCM_016863 PE=4 SV=1	2225	0	106	1174	1100	2220	189.2	46.8	62.6	AT3G01460.1 | methyl-CPG-binding domain 9 | Chr3:173316-182038 FORWARD LENGTH=2176 | 201606	2176	0	106	1174	1101	2170	185	38.8	55.2
Dlo_pri0001F.1_g09760.1	506	tr|M5XBX0|M5XBX0_PRUPE Uncharacterized protein OS=Prunus persica GN=PRUPE_ppa005738mg PE=4 SV=1	445	0	61	506	1	445	87.9	71.3	79.1	AT3G01480.1 | cyclophilin 38 | Chr3:188569-190674 FORWARD LENGTH=437 | 201606	437	0	113	506	44	437	86.4	63	70.4
Dlo_pri0001F.1_g09770.1	116	tr|A0A0B2R8P7|A0A0B2R8P7_GLYSO Serine/threonine-protein kinase HT1 OS=Glycine soja GN=glysoja_017433 PE=4 SV=1	429	1e-80	3	116	316	429	369.8	89.7	96.6	AT3G01490.1 | Protein kinase superfamily protein | Chr3:191095-193258 REVERSE LENGTH=411 | 201606	411	3e-76	3	116	298	411	354.3	89.7	95.7
Dlo_pri0001F.1_g09780.1	325	tr|A0A0D2SFR9|A0A0D2SFR9_GOSRA Uncharacterized protein OS=Gossypium raimondii GN=B456_007G076700 PE=4 SV=1	286	1e-152	2	266	6	265	88	64	69.8	AT5G50000.2 | Protein kinase superfamily protein | Chr5:20343203-20345033 REVERSE LENGTH=329 | 201606	329	1e-146	1	265	1	272	101.2	62.8	70.5
Dlo_pri0001F.1_g09790.1	304	tr|F6HV00|F6HV00_VITVI Putative uncharacterized protein OS=Vitis vinifera GN=VIT_14s0066g01380 PE=4 SV=1	291	1e-143	34	304	20	291	95.7	67.4	76.6	AT3G55250.1 | calcium homeostasis regulator | Chr3:20479302-20480324 FORWARD LENGTH=277 | 201606	277	1e-115	35	302	8	274	91.1	55.3	69.4
Dlo_pri0001F.1_g09800.1	111	tr|A0A068U1T2|A0A068U1T2_COFCA Uncharacterized protein OS=Coffea canephora GN=GSCOC_T00039413001 PE=4 SV=1	122	5e-27	1	106	1	100	109.9	53.2	69.4	AT1G70350.1 | hypothetical protein | Chr1:26507341-26508262 REVERSE LENGTH=105 | 201606	105	4e-11	1	111	1	105	94.6	45	56.8
Dlo_pri0001F.1_g09810.1	130	tr|W1PG75|W1PG75_AMBTC Uncharacterized protein OS=Amborella trichopoda GN=AMTR_s00058p00174410 PE=4 SV=1	137	3e-83	1	130	8	137	105.4	92.3	95.4	AT1G23750.1 | Nucleic acid-binding%2C OB-fold-like protein | Chr1:8400638-8401171 FORWARD LENGTH=137 | 201606	137	2e-76	1	129	9	137	105.4	78.5	90
Dlo_pri0001F.1_g09820.1	266	tr|C6T0I3|C6T0I3_SOYBN Putative uncharacterized protein (Fragment) OS=Glycine max PE=2 SV=1	224	3e-49	70	216	8	162	84.2	30.8	39.1	AT5G40280.1 | Prenyltransferase family protein | Chr5:16101391-16104783 FORWARD LENGTH=482 | 201606	482	6e-37	81	176	47	142	181.2	22.6	28.2
Dlo_pri0001F.1_g09910.1	103	#	#	#	#	#	#	#	#	#	#	#	#	#	#	#	#	#	#	#	#
Dlo_pri0001F.1_g09930.1	310	tr|K4BBJ3|K4BBJ3_SOLLC CASP-like protein OS=Solanum lycopersicum GN=Solyc02g086860.2 PE=3 SV=1	373	1e-93	63	309	124	372	120.3	48.1	57.4	AT2G36330.1 | Uncharacterized protein family (UPF0497) | Chr2:15233620-15235298 FORWARD LENGTH=283 | 201606	283	8e-71	79	310	51	283	91.3	37.1	49.7
Dlo_pri0001F.1_g09970.1	736	tr|A0A068U0S2|A0A068U0S2_COFCA Uncharacterized protein OS=Coffea canephora GN=GSCOC_T00039404001 PE=4 SV=1	761	0	1	731	52	755	103.4	69.2	79.9	AT3G27960.3 | Tetratricopeptide repeat (TPR)-like superfamily protein | Chr3:10380513-10382593 REVERSE LENGTH=663 | 201606	663	0	31	725	17	652	90.1	59.1	70.8
Dlo_pri0001F.1_g09990.1	646	tr|F6HUZ5|F6HUZ5_VITVI L-aspartate oxidase OS=Vitis vinifera GN=VIT_14s0066g01240 PE=3 SV=1	665	0	1	646	19	664	102.9	84.4	89.9	AT5G14760.1 | L-aspartate oxidase | Chr5:4769133-4772012 FORWARD LENGTH=651 | 201606	651	0	9	643	7	642	100.8	76.8	85
Dlo_pri0001F.1_g10010.1	92	#	#	#	#	#	#	#	#	#	#	#	#	#	#	#	#	#	#	#	#
Dlo_pri0001F.1_g10020.1	565	tr|A0A068U3C9|A0A068U3C9_COFCA Uncharacterized protein OS=Coffea canephora GN=GSCOC_T00039401001 PE=4 SV=1	425	0	23	405	22	405	75.2	59.6	63	AT3G27930.1 | beta-galactosidase | Chr3:10369593-10372318 REVERSE LENGTH=425 | 201606	425	0	23	405	21	405	75.2	49.4	56.8
Dlo_pri0001F.1_g10030.1	110	#	#	#	#	#	#	#	#	#	#	#	#	#	#	#	#	#	#	#	#
Dlo_pri0001F.1_g10040.1	380	tr|B9SF71|B9SF71_RICCO Protease degQ, putative OS=Ricinus communis GN=RCOM_1095220 PE=4 SV=1	451	1e-129	169	380	245	451	118.7	51.6	52.6	AT3G27925.2 | DegP protease 1 | Chr3:10366659-10368864 REVERSE LENGTH=439 | 201606	439	1e-129	181	380	240	439	115.5	50	51.1
Dlo_pri0001F.1_g10050.1	327	tr|V4U1J2|V4U1J2_9ROSI Carbonic anhydrase OS=Citrus clementina GN=CICLE_v10015874mg PE=3 SV=1	322	0	1	327	1	322	98.5	77.4	85	AT3G01500.3 | carbonic anhydrase 1 | Chr3:195173-197873 REVERSE LENGTH=336 | 201606	336	1e-155	45	327	54	336	102.8	65.4	72.8
Dlo_pri0001F.1_g10060.1	691	tr|D7TWP1|D7TWP1_VITVI Putative uncharacterized protein OS=Vitis vinifera GN=VIT_14s0066g01200 PE=4 SV=1	583	0	4	585	6	575	84.4	63.1	71.6	AT3G01510.1 | like SEX4 1 | Chr3:198855-201682 REVERSE LENGTH=591 | 201606	591	0	45	585	30	582	85.5	58	65.8
Dlo_pri0001F.1_g10080.1	287	tr|U5GIE4|U5GIE4_POPTR Uncharacterized protein OS=Populus trichocarpa GN=POPTR_0003s05090g PE=4 SV=1	584	5e-80	8	287	7	265	203.5	46.3	64.5	AT1G19260.1 | TTF-type zinc finger protein with HAT dimerization domain-containing protein | Chr1:6657260-6659569 REVERSE LENGTH=769 | 201606	769	2e-39	71	287	23	239	267.9	28.2	42.5
Dlo_pri0001F.1_g10090.1	299	tr|A5BQL3|A5BQL3_VITVI Putative uncharacterized protein OS=Vitis vinifera GN=VITISV_037831 PE=4 SV=1	254	8e-85	14	297	11	253	84.9	49.5	61.5	AT1G23710.1 | hypothetical protein (DUF1645) | Chr1:8385363-8386250 FORWARD LENGTH=295 | 201606	295	1e-41	64	299	65	295	98.7	34.4	44.1
Dlo_pri0001F.1_g10100.1	294	tr|A0A067FRT6|A0A067FRT6_CITSI Phospholipid-transporting ATPase (Fragment) OS=Citrus sinensis GN=CISIN_1g0010081mg PE=3 SV=1	606	2e-99	82	290	387	602	206.1	51	58.2	AT3G27870.3 | ATPase E1-E2 type family protein / haloacid dehalogenase-like hydrolase family protein | Chr3:10331587-10335288 FORWARD LENGTH=998 | 201606	998	1e-88	82	294	779	996	339.5	47.3	56.5
Dlo_pri0001F.1_g10130.1	1073	tr|A0A0B2QUP5|A0A0B2QUP5_GLYSO Phospholipid-transporting ATPase OS=Glycine soja GN=glysoja_029822 PE=3 SV=1	1189	0	1	927	1	991	110.8	70.3	78.3	AT3G27870.2 | ATPase E1-E2 type family protein / haloacid dehalogenase-like hydrolase family protein | Chr3:10330950-10334632 FORWARD LENGTH=994 | 201606	994	0	1	927	1	986	92.6	66.5	75.9
Dlo_pri0001F.1_g10150.1	334	tr|B9SF78|B9SF78_RICCO Serine/threonine protein kinase, putative OS=Ricinus communis GN=RCOM_1095390 PE=4 SV=1	352	0	3	326	5	328	105.4	88.6	94	AT5G14720.2 | Protein kinase superfamily protein | Chr5:4748212-4752642 REVERSE LENGTH=674 | 201606	674	0	3	325	5	325	201.8	83.2	90.7
Dlo_pri0001F.1_g10240.1	449	tr|B9GHQ7|B9GHQ7_POPTR Uncharacterized protein OS=Populus trichocarpa GN=POPTR_0001s34910g PE=4 SV=1	694	1e-134	90	444	326	690	154.6	48.3	59.2	AT5G14720.2 | Protein kinase superfamily protein | Chr5:4748212-4752642 REVERSE LENGTH=674 | 201606	674	2e-97	87	445	321	674	150.1	40.3	52.8
Dlo_pri0001F.1_g10260.1	125	tr|M5WX57|M5WX57_PRUPE Uncharacterized protein OS=Prunus persica GN=PRUPE_ppa013486mg PE=4 SV=1	120	1e-69	8	125	3	120	96	79.2	88.8	AT5G14710.1 | proteasome assembly chaperone-like protein | Chr5:4746465-4747776 FORWARD LENGTH=124 | 201606	124	1e-60	6	125	5	124	99.2	68.8	82.4
Dlo_pri0001F.1_g10270.1	179	tr|F6HUY9|F6HUY9_VITVI Putative uncharacterized protein OS=Vitis vinifera GN=VIT_14s0066g01140 PE=4 SV=1	175	8e-37	1	163	1	173	97.8	45.3	58.1	AT3G01516.2 | transmembrane protein | Chr3:207426-207989 FORWARD LENGTH=187 | 201606	187	5e-20	3	152	6	179	104.5	35.8	48
Dlo_pri0001F.1_g10320.1	109	tr|B9IJM2|B9IJM2_POPTR Universal stress family protein OS=Populus trichocarpa GN=POPTR_0017s10800g PE=4 SV=1	176	3e-67	1	109	68	176	161.5	86.2	95.4	AT5G14680.1 | Adenine nucleotide alpha hydrolases-like superfamily protein | Chr5:4731620-4733025 REVERSE LENGTH=175 | 201606	175	8e-64	1	109	67	175	160.6	78.9	89.9
Dlo_pri0001F.1_g10330.1	927	tr|F6HUY8|F6HUY8_VITVI Putative uncharacterized protein OS=Vitis vinifera GN=VIT_14s0066g01120 PE=4 SV=1	973	0	103	927	159	972	105	40.7	54.9	AT3G27860.2 | Tudor/PWWP/MBT superfamily protein | Chr3:10326128-10328086 FORWARD LENGTH=652 | 201606	652	8e-63	152	922	40	650	70.3	25.1	36.6
Dlo_pri0001F.1_g10340.1	615	tr|A5BNW8|A5BNW8_VITVI Putative uncharacterized protein OS=Vitis vinifera GN=VIT_14s0066g01100 PE=4 SV=1	478	0	1	481	1	477	77.7	64.9	69.9	AT3G27820.1 | monodehydroascorbate reductase 4 | Chr3:10315249-10317881 FORWARD LENGTH=488 | 201606	488	0	1	481	1	487	79.3	61	68.1
Dlo_pri0001F.1_g10350.1	191	tr|A0A068U0Q2|A0A068U0Q2_COFCA Uncharacterized protein OS=Coffea canephora GN=GSCOC_T00039380001 PE=4 SV=1	189	1e-112	1	191	1	189	99	82.2	86.9	AT3G27810.1 | myb domain protein 21 | Chr3:10307596-10310093 FORWARD LENGTH=226 | 201606	226	8e-84	10	191	17	226	118.3	70.7	80.6
Dlo_pri0001F.1_g10360.1	181	tr|M0S750|M0S750_MUSAM Uncharacterized protein OS=Musa acuminata subsp. malaccensis PE=3 SV=1	181	1e-132	1	181	1	181	100	100	100	AT1G10630.2 | ADP-ribosylation factor A1F | Chr1:3513189-3514230 REVERSE LENGTH=181 | 201606	181	1e-133	1	181	1	181	100	98.3	99.4
Dlo_pri0001F.1_g10370.1	276	tr|D7TWM8|D7TWM8_VITVI Peptide deformylase OS=Vitis vinifera GN=VIT_14s0066g01070 PE=3 SV=1	275	1e-148	1	276	1	275	99.6	75.7	84.8	AT5G14660.3 | peptide deformylase 1B | Chr5:4727129-4728671 REVERSE LENGTH=273 | 201606	273	1e-122	3	275	4	272	98.9	63.4	76.4
Dlo_pri0001F.1_g10420.1	113	tr|D7TWM6|D7TWM6_VITVI Putative uncharacterized protein OS=Vitis vinifera GN=VIT_14s0066g01060 PE=3 SV=1	483	3e-27	1	93	214	291	427.4	52.2	61.1	AT5G14650.2 | Pectin lyase-like superfamily protein | Chr5:4724509-4725859 FORWARD LENGTH=314 | 201606	314	3e-30	24	93	174	243	277.9	44.2	54
Dlo_pri0001F.1_g10450.1	632	tr|A0A0N9DU15|A0A0N9DU15_CAMSI Domain-rearranged methyltransferase 2 OS=Camellia sinensis PE=2 SV=1	604	0	40	632	1	602	95.6	74.4	81.3	AT5G14620.1 | domains rearranged methyltransferase 2 | Chr5:4715429-4718578 REVERSE LENGTH=626 | 201606	626	0	64	630	71	623	99.1	49.2	63.4
Dlo_pri0001F.1_g10460.1	856	tr|A0A068U3A7|A0A068U3A7_COFCA Uncharacterized protein OS=Coffea canephora GN=GSCOC_T00039377001 PE=3 SV=1	854	0	83	829	80	822	99.8	62.1	70.3	AT5G14610.5 | DEAD box RNA helicase family protein | Chr5:4711247-4714713 FORWARD LENGTH=652 | 201606	652	0	74	662	1	591	76.2	50	57.2
Dlo_pri0001F.1_g10470.1	407	tr|F6HUY2|F6HUY2_VITVI Putative uncharacterized protein OS=Vitis vinifera GN=VIT_14s0066g01000 PE=4 SV=1	431	0	1	405	31	427	105.9	71.5	81.8	AT3G01550.1 | phosphoenolpyruvate (pep)/phosphate translocator 2 | Chr3:216947-218856 REVERSE LENGTH=383 | 201606	383	1e-158	74	405	46	377	94.1	55.5	69.5
Dlo_pri0001F.1_g10480.1	312	tr|A0A061EBT4|A0A061EBT4_THECC S-adenosyl-L-methionine-dependent methyltransferases superfamily protein OS=Theobroma cacao GN=TCM_016926 PE=4 SV=1	310	0	1	311	1	309	99.4	81.7	89.4	AT5G14600.1 | S-adenosyl-L-methionine-dependent methyltransferases superfamily protein | Chr5:4707518-4709022 FORWARD LENGTH=318 | 201606	318	1e-175	1	312	1	318	101.9	75.3	85.3
Dlo_pri0001F.1_g10490.1	96	tr|A0A061EC00|A0A061EC00_THECC Plant protein 1589 of Uncharacterized protein function OS=Theobroma cacao GN=TCM_047030 PE=4 SV=1	98	2e-37	3	95	6	95	102.1	62.5	77.1	AT1G10657.2 | transmembrane protein | Chr1:3530652-3531522 FORWARD LENGTH=101 | 201606	101	1e-29	3	75	12	84	105.2	46.9	57.3
Dlo_pri0001F.1_g10500.1	404	tr|A0A067KGW1|A0A067KGW1_JATCU Uncharacterized protein OS=Jatropha curcas GN=JCGZ_11455 PE=3 SV=1	417	0	4	398	3	405	103.2	68.3	80.4	AT5G17990.1 | tryptophan biosynthesis 1 | Chr5:5957330-5959681 FORWARD LENGTH=444 | 201606	444	1e-173	12	398	42	437	109.9	65.6	77.7
Dlo_pri0001F.1_g10530.1	100	tr|A0A072TXU3|A0A072TXU3_MEDTR Glutaredoxin C4 OS=Medicago truncatula GN=MTR_7g035245 PE=4 SV=1	107	3e-19	1	50	1	50	107	40	44	AT5G40370.1 | Glutaredoxin family protein | Chr5:16147826-16149052 REVERSE LENGTH=111 | 201606	111	3e-18	1	50	1	50	111	35	39
Dlo_pri0001F.1_g10540.1	959	tr|M5X076|M5X076_PRUPE Uncharacterized protein OS=Prunus persica GN=PRUPE_ppa000918mg PE=3 SV=1	962	0	1	959	1	962	100.3	75.4	85.5	AT5G14580.1 | polyribonucleotide nucleotidyltransferase | Chr5:4697612-4703013 REVERSE LENGTH=991 | 201606	991	0	1	959	1	988	103.3	66.4	80.7
Dlo_pri0001F.1_g10550.1	639	tr|F6HUX8|F6HUX8_VITVI Putative uncharacterized protein OS=Vitis vinifera GN=VIT_14s0066g00910 PE=3 SV=1	676	0	3	637	1	672	105.8	50.9	67.3	AT4G28670.1 | cysteine-rich RECEPTOR-like kinase%2C putative (DUF26) | Chr4:14151387-14153935 FORWARD LENGTH=625 | 201606	625	1e-168	3	609	1	625	97.8	43.5	59.5
Dlo_pri0001F.1_g10560.1	128	tr|A0A067HH07|A0A067HH07_CITSI Uncharacterized protein OS=Citrus sinensis GN=CISIN_1g033169mg PE=4 SV=1	125	2e-65	1	128	1	125	97.7	89.1	93	AT3G05560.3 | Ribosomal L22e protein family | Chr3:1614641-1615204 FORWARD LENGTH=124 | 201606	124	8e-65	1	128	1	124	96.9	83.6	92.2
Dlo_pri0001F.1_g10570.1	775	tr|A0A068U0P1|A0A068U0P1_COFCA Uncharacterized protein OS=Coffea canephora GN=GSCOC_T00039369001 PE=4 SV=1	657	0	140	770	28	656	84.8	54.7	64.6	AT5G40380.1 | cysteine-rich RLK (RECEPTOR-like protein kinase) 42 | Chr5:16152121-16155038 FORWARD LENGTH=651 | 201606	651	0	141	732	31	621	84	44.1	53.8
Dlo_pri0001F.1_g10580.1	799	tr|A0A068U1N4|A0A068U1N4_COFCA Uncharacterized protein OS=Coffea canephora GN=GSCOC_T00039367001 PE=4 SV=1	1216	0	1	689	269	999	152.2	62.6	73.7	AT3G27730.7 | DNA helicase ROCK-N-ROLLERS | Chr3:10273952-10280213 REVERSE LENGTH=1133 | 201606	1133	0	1	799	269	1133	141.8	62.3	75.6
Dlo_pri0001F.1_g10600.1	163	tr|M5W2R6|M5W2R6_PRUPE Uncharacterized protein (Fragment) OS=Prunus persica GN=PRUPE_ppa018433mg PE=4 SV=1	572	3e-37	2	158	1	160	350.9	48.5	64.4	AT1G19100.1 | Histidine kinase-%2C DNA gyrase B-%2C and HSP90-like ATPase family protein | Chr1:6595560-6601159 FORWARD LENGTH=663 | 201606	663	2e-32	53	158	38	144	406.7	39.3	47.9
Dlo_pri0001F.1_g10640.1	181	tr|F6HUX5|F6HUX5_VITVI Putative uncharacterized protein OS=Vitis vinifera GN=VIT_14s0066g00870 PE=4 SV=1	630	1e-73	20	178	82	243	348.1	63	75.1	AT1G19100.1 | Histidine kinase-%2C DNA gyrase B-%2C and HSP90-like ATPase family protein | Chr1:6595560-6601159 FORWARD LENGTH=663 | 201606	663	8e-68	20	178	144	303	366.3	56.9	70.7
Dlo_pri0001F.1_g10660.1	101	tr|A5BSN5|A5BSN5_VITVI Putative uncharacterized protein OS=Vitis vinifera GN=VITISV_001172 PE=4 SV=1	738	7e-34	1	93	253	345	730.7	59.4	71.3	AT1G19100.1 | Histidine kinase-%2C DNA gyrase B-%2C and HSP90-like ATPase family protein | Chr1:6595560-6601159 FORWARD LENGTH=663 | 201606	663	3e-25	1	94	318	406	656.4	48.5	68.3
Dlo_pri0001F.1_g10710.1	108	#	#	#	#	#	#	#	#	#	#	#	#	#	#	#	#	#	#	#	#
Dlo_pri0001F.1_g10720.1	297	tr|F6HUX5|F6HUX5_VITVI Putative uncharacterized protein OS=Vitis vinifera GN=VIT_14s0066g00870 PE=4 SV=1	630	1e-82	18	290	347	630	212.1	49.8	64.6	AT1G19100.1 | Histidine kinase-%2C DNA gyrase B-%2C and HSP90-like ATPase family protein | Chr1:6595560-6601159 FORWARD LENGTH=663 | 201606	663	1e-65	18	288	402	656	223.2	42.1	57.6
Dlo_pri0001F.1_g10730.1	731	tr|D7TWL0|D7TWL0_VITVI Putative uncharacterized protein OS=Vitis vinifera GN=VIT_14s0066g00860 PE=4 SV=1	728	0	1	731	1	728	99.6	70.3	86	AT2G13600.1 | Pentatricopeptide repeat (PPR) superfamily protein | Chr2:5671493-5673586 FORWARD LENGTH=697 | 201606	697	1e-139	83	728	49	668	95.3	30.8	50.9
Dlo_pri0001F.1_g10740.1	463	tr|F6HUX4|F6HUX4_VITVI Putative uncharacterized protein OS=Vitis vinifera GN=VIT_14s0066g00850 PE=4 SV=1	455	0	11	458	8	451	98.3	72.1	83.8	AT5G14570.1 | high affinity nitrate transporter 2.7 | Chr5:4695331-4696890 REVERSE LENGTH=493 | 201606	493	0	13	444	18	460	106.5	63.5	76
Dlo_pri0001F.1_g10750.1	395	tr|K4BBG3|K4BBG3_SOLLC Uncharacterized protein OS=Solanum lycopersicum GN=Solyc02g086550.2 PE=4 SV=1	374	0	35	393	7	365	94.7	71.9	80.8	AT5G14550.1 | Core-2/I-branching beta-1%2C6-N-acetylglucosaminyltransferase family protein | Chr5:4691321-4693732 REVERSE LENGTH=377 | 201606	377	0	33	392	1	368	95.4	63.5	77.7
Dlo_pri0001F.1_g10760.1	780	tr|A0A068U1M9|A0A068U1M9_COFCA Uncharacterized protein OS=Coffea canephora GN=GSCOC_T00039361001 PE=4 SV=1	781	0	1	780	1	781	100.1	77.9	89.9	AT5G40390.1 | Raffinose synthase family protein | Chr5:16161720-16165085 FORWARD LENGTH=783 | 201606	783	0	2	780	3	783	100.4	68.3	82.2
Dlo_pri0001F.1_g10810.1	699	tr|A0A061EDI4|A0A061EDI4_THECC Uncharacterized protein OS=Theobroma cacao GN=TCM_016944 PE=4 SV=1	541	1e-138	265	699	87	541	77.4	38.6	45.2	AT3G01560.1 | proline-rich receptor-like kinase%2C putative (DUF1421) | Chr3:219884-221707 FORWARD LENGTH=511 | 201606	511	2e-72	269	687	104	499	73.1	27.8	36.6
Dlo_pri0001F.1_g10820.1	390	tr|A0A067LAB2|A0A067LAB2_JATCU Uncharacterized protein OS=Jatropha curcas GN=JCGZ_09576 PE=4 SV=1	958	1e-116	1	253	1	265	245.6	46.2	54.6	AT3G27700.2 | zinc finger (CCCH-type) family protein / RNA recognition motif (RRM)-containing protein | Chr3:10257681-10261330 REVERSE LENGTH=908 | 201606	908	6e-67	1	250	1	236	232.8	33.8	44.6
Dlo_pri0001F.1_g10840.1	1303	tr|A5C6A4|A5C6A4_VITVI Putative uncharacterized protein OS=Vitis vinifera GN=VITISV_042890 PE=4 SV=1	772	0	1	636	61	753	59.2	33.1	38.2	AT4G23160.3 | cysteine-rich RECEPTOR-like kinase | Chr4:12129485-12133157 FORWARD LENGTH=1043 | 201606	1043	1e-138	168	645	56	595	80	17.7	25.2
Dlo_pri0001F.1_g10850.1	566	tr|D7SJ51|D7SJ51_VITVI Putative uncharacterized protein OS=Vitis vinifera GN=VIT_17s0000g03060 PE=4 SV=1	660	0	1	492	91	582	116.6	58.1	71.2	AT5G40400.1 | Pentatricopeptide repeat (PPR) superfamily protein | Chr5:16166444-16168276 FORWARD LENGTH=610 | 201606	610	0	1	495	70	564	107.8	45.6	63.3
Dlo_pri0001F.1_g10870.1	1789	tr|A0A061EBW7|A0A061EBW7_THECC ARM repeat superfamily protein, putative OS=Theobroma cacao GN=TCM_047033 PE=4 SV=1	1857	0	1	1785	1	1856	103.8	61.4	76.2	AT3G27670.1 | ARM repeat superfamily protein | Chr3:10245338-10253158 FORWARD LENGTH=1841 | 201606	1841	0	3	1783	2	1838	102.9	50.9	68.4
Dlo_pri0001F.1_g10880.1	183	tr|A0A068U181|A0A068U181_COFCA Uncharacterized protein OS=Coffea canephora GN=GSCOC_T00039353001 PE=4 SV=1	173	7e-81	1	182	1	166	94.5	69.9	77.6	AT3G27650.1 | LOB domain-containing protein 25 | Chr3:10238731-10240346 FORWARD LENGTH=159 | 201606	159	1e-67	4	113	33	142	86.9	50.3	56.8
Dlo_pri0001F.1_g10900.1	518	tr|M5WRC1|M5WRC1_PRUPE Uncharacterized protein OS=Prunus persica GN=PRUPE_ppa004289mg PE=4 SV=1	518	0	1	518	1	518	100	87.5	94.2	AT5G40440.4 | mitogen-activated protein kinase kinase 3 | Chr5:16182149-16184513 FORWARD LENGTH=520 | 201606	520	0	1	516	1	516	100.4	79	88.4
Dlo_pri0001F.1_g10910.1	538	tr|A0A067EJ18|A0A067EJ18_CITSI Uncharacterized protein OS=Citrus sinensis GN=CISIN_1g010390mg PE=4 SV=1	512	0	1	535	1	509	95.2	61.7	74	AT3G27640.2 | Transducin/WD40 repeat-like superfamily protein | Chr3:10232449-10235467 FORWARD LENGTH=516 | 201606	516	1e-180	1	537	1	515	95.9	53	67.1
Dlo_pri0001F.1_g10930.1	606	tr|A0A068U0K4|A0A068U0K4_COFCA Pescadillo homolog OS=Coffea canephora GN=GSCOC_T00039351001 PE=3 SV=1	601	0	1	603	1	601	99.2	77.7	89.1	AT5G14520.1 | pescadillo-like protein | Chr5:4680789-4684330 REVERSE LENGTH=590 | 201606	590	0	1	604	1	590	97.4	69.1	85
Dlo_pri0001F.1_g10970.1	107	tr|A5C232|A5C232_VITVI Putative uncharacterized protein OS=Vitis vinifera GN=VIT_14s0066g00600 PE=4 SV=1	103	6e-50	1	107	1	103	96.3	74.8	86.9	AT5G40460.1 | cyclin-dependent kinase inhibitor SMR3-like protein | Chr5:16202465-16202803 FORWARD LENGTH=112 | 201606	112	2e-34	1	102	1	111	104.7	59.8	74.8
Dlo_pri0001F.1_g11000.1	461	tr|M1AY96|M1AY96_SOLTU Uncharacterized protein OS=Solanum tuberosum GN=PGSC0003DMG400012633 PE=4 SV=1	458	1e-161	1	461	1	454	99.3	59.7	72.5	AT5G40470.1 | RNI-like superfamily protein | Chr5:16208255-16209745 REVERSE LENGTH=496 | 201606	496	2e-94	1	461	1	486	107.6	47.3	67
Dlo_pri0001F.1_g11010.1	573	tr|M5WSJ7|M5WSJ7_PRUPE Uncharacterized protein OS=Prunus persica GN=PRUPE_ppa002024mg PE=4 SV=1	727	0	1	531	115	677	126.9	64.2	74.9	AT5G19130.2 | GPI transamidase component family protein / Gaa1-like family protein | Chr5:6416128-6418993 REVERSE LENGTH=696 | 201606	696	0	1	530	112	643	121.5	56	68.6
Dlo_pri0001F.1_g11040.1	156	tr|A0A061EBY2|A0A061EBY2_THECC GPI transamidase component family protein / Gaa1-like family protein OS=Theobroma cacao GN=TCM_016964 PE=4 SV=1	717	2e-33	40	124	7	91	459.6	42.3	45.5	AT5G19130.2 | GPI transamidase component family protein / Gaa1-like family protein | Chr5:6416128-6418993 REVERSE LENGTH=696 | 201606	696	4e-20	47	142	19	114	446.2	36.5	45.5
Dlo_pri0001F.1_g11050.1	709	tr|F6HUV2|F6HUV2_VITVI Putative uncharacterized protein OS=Vitis vinifera GN=VIT_14s0066g00550 PE=3 SV=1	643	0	89	699	54	643	90.7	61.4	71.7	AT1G70610.1 | transporter associated with antigen processing protein 1 | Chr1:26622086-26626331 FORWARD LENGTH=700 | 201606	700	0	33	698	36	699	98.7	56.8	73.3
Dlo_pri0001F.1_g11150.1	1794	tr|A0A067EMM1|A0A067EMM1_CITSI Uncharacterized protein OS=Citrus sinensis GN=CISIN_1g000240mg PE=4 SV=1	1799	0	1	1794	1	1799	100.3	64	77.6	AT5G40480.1 | embryo defective 3012 | Chr5:16213361-16223982 FORWARD LENGTH=1923 | 201606	1923	0	1	1794	159	1923	107.2	55.7	72.4
Dlo_pri0001F.1_g11160.1	700	tr|F6HUU7|F6HUU7_VITVI Putative uncharacterized protein OS=Vitis vinifera GN=VIT_14s0066g00460 PE=4 SV=1	678	0	1	642	1	670	96.9	66.4	73.6	AT5G47750.1 | D6 protein kinase like 2 | Chr5:19339947-19341864 REVERSE LENGTH=586 | 201606	586	0	170	613	98	546	83.7	46.3	53.7
Dlo_pri0001F.1_g11170.1	409	tr|A0A067LGD5|A0A067LGD5_JATCU Uncharacterized protein OS=Jatropha curcas GN=JCGZ_10253 PE=4 SV=1	361	1e-159	61	409	4	361	88.3	57	69.4	AT5G40510.1 | Sucrase/ferredoxin-like family protein | Chr5:16229277-16230798 FORWARD LENGTH=333 | 201606	333	1e-123	61	409	4	333	81.4	44.3	59.4
Dlo_pri0001F.1_g11180.1	334	tr|A0A061EJP0|A0A061EJP0_THECC ARM repeat superfamily protein OS=Theobroma cacao GN=TCM_016975 PE=4 SV=1	338	1e-134	1	334	1	338	101.2	65.3	79.3	AT5G14510.1 | ARM repeat superfamily protein | Chr5:4678125-4679194 REVERSE LENGTH=327 | 201606	327	1e-103	1	334	1	327	97.9	54.5	71.6
Dlo_pri0001F.1_g11190.1	657	tr|F6HUU4|F6HUU4_VITVI Putative uncharacterized protein OS=Vitis vinifera GN=VIT_14s0066g00420 PE=4 SV=1	1262	0	1	653	1	655	192.1	65.1	78.1	AT3G01580.1 | Tetratricopeptide repeat (TPR)-like superfamily protein | Chr3:223529-225511 REVERSE LENGTH=660 | 201606	660	0	48	653	6	613	100.5	46.6	64.7
Dlo_pri0001F.1_g11200.1	351	tr|A0A061ED03|A0A061ED03_THECC Aldose 1-epimerase family protein isoform 1 OS=Theobroma cacao GN=TCM_016980 PE=4 SV=1	351	0	23	351	22	351	100	77.2	85.2	AT5G14500.1 | aldose 1-epimerase family protein | Chr5:4674503-4676368 REVERSE LENGTH=306 | 201606	306	1e-180	47	348	1	302	87.2	67	76.9
Dlo_pri0001F.1_g11240.1	97	tr|A0A067LDC7|A0A067LDC7_JATCU Uncharacterized protein OS=Jatropha curcas GN=JCGZ_10247 PE=4 SV=1	272	8e-22	1	81	32	118	280.4	52.6	63.9	#	#	#	#	#	#	#	#	#	#
Dlo_pri0001F.1_g11250.1	561	tr|A0A0B2R6M4|A0A0B2R6M4_GLYSO Putative CRM domain-containing protein, chloroplastic OS=Glycine soja GN=glysoja_022181 PE=4 SV=1	651	0	35	559	1	548	116	65.8	74.3	AT3G27550.2 | RNA-binding CRS1 / YhbY (CRM) domain protein | Chr3:10208010-10210199 REVERSE LENGTH=547 | 201606	547	1e-172	35	441	1	404	97.5	52.9	59.4
Dlo_pri0001F.1_g11260.1	383	tr|K4BDD9|K4BDD9_SOLLC Uncharacterized protein OS=Solanum lycopersicum GN=Solyc02g093430.2 PE=4 SV=1	388	0	1	383	1	388	101.3	83	91.6	AT3G27540.1 | beta-1%2C4-N-acetylglucosaminyltransferase family protein | Chr3:10205489-10206888 FORWARD LENGTH=390 | 201606	390	0	2	381	1	384	101.8	76.5	89.3
Dlo_pri0001F.1_g11280.1	342	tr|A0A061EJR2|A0A061EJR2_THECC Glucuronokinase G OS=Theobroma cacao GN=TCM_016989 PE=3 SV=1	383	0	1	340	33	380	112	79.8	90.9	AT3G01640.2 | glucuronokinase G | Chr3:239370-241198 FORWARD LENGTH=378 | 201606	378	0	2	339	33	378	110.5	76.9	87.1
Dlo_pri0001F.1_g11290.1	186	tr|D7TWH0|D7TWH0_VITVI Putative uncharacterized protein OS=Vitis vinifera GN=VIT_14s0066g00330 PE=4 SV=1	174	2e-51	1	186	1	174	93.5	53.8	68.8	AT3G27520.1 | cryptic loci regulator | Chr3:10192484-10193159 FORWARD LENGTH=198 | 201606	198	3e-49	10	186	15	198	106.5	47.8	62.9
Dlo_pri0001F.1_g11310.1	176	tr|A0A068V9J0|A0A068V9J0_COFCA Uncharacterized protein OS=Coffea canephora GN=GSCOC_T00019063001 PE=3 SV=1	394	6e-77	1	176	1	185	223.9	72.7	86.4	AT5G14460.1 | Pseudouridine synthase family protein | Chr5:4660239-4662543 REVERSE LENGTH=540 | 201606	540	2e-56	1	176	129	331	306.8	64.8	82.4
Dlo_pri0001F.1_g11350.1	402	tr|A0A022RXT1|A0A022RXT1_ERYGU Uncharacterized protein OS=Erythranthe guttata GN=MIMGU_mgv1a007501mg PE=4 SV=1	405	0	7	399	14	403	100.7	78.6	88.1	AT3G27470.4 | lysine ketoglutarate reductase trans-splicing protein (DUF707) | Chr3:10163947-10166550 FORWARD LENGTH=398 | 201606	398	0	9	390	2	386	99	68.2	80.3
Dlo_pri0001F.1_g11370.1	117	tr|C6TGY2|C6TGY2_SOYBN Putative uncharacterized protein (Fragment) OS=Glycine max PE=2 SV=1	110	4e-41	2	98	1	97	94	54.7	70.9	AT3G27460.2 | SGF29 tudor-like domain-containing protein | Chr3:10159537-10161994 REVERSE LENGTH=269 | 201606	269	2e-42	1	98	1	98	229.9	58.1	73.5
Dlo_pri0001F.1_g11400.1	116	#	#	#	#	#	#	#	#	#	#	#	#	#	#	#	#	#	#	#	#
Dlo_pri0001F.1_g11440.1	127	#	#	#	#	#	#	#	#	#	#	#	#	#	#	#	#	#	#	#	#
Dlo_pri0001F.1_g11470.1	184	tr|D7L2J9|D7L2J9_ARALL Putative uncharacterized protein (Fragment) OS=Arabidopsis lyrata subsp. lyrata GN=ARALYDRAFT_479822 PE=4 SV=1	66	4e-16	101	159	1	59	35.9	19.6	23.9	#	#	#	#	#	#	#	#	#	#
Dlo_pri0001F.1_g11510.1	202	tr|A0A068V736|A0A068V736_COFCA Uncharacterized protein OS=Coffea canephora GN=GSCOC_T00019065001 PE=4 SV=1	268	3e-71	15	168	80	238	132.7	54	65.3	AT3G27460.3 | SGF29 tudor-like domain-containing protein | Chr3:10159801-10161994 REVERSE LENGTH=251 | 201606	251	9e-71	25	161	96	233	124.3	50	60.4
Dlo_pri0001F.1_g11530.1	387	tr|B9GIK2|B9GIK2_POPTR Uncharacterized protein OS=Populus trichocarpa GN=POPTR_0001s35620g PE=4 SV=1	384	0	1	382	1	380	99.2	64.3	77.3	AT5G14450.1 | GDSL-like Lipase/Acylhydrolase superfamily protein | Chr5:4658488-4660034 FORWARD LENGTH=389 | 201606	389	1e-173	7	386	15	389	100.5	58.4	74.2
Dlo_pri0001F.1_g11540.1	441	tr|A0A067LPE6|A0A067LPE6_JATCU Uncharacterized protein OS=Jatropha curcas GN=JCGZ_10234 PE=4 SV=1	389	0	69	437	17	388	88.2	61	71	AT5G14450.1 | GDSL-like Lipase/Acylhydrolase superfamily protein | Chr5:4658488-4660034 FORWARD LENGTH=389 | 201606	389	0	58	438	9	389	88.2	56.5	66.9
Dlo_pri0001F.1_g11570.1	238	tr|A0A068V9J5|A0A068V9J5_COFCA Uncharacterized protein OS=Coffea canephora GN=GSCOC_T00019068001 PE=4 SV=1	261	8e-81	14	231	1	222	109.7	57.6	68.5	AT5G14440.1 | Surfeit locus protein 2 (SURF2) | Chr5:4656065-4657807 REVERSE LENGTH=292 | 201606	292	7e-56	33	229	14	224	122.7	44.5	57.6
Dlo_pri0001F.1_g11580.1	283	tr|D7TWF5|D7TWF5_VITVI Putative uncharacterized protein OS=Vitis vinifera GN=VIT_14s0066g00160 PE=4 SV=1	284	1e-143	1	283	1	284	100.4	73.9	83	AT3G01660.1 | S-adenosyl-L-methionine-dependent methyltransferases superfamily protein | Chr3:245532-246432 FORWARD LENGTH=273 | 201606	273	1e-130	23	283	12	273	96.5	65	74.6
Dlo_pri0001F.1_g11590.1	473	tr|A0A068V7T9|A0A068V7T9_COFCA Uncharacterized protein OS=Coffea canephora GN=GSCOC_T00019072001 PE=3 SV=1	479	0	35	467	46	478	101.3	62.4	76.5	AT5G14400.2 | cytochrome P450%2C family 724%2C subfamily A%2C polypeptide 1 | Chr5:4643518-4646382 FORWARD LENGTH=421 | 201606	421	1e-165	40	468	1	416	89	47.4	65.3
Dlo_pri0001F.1_g11600.1	68	tr|A0A068UM16|A0A068UM16_COFCA Uncharacterized protein OS=Coffea canephora GN=GSCOC_T00028894001 PE=4 SV=1	208	2e-40	1	62	1	62	305.9	91.2	91.2	AT4G35860.1 | GTP-binding 2 | Chr4:16987118-16988839 REVERSE LENGTH=211 | 201606	211	4e-43	1	62	1	62	310.3	89.7	91.2
Dlo_pri0001F.1_g11640.1	157	tr|A0A061EC68|A0A061EC68_THECC GTP-binding 2 OS=Theobroma cacao GN=TCM_017012 PE=3 SV=1	211	1e-100	9	157	63	211	134.4	90.4	92.4	AT4G35860.2 | GTP-binding 2 | Chr4:16987118-16988587 REVERSE LENGTH=165 | 201606	165	2e-96	9	157	17	165	105.1	82.2	89.8
Dlo_pri0001F.1_g11650.1	474	tr|K4BDE8|K4BDE8_SOLLC Uncharacterized protein OS=Solanum lycopersicum GN=Solyc02g093520.2 PE=2 SV=1	492	0	1	474	1	492	103.8	74.1	84.6	AT5G14420.4 | RING domain ligase2 | Chr5:4648355-4650563 REVERSE LENGTH=468 | 201606	468	0	51	474	66	468	98.7	64.1	72.6
Dlo_pri0001F.1_g11670.1	616	tr|A0A068V741|A0A068V741_COFCA Uncharacterized protein OS=Coffea canephora GN=GSCOC_T00019070001 PE=4 SV=1	613	0	1	616	1	613	99.5	80.8	91.2	AT5G14430.1 | S-adenosyl-L-methionine-dependent methyltransferases superfamily protein | Chr5:4653092-4655741 FORWARD LENGTH=612 | 201606	612	0	9	616	11	611	99.4	69.2	80.2
Dlo_pri0001F.1_g11680.1	387	tr|A0A061EJS8|A0A061EJS8_THECC Esterase, putative isoform 2 OS=Theobroma cacao GN=TCM_016994 PE=4 SV=1	383	1e-151	1	385	5	383	99	55	72.1	AT5G14450.1 | GDSL-like Lipase/Acylhydrolase superfamily protein | Chr5:4658488-4660034 FORWARD LENGTH=389 | 201606	389	1e-137	17	384	20	388	100.5	49.1	65.6
Dlo_pri0001F.1_g11690.1	317	tr|F6HUS8|F6HUS8_VITVI Putative uncharacterized protein OS=Vitis vinifera GN=VIT_14s0066g00140 PE=4 SV=1	312	1e-137	3	315	2	309	98.4	70.3	80.4	AT4G24770.2 | 31-kDa RNA binding protein | Chr4:12766223-12767952 REVERSE LENGTH=329 | 201606	329	1e-114	1	315	1	326	103.8	60.9	73.8
Dlo_pri0001F.1_g11700.1	455	tr|D7TWF4|D7TWF4_VITVI Putative uncharacterized protein OS=Vitis vinifera GN=VIT_14s0066g00150 PE=4 SV=1	367	7e-69	1	453	1	367	80.7	39.3	51	AT5G40600.2 | bromodomain testis-specific protein | Chr5:16254907-16256111 REVERSE LENGTH=248 | 201606	248	2e-24	330	450	123	245	54.5	11.2	18.7
Dlo_pri0001F.1_g11740.1	146	#	#	#	#	#	#	#	#	#	#	#	#	#	#	#	#	#	#	#	#
Dlo_pri0001F.1_g11760.1	725	tr|B9IJL5|B9IJL5_POPTR Uncharacterized protein OS=Populus trichocarpa GN=POPTR_0017s10720g PE=4 SV=2	716	0	9	717	12	712	98.8	60.3	75.3	AT3G01680.1 | sieve element occlusion amino-terminus protein | Chr3:252033-255246 FORWARD LENGTH=740 | 201606	740	0	30	718	36	730	102.1	46.5	65.8
Dlo_pri0001F.1_g11800.1	865	tr|B9IJL5|B9IJL5_POPTR Uncharacterized protein OS=Populus trichocarpa GN=POPTR_0017s10720g PE=4 SV=2	716	0	148	857	9	712	82.8	53.9	65.7	AT3G01680.1 | sieve element occlusion amino-terminus protein | Chr3:252033-255246 FORWARD LENGTH=740 | 201606	740	0	151	858	20	730	85.5	40.6	56.5
Dlo_pri0001F.1_g11810.1	219	tr|A5B1P2|A5B1P2_VITVI Putative uncharacterized protein OS=Vitis vinifera GN=VIT_08s0007g02480 PE=4 SV=1	216	4e-63	8	202	7	201	98.6	44.7	62.1	AT2G35990.1 | Putative lysine decarboxylase family protein | Chr2:15114070-15116647 FORWARD LENGTH=213 | 201606	213	1e-62	8	203	7	202	97.3	42	61.6
Dlo_pri0001F.1_g11840.1	894	tr|B9IJL5|B9IJL5_POPTR Uncharacterized protein OS=Populus trichocarpa GN=POPTR_0017s10720g PE=4 SV=2	716	0	207	889	12	686	80.1	49.7	60.7	AT3G01680.1 | sieve element occlusion amino-terminus protein | Chr3:252033-255246 FORWARD LENGTH=740 | 201606	740	0	228	892	36	704	82.8	37	51
Dlo_pri0001F.1_g11850.1	901	tr|B9IJL5|B9IJL5_POPTR Uncharacterized protein OS=Populus trichocarpa GN=POPTR_0017s10720g PE=4 SV=2	716	0	185	893	12	712	79.5	51.3	62.6	AT3G01680.1 | sieve element occlusion amino-terminus protein | Chr3:252033-255246 FORWARD LENGTH=740 | 201606	740	0	206	894	36	730	82.1	38.6	53.2
Dlo_pri0001F.1_g11860.1	896	tr|B9IJL5|B9IJL5_POPTR Uncharacterized protein OS=Populus trichocarpa GN=POPTR_0017s10720g PE=4 SV=2	716	0	180	888	12	712	79.9	51.9	63.1	AT3G01680.1 | sieve element occlusion amino-terminus protein | Chr3:252033-255246 FORWARD LENGTH=740 | 201606	740	0	201	889	36	730	82.6	39.2	53.6
Dlo_pri0001F.1_g11890.1	215	#	#	#	#	#	#	#	#	#	#	#	#	#	#	#	#	#	#	#	#
Dlo_pri0001F.1_g12000.1	170	tr|A0A0J8F3K9|A0A0J8F3K9_BETVU Uncharacterized protein OS=Beta vulgaris subsp. vulgaris GN=BVRB_5g120860 PE=4 SV=1	227	9e-31	7	157	6	184	133.5	42.9	52.9	AT3G58190.1 | lateral organ boundaries-domain 29 | Chr3:21548716-21549488 REVERSE LENGTH=218 | 201606	218	3e-31	7	98	12	103	128.2	30.6	37.6
Dlo_pri0001F.1_g12040.1	179	tr|F6HV84|F6HV84_VITVI Putative uncharacterized protein OS=Vitis vinifera GN=VIT_14s0066g00020 PE=4 SV=1	733	4e-48	26	179	28	180	409.5	50.8	62.6	AT3G01680.1 | sieve element occlusion amino-terminus protein | Chr3:252033-255246 FORWARD LENGTH=740 | 201606	740	4e-35	23	179	23	175	413.4	39.7	59.8
Dlo_pri0001F.1_g12050.1	521	tr|B9IJL5|B9IJL5_POPTR Uncharacterized protein OS=Populus trichocarpa GN=POPTR_0017s10720g PE=4 SV=2	716	0	1	512	180	712	137.4	59.5	72.4	AT3G01680.1 | sieve element occlusion amino-terminus protein | Chr3:252033-255246 FORWARD LENGTH=740 | 201606	740	1e-124	6	513	190	730	142	44	59.5
Dlo_pri0001F.1_g12070.1	425	tr|A0A061ED84|A0A061ED84_THECC Alpha/beta-Hydrolases superfamily protein OS=Theobroma cacao GN=TCM_017022 PE=4 SV=1	406	0	1	367	39	406	95.5	79.8	82.4	AT3G01690.1 | alpha/beta-Hydrolases superfamily protein | Chr3:256753-258379 FORWARD LENGTH=361 | 201606	361	0	1	366	1	360	84.9	68	76.2
Dlo_pri0001F.1_g12080.1	374	tr|D7SPY8|D7SPY8_VITVI Glycerol-3-phosphate dehydrogenase [NAD(+)] OS=Vitis vinifera GN=VIT_14s0219g00280 PE=3 SV=1	381	0	16	373	7	366	101.9	84.5	90.6	AT5G40610.1 | NAD-dependent glycerol-3-phosphate dehydrogenase family protein | Chr5:16265071-16267258 REVERSE LENGTH=400 | 201606	400	0	28	374	52	398	107	78.1	86.1
Dlo_pri0001F.1_g12110.1	277	tr|W9R362|W9R362_9ROSA Mitochondrial inner membrane protease ATP23 OS=Morus notabilis GN=L484_017764 PE=4 SV=1	192	1e-120	88	277	3	192	69.3	58.5	63.9	AT3G03420.1 | Ku70-binding family protein | Chr3:812527-813644 FORWARD LENGTH=194 | 201606	194	1e-103	88	277	3	194	70	48.4	57.8
Dlo_pri0001F.1_g12120.1	370	tr|V7C0A3|V7C0A3_PHAVU Pectate lyase OS=Phaseolus vulgaris GN=PHAVU_004G059200g PE=3 SV=1	403	0	2	370	35	403	108.9	84.9	90.8	AT3G27400.2 | Pectin lyase-like superfamily protein | Chr3:10140311-10143023 FORWARD LENGTH=416 | 201606	416	0	6	370	52	416	112.4	79.2	88.4
Dlo_pri0001F.1_g12130.1	363	tr|A0A0D2T5B4|A0A0D2T5B4_GOSRA Uncharacterized protein OS=Gossypium raimondii GN=B456_011G094300 PE=4 SV=1	380	1e-121	27	344	28	378	104.7	52.1	62.5	AT5G14450.1 | GDSL-like Lipase/Acylhydrolase superfamily protein | Chr5:4658488-4660034 FORWARD LENGTH=389 | 201606	389	1e-112	2	346	10	389	107.2	49.3	65
Dlo_pri0001F.1_g12140.1	302	tr|F6GX66|F6GX66_VITVI Putative uncharacterized protein OS=Vitis vinifera GN=VIT_14s0219g00220 PE=4 SV=1	310	5e-94	12	302	25	310	102.6	56	66.9	AT5G14370.1 | CCT motif family protein | Chr5:4632147-4633651 REVERSE LENGTH=339 | 201606	339	9e-44	5	301	23	336	112.3	43.7	55.3
Dlo_pri0001F.1_g12150.1	244	tr|A0A0D2SRK7|A0A0D2SRK7_GOSRA Uncharacterized protein OS=Gossypium raimondii GN=B456_006G036600 PE=3 SV=1	138	1e-49	106	241	1	136	56.6	36.5	43.4	AT1G07400.1 | HSP20-like chaperones superfamily protein | Chr1:2275148-2275621 FORWARD LENGTH=157 | 201606	157	2e-39	106	238	1	155	64.3	29.9	41
Dlo_pri0001F.1_g12160.1	148	tr|D7SPY2|D7SPY2_VITVI Putative uncharacterized protein OS=Vitis vinifera GN=VIT_14s0219g00210 PE=4 SV=1	147	5e-67	1	146	1	147	99.3	75.7	81.1	AT5G14360.1 | Ubiquitin-like superfamily protein | Chr5:4631038-4631641 FORWARD LENGTH=163 | 201606	163	1e-55	1	146	1	163	110.1	66.2	78.4
Dlo_pri0001F.1_g12190.1	843	tr|V4U3G6|V4U3G6_9ROSI Uncharacterized protein OS=Citrus clementina GN=CICLE_v10014357mg PE=4 SV=1	768	0	1	817	1	766	91.1	59.8	72.2	AT3G46610.2 | Pentatricopeptide repeat (PPR-like) superfamily protein | Chr3:17160224-17162221 REVERSE LENGTH=665 | 201606	665	0	205	781	92	664	78.9	44.7	56
Dlo_pri0001F.1_g12200.1	581	tr|M5WSM3|M5WSM3_PRUPE Uncharacterized protein OS=Prunus persica GN=PRUPE_ppa003235mg PE=4 SV=1	590	0	1	569	1	575	101.5	67.1	80.7	AT3G27390.2 | transmembrane protein | Chr3:10133372-10136111 REVERSE LENGTH=588 | 201606	588	0	1	569	1	572	101.2	58.7	74
Dlo_pri0001F.1_g12210.1	320	tr|M5XDF7|M5XDF7_PRUPE Uncharacterized protein OS=Prunus persica GN=PRUPE_ppa008746mg PE=3 SV=1	320	0	1	320	1	320	100	85.3	93.1	AT1G67730.1 | beta-ketoacyl reductase 1 | Chr1:25391676-25393365 FORWARD LENGTH=318 | 201606	318	1e-167	1	320	1	318	99.4	66.9	84.1
Dlo_pri0001F.1_g12220.1	279	tr|A0A068V550|A0A068V550_COFCA Succinate dehydrogenase [ubiquinone] iron-sulfur subunit, mitochondrial OS=Coffea canephora GN=GSCOC_T00015836001 PE=3 SV=1	281	1e-177	1	278	1	281	100.7	86.7	90.3	AT5G40650.1 | succinate dehydrogenase 2-2 | Chr5:16281462-16283296 FORWARD LENGTH=280 | 201606	280	1e-165	1	274	1	277	100.4	79.9	86
Dlo_pri0001F.1_g12230.1	362	tr|K4BDT6|K4BDT6_SOLLC Uncharacterized protein OS=Solanum lycopersicum GN=Solyc03g005120.2 PE=4 SV=1	274	1e-157	2	257	3	258	75.7	58.8	64.4	AT5G40670.1 | PQ-loop repeat family protein / transmembrane family protein | Chr5:16285968-16287591 FORWARD LENGTH=270 | 201606	270	1e-134	2	252	3	253	74.6	49.2	57.7
Dlo_pri0001F.1_g12250.1	493	tr|D7SPX1|D7SPX1_VITVI Putative uncharacterized protein OS=Vitis vinifera GN=VIT_14s0219g00090 PE=4 SV=1	567	1e-128	1	486	1	566	115	52.9	66.1	AT3G27350.1 | transcriptional regulator ATRX-like protein | Chr3:10126238-10127600 FORWARD LENGTH=274 | 201606	274	2e-33	1	90	1	92	55.6	12	15.8
Dlo_pri0001F.1_g12260.1	830	tr|D7SPX0|D7SPX0_VITVI Putative uncharacterized protein OS=Vitis vinifera GN=VIT_14s0219g00080 PE=4 SV=1	817	0	22	826	19	817	98.4	79.2	87.1	AT3G01720.1 | peptidyl serine alpha-galactosyltransferase | Chr3:262412-265608 REVERSE LENGTH=802 | 201606	802	0	9	819	7	801	96.6	69.5	80.5
Dlo_pri0001F.1_g12270.1	553	tr|F6GX57|F6GX57_VITVI Putative uncharacterized protein OS=Vitis vinifera GN=VIT_14s0219g00040 PE=4 SV=1	575	0	1	553	1	559	104	66	78.8	AT5G40720.3 | C3H4 type zinc finger protein (DUF23) | Chr5:16298063-16299893 FORWARD LENGTH=583 | 201606	583	0	1	553	1	562	105.4	56.8	69.6
Dlo_pri0001F.1_g12280.1	366	tr|A0A067LCY9|A0A067LCY9_JATCU Uncharacterized protein OS=Jatropha curcas GN=JCGZ_10186 PE=4 SV=1	385	1e-135	1	365	1	384	105.2	60.7	77.9	AT3G27330.1 | zinc finger (C3HC4-type RING finger) family protein | Chr3:10116950-10120516 REVERSE LENGTH=913 | 201606	913	1e-72	27	357	589	909	249.5	44.5	57.7
Dlo_pri0001F.1_g12290.1	1197	tr|B9SLQ7|B9SLQ7_RICCO Putative uncharacterized protein OS=Ricinus communis GN=RCOM_0530670 PE=4 SV=1	1110	0	1	1111	1	1106	92.7	65.7	76.4	AT3G27325.3 | hydrolases%2C acting on ester bond | Chr3:10095956-10102087 FORWARD LENGTH=1121 | 201606	1121	0	5	1093	47	1102	93.7	56.5	67.5
Dlo_pri0001F.1_g12310.1	623	tr|A0A067ELM3|A0A067ELM3_CITSI Uncharacterized protein OS=Citrus sinensis GN=CISIN_1g004849mg PE=4 SV=1	727	0	9	622	123	726	116.7	72.6	84.8	AT5G40740.1 | HAUS augmin-like complex subunit | Chr5:16302229-16306371 REVERSE LENGTH=741 | 201606	741	0	9	622	123	740	118.9	66.3	78.3
Dlo_pri0001F.1_g12340.1	132	tr|F6I5M3|F6I5M3_VITVI Putative uncharacterized protein OS=Vitis vinifera GN=VIT_14s0171g00520 PE=4 SV=1	747	2e-67	1	109	17	125	565.9	78.8	81.1	AT5G40740.1 | HAUS augmin-like complex subunit | Chr5:16302229-16306371 REVERSE LENGTH=741 | 201606	741	5e-68	1	109	17	125	561.4	75	81.1
Dlo_pri0001F.1_g12370.1	834	#	#	#	#	#	#	#	#	#	#	#	#	#	#	#	#	#	#	#	#
Dlo_pri0001F.1_g12390.1	247	tr|M5WUZ8|M5WUZ8_PRUPE Uncharacterized protein OS=Prunus persica GN=PRUPE_ppa010408mg PE=4 SV=1	249	1e-118	1	247	1	249	100.8	67.6	82.2	AT3G27310.1 | plant UBX domain-containing protein 1 | Chr3:10087360-10089077 REVERSE LENGTH=251 | 201606	251	2e-98	1	247	1	251	101.6	59.9	75.7
Dlo_pri0001F.1_g12400.1	518	tr|A7YVW2|A7YVW2_ACTCH Glucose-6-phosphate 1-dehydrogenase OS=Actinidia chinensis GN=G6PD1 PE=2 SV=1	517	0	1	517	1	517	99.8	87.3	94	AT5G40760.2 | glucose-6-phosphate dehydrogenase 6 | Chr5:16311284-16314556 FORWARD LENGTH=515 | 201606	515	0	1	517	1	515	99.4	84	92.1
Dlo_pri0001F.1_g12410.1	646	tr|F6I5M2|F6I5M2_VITVI Putative uncharacterized protein OS=Vitis vinifera GN=VIT_14s0171g00480 PE=4 SV=1	480	1e-171	18	486	10	473	74.3	40.7	51.2	AT3G26000.1 | Ribonuclease inhibitor | Chr3:9507042-9508542 REVERSE LENGTH=453 | 201606	453	1e-104	48	459	23	446	70.1	27.4	38.2
Dlo_pri0001F.1_g12420.1	390	tr|F6I5L9|F6I5L9_VITVI Putative uncharacterized protein OS=Vitis vinifera GN=VIT_14s0171g00450 PE=4 SV=1	378	0	1	390	1	378	96.9	77.9	86.4	AT1G13450.1 | Homeodomain-like superfamily protein | Chr1:4612999-4615115 REVERSE LENGTH=406 | 201606	406	1e-172	1	386	1	406	104.1	63.8	80
Dlo_pri0001F.1_g12430.1	337	tr|A0A0A0K8C1|A0A0A0K8C1_CUCSA Glyceraldehyde-3-phosphate dehydrogenase OS=Cucumis sativus GN=Csa_6G008590 PE=3 SV=1	337	0	1	337	1	337	100	89	95.3	AT1G13440.1 | glyceraldehyde-3-phosphate dehydrogenase C2 | Chr1:4608465-4610494 REVERSE LENGTH=338 | 201606	338	0	3	334	5	336	100.3	85.2	92.6
Dlo_pri0001F.1_g12440.1	282	tr|F6I5L8|F6I5L8_VITVI Putative uncharacterized protein OS=Vitis vinifera GN=VIT_14s0171g00430 PE=4 SV=1	283	0	1	281	1	281	100.4	90.8	95.7	AT5G40770.1 | prohibitin 3 | Chr5:16315589-16316621 REVERSE LENGTH=277 | 201606	277	1e-176	1	276	1	276	98.2	84	91.5
Dlo_pri0001F.1_g12460.1	673	tr|A0A068V7L9|A0A068V7L9_COFCA Uncharacterized protein OS=Coffea canephora GN=GSCOC_T00019121001 PE=4 SV=1	701	0	1	660	1	651	104.2	68.5	80.1	AT3G01750.2 | Ankyrin repeat family protein | Chr3:270615-272691 FORWARD LENGTH=664 | 201606	664	0	1	561	1	573	98.7	49.2	63.6
Dlo_pri0001F.1_g12480.1	450	tr|A0A059AR27|A0A059AR27_EUCGR Uncharacterized protein OS=Eucalyptus grandis GN=EUGRSUZ_I01671 PE=4 SV=1	449	0	1	450	1	449	99.8	84.9	92.7	AT5G40780.1 | lysine histidine transporter 1 | Chr5:16323823-16327082 FORWARD LENGTH=446 | 201606	446	0	1	450	1	446	99.1	79.8	91.1
Dlo_pri0001F.1_g12490.1	450	tr|A0A078JMQ7|A0A078JMQ7_BRANA BnaAnng28300D protein OS=Brassica napus GN=BnaAnng28300D PE=4 SV=1	443	0	1	450	1	443	98.4	83.1	90.7	AT5G40780.1 | lysine histidine transporter 1 | Chr5:16323823-16327082 FORWARD LENGTH=446 | 201606	446	0	1	450	1	446	99.1	82.7	90.2
Dlo_pri0001F.1_g12500.1	189	tr|A0A068V9N4|A0A068V9N4_COFCA Uncharacterized protein OS=Coffea canephora GN=GSCOC_T00019124001 PE=4 SV=1	250	5e-80	12	167	11	166	132.3	61.9	71.4	AT5G14285.1 | DNA-binding storekeeper | Chr5:4610680-4611444 FORWARD LENGTH=254 | 201606	254	4e-73	11	161	9	159	134.4	57.1	67.2
Dlo_pri0001F.1_g12510.1	207	tr|D7UBG1|D7UBG1_VITVI Putative uncharacterized protein OS=Vitis vinifera GN=VIT_14s0171g00370 PE=3 SV=1	260	3e-85	26	205	1	182	125.6	64.7	69.1	AT5G59440.1 | P-loop containing nucleoside triphosphate hydrolases superfamily protein | Chr5:23971533-23972729 FORWARD LENGTH=263 | 201606	263	9e-78	50	205	25	190	127.1	56	64.3
Dlo_pri0001F.1_g12520.1	225	tr|F6H4P1|F6H4P1_VITVI Putative uncharacterized protein OS=Vitis vinifera GN=VIT_07s0031g01290 PE=4 SV=1	392	1e-24	140	225	49	134	174.2	20.9	28.4	AT2G22090.1 | RNA-binding (RRM/RBD/RNP motifs) family protein | Chr2:9388571-9390450 REVERSE LENGTH=343 | 201606	343	6e-23	136	225	57	146	152.4	16	28.4
Dlo_pri0001F.1_g12530.1	160	tr|A0A067KL13|A0A067KL13_JATCU Uncharacterized protein OS=Jatropha curcas GN=JCGZ_08232 PE=4 SV=1	1122	1e-43	40	160	430	557	701.2	53.1	63.1	AT1G75660.1 | 5'-3' exoribonuclease 3 | Chr1:28408289-28414825 FORWARD LENGTH=1020 | 201606	1020	3e-39	44	156	436	547	637.5	43.8	56.2
Dlo_pri0001F.1_g12560.1	264	tr|F6I5L4|F6I5L4_VITVI Putative uncharacterized protein OS=Vitis vinifera GN=VIT_14s0171g00360 PE=4 SV=1	280	4e-62	1	263	1	279	106.1	50.8	61.7	AT3G27250.2 | hypothetical protein | Chr3:10061633-10062481 FORWARD LENGTH=282 | 201606	282	7e-46	3	262	11	280	106.8	39.4	55.7
Dlo_pri0001F.1_g12570.1	314	tr|M5WTA2|M5WTA2_PRUPE Uncharacterized protein OS=Prunus persica GN=PRUPE_ppa009069mg PE=4 SV=1	307	0	7	314	1	307	97.8	88.9	91.4	AT5G40810.1 | Cytochrome C1 family | Chr5:16340200-16342327 FORWARD LENGTH=307 | 201606	307	0	9	314	4	307	97.8	84.7	89.8
Dlo_pri0001F.1_g12580.1	425	tr|F6I5L2|F6I5L2_VITVI Putative uncharacterized protein OS=Vitis vinifera GN=VIT_14s0171g00320 PE=4 SV=1	423	0	1	425	1	423	99.5	72	83.8	AT1G51540.1 | Galactose oxidase/kelch repeat superfamily protein | Chr1:19115702-19117381 FORWARD LENGTH=415 | 201606	415	0	15	425	10	413	97.6	63.1	76.7
Dlo_pri0001F.1_g12590.1	532	tr|F6I5L1|F6I5L1_VITVI Putative uncharacterized protein OS=Vitis vinifera GN=VIT_14s0171g00310 PE=4 SV=1	509	0	1	509	1	509	95.7	81.2	87.4	AT5G14260.3 | Rubisco methyltransferase family protein | Chr5:4601139-4603873 FORWARD LENGTH=514 | 201606	514	0	8	509	9	514	96.6	72.7	82
Dlo_pri0001F.1_g12600.1	428	tr|D7UBF1|D7UBF1_VITVI Putative uncharacterized protein OS=Vitis vinifera GN=VIT_14s0171g00270 PE=4 SV=1	424	0	5	428	1	424	99.1	78.3	89	AT5G14250.1 | Proteasome component (PCI) domain protein | Chr5:4597970-4600561 FORWARD LENGTH=429 | 201606	429	0	5	428	5	429	100.2	64	76.9
Dlo_pri0001F.1_g12620.1	305	tr|M5VZT3|M5VZT3_PRUPE Uncharacterized protein OS=Prunus persica GN=PRUPE_ppa010356mg PE=4 SV=1	252	1e-154	53	305	1	252	82.6	68.9	75.7	AT5G14240.1 | Thioredoxin superfamily protein | Chr5:4596223-4597568 REVERSE LENGTH=256 | 201606	256	1e-127	53	301	1	251	83.9	62	71.1
Dlo_pri0001F.1_g12630.1	216	tr|A0A0J8BA92|A0A0J8BA92_BETVU Uncharacterized protein OS=Beta vulgaris subsp. vulgaris GN=BVRB_8g199050 PE=3 SV=1	202	1e-116	27	216	14	202	93.5	75	81	AT3G01790.2 | Ribosomal protein L13 family protein | Chr3:283880-285583 REVERSE LENGTH=205 | 201606	205	1e-109	27	207	17	197	94.9	67.6	74.5
Dlo_pri0001F.1_g12640.1	100	#	#	#	#	#	#	#	#	#	#	#	#	#	#	#	#	#	#	#	#
Dlo_pri0001F.1_g12650.1	280	tr|V7CXY3|V7CXY3_PHAVU Uncharacterized protein OS=Phaseolus vulgaris GN=PHAVU_001G095900g PE=4 SV=1	163	8e-57	64	195	1	132	58.2	32.9	38.9	AT5G14220.1 | Flavin containing amine oxidoreductase family | Chr5:4583506-4587369 REVERSE LENGTH=508 | 201606	508	2e-52	75	190	15	130	181.4	31.4	35
Dlo_pri0001F.1_g12680.1	406	tr|D7UBE4|D7UBE4_VITVI Putative uncharacterized protein OS=Vitis vinifera GN=VIT_14s0171g00190 PE=4 SV=1	508	0	45	401	120	501	125.1	65	76.4	AT5G14220.5 | Flavin containing amine oxidoreductase family | Chr5:4583506-4586932 REVERSE LENGTH=450 | 201606	450	1e-169	55	405	73	445	110.8	58.4	70
Dlo_pri0001F.1_g12700.1	770	tr|A5BBB0|A5BBB0_VITVI Putative uncharacterized protein OS=Vitis vinifera GN=VITISV_008739 PE=4 SV=1	773	0	1	770	1	773	100.4	71.7	85.1	AT5G14210.1 | Leucine-rich repeat protein kinase family protein | Chr5:4578503-4581374 REVERSE LENGTH=775 | 201606	775	0	11	768	11	775	100.6	60.9	75.6
Dlo_pri0001F.1_g12710.1	1077	tr|F6I5K3|F6I5K3_VITVI Putative uncharacterized protein OS=Vitis vinifera GN=VIT_14s0171g00170 PE=4 SV=1	1099	0	1	1077	1	1099	102	62.3	74.3	AT3G01810.3 | EEIG1/EHBP1 protein amino-terminal domain protein | Chr3:289218-292557 FORWARD LENGTH=921 | 201606	921	0	488	1077	361	921	85.5	31.8	39.1
Dlo_pri0001F.1_g12720.1	292	tr|D7UBE1|D7UBE1_VITVI Putative uncharacterized protein OS=Vitis vinifera GN=VIT_14s0171g00160 PE=3 SV=1	290	1e-126	1	292	1	290	99.3	67.5	77.1	AT3G01820.1 | P-loop containing nucleoside triphosphate hydrolases superfamily protein | Chr3:293981-295357 REVERSE LENGTH=263 | 201606	263	6e-91	1	291	1	262	90.1	54.5	69.2
Dlo_pri0001F.1_g12730.1	141	tr|A0A0D2VX70|A0A0D2VX70_GOSRA Uncharacterized protein OS=Gossypium raimondii GN=B456_012G087800 PE=4 SV=1	140	3e-53	1	140	1	140	99.3	62.4	77.3	AT1G76640.1 | Calcium-binding EF-hand family protein | Chr1:28765324-28765803 REVERSE LENGTH=159 | 201606	159	6e-34	3	139	19	158	112.8	47.5	63.1
Dlo_pri0001F.1_g12740.1	663	tr|F6I5K1|F6I5K1_VITVI Putative uncharacterized protein OS=Vitis vinifera GN=VIT_14s0171g00140 PE=4 SV=1	675	0	18	663	12	673	101.8	66.7	79.5	AT3G01840.1 | Protein kinase superfamily protein | Chr3:296582-298634 REVERSE LENGTH=654 | 201606	654	1e-153	37	661	34	650	98.6	41.2	58.8
Dlo_pri0001F.1_g12750.1	239	tr|W9SGF0|W9SGF0_9ROSA Ribulose-phosphate 3-epimerase OS=Morus notabilis GN=L484_017617 PE=3 SV=1	235	1e-136	4	237	5	233	98.3	78.2	87.9	AT3G01850.2 | Aldolase-type TIM barrel family protein | Chr3:300428-301987 REVERSE LENGTH=225 | 201606	225	1e-126	1	236	1	222	94.1	71.5	82.4
Dlo_pri0001F.1_g12790.1	217	tr|F6I5J9|F6I5J9_VITVI Putative uncharacterized protein OS=Vitis vinifera GN=VIT_14s0171g00120 PE=4 SV=1	247	1e-55	1	211	1	239	113.8	51.6	65.4	AT5G40860.1 | transmembrane protein | Chr5:16370470-16371985 FORWARD LENGTH=246 | 201606	246	1e-18	54	149	91	179	113.4	19.4	28.6
Dlo_pri0001F.1_g12800.1	431	tr|K4C7I7|K4C7I7_SOLLC Uridine kinase OS=Solanum lycopersicum GN=Solyc06g065580.2 PE=3 SV=1	483	0	100	424	6	328	112.1	65.7	68.4	AT5G40870.1 | uridine kinase/uracil phosphoribosyltransferase 1 | Chr5:16375021-16378384 FORWARD LENGTH=486 | 201606	486	0	98	424	1	328	112.8	61	66.1
Dlo_pri0001F.1_g12840.1	608	tr|A5BK78|A5BK78_VITVI Putative uncharacterized protein OS=Vitis vinifera GN=VITISV_043861 PE=4 SV=1	603	1e-157	61	438	168	595	99.2	41.9	47	AT5G40870.1 | uridine kinase/uracil phosphoribosyltransferase 1 | Chr5:16375021-16378384 FORWARD LENGTH=486 | 201606	486	1e-107	396	608	290	483	79.9	27.3	29.9
Dlo_pri0001F.1_g12850.1	176	tr|M4DK48|M4DK48_BRARP Uncharacterized protein OS=Brassica rapa subsp. pekinensis GN=Bra016876 PE=4 SV=1	264	4e-46	1	129	1	125	150	43.8	54.5	AT2G42440.1 | Lateral organ boundaries (LOB) domain family protein | Chr2:17668888-17669750 REVERSE LENGTH=244 | 201606	244	6e-47	1	106	1	106	138.6	37.5	48.3
Dlo_pri0001F.1_g12860.1	281	tr|A0A059B1K9|A0A059B1K9_EUCGR Uncharacterized protein OS=Eucalyptus grandis GN=EUGRSUZ_H02626 PE=4 SV=1	705	3e-66	4	280	63	339	250.9	40.2	65.1	AT3G22220.4 | hAT transposon superfamily | Chr3:7839808-7842358 REVERSE LENGTH=761 | 201606	761	5e-35	2	259	247	505	270.8	28.5	49.5
Dlo_pri0002F.1_g00050.1	769	tr|F6HLY7|F6HLY7_VITVI Putative uncharacterized protein OS=Vitis vinifera GN=VIT_10s0003g05070 PE=4 SV=1	963	0	3	754	1	760	125.2	59.2	73.2	AT4G20910.2 | double-stranded RNA binding protein-related / DsRBD protein-like protein | Chr4:11186264-11190575 REVERSE LENGTH=942 | 201606	942	0	17	757	10	762	122.5	46.4	60.5
Dlo_pri0002F.1_g00120.1	100	#	#	#	#	#	#	#	#	#	#	#	#	#	#	#	#	#	#	#	#
Dlo_pri0002F.1_g00150.1	141	tr|A0A068V970|A0A068V970_COFCA Uncharacterized protein OS=Coffea canephora GN=GSCOC_T00003761001 PE=4 SV=1	950	2e-62	1	141	810	950	673.8	73	85.1	AT4G20910.2 | double-stranded RNA binding protein-related / DsRBD protein-like protein | Chr4:11186264-11190575 REVERSE LENGTH=942 | 201606	942	1e-52	1	141	801	942	668.1	62.4	73.8
Dlo_pri0002F.1_g00160.1	278	tr|D7T139|D7T139_VITVI Putative uncharacterized protein OS=Vitis vinifera GN=VIT_06s0009g03690 PE=4 SV=1	342	1e-17	17	234	7	300	123	31.3	45.7	#	#	#	#	#	#	#	#	#	#
Dlo_pri0002F.1_g00210.1	857	tr|F6HW95|F6HW95_VITVI Putative uncharacterized protein OS=Vitis vinifera GN=VIT_18s0166g00300 PE=3 SV=1	562	0	159	490	115	445	65.6	32.3	35.2	AT5G63890.1 | histidinol dehydrogenase | Chr5:25565600-25567879 REVERSE LENGTH=452 | 201606	452	1e-177	167	490	16	338	52.7	29.5	33.6
Dlo_pri0002F.1_g00230.1	114	tr|A0A059CBU6|A0A059CBU6_EUCGR Uncharacterized protein OS=Eucalyptus grandis GN=EUGRSUZ_D00104 PE=4 SV=1	206	2e-15	68	114	160	206	180.7	31.6	36.8	AT2G20630.1 | PP2C induced by AVRRPM1 | Chr2:8897826-8899648 REVERSE LENGTH=279 | 201606	279	1e-12	68	114	233	279	244.7	25.4	31.6
Dlo_pri0002F.1_g00250.1	377	tr|A0A022RRS4|A0A022RRS4_ERYGU Uncharacterized protein OS=Erythranthe guttata GN=MIMGU_mgv1a009664mg PE=4 SV=1	335	1e-111	143	375	69	291	88.9	43.8	51.7	AT2G34740.3 | protein phosphatase 2C family protein | Chr2:14658862-14660139 FORWARD LENGTH=307 | 201606	307	1e-100	168	375	77	287	81.4	36.9	46.2
Dlo_pri0002F.1_g00260.1	360	tr|A0A067GIJ4|A0A067GIJ4_CITSI Uncharacterized protein OS=Citrus sinensis GN=CISIN_1g013391mg PE=3 SV=1	444	0	1	360	1	360	123.3	98.1	99.7	AT5G23860.2 | tubulin beta 8 | Chr5:8042962-8044528 FORWARD LENGTH=449 | 201606	449	0	1	358	1	358	124.7	95.3	98.3
Dlo_pri0002F.1_g00310.1	184	#	#	#	#	#	#	#	#	#	#	#	#	#	#	#	#	#	#	#	#
Dlo_pri0002F.1_g00330.1	219	tr|B9SVY2|B9SVY2_RICCO Carboxy-lyase, putative OS=Ricinus communis GN=RCOM_0225400 PE=4 SV=1	216	2e-62	8	202	7	201	98.6	44.7	60.7	AT2G35990.1 | Putative lysine decarboxylase family protein | Chr2:15114070-15116647 FORWARD LENGTH=213 | 201606	213	1e-61	8	203	7	202	97.3	42	60.7
Dlo_pri0002F.1_g00370.1	523	tr|F6HLZ7|F6HLZ7_VITVI Putative uncharacterized protein OS=Vitis vinifera GN=VIT_10s0003g05330 PE=4 SV=1	444	2e-51	83	496	1	435	84.9	30.6	43.2	AT4G20880.1 | ethylene-responsive nuclear protein / ethylene-regulated nuclear protein (ERT2) | Chr4:11179389-11180606 REVERSE LENGTH=405 | 201606	405	2e-29	83	256	1	191	77.4	15.5	20.5
Dlo_pri0002F.1_g00380.1	552	tr|B9GGZ8|B9GGZ8_POPTR Uncharacterized protein OS=Populus trichocarpa GN=POPTR_0001s46850g PE=4 SV=1	601	0	4	546	9	554	108.9	55.3	72.3	AT1G31430.2 | Pentatricopeptide repeat (PPR-like) superfamily protein | Chr1:11254025-11255737 REVERSE LENGTH=570 | 201606	570	1e-116	31	550	5	527	103.3	35	57.1
Dlo_pri0002F.1_g00390.1	1799	tr|W9RWA0|W9RWA0_9ROSA Uncharacterized protein OS=Morus notabilis GN=L484_025978 PE=4 SV=1	1613	0	1	1798	49	1602	89.7	36.6	53	AT2G34770.1 | fatty acid hydroxylase 1 | Chr2:14666776-14668061 FORWARD LENGTH=237 | 201606	237	1e-118	1	221	1	221	13.2	8.6	10
Dlo_pri0002F.1_g00400.1	545	tr|A0A068UWE2|A0A068UWE2_COFCA Uncharacterized protein OS=Coffea canephora GN=GSCOC_T00036253001 PE=4 SV=1	550	0	24	543	31	550	100.9	74.5	86.8	AT2G34790.1 | FAD-binding Berberine family protein | Chr2:14673998-14677237 REVERSE LENGTH=532 | 201606	532	0	1	528	5	529	97.6	62.9	79.3
Dlo_pri0002F.1_g00410.1	542	tr|A0A059CBS7|A0A059CBS7_EUCGR Uncharacterized protein OS=Eucalyptus grandis GN=EUGRSUZ_D00078 PE=4 SV=1	538	0	17	540	14	536	99.3	65.1	79.2	AT4G20840.1 | FAD-binding Berberine family protein | Chr4:11157916-11159535 FORWARD LENGTH=539 | 201606	539	0	38	538	34	533	99.4	57.6	72
Dlo_pri0002F.1_g00450.1	473	tr|H1A8N0|H1A8N0_DIOKA Carbohydrate OS=Diospyros kaki GN=Dk117 PE=2 SV=1	535	0	1	472	1	471	113.1	90.3	93.2	AT4G20820.1 | FAD-binding Berberine family protein | Chr4:11150160-11151758 FORWARD LENGTH=532 | 201606	532	1e-131	12	472	11	463	112.5	43.1	66.2
Dlo_pri0002F.1_g00520.1	148	tr|W5E7C7|W5E7C7_WHEAT Uncharacterized protein OS=Triticum aestivum PE=4 SV=1	205	1e-36	1	129	70	198	138.5	42.6	59.5	AT2G35990.3 | Putative lysine decarboxylase family protein | Chr2:15114733-15116647 FORWARD LENGTH=161 | 201606	161	7e-38	1	129	19	147	108.8	39.2	62.2
Dlo_pri0002F.1_g00540.1	542	tr|A0A022PTI2|A0A022PTI2_ERYGU Uncharacterized protein OS=Erythranthe guttata GN=MIMGU_mgv1a004329mg PE=4 SV=1	532	0	17	538	4	521	98.2	64	78.4	AT1G11770.1 | FAD-binding Berberine family protein | Chr1:3975679-3977289 FORWARD LENGTH=536 | 201606	536	0	17	538	4	527	98.9	55.5	73.6
Dlo_pri0002F.1_g00560.1	535	tr|H1A8N0|H1A8N0_DIOKA Carbohydrate OS=Diospyros kaki GN=Dk117 PE=2 SV=1	535	0	1	535	1	535	100	96.4	98.3	AT4G20820.1 | FAD-binding Berberine family protein | Chr4:11150160-11151758 FORWARD LENGTH=532 | 201606	532	1e-176	12	532	11	525	99.4	47.5	69.3
Dlo_pri0002F.1_g00580.1	532	tr|H1A8N0|H1A8N0_DIOKA Carbohydrate OS=Diospyros kaki GN=Dk117 PE=2 SV=1	535	0	18	532	22	535	100.6	91.2	93.8	AT1G30760.1 | FAD-binding Berberine family protein | Chr1:10918321-10920441 FORWARD LENGTH=534 | 201606	534	1e-171	29	528	33	530	100.4	47.7	66.4
Dlo_pri0002F.1_g00590.1	535	tr|H1A8N0|H1A8N0_DIOKA Carbohydrate OS=Diospyros kaki GN=Dk117 PE=2 SV=1	535	0	5	535	1	534	100	65.4	80	AT4G20820.1 | FAD-binding Berberine family protein | Chr4:11150160-11151758 FORWARD LENGTH=532 | 201606	532	0	18	532	19	524	99.4	49	70.5
Dlo_pri0002F.1_g00650.1	92	#	#	#	#	#	#	#	#	#	#	#	#	#	#	#	#	#	#	#	#
Dlo_pri0002F.1_g00730.1	333	tr|M5WPM0|M5WPM0_PRUPE Uncharacterized protein (Fragment) OS=Prunus persica GN=PRUPE_ppa017735mg PE=4 SV=1	561	2e-19	203	305	448	552	168.5	15	20.4	#	#	#	#	#	#	#	#	#	#
Dlo_pri0002F.1_g00760.1	482	tr|A5BW68|A5BW68_VITVI Putative uncharacterized protein OS=Vitis vinifera GN=VITISV_004911 PE=4 SV=1	493	0	3	482	9	493	102.3	67.6	81.1	AT1G30690.2 | Sec14p-like phosphatidylinositol transfer family protein | Chr1:10888284-10890085 FORWARD LENGTH=540 | 201606	540	1e-170	130	477	195	535	112	47.5	57.7
Dlo_pri0002F.1_g00770.1	206	tr|F6GZR8|F6GZR8_VITVI Putative uncharacterized protein OS=Vitis vinifera GN=VIT_18s0001g13770 PE=3 SV=1	496	1e-73	1	201	312	496	240.8	55.8	71.4	AT4G31500.1 | cytochrome P450%2C family 83%2C subfamily B%2C polypeptide 1 | Chr4:15273677-15275271 REVERSE LENGTH=499 | 201606	499	4e-60	1	201	312	499	242.2	49.5	66
Dlo_pri0002F.1_g00780.1	132	tr|F6GZR9|F6GZR9_VITVI Putative uncharacterized protein OS=Vitis vinifera GN=VIT_18s0001g13780 PE=3 SV=1	415	1e-51	1	132	44	175	314.4	62.9	76.5	AT4G31500.1 | cytochrome P450%2C family 83%2C subfamily B%2C polypeptide 1 | Chr4:15273677-15275271 REVERSE LENGTH=499 | 201606	499	4e-39	1	132	125	256	378	47	68.2
Dlo_pri0002F.1_g00790.1	107	tr|A0A067KYL3|A0A067KYL3_JATCU Uncharacterized protein OS=Jatropha curcas GN=JCGZ_08245 PE=3 SV=1	503	6e-27	3	107	4	110	470.1	55.1	68.2	AT3G48280.1 | cytochrome P450%2C family 71%2C subfamily A%2C polypeptide 25 | Chr3:17879594-17881164 FORWARD LENGTH=490 | 201606	490	2e-23	1	98	2	98	457.9	47.7	58.9
Dlo_pri0002F.1_g00830.1	429	tr|U5GIQ3|U5GIQ3_POPTR Uncharacterized protein OS=Populus trichocarpa GN=POPTR_0004s11480g PE=4 SV=1	620	1e-117	1	416	209	616	144.5	43.6	62.9	AT3G42170.2 | BED zinc finger and hAT dimerization domain-containing protein DAYSLEEPER | Chr3:14321838-14323928 FORWARD LENGTH=674 | 201606	674	6e-52	1	392	293	652	157.1	27	45.9
Dlo_pri0002F.1_g00840.1	195	tr|A5BUV6|A5BUV6_VITVI Putative uncharacterized protein OS=Vitis vinifera GN=VITISV_044291 PE=4 SV=1	563	1e-46	16	189	21	196	288.7	44.1	60.5	AT3G42170.2 | BED zinc finger and hAT dimerization domain-containing protein DAYSLEEPER | Chr3:14321838-14323928 FORWARD LENGTH=674 | 201606	674	1e-11	18	194	34	216	345.6	25.1	42.6
Dlo_pri0002F.1_g00880.1	497	tr|F6GZR8|F6GZR8_VITVI Putative uncharacterized protein OS=Vitis vinifera GN=VIT_18s0001g13770 PE=3 SV=1	496	0	23	497	22	495	99.8	61.6	75.7	AT4G31500.1 | cytochrome P450%2C family 83%2C subfamily B%2C polypeptide 1 | Chr4:15273677-15275271 REVERSE LENGTH=499 | 201606	499	1e-165	8	497	10	498	100.4	46.9	66.4
Dlo_pri0002F.1_g00920.1	183	tr|I1I4R2|I1I4R2_BRADI Uncharacterized protein OS=Brachypodium distachyon GN=BRADI3G28900 PE=4 SV=1	204	3e-39	8	167	5	196	111.5	40.4	57.9	AT2G35990.1 | Putative lysine decarboxylase family protein | Chr2:15114070-15116647 FORWARD LENGTH=213 | 201606	213	3e-40	4	164	35	199	116.4	38.8	59
Dlo_pri0002F.1_g00970.1	528	tr|F6H064|F6H064_VITVI Putative uncharacterized protein OS=Vitis vinifera GN=VIT_18s0001g13790 PE=3 SV=1	495	1e-178	1	397	98	491	93.8	45.8	57	AT4G31500.1 | cytochrome P450%2C family 83%2C subfamily B%2C polypeptide 1 | Chr4:15273677-15275271 REVERSE LENGTH=499 | 201606	499	1e-132	5	399	104	498	94.5	35.8	50.9
Dlo_pri0002F.1_g00990.1	497	tr|F6GZR8|F6GZR8_VITVI Putative uncharacterized protein OS=Vitis vinifera GN=VIT_18s0001g13770 PE=3 SV=1	496	0	39	497	38	495	99.8	59.6	73.2	AT4G31500.1 | cytochrome P450%2C family 83%2C subfamily B%2C polypeptide 1 | Chr4:15273677-15275271 REVERSE LENGTH=499 | 201606	499	1e-165	8	497	10	498	100.4	47.3	66.2
Dlo_pri0002F.1_g01010.1	125	#	#	#	#	#	#	#	#	#	#	#	#	#	#	#	#	#	#	#	#
Dlo_pri0002F.1_g01030.1	95	sp|Q2ABE5|RBR_CAMSI Retinoblastoma-related protein OS=Camellia sinensis GN=pRB PE=2 SV=1	1025	5e-32	4	92	36	124	1078.9	62.1	73.7	AT3G12280.2 | retinoblastoma-related 1 | Chr3:3913671-3918433 REVERSE LENGTH=1012 | 201606	1012	9e-20	7	92	31	116	1065.3	42.1	54.7
Dlo_pri0002F.1_g01040.1	88	#	#	#	#	#	#	#	#	#	#	#	#	#	#	#	#	#	#	#	#
Dlo_pri0002F.1_g01050.1	97	tr|F6HV28|F6HV28_VITVI Peroxidase OS=Vitis vinifera GN=VIT_14s0066g01850 PE=3 SV=1	323	3e-21	1	66	253	318	333	45.4	49.5	AT4G17690.1 | Peroxidase superfamily protein | Chr4:9846127-9847107 FORWARD LENGTH=326 | 201606	326	7e-19	1	66	252	317	336.1	39.2	46.4
Dlo_pri0002F.1_g01060.1	132	#	#	#	#	#	#	#	#	#	#	#	#	#	#	#	#	#	#	#	#
Dlo_pri0002F.1_g01070.1	525	tr|F6H064|F6H064_VITVI Putative uncharacterized protein OS=Vitis vinifera GN=VIT_18s0001g13790 PE=3 SV=1	495	0	60	517	37	491	94.3	53.5	66.5	AT4G31500.1 | cytochrome P450%2C family 83%2C subfamily B%2C polypeptide 1 | Chr4:15273677-15275271 REVERSE LENGTH=499 | 201606	499	1e-160	22	520	1	499	95	43.4	63.2
Dlo_pri0002F.1_g01080.1	496	tr|F6GZR8|F6GZR8_VITVI Putative uncharacterized protein OS=Vitis vinifera GN=VIT_18s0001g13770 PE=3 SV=1	496	0	23	496	22	495	100	61.3	75.6	AT4G31500.1 | cytochrome P450%2C family 83%2C subfamily B%2C polypeptide 1 | Chr4:15273677-15275271 REVERSE LENGTH=499 | 201606	499	1e-167	8	496	10	498	100.6	48	67.5
Dlo_pri0002F.1_g01140.1	404	tr|B9GGH3|B9GGH3_POPTR WRKY transcription factor 35 family protein OS=Populus trichocarpa GN=POPTR_0001s46490g PE=4 SV=1	423	1e-122	1	396	1	418	104.7	55	69.8	AT1G30650.1 | WRKY DNA-binding protein 14 | Chr1:10868612-10870973 FORWARD LENGTH=430 | 201606	430	2e-72	1	397	10	425	106.4	44.6	59.2
Dlo_pri0002F.1_g01150.1	676	tr|I1NG71|I1NG71_SOYBN Uncharacterized protein OS=Glycine max GN=GLYMA_20G138900 PE=3 SV=2	661	1e-140	8	675	7	645	97.8	38.3	53.8	AT4G21410.3 | cysteine-rich RLK (RECEPTOR-like protein kinase) 29 | Chr4:11402463-11405025 REVERSE LENGTH=679 | 201606	679	1e-134	37	671	36	665	100.4	36.8	53.8
Dlo_pri0002F.1_g01160.1	238	tr|F6HS24|F6HS24_VITVI Putative uncharacterized protein (Fragment) OS=Vitis vinifera GN=VIT_00s2485g00010 PE=4 SV=1	222	7e-59	20	224	2	202	93.3	45	56.7	AT4G00960.2 | Protein kinase superfamily protein | Chr4:414755-416180 FORWARD LENGTH=285 | 201606	285	1e-55	2	202	52	252	119.7	40.3	55
Dlo_pri0002F.1_g01170.1	212	tr|G8A111|G8A111_MEDTR Cysteine-rich receptor-like protein kinase (Fragment) OS=Medicago truncatula GN=MTR_116s0032 PE=4 SV=1	552	2e-29	8	129	7	129	260.4	28.3	39.2	AT4G23180.3 | cysteine-rich RLK (RECEPTOR-like protein kinase) 10 | Chr4:12138171-12140100 FORWARD LENGTH=513 | 201606	513	1e-18	32	129	39	137	242	19.3	29.2
Dlo_pri0002F.1_g01180.1	742	tr|A0A067JLD8|A0A067JLD8_JATCU Uncharacterized protein OS=Jatropha curcas GN=JCGZ_21286 PE=3 SV=1	661	1e-136	17	742	14	653	89.1	37.9	52.2	AT4G05200.2 | cysteine-rich RLK (RECEPTOR-like protein kinase) 25 | Chr4:2679793-2682363 REVERSE LENGTH=693 | 201606	693	1e-104	10	742	29	686	93.4	32.6	49.9
Dlo_pri0002F.1_g01200.1	400	tr|M4QEJ8|M4QEJ8_PRUPE UDP-D-xylose 4-epimerase OS=Prunus persica GN=UXE PE=2 SV=1	417	0	2	398	19	415	104.2	88.2	95	AT1G30620.6 | NAD(P)-binding Rossmann-fold superfamily protein | Chr1:10855496-10857970 FORWARD LENGTH=419 | 201606	419	0	2	393	19	410	104.8	83.8	93
Dlo_pri0002F.1_g01210.1	290	tr|D7TKQ8|D7TKQ8_VITVI Putative uncharacterized protein OS=Vitis vinifera GN=VIT_10s0003g05630 PE=4 SV=1	289	1e-179	1	290	1	289	99.7	81.4	94.1	AT1G30630.1 | Coatomer epsilon subunit | Chr1:10858546-10860173 REVERSE LENGTH=292 | 201606	292	1e-175	1	290	4	292	100.7	77.9	93.1
Dlo_pri0002F.1_g01220.1	479	tr|A0A068TQR9|A0A068TQR9_COFCA Uncharacterized protein OS=Coffea canephora GN=GSCOC_T00022756001 PE=3 SV=1	480	0	30	477	13	475	100.2	70.8	81	AT5G36110.1 | cytochrome P450%2C family 716%2C subfamily A%2C polypeptide 1 | Chr5:14195377-14197613 FORWARD LENGTH=477 | 201606	477	1e-138	33	476	35	473	99.6	42.4	63.9
Dlo_pri0002F.1_g01250.1	480	tr|A0A022RT17|A0A022RT17_ERYGU Uncharacterized protein OS=Erythranthe guttata GN=MIMGU_mgv1a005450mg PE=3 SV=1	483	0	1	477	1	480	100.6	72.7	84.4	AT5G36110.1 | cytochrome P450%2C family 716%2C subfamily A%2C polypeptide 1 | Chr5:14195377-14197613 FORWARD LENGTH=477 | 201606	477	1e-140	32	477	33	473	99.4	42.9	64.4
Dlo_pri0002F.1_g01270.1	298	tr|W9R7F3|W9R7F3_9ROSA Ribose-5-phosphate isomerase A OS=Morus notabilis GN=L484_025940 PE=4 SV=1	302	1e-131	55	293	59	297	101.3	60.4	70.8	AT5G44520.2 | NagB/RpiA/CoA transferase-like superfamily protein | Chr5:17934610-17936531 REVERSE LENGTH=326 | 201606	326	1e-103	55	281	73	300	109.4	46.6	63.1
Dlo_pri0002F.1_g01280.1	198	tr|A0A068UWI2|A0A068UWI2_COFCA CASP-like protein OS=Coffea canephora GN=GSCOC_T00036307001 PE=3 SV=1	256	1e-81	3	188	63	253	129.3	60.6	75.3	AT5G44550.1 | Uncharacterized protein family (UPF0497) | Chr5:17942100-17943174 REVERSE LENGTH=197 | 201606	197	3e-64	26	184	22	180	99.5	48.5	62.6
Dlo_pri0002F.1_g01290.1	149	tr|A0A067KSR6|A0A067KSR6_JATCU Uncharacterized protein OS=Jatropha curcas GN=JCGZ_09172 PE=4 SV=1	174	3e-23	89	149	112	174	116.8	33.6	36.9	AT4G20380.7 | LSD1 zinc finger family protein | Chr4:11005012-11006438 FORWARD LENGTH=189 | 201606	189	4e-14	94	149	133	189	126.8	30.9	34.2
Dlo_pri0002F.1_g01330.1	192	tr|M5WHS3|M5WHS3_PRUPE Uncharacterized protein OS=Prunus persica GN=PRUPE_ppa012421mg PE=4 SV=1	170	3e-60	76	188	1	115	88.5	47.9	52.6	AT1G32540.1 | lsd one like 1 | Chr1:11768253-11769591 FORWARD LENGTH=187 | 201606	187	1e-54	46	187	36	177	97.4	43.8	54.2
Dlo_pri0002F.1_g01410.1	234	tr|D7U8F6|D7U8F6_VITVI Putative uncharacterized protein OS=Vitis vinifera GN=VIT_10s0092g00360 PE=4 SV=1	215	4e-82	87	234	68	215	91.9	56.4	59.4	AT5G44560.2 | SNF7 family protein | Chr5:17946516-17948222 FORWARD LENGTH=202 | 201606	202	3e-78	87	234	49	202	86.3	50.4	56.8
Dlo_pri0002F.1_g01420.1	69	tr|A0A068UWG9|A0A068UWG9_COFCA Uncharacterized protein OS=Coffea canephora GN=GSCOC_T00036288001 PE=4 SV=1	68	4e-31	1	65	1	65	98.6	81.2	87	AT5G44560.3 | SNF7 family protein | Chr5:17946081-17947728 FORWARD LENGTH=156 | 201606	156	3e-31	1	57	1	57	226.1	72.5	81.2
Dlo_pri0002F.1_g01430.1	831	#	#	#	#	#	#	#	#	#	#	#	#	#	#	#	#	#	#	#	#
Dlo_pri0002F.1_g01460.1	207	tr|A0A067LBD2|A0A067LBD2_JATCU Uncharacterized protein OS=Jatropha curcas GN=JCGZ_15831 PE=4 SV=1	731	4e-28	5	136	540	715	353.1	38.6	44.9	AT1G16160.1 | wall associated kinase-like 5 | Chr1:5535913-5538269 FORWARD LENGTH=731 | 201606	731	3e-22	5	98	570	653	353.1	24.6	30.9
Dlo_pri0002F.1_g01480.1	710	tr|B9RE26|B9RE26_RICCO Kinase, putative OS=Ricinus communis GN=RCOM_1617430 PE=4 SV=1	743	0	1	659	7	682	104.6	54.8	70.4	AT1G16130.1 | wall associated kinase-like 2 | Chr1:5525634-5528047 FORWARD LENGTH=748 | 201606	748	0	2	707	13	743	105.4	45.4	64.1
Dlo_pri0002F.1_g01510.1	240	tr|M5WYQ4|M5WYQ4_PRUPE Uncharacterized protein (Fragment) OS=Prunus persica GN=PRUPE_ppa018374mg PE=4 SV=1	689	2e-22	73	182	2	108	287.1	22.1	30.4	AT1G16130.1 | wall associated kinase-like 2 | Chr1:5525634-5528047 FORWARD LENGTH=748 | 201606	748	4e-11	91	179	17	101	311.7	15.4	22.1
Dlo_pri0002F.1_g01550.1	110	tr|U5FIG8|U5FIG8_POPTR Uncharacterized protein OS=Populus trichocarpa GN=POPTR_0018s14510g PE=4 SV=1	738	5e-25	2	108	130	239	670.9	50	63.6	AT1G21270.1 | wall-associated kinase 2 | Chr1:7444997-7447345 FORWARD LENGTH=732 | 201606	732	7e-11	1	102	123	230	665.5	30.9	47.3
Dlo_pri0002F.1_g01610.1	125	tr|A0A061G7G5|A0A061G7G5_THECC VPS54 isoform 1 OS=Theobroma cacao GN=TCM_026923 PE=4 SV=1	1002	1e-31	14	88	928	1002	801.6	45.6	53.6	AT4G19490.2 | VPS54 | Chr4:10616017-10622934 FORWARD LENGTH=1034 | 201606	1034	7e-18	14	89	956	1032	827.2	29.6	43.2
Dlo_pri0002F.1_g01640.1	668	tr|F6I3H9|F6I3H9_VITVI Putative uncharacterized protein OS=Vitis vinifera GN=VIT_10s0092g00350 PE=4 SV=1	1041	0	11	663	283	970	155.8	79.3	87.7	AT4G19490.2 | VPS54 | Chr4:10616017-10622934 FORWARD LENGTH=1034 | 201606	1034	0	11	663	279	959	154.8	67.5	80.5
Dlo_pri0002F.1_g01680.1	329	tr|W9SA63|W9SA63_9ROSA Vacuolar protein sorting-associated protein 54 OS=Morus notabilis GN=L484_006454 PE=4 SV=1	995	1e-103	1	255	4	260	302.4	55.9	63.8	AT4G19490.2 | VPS54 | Chr4:10616017-10622934 FORWARD LENGTH=1034 | 201606	1034	3e-91	1	255	1	278	314.3	52.9	61.4
Dlo_pri0002F.1_g01710.1	601	tr|M1B2B1|M1B2B1_SOLTU CTP synthase OS=Solanum tuberosum GN=PGSC0003DMG400013634 PE=3 SV=1	601	0	1	600	1	600	100	80.7	89.4	AT3G12670.1 | CTP synthase family protein | Chr3:4020351-4024086 REVERSE LENGTH=591 | 201606	591	0	1	600	1	590	98.3	77	86.5
Dlo_pri0002F.1_g01740.1	129	tr|G0WLG3|G0WLG3_TOBAC Arp2/3 complex p35 subunit OS=Nicotiana tabacum GN=ARPC2 PE=2 SV=1	328	8e-61	1	112	1	112	254.3	69.8	80.6	AT1G30825.1 | Arp2/3 complex%2C 34 kD subunit p34-Arc | Chr1:10961106-10962999 FORWARD LENGTH=318 | 201606	318	1e-52	1	112	1	112	246.5	62	72.1
Dlo_pri0002F.1_g01780.1	147	tr|V4TMT4|V4TMT4_9ROSI Uncharacterized protein (Fragment) OS=Citrus clementina GN=CICLE_v100159131mg PE=4 SV=1	214	1e-84	1	141	17	157	145.6	81.6	89.1	AT1G30825.1 | Arp2/3 complex%2C 34 kD subunit p34-Arc | Chr1:10961106-10962999 FORWARD LENGTH=318 | 201606	318	8e-81	1	141	126	266	216.3	74.1	86.4
Dlo_pri0002F.1_g01810.1	987	tr|W6EKC0|W6EKC0_9ERIC CLAVATA1 OS=Rhododendron ovatum PE=2 SV=1	992	0	2	987	3	992	100.5	80.9	89.1	AT4G20270.1 | Leucine-rich receptor-like protein kinase family protein | Chr4:10949822-10952924 FORWARD LENGTH=992 | 201606	992	0	1	984	1	992	100.5	66.7	81
Dlo_pri0002F.1_g01820.1	110	#	#	#	#	#	#	#	#	#	#	#	#	#	#	#	#	#	#	#	#
Dlo_pri0002F.1_g01900.1	300	tr|A0A061EP91|A0A061EP91_THECC S-adenosyl-L-methionine-dependent methyltransferases superfamily protein OS=Theobroma cacao GN=TCM_021198 PE=4 SV=1	261	1e-140	1	253	1	253	87	63.3	73.3	AT3G13440.3 | S-adenosyl-L-methionine-dependent methyltransferases superfamily protein | Chr3:4378607-4379347 FORWARD LENGTH=246 | 201606	246	1e-120	1	224	1	224	82	54.7	63
Dlo_pri0002F.1_g01910.1	100	#	#	#	#	#	#	#	#	#	#	#	#	#	#	#	#	#	#	#	#
Dlo_pri0002F.1_g01920.1	205	tr|I3S2Z8|I3S2Z8_LOTJA Uncharacterized protein OS=Lotus japonicus PE=2 SV=1	223	2e-61	1	163	1	159	108.8	57.1	63.4	AT4G20260.5 | plasma-membrane associated cation-binding protein 1 | Chr4:10941593-10943120 FORWARD LENGTH=167 | 201606	167	1e-42	1	137	1	142	81.5	42.4	51.2
Dlo_pri0002F.1_g01930.1	520	tr|A0A067KG31|A0A067KG31_JATCU DNA helicase OS=Jatropha curcas GN=JCGZ_11001 PE=3 SV=1	838	0	1	520	341	838	161.2	79.2	86.2	AT5G44635.2 | minichromosome maintenance (MCM2/3/5) family protein | Chr5:18006431-18010542 REVERSE LENGTH=857 | 201606	857	0	1	520	339	857	164.8	71.3	84
Dlo_pri0002F.1_g01960.1	393	tr|A5BY30|A5BY30_VITVI DNA helicase OS=Vitis vinifera GN=VITISV_029723 PE=3 SV=1	807	0	1	328	1	328	205.3	69	78.6	AT5G44635.1 | minichromosome maintenance (MCM2/3/5) family protein | Chr5:18006431-18010542 REVERSE LENGTH=831 | 201606	831	0	6	329	5	329	211.5	63.6	75.1
Dlo_pri0002F.1_g01980.1	416	tr|B9T6X2|B9T6X2_RICCO Purine transporter, putative OS=Ricinus communis GN=RCOM_0274170 PE=4 SV=1	370	1e-167	53	382	12	341	88.9	58.4	68.3	AT1G30840.2 | purine permease 4 | Chr1:10974581-10975729 FORWARD LENGTH=382 | 201606	382	1e-132	44	390	4	367	91.8	50.2	63.2
Dlo_pri0002F.1_g01990.1	183	tr|D7SMS4|D7SMS4_VITVI Putative uncharacterized protein OS=Vitis vinifera GN=VIT_18s0089g01390 PE=4 SV=1	254	9e-56	55	181	56	171	138.8	50.3	58.5	AT5G44650.1 | death domain associated protein | Chr5:18013396-18015292 FORWARD LENGTH=280 | 201606	280	2e-45	89	181	104	196	153	37.2	47
Dlo_pri0002F.1_g02040.1	206	tr|A0A067KS28|A0A067KS28_JATCU Uncharacterized protein OS=Jatropha curcas GN=JCGZ_10999 PE=4 SV=1	270	2e-38	105	206	170	270	131.1	35.4	40.8	AT5G44650.1 | death domain associated protein | Chr5:18013396-18015292 FORWARD LENGTH=280 | 201606	280	4e-31	114	206	188	280	135.9	29.6	34.5
Dlo_pri0002F.1_g02050.1	470	tr|M1B2A7|M1B2A7_SOLTU Uncharacterized protein OS=Solanum tuberosum GN=PGSC0003DMG400013632 PE=4 SV=1	512	0	1	470	9	512	108.9	70.2	82.3	AT4G20170.1 | glycosyltransferase family protein (DUF23) | Chr4:10896810-10898794 FORWARD LENGTH=504 | 201606	504	0	1	470	16	504	107.2	61.7	74.9
Dlo_pri0002F.1_g02080.1	397	tr|K4BA82|K4BA82_SOLLC Uncharacterized protein OS=Solanum lycopersicum GN=Solyc02g082120.2 PE=4 SV=1	395	1e-164	1	380	1	380	99.5	64.7	73.6	AT5G44680.1 | DNA glycosylase superfamily protein | Chr5:18024461-18025893 REVERSE LENGTH=353 | 201606	353	1e-122	1	380	1	344	88.9	50.6	62.2
Dlo_pri0002F.1_g02090.1	919	tr|K4BA80|K4BA80_SOLLC Uncharacterized protein OS=Solanum lycopersicum GN=Solyc02g082100.2 PE=4 SV=1	1078	1e-103	1	919	61	1078	117.3	37.4	54.5	AT2G34920.2 | RING/U-box superfamily protein | Chr2:14728375-14730816 REVERSE LENGTH=666 | 201606	666	7e-44	617	919	434	664	72.5	12.1	16.5
Dlo_pri0002F.1_g02100.1	1255	tr|A0A0A0LRA0|A0A0A0LRA0_CUCSA Uncharacterized protein OS=Cucumis sativus GN=Csa_1G051820 PE=4 SV=1	1261	0	2	1254	6	1260	100.5	69.2	82.1	AT4G20140.1 | Leucine-rich repeat transmembrane protein kinase | Chr4:10884220-10888045 FORWARD LENGTH=1249 | 201606	1249	0	31	1249	24	1248	99.5	64.5	78.6
Dlo_pri0002F.1_g02110.1	341	tr|M5WRZ9|M5WRZ9_PRUPE Peroxidase OS=Prunus persica GN=PRUPE_ppa023679mg PE=3 SV=1	351	1e-157	36	340	43	349	102.9	62.2	73.6	AT1G30870.1 | Peroxidase superfamily protein | Chr1:10991535-10992885 FORWARD LENGTH=349 | 201606	349	1e-125	43	340	48	345	102.3	51.6	64.8
Dlo_pri0002F.1_g02120.1	116	tr|V7CNN2|V7CNN2_PHAVU Uncharacterized protein OS=Phaseolus vulgaris GN=PHAVU_002G187600g PE=4 SV=1	112	3e-30	1	114	1	109	96.6	62.9	76.7	#	#	#	#	#	#	#	#	#	#
Dlo_pri0002F.1_g02130.1	130	tr|F6HEY4|F6HEY4_VITVI Putative uncharacterized protein OS=Vitis vinifera GN=VIT_01s0011g01020 PE=4 SV=1	901	2e-28	3	126	768	892	693.1	50.8	63.8	AT3G07040.1 | NB-ARC domain-containing disease resistance protein | Chr3:2226244-2229024 REVERSE LENGTH=926 | 201606	926	1e-13	3	130	789	915	712.3	32.3	51.5
Dlo_pri0002F.1_g02140.1	218	tr|F6HEY4|F6HEY4_VITVI Putative uncharacterized protein OS=Vitis vinifera GN=VIT_01s0011g01020 PE=4 SV=1	901	7e-53	9	216	552	760	413.3	51.8	67.4	AT3G07040.1 | NB-ARC domain-containing disease resistance protein | Chr3:2226244-2229024 REVERSE LENGTH=926 | 201606	926	2e-21	13	218	579	783	424.8	30.3	53.2
[truncated: 39,170 more rows]
