# Supplementary material for: The persimmon genome reveals clues to the evolution of a lineage-specific sex determination system in plants
Source: PLoS Genet. 2020 Feb 18;16(2):e1008566. doi: 10.1371/journal.pgen.1008566 (PMC7048303; doi:10.1371/journal.pgen.1008566)
Supplement: S2 Dataset — For each paralog pair, the r and t-test p-values are indicated, in addition to the RPKM values at each of the 16 expression time points selected. (XLSX) [file pgen.1008566.s027.xlsx]

## Sheet: Pearson
	RPKM values																		RPKM values
paralog-1	Male bud-Jun	Male bud-July	Male bud-Aug	Male bud-Oct	Male bud Jan	Male flower developing	Male flower maturing	Female bud-Jun	Female bud-July	Female bud-Aug	Female bud-Oct	Female bud Jan	Female flower developing	Female flower maturing	Female fruit-Jun	Female fruit-July		paralog-2	Male bud-Jun	Male bud-July	Male bud-Aug	Male bud-Oct	Male bud Jan	Male flower developing	Male flower maturing	Female bud-Jun	Female bud-July	Female bud-Aug	Female bud-Oct	Female bud Jan	Female flower developing	Female flower maturing	Female fruit-Jun	Female fruit-July		r-value in Pearson correlation in paralog pair	p-value
Dlo_pri0082F.1_g00600.1	82.24	12.3761	26.74	214.917	56.4718	310.637	255.975	65.2511	18.6291	36.4748	181.216	55.7412	289.687	389.445	96.7139	110.436		Dlo_pri0000F.1_g00570.1	31.3311	0	7.83416	36.3613	29.3643	122.956	134.974	20.7346	5.74398	21.1697	34.3976	33.7203	112.969	177.003	46.6192	64.2324		0.923309	3.40985e-07
Dlo_pri0082F.1_g02620.1	9.19381	18.5017	2.52715	12.5169	14.3485	11.1778	4.75367	6.59738	8.703	3.47483	10.1397	8.23798	11.136	9.98497	11.3557	5.87255		Dlo_pri0000F.1_g01330.1	13.7975	10.2615	10.321	6.21342	3.19244	27.8975	16.3133	7.05675	14.4806	7.56061	3.21968	2.50414	30.8814	18.5306	7.92889	9.77113		0.0414179	0.878953
Dlo_pri0082F.1_g02870.1	19.6573	8.84865	15.8222	57.7468	63.9153	46.6552	31.5447	10.8181	14.9843	26.8457	61.5248	56.1436	17.7531	38.5707	56.7344	60.4116		Dlo_pri0000F.1_g01510.1	2.5959	28.5455	3.30827	12.7323	21.8802	9.92937	20.4747	2.42353	37.597	6.87328	13.0567	19.228	7.63613	21.7255	17.7288	17.4372		0.115883	0.669105
Dlo_pri0082F.1_g02930.1	18.2376	22.2831	19.59	51.7718	50.6374	36.7154	31.3456	15.6645	7.54684	25.8827	48.55	52.5466	23.2475	22.2013	19.9287	53.1659		Dlo_pri0000F.1_g01540.1	5.41325	5.78727	3.44938	10.9021	12.2119	18.1176	13.3824	6.19091	9.80016	6.01982	9.7329	7.87909	10.4499	7.20753	10.6561	15.5964		0.493575	0.0520209
Dlo_pri0082F.1_g03540.1	2.25196	3.85209	2.00896	1.72777	5.83581	22.8493	8.16521	1.17736	10.8719	1.66954	2.22392	5.83815	20.094	15.3518	6.71286	5.25981		Dlo_pri0000F.1_g01990.1	8.12716	15.0291	0.559861	0.589832	0.304937	165.913	11.5843	5.16771	12.7251	0	0.471559	0.48258	192.979	91.7152	34.2206	11.3408		0.919624	4.68911e-07
Dlo_pri0001F.1_g00250.1	4.93874	11.5199	7.72449	17.5678	22.4388	15.8176	31.4482	7.33537	0	8.98714	18.892	17.6567	13.8675	27.7376	15.9087	6.4851		Dlo_pri0000F.1_g02860.1	8.57656	17.2595	22.8247	25.6433	22.996	40.5245	40.7421	7.58316	12.1781	16.831	26.319	19.5078	40.6878	33.3176	31.9218	15.1945		0.711714	0.00198619
Dlo_pri0001F.1_g00290.1	3.00335	3.95182	10.8937	35.9817	30.576	19.534	12.1842	1.81176	4.46134	4.79573	39.6781	33.2964	20.6143	49.2164	29.6256	23.998		Dlo_pri0000F.1_g02890.1	0.439306	3.75727	0.559861	0.0842618	0	1.23816	5.79216	0.57419	6.36256	0	0.660183	0.289548	0.753823	0	0	0.270018		-0.455005	0.0765834
Dlo_pri0117F.1_g01850.1	0.45761	7.82765	0	0	0.423524	0	24.8882	0.598115	4.41845	0.678516	0.392966	0.201075	0	19.4973	1.54425	0.281269		Dlo_pri0000F.1_g03120.1	6.98353	0	24.7221	16.6692	37.3438	6.56088	35.8075	6.08517	0	12.6558	16.6583	32.7315	10.6518	82.6515	4.36419	4.2924		0.59578	0.014878
Dlo_pri0001F.1_g01180.1	21.0606	18.7144	39.0401	35.3593	17.2136	50.1074	115.399	20.7346	21.1273	24.333	44.8614	14.4219	46.9334	136.347	68.6097	62.0343		Dlo_pri0000F.1_g03440.1	3.26964	23.3037	2.43069	2.61308	3.90871	9.98323	8.08305	0.712259	31.57	6.06003	2.69077	2.15503	9.35086	7.5459	3.9844	4.01935		-0.0982159	0.717447
Dlo_pri0060F.1_g01060.1	19.2798	4.45662	24.5705	56.6691	72.8214	98.3973	51.527	20.4319	30.1873	30.5184	58.8417	66.8567	109.978	67.1589	56.4159	48.0415		Dlo_pri0000F.1_g03440.1	3.26964	23.3037	2.43069	2.61308	3.90871	9.98323	8.08305	0.712259	31.57	6.06003	2.69077	2.15503	9.35086	7.5459	3.9844	4.01935		-0.205067	0.44613
Dlo_pri0001F.1_g02160.1	15.5656	18.3626	28.0457	42.6219	38.0025	60.5114	195.499	12.6279	10.3651	40.5885	55.7716	35.3771	57.1035	65.1766	16.6036	20.1245		Dlo_pri0000F.1_g03770.1	1.59822	18.2256	1.35787	3.26986	2.21876	0	1.75602	1.39262	10.2877	1.57983	8.69218	5.38401	0	2.26983	0	0		-0.185978	0.490432
Dlo_pri0001F.1_g02360.1	0	9.04528	0	0	0	0	0	0.691155	0	0.784063	0	0	0	0	0	0.325022		Dlo_pri0000F.1_g03820.1	1.06548	18.2256	0	1.02183	1.7257	0	0	0.696312	15.4316	0	0.686224	3.27722	0	1.13492	3.8952	0		0.711322	0.00200285
Dlo_pri0088F.1_g02990.1	0.318693	27.257	0.812298	0	1.17982	2.69465	0	0.416544	52.3113	5.19792	0.547346	1.68041	7.65601	0	0.53773	1.1753		Dlo_pri0000F.1_g04710.1	3.63546	67.8396	10.5298	24.2155	42.5171	28.876	58.2819	1.72789	31.911	18.1315	22.5628	41.0975	38.5636	45.0604	8.36469	8.32868		0.307503	0.246628
Dlo_pri0001F.1_g03580.1	128.25	23.7879	72.2699	156.664	240.111	644.538	250.586	131.476	19.3953	84.7705	165.398	273.347	615.133	286.711	203.012	66.7666		Dlo_pri0000F.1_g05140.1	150.954	57.2397	190.958	841.663	180.659	745.07	492.06	150.65	39.4899	186.889	906.29	245.877	731.149	521.187	143.245	147.402		0.606566	0.012732
Dlo_pri0001F.1_g04110.1	1.84225	3.93907	0.293475	0.176678	0.852513	18.1729	1.89763	3.00987	17.7878	0.341447	0	1.11305	16.5963	16.189	8.41866	5.66167		Dlo_pri0000F.1_g05460.1	1.37044	10.6554	6.50972	2.00728	14.6437	6.67157	3.90124	2.27972	15.6381	7.01963	2.40717	14.8353	8.12366	4.77734	2.52255	3.67564		0.198955	0.46009
Dlo_pri0036F.1_g02510.1	5.86744	16.7276	2.49253	7.50276	9.95571	8.26851	1.61169	2.55633	9.44216	7.2499	2.51929	3.86725	10.0682	6.24981	7.15009	5.40961		Dlo_pri0000F.1_g05620.1	5.41325	28.9363	10.1326	7.91701	19.1007	10.0123	11.4308	3.97987	21.2337	14.7987	8.93393	19.772	23.222	13.3339	17.887	16.9481		0.72228	0.00157786
Dlo_pri0001F.1_g04570.1	28.9089	40.3674	94.9874	156.238	933.44	847.48	269.987	24.1618	18.9884	90.1025	168.794	795.167	924.627	325.524	154.74	135.744		Dlo_pri0000F.1_g05900.1	0.596551	37.4157	1.26709	0	0.0920191	2.80223	2.29407	0.779715	28.7999	3.83296	0	0.17475	0.68243	1.69447	2.46048	0.611113		-0.325531	0.218564
Dlo_pri0001F.1_g04650.1	0	0	0	0	0	0	0	0	0	0	0	0	0	0	0	0		Dlo_pri0000F.1_g05910.1	0	109.353	0	0	0	0	0	0	0	1.57983	0	0	7.31321	0	0	0		NA	NA
Dlo_pri0000F.1_g05970.1	25.6621	59.8585	7.43279	18.7042	9.39227	11.1778	8.84322	24.6986	49.5559	13.4905	15.526	8.91826	14.4113	8.44882	24.5364	32.2632		Dlo_pri0000F.1_g05950.1	10.2869	18.2029	24.9764	33.1342	52.2813	40.74	30.1075	7.41811	23.1186	24.3254	35.1444	54.7473	36.825	31.5493	39.153	39.2994		-0.445499	0.0837438
Dlo_pri0001F.1_g05150.1	7.46533	15.9623	13.0817	29.5329	28.0688	10.5203	30.759	4.2689	0	13.8364	21.4359	33.2128	16.0126	22.8615	32.5403	18.9277		Dlo_pri0000F.1_g06050.1	15.4778	10.8063	37.4376	60.4653	46.3365	11.5735	53.1001	16.1015	9.1497	28.5697	59.5396	45.8024	8.6723	29.6083	78.3468	46.596		0.806487	0.000160583
Dlo_pri0100F.1_g03340.1	0	30.0274	0.745716	0.673404	0	0	0	1.5296	11.2996	0	0	0.257112	0	0	0	0		Dlo_pri0000F.1_g06360.1	1.9444	9.50283	1.76999	1.27868	1.9281	3.9144	1.83118	1.81529	10.7281	5.35421	0.954128	1.70875	3.81311	3.55048	5.46797	7.17071		0.678579	0.00385326
Dlo_pri0225F.1_g01090.1	4.04079	48.6397	14.4953	4.07619	1.80064	2.95263	1.23326	2.93415	23.1204	8.21048	2.89164	1.97281	3.59528	1.59412	11.4475	7.17501		Dlo_pri0000F.1_g07720.1	2.68373	22.9533	5.81434	1.85313	1.61449	2.26918	1.32692	3.85851	5.18254	5.9689	1.95892	0.471695	14.7364	0	4.22637	4.45377		0.794128	0.000239113
Dlo_pri0000F.1_g10390.1	1.95284	29.6927	4.42443	0	0.10041	3.05776	9.29782	1.41802	23.0458	5.14765	0.18633	0.0953425	3.72329	20.3388	1.34242	2.13388		Dlo_pri0000F.1_g10500.1	0	44.1366	1.09611	0	0	0	0	0	58.1319	2.55057	0	0	0	0	0	0		0.803589	0.000176726
Dlo_pri0279F.1_g01460.1	0	31.9663	0.952643	0	0	1.05341	0.615985	0	57.7405	1.66254	0	0	1.28268	0	0	0.689182		Dlo_pri0000F.1_g10530.1	0.528794	27.1358	0.673906	1.52139	1.71292	0.745187	2.17876	0	35.7403	3.92032	1.36228	1.39412	1.81476	2.25302	1.33835	2.27515		0.986154	2.52231e-12
Dlo_pri0000F.1_g12070.1	2.30281	39.3907	8.07057	3.09186	2.93051	3.24517	13.2834	3.00987	16.6761	10.2434	4.2022	2.27669	3.95149	15.9437	9.71384	14.1542		Dlo_pri0000F.1_g12000.1	0.454696	23.3334	9.27158	4.18625	2.52496	0	5.99507	0.594305	48.2933	6.06775	7.22357	3.5963	3.12092	2.90596	5.88192	5.58954		0.565025	0.0225698
Dlo_pri0018F.1_g05290.1	8.19198	26.691	2.48572	2.39432	1.80518	5.49728	6.42914	5.60855	33.8989	2.89204	3.34988	1.02845	8.03254	4.98619	15.5775	7.67264		Dlo_pri0000F.1_g13100.1	7.59438	0	2.58092	12.2359	6.56011	11.4156	0.83442	7.27918	4.88849	1.5014	16.0865	6.00658	10.4252	4.31429	8.54267	11.2029		-0.280764	0.292189
Dlo_pri0610F.1_g00060.1	0.806635	89.6863	1.54199	0	0	3.41018	0	0	58.4134	3.58809	0	0	11.0731	0	2.26839	0.247898		Dlo_pri0000F.1_g14630.1	0	118.466	2.71574	0	0	6.00598	0	0.696312	118.309	2.36974	0	0	0	0	2.69668	1.30979		0.968727	7.22103e-10
Dlo_pri0001F.1_g00940.1	0.375722	12.8538	0.957656	1.15306	2.60802	2.1179	0	0	7.25556	2.22839	1.93588	2.97168	3.8683	0	5.28296	2.5403		Dlo_pri0001F.1_g00900.1	20.5551	23.7571	30.0898	82.2618	50.0022	31.3152	48.984	21.7835	24.1381	30.0659	78.3578	54.6799	40.0377	28.9956	27.3399	29.3658		-0.240207	0.370195
Dlo_pri0035F.1_g00530.1	12.7315	19.4445	11.5895	23.4169	17.0961	15.6988	9.92933	9.3603	34.0249	15.3379	20.2553	18.9804	10.9232	15.2563	15.9196	12.2271		Dlo_pri0001F.1_g04650.1	0	0	0	0	0	0	0	0	0	0	0	0	0	0	0	0		NA	NA
Dlo_pri0393F.1_g00780.1	0	5.98585	0	0	0	0	0	0	0	2.07546	0	0	0	0	0.196816	0		Dlo_pri0001F.1_g05410.1	0.542869	51.0732	0.345922	0	0	6.12016	0	0	55.0374	4.42713	0	0.119269	3.72612	0	0.915982	2.83622		0.607182	0.0126172
Dlo_pri0017F.1_g05790.1	1.91094	9.3393	0.695812	0.209446	0.631642	16.927	1.57471	1.42724	3.95379	0.404775	0.351641	0.119953	17.3322	16.8653	8.06081	1.59404		Dlo_pri0001F.1_g06220.1	2.42364	26.3821	2.52715	0	0.203919	22.9766	3.63127	1.72789	19.1466	2.94024	0	0	14.3668	18.7752	12.3921	3.38564		0.81034	0.00014103
Dlo_pri0017F.1_g05940.1	12.3555	15.6553	10.4974	47.5728	74.5402	38.6924	18.1005	12.5604	13.2553	16.9629	40.4755	70.1751	15.7046	24.3716	16.472	22.7828		Dlo_pri0001F.1_g06360.1	27.8095	63.7529	27.0374	121.748	179.635	83.2275	83.1605	24.7317	24.9137	37.4083	128.391	210.126	56.0826	105.661	69.4975	82.8218		0.936932	8.99902e-08
Dlo_pri0079F.1_g01300.1	8.52041	51.208	1.46738	0.441695	0.426256	1.29807	0	4.81579	46.693	1.70723	0.0988753	0.303558	1.5806	0.981154	11.6566	7.36017		Dlo_pri0001F.1_g07060.1	8.86186	50.5288	0	1.13318	0.68348	1.38759	0	6.43489	47.5364	8.02989	1.26833	0.216329	0	0	18.5523	9.6834		0.988705	6.10374e-13
Dlo_pri0001F.1_g07310.1	18.807	11.3276	34.0954	59.1396	336.11	118.331	65.2659	15.5798	11.5093	38.4904	71.5388	216.664	122.269	74.2054	168.573	115.353		Dlo_pri0001F.1_g07190.1	0.69308	17.7832	1.76655	0.132937	0.801817	2.9301	7.99585	0	33.4601	1.02766	0	0.304541	4.75714	5.16773	5.26245	2.13		-0.325668	0.218359
Dlo_pri0017F.1_g06640.1	36.8194	9.06206	63.6335	180.721	228.67	282.203	158.035	41.3731	7.67285	53.808	198.75	244.773	250.447	200.326	156.356	95.815		Dlo_pri0001F.1_g07260.1	1.51888	8.66038	2.58092	0.776882	0	17.1234	7.50978	1.32349	24.4425	0.750699	3.0434	0.222466	19.1129	10.7857	8.82742	12.7588		0.0434393	0.873089
Dlo_pri0924F.1_g00210.1	2.44059	20.8737	0	4.91527	0	0	0	3.18994	5.89126	0.904689	2.61977	2.681	0	0	10.6382	4.87532		Dlo_pri0001F.1_g08010.1	12.9795	38.6123	9.34945	29.4417	27.9425	8.74784	14.881	14.7519	24.5198	7.11235	26.8957	32.8555	10.6518	11.4209	23.4873	18.9039		0.66601	0.0048528
Dlo_pri0137F.1_g02280.1	0.709145	12.1303	4.21749	1.08815	0.218774	3.33113	11.6874	1.85376	29.6709	1.75246	0.304484	0.623199	3.24493	10.575	6.51449	0.290582		Dlo_pri0001F.1_g08880.1	16.4921	32.2406	57.9493	86.6742	167.682	227.097	147.164	16.6288	31.8478	82.4431	111.276	176.922	177.074	238.909	34.9826	36.0581		-0.135453	0.616951
Dlo_pri0355F.1_g00910.1	6.48975	11.8096	15.8375	20.2872	22.4918	6.2267	25.4877	10.4676	21.3316	17.812	25.4341	22.2061	5.68648	34.1221	16.7747	20.7083		Dlo_pri0001F.1_g11000.1	1.23614	31.7172	0.590762	3.26013	6.29235	1.3065	4.07457	2.22157	20.8872	4.58219	3.18456	5.9069	3.18172	8.22937	6.60485	2.94419		0.0661505	0.807693
Dlo_pri0355F.1_g01230.1	12.9905	14.5371	17.0196	33.719	32.754	22.2415	18.0081	14.7576	16.4114	21.7818	31.7982	36.1155	12.4996	30.2606	24.3771	25.4462		Dlo_pri0001F.1_g12200.1	2.82114	10.4907	1.40687	2.0233	3.6327	7.25981	13.3421	2.56511	11.8433	0.727482	1.84329	7.27601	13.0494	26.1304	23.0417	13.0427		0.0174947	0.948726
Dlo_pri0112F.1_g02730.1	113.192	18.1803	147.641	566.185	294.281	239.144	229.76	118.079	17.1037	163.107	618.579	326.831	254.719	253.59	330.769	167.89		Dlo_pri0002F.1_g01210.1	6.86887	54.5514	3.75164	7.15212	7.94653	23.508	3.23445	4.1683	23.6865	3.63741	14.641	3.23378	19.3637	4.18086	9.6582	7.08681		-0.311692	0.239915
Dlo_pri0540F.1_g00010.1	106.036	8.93497	111.17	304.375	155.425	167.831	134.297	112.65	15.1305	94.4892	327.222	172.369	121.899	111.277	188.61	131.955		Dlo_pri0002F.1_g01210.1	6.86887	54.5514	3.75164	7.15212	7.94653	23.508	3.23445	4.1683	23.6865	3.63741	14.641	3.23378	19.3637	4.18086	9.6582	7.08681		-0.377074	0.149941
Dlo_pri0061F.1_g01530.1	11.1253	19.8233	11.8152	53.7032	20.0569	10.452	12.9877	9.99706	4.47583	15.1212	43.2901	20.0631	13.5223	28.6382	41.7148	16.6679		Dlo_pri0002F.1_g02310.1	58.7017	29.7832	99.2192	439.783	133.29	124.085	79.9386	63.396	16.8117	113.225	450.265	143.067	139.996	66.2364	132.483	91.2722		0.801313	0.000190334
Dlo_pri0061F.1_g01990.1	11.4021	11.3066	9.6874	34.992	7.7999	9.31483	3.81284	10.7993	22.3377	7.84063	40.3009	9.43935	5.67112	4.57645	3.90352	4.06277		Dlo_pri0002F.1_g02490.1	71.8728	49.8413	60.6516	151.643	243.155	179.301	126.457	75.5333	23.4448	87.1271	145.542	265.238	143.329	153.113	194.471	119.694		-0.115888	0.669091
Dlo_pri0061F.1_g01990.1	11.4021	11.3066	9.6874	34.992	7.7999	9.31483	3.81284	10.7993	22.3377	7.84063	40.3009	9.43935	5.67112	4.57645	3.90352	4.06277		Dlo_pri0002F.1_g02560.1	77.6577	24.7523	47.3328	106.21	168.299	80.2083	79.4954	92.6754	13.9718	73.6649	123.848	159.594	100.977	89.3977	75.6892	118.885		0.0278878	0.918343
Dlo_pri0063F.1_g01680.1	67.4359	40.5536	258.832	114.29	90.3278	37.1218	138.926	57.8427	27.9781	239.429	120.004	79.9818	47.9137	85.86	135.564	56.1832		Dlo_pri0002F.1_g04100.1	30.4728	10.9353	47.7971	165.291	114.389	29.4293	14.0481	28.131	4.11509	60.9814	132.945	102.156	29.2528	25.8761	44.7049	46.7595		0.233359	0.384399
Dlo_pri0398F.1_g00450.1	59.2061	14.5371	109.028	211.365	133.45	146.11	124.656	42.9503	10.9409	98.708	202.153	140.906	133.19	113.456	56.8799	53.1062		Dlo_pri0002F.1_g04970.1	119.868	11.4123	61.5018	293.984	197.489	471.348	212.216	104.933	23.6201	60.3436	324.847	247.814	471.668	257.255	42.9023	84.0652		0.74676	0.000888653
Dlo_pri0398F.1_g00500.1	65.3375	10.3484	51.2711	92.2506	69.2892	132.144	133.108	47.0483	8.76201	39.9175	107.929	74.0331	139.106	154.012	110.414	62.4703		Dlo_pri0002F.1_g04970.1	119.868	11.4123	61.5018	293.984	197.489	471.348	212.216	104.933	23.6201	60.3436	324.847	247.814	471.668	257.255	42.9023	84.0652		0.759272	0.000646405
Dlo_pri0016F.1_g03000.1	1.95047	266.91	2.48572	0	0	3.29837	0	1.5296	146.895	19.6659	0.167494	0	10.7101	0.831032	3.51043	3.83632		Dlo_pri0002F.1_g04970.1	119.868	11.4123	61.5018	293.984	197.489	471.348	212.216	104.933	23.6201	60.3436	324.847	247.814	471.668	257.255	42.9023	84.0652		-0.4318	0.0948901
Dlo_pri0390F.1_g00130.1	0	25.308	1.41416	0	0	0	0	0	10.7142	0.548438	0	0	3.80817	0	1.04017	0.227347		Dlo_pri0002F.1_g05080.1	0.435288	7.44581	0	0	0	0	0	0	58.8408	0.645418	0	0	1.49386	0	0.24482	0		0.439198	0.0887468
Dlo_pri0539F.1_g00470.1	0	31.0452	1.54199	0	0.559913	0	0.997061	0	5.84134	1.79404	0	0.265828	0	0	0	0.371847		Dlo_pri0002F.1_g05120.1	6.33614	45.1595	5.11411	29.3296	81.6587	5.65504	9.22429	4.96895	61.1785	11.587	19.5879	59.9049	2.17449	4.49937	6.65216	7.78898		0.308941	0.24431
Dlo_pri0149F.1_g01430.1	2.24488	15.3599	6.29403	19.4624	20.3611	10.1233	12.5793	5.28146	13.0052	3.32857	18.892	19.7281	10.7858	15.3035	21.2116	15.1779		Dlo_pri0002F.1_g05180.1	4.52454	17.1988	8.32891	20.4424	17.2154	4.25071	6.62835	5.25667	4.85407	14.1628	23.744	23.4153	3.4506	2.14196	17.8133	7.72499		0.627099	0.00932169
Dlo_pri0410F.1_g00320.1	3.39939	13.4188	6.66501	8.82743	13.7948	10.318	15.0837	3.4178	17.6738	8.1422	10.3294	14.2476	8.07668	6.68478	13.6777	7.7148		Dlo_pri0002F.1_g05180.1	4.52454	17.1988	8.32891	20.4424	17.2154	4.25071	6.62835	5.25667	4.85407	14.1628	23.744	23.4153	3.4506	2.14196	17.8133	7.72499		0.372274	0.155621
Dlo_pri0077F.1_g00660.1	40.1184	10.0918	33.8346	111.351	121.765	394.087	124.46	40.0984	22.786	34.1165	100.314	121.323	494.034	133.226	27.2094	42.0648		Dlo_pri0002F.1_g06090.1	176.993	20.1837	87.9698	261.177	132.958	483.879	267.394	155.767	11.393	99.7251	264.716	134.544	540.603	300.387	76.651	47.5042		0.914834	6.94099e-07
Dlo_pri0077F.1_g00650.1	41.4222	19.3827	72.8461	168.174	97.4732	207.233	105.411	36.8616	21.8818	79.5264	161.149	104.891	208.697	153.688	93.7554	82.8031		Dlo_pri0002F.1_g06110.1	10.5854	6.62448	19.5774	65.5162	85.9026	68.4009	45.5295	8.43633	13.7108	21.0549	67.178	98.5842	68.6688	30.2508	35.5038	32.3729		0.689216	0.00314324
Dlo_pri0075F.1_g03420.1	3.28217	28.0716	12.2	11.9613	5.44253	2.31265	1.80311	6.43489	68.6637	12.1665	9.74737	7.57151	8.44802	3.49606	5.23034	9.07819		Dlo_pri0002F.1_g06660.1	27.4076	119.931	11.3722	8.80235	4.12936	7.18573	5.25238	34.9897	73.8512	12.286	10.6732	5.60137	19.6869	4.07354	6.45276	12.1448		0.680507	0.00371585
Dlo_pri0108F.1_g02530.1	1.19477	20.437	1.14198	0.286455	1.38221	0.841843	1.47682	0.585602	18.746	3.10017	0.256497	1.11559	4.10029	3.18157	3.27588	1.28513		Dlo_pri0002F.1_g06900.1	8.9406	21.1754	9.81644	10.2892	20.7502	44.1943	8.16092	6.11252	13.2809	9.78946	10.5715	14.8075	40.124	31.3534	20.5781	17.8386		0.0648978	0.811273
Dlo_pri0108F.1_g01940.1	0	7.82765	0	0	0	0	0	0.598115	8.83689	2.71407	0.196483	0	0	0	2.31638	2.53142		Dlo_pri0002F.1_g07300.1	0.37771	45.2264	4.81362	0.724473	0	0	0	0	21.8818	5.04041	0	0.331933	0	0	0.424873	0.464317		0.859377	1.994e-05
Dlo_pri0000F.1_g03530.1	1.64921	24.1805	14.4123	7.5919	2.61662	0	4.65953	3.38734	18.1988	8.03471	6.06958	8.2819	0.808556	3.01146	3.18024	2.31699		Dlo_pri0002F.1_g07430.1	0	11.2029	1.66931	0	0	0	0	0	31.6182	4.85544	0.281205	0.287777	0	0	0	0		0.696592	0.00271595
Dlo_pri0108F.1_g01660.1	6.4035	14.199	19.1929	18.7419	11.9079	12.0319	10.9445	4.95978	20.6096	19.1653	15.9367	14.3291	15.0577	12.6311	36.0154	23.834		Dlo_pri0002F.1_g07500.1	0.775948	0	1.48333	1.78598	0.179537	3.28044	0.63942	0.507097	3.74607	1.15053	2.16559	0.681906	0	1.65303	8.51017	1.90774		0.777807	0.000389224
Dlo_pri0108F.1_g01660.1	6.4035	14.199	19.1929	18.7419	11.9079	12.0319	10.9445	4.95978	20.6096	19.1653	15.9367	14.3291	15.0577	12.6311	36.0154	23.834		Dlo_pri0002F.1_g07600.1	0.305074	52.1843	5.0543	2.92576	2.82349	0	1.00558	0.398743	35.3476	4.0711	2.61977	3.4853	0	2.59964	11.3245	5.06284		0.209567	0.435992
Dlo_pri0106F.1_g02140.1	8.75289	33.0556	11.5895	13.3873	5.57595	37.4848	16.4864	10.2518	13.1709	12.1355	18.8398	3.99588	40.1819	33.1764	32.5424	41.9914		Dlo_pri0002F.1_g08060.1	8.75246	18.7144	16.0343	17.4873	7.04575	9.76452	14.1244	8.93734	30.8106	15.8165	16.6762	6.36968	12.2027	22.7244	31.5871	24.1525		0.413366	0.111501
Dlo_pri0106F.1_g01890.1	22.7218	72.5127	36.5206	19.7095	36.6444	70.2529	60.0842	27.7036	81.862	38.2161	22.2787	30.5481	48.8821	105.841	21.6489	33.6641		Dlo_pri0002F.1_g08190.1	26.4523	17.403	29.8216	27.0598	27.6991	81.2448	50.303	26.8171	44.2055	27.9078	29.268	33.3049	68.0858	82.7222	18.1202	19.3855		0.693347	0.00289774
Dlo_pri0106F.1_g00970.1	47.0381	37.864	54.3043	283.616	557.495	499.102	214.33	57.1408	5.34324	41.0266	320.057	583.342	573.548	241.676	49.7991	42.5174		Dlo_pri0002F.1_g08890.1	9.96101	0	24.6838	97.8645	95.2633	131.014	82.9957	7.95631	16.0297	27.8981	98.1319	90.4557	189.917	64.8398	50.1103	31.2928		0.873842	9.70877e-06
Dlo_pri0036F.1_g00610.1	30.9898	0	35.2625	114.211	63.765	101.38	93.9402	18.0825	10.6865	22.9749	97.6567	63.708	66.4708	95.4913	67.54	18.3675		Dlo_pri0002F.1_g08890.1	9.96101	0	24.6838	97.8645	95.2633	131.014	82.9957	7.95631	16.0297	27.8981	98.1319	90.4557	189.917	64.8398	50.1103	31.2928		0.727096	0.00141595
Dlo_pri0004F.1_g01050.1	5.94893	37.7964	3.24919	5.54222	8.10141	4.79049	2.80127	3.77667	9.84682	4.78839	4.45174	6.9457	6.41647	4.34511	12.7143	4.28332		Dlo_pri0004F.1_g01400.1	6.66281	24.4223	19.1052	23.3686	28.41	12.7427	14.1184	4.04325	27.5711	10.9377	20.1277	26.7671	17.1495	20.2772	35.734	14.7722		0.382415	0.143789
Dlo_pri0053F.1_g04170.1	56.9923	5.02516	86.4847	215.249	369.093	156.489	273.556	74.4911	8.5096	73.1793	255.302	385.319	112.918	166.473	197.613	182.193		Dlo_pri0004F.1_g01740.1	61.6122	10.1337	45.6774	122.835	236.042	137.751	188.44	59.6228	20.0205	45.6774	122.987	220.485	129.104	237.268	218.079	77.196		0.823844	8.73732e-05
Dlo_pri0053F.1_g04500.1	15.2248	5.78727	15.5222	45.4255	47.4387	21.9318	18.4007	21.226	3.26672	11.0363	59.7048	49.5045	18.5776	20.9018	67.3615	34.936		Dlo_pri0004F.1_g02420.1	3.90094	6.67275	0.994288	7.9312	0.722074	1.09946	3.85748	4.58881	3.76654	2.31363	2.51241	0.171408	0	6.64825	3.29103	4.55563		-0.134564	0.619285
Dlo_pri0006F.1_g08440.1	67.2311	20.9095	33.6492	65.274	55.8877	210.158	400.504	85.3173	44.8503	33.3495	76.3135	49.6297	203.042	267.7	138.602	83.3981		Dlo_pri0004F.1_g02560.1	70.2358	9.84769	79.2384	95.1852	79.9231	121.694	174.582	84.2763	16.6761	70.8503	100.358	81.2018	142.254	116.512	21.0466	83.8634		0.74011	0.00104494
Dlo_pri0430F.1_g00580.1	6.15407	631.61	10.98	22.8996	19.65	71.1139	62.8836	4.82617	600.147	34.6745	17.4396	18.1175	71.8081	60.3071	22.152	15.1303		Dlo_pri0004F.1_g02580.1	6.34253	18.4667	5.84732	15.8409	11.0533	9.50853	5.56017	4.7623	29.9686	7.4034	16.1658	10.4954	6.94686	7.47457	22.9974	13.4371		0.638477	0.00777051
Dlo_pri0502F.1_g00200.1	0.784475	26.8376	1.66625	0.100312	0.242014	0.736998	0	0.683559	55.5462	3.48951	0.112276	0	3.58963	0	1.91193	0.96435		Dlo_pri0004F.1_g02580.1	6.34253	18.4667	5.84732	15.8409	11.0533	9.50853	5.56017	4.7623	29.9686	7.4034	16.1658	10.4954	6.94686	7.47457	22.9974	13.4371		0.723048	0.00155108
Dlo_pri0502F.1_g00030.1	0	12.1504	0	0	0	0	0	0	10.2877	0.52661	0	0	0	0	0.399508	0		Dlo_pri0004F.1_g02930.1	0.341566	17.5279	0	0	0	1.92536	0	0.44644	36.2778	0	0	0	0	0	0	0.209942		0.899022	2.18985e-06
Dlo_pri0253F.1_g00140.1	0	0	0.452624	0	0	0	0	0	10.2877	1.05322	0	0	0	0	0	0		Dlo_pri0004F.1_g02930.1	0.341566	17.5279	0	0	0	1.92536	0	0.44644	36.2778	0	0	0	0	0	0	0.209942		0.884365	5.43226e-06
Dlo_pri0006F.1_g07870.1	2.95239	15.5391	5.01678	10.5417	6.02545	4.90733	3.74294	3.16626	15.3498	8.08176	10.2713	7.25149	7.01463	4.03178	6.85497	8.37542		Dlo_pri0004F.1_g03200.1	11.5935	29.8826	14.4714	44.2609	30.0217	17.6806	11.3858	12.5584	20.7013	20.7223	37.9818	29.5533	17.9861	18.6081	16.3907	30.2118		0.585679	0.0171344
Dlo_pri0006F.1_g07540.1	17.1416	22.2695	29.5884	76.0789	93.9837	168.177	60.4358	18.1507	10.4753	39.2508	75.7433	99.0609	130.315	61.4787	69.5617	61.0823		Dlo_pri0004F.1_g04420.1	29.7831	28.8865	31.4997	94.1693	127.593	89.5666	47.3143	24.0789	26.6817	30.275	105.994	127.427	79.0298	55.5987	76.4155	107.477		0.709381	0.002087
Dlo_pri0006F.1_g06320.1	7.66522	37.0837	2.46685	1.84151	0.214977	29.0235	5.35947	4.85757	32.1464	3.21449	1.82844	0.578363	24.7118	23.4221	14.8496	9.85112		Dlo_pri0004F.1_g05370.1	10.8788	70.6317	10.4234	4.87387	0.955402	32.2279	4.44962	8.92581	60.5706	13.0692	2.42074	1.18632	41.15	24.698	7.2798	3.80698		0.919264	4.83309e-07
Dlo_pri0006F.1_g05830.1	13.5504	9.89328	25.4821	41.0776	52.2287	20.0269	17.2939	14.795	15.9555	23.3994	37.0371	60.1577	18.9983	22.3542	43.7752	46.925		Dlo_pri0004F.1_g05560.1	22.2488	44.3617	23.4836	99.3822	145.909	22.6976	21.596	21.7654	42.1738	32.1796	100.686	166.375	19.2059	24.4257	72.1635	63.9292		0.883257	5.78955e-06
Dlo_pri0006F.1_g05800.1	1.66663	14.2542	9.91193	23.8687	3.47059	0	1.37338	5.08281	24.1381	11.5321	25.2844	4.51597	1.90656	5.32572	1.56228	1.70731		Dlo_pri0004F.1_g05780.1	22.4919	16.7276	13.7089	54.7702	22.3249	22.0494	6.98398	23.859	22.0317	11.1165	48.8462	14.0367	15.6616	10.4164	12.1002	22.0391		0.663805	0.00504775
Dlo_pri0006F.1_g05780.1	36.8566	21.423	48.3389	117.227	25.8318	50.9304	110.281	36.0128	20.7302	41.1191	132.131	44.0248	69.3838	133.402	74.364	73.3498		Dlo_pri0004F.1_g05800.1	0	0	0	0	0	0	0	0	20.0761	0	0	0	0	0	0	0		-0.301831	0.255898
Dlo_pri0033F.1_g02060.1	2.21356	66.2619	0	0	0	1.55969	0	1.4466	37.4027	1.64106	0	0.24316	0	0	5.29115	3.74153		Dlo_pri0004F.1_g05950.1	0.679878	23.2593	0	0	0	0	0	1.77725	0	1.00808	0	0	0	0	1.91193	0.83577		0.855412	2.39586e-05
Dlo_pri1733F.1_g00010.1	0	46.2738	4.59675	0	0	1.27074	0.743073	0	95.7733	7.35369	0	0	3.09464	1.921	1.01433	0.831371		Dlo_pri0004F.1_g06140.1	19.2798	20.7975	18.3726	49.1732	39.2239	57.276	33.7788	19.2968	20.1249	22.6634	53.845	33.1994	38.1497	51.063	54.6086	83.4855		-0.374168	0.153363
Dlo_pri0419F.1_g00850.1	0	26.6619	0.794562	0	0.577028	1.75721	3.08262	0.814898	15.0497	1.38666	0.535395	3.5614	1.06984	5.3128	14.0264	6.89784		Dlo_pri0004F.1_g06320.1	11.8497	34.6064	28.3614	58.9832	41.5945	26.881	51.4435	11.3327	30.6966	26.1407	59.1931	34.5426	29.7562	66.496	65.1836	57.9117		0.149784	0.579801
Dlo_pri0314F.1_g00300.1	9.20102	2.71358	15.7694	34.7486	15.196	76.009	63.0098	10.3673	12.2538	14.5836	35.9643	25.3033	80.0309	67.2526	48.1806	31.5921		Dlo_pri0004F.1_g06360.1	7.66384	4.85532	9.58608	31.8494	76.3151	21.6	22.6886	5.37946	8.222	18.3078	33.5154	72.5261	17.5343	19.35	13.011	25.3846		0.00358736	0.98948
Dlo_pri0006F.1_g05470.1	37.5904	5.8991	67.2441	52.6534	37.5033	70.9547	77.8671	28.8482	19.9791	50.6232	56.4163	31.0646	57.9934	35.9993	30.4523	39.2146		Dlo_pri0004F.1_g06380.1	37.7932	21.1265	29.2765	16.6774	9.83044	53.607	21.9836	38.0972	28.6205	44.6835	16.0151	8.24894	33.0613	27.3637	43.7627	24.8996		0.17669	0.512718
Dlo_pri0199F.1_g01690.1	15.8638	58.1482	10.4696	55.6395	28.4467	48.7033	5.13566	17.4023	41.0284	13.0211	71.8847	38.9607	54.4428	5.43139	31.7062	20.1978		Dlo_pri0004F.1_g07470.1	2.71091	54.0999	1.72742	10.5727	19.4446	7.64052	0	5.90543	43.6252	2.00978	14.3557	16.2794	6.20234	2.88757	4.31999	7.22042		0.519966	0.0389657
Dlo_pri0064F.1_g02360.1	1.043	7.92931	3.1015	1.4226	4.50475	1.95974	1.33697	1.06029	7.8327	2.40565	1.94059	3.25898	1.19315	2.22193	6.9742	8.40519		Dlo_pri0004F.1_g07520.1	3.58518	25.252	10.3475	25.848	24.7883	20.8036	12.165	7.02895	11.1995	15.6349	25.6711	22.1937	12.6658	11.2318	9.01459	17.4993		0.150963	0.576788
Dlo_pri0357F.1_g01100.1	0	24.9207	0	0	0	0	0	0	37.5117	0	0	0	3.33323	0	0	0.895468		Dlo_pri0004F.1_g07720.1	0.626204	10.7115	0	0	0	0	0	0	6.0463	0	0	0	0	0	2.11319	0.384894		0.853978	2.55699e-05
Dlo_pri0244F.1_g01050.1	43.5288	22.3374	17.7517	72.3033	88.0258	65.0221	44.4787	43.8082	8.40583	25.8167	73.2642	91.6166	56.7665	62.1298	72.4668	33.4435		Dlo_pri0004F.1_g09410.1	16.1057	37.2291	14.4232	65.1231	21.3518	31.8976	32.2829	20.4818	4.20291	10.3267	72.1428	28.4987	37.3464	61.2024	18.6063	27.2899		0.47661	0.0619719
Dlo_pri0047F.1_g04900.1	4.17691	32.4764	0.483922	0.728327	0.702869	1.07021	0	3.97046	62.3283	8.44536	0.652157	0.166849	3.90945	0	13.4547	8.63555		Dlo_pri0005F.1_g06780.1	0.499211	68.314	1.90862	0.383008	0.231013	1.407	1.6455	0.652489	110.863	2.9608	0.214345	0.219354	0	0	2.52696	1.53419		0.97143	3.86359e-10
Dlo_pri0178F.1_g01870.1	19.1527	27.6559	25.3595	51.9076	31.3083	27.6913	38.9444	16.743	14.41	24.8947	52.0646	34.5919	20.4872	40.5367	47.0754	46.7063		Dlo_pri0005F.1_g06830.1	9.31138	0	12.8555	20.2411	24.058	41.5523	38.3652	8.11355	0	20.7095	21.3227	30.6858	90.5407	82.6515	41.4598	18.1235		0.172828	0.52212
Dlo_pri0224F.1_g00580.1	0	0	0	0	0	0	0	0	0	5.29243	0	0	0	0	0	0		Dlo_pri0005F.1_g07070.1	0	41.8667	0	0	0	0	0	0	39.3873	2.4194	0	0	2.79991	0	0	0		-0.0577462	0.831776
Dlo_pri0044F.1_g01840.1	0	23.4829	0.583188	0	0	0	0	0	8.83689	2.03555	0.196483	0	0	0	0	0		Dlo_pri0005F.1_g07070.1	0	41.8667	0	0	0	0	0	0	39.3873	2.4194	0	0	2.79991	0	0	0		0.909758	1.02665e-06
Dlo_pri0037F.1_g03100.1	0.25959	17.7616	0.330827	0.199164	0	0	0	0.339294	7.51939	1.15471	0	0	1.78176	0	0.146002	0.159556		Dlo_pri0005F.1_g07270.1	5.94893	60.5056	3.48337	3.26894	3.27373	10.8757	7.68456	6.30445	38.8107	4.29116	3.17559	2.61397	3.86249	10.9606	9.9472	5.83062		0.96139	3.09628e-09
Dlo_pri0191F.1_g00150.1	1.48723	38.1598	1.89536	3.13787	2.75291	2.09584	0	0.323979	26.3266	2.94024	3.40571	1.52482	3.40267	1.0561	0.278823	2.74237		Dlo_pri0005F.1_g07270.1	5.94893	60.5056	3.48337	3.26894	3.27373	10.8757	7.68456	6.30445	38.8107	4.29116	3.17559	2.61397	3.86249	10.9606	9.9472	5.83062		0.966964	1.05509e-09
Dlo_pri0093F.1_g02600.1	1.25977	0	0	0	0	0	0	0	16.2183	1.86792	0	0	1.44113	0	0.23618	0.258105		Dlo_pri0005F.1_g07290.1	0	15.9623	0	0.357975	0.215914	0	0	0	31.5356	2.07546	0	0.205018	0	0	0.262422	0		0.870912	1.13091e-05
Dlo_pri0102F.1_g00070.1	1.37283	0	0	0	0	1.93462	0	0	6.62767	1.01777	0	0	2.3557	0	0	0		Dlo_pri0005F.1_g07290.1	0	15.9623	0	0.357975	0.215914	0	0	0	31.5356	2.07546	0	0.205018	0	0	0.262422	0		0.761266	0.000613377
Dlo_pri0133F.1_g01460.1	16.2949	0	16.811	41.6729	86.1779	122.47	138.115	11.1561	37.4607	13.8063	45.977	92.7392	162.441	112.406	13.529	20.5082		Dlo_pri0005F.1_g09540.1	27.0342	14.451	18.8415	27.8712	20.7201	5.95267	12.5311	29.2616	16.3143	15.0317	25.2103	22.0873	17.3959	8.09887	7.36489	10.6449		-0.280815	0.292097
Dlo_pri0068F.1_g00990.1	0	43.3019	8.38798	11.8474	41.0007	25.6852	14.1851	2.64697	29.331	11.2605	11.5214	40.0439	12.1627	12.9429	43.2828	24.5841		Dlo_pri0006F.1_g00890.1	13.1636	17.3208	14.8403	30.6868	33.972	28.5391	19.1917	10.5879	19.554	11.2605	29.1297	42.046	20.8504	21.5715	8.82742	13.3812		0.320922	0.225535
Dlo_pri0555F.1_g00330.1	11.63	24.2605	12.532	24.8098	39.9481	26.1161	8.88243	11.4933	30.1274	17.6648	18.066	36.1455	19.7941	14.3015	17.4429	35.9741		Dlo_pri0006F.1_g01790.1	3.27083	7.10466	5.22706	3.58496	10.1147	6.29209	4.19273	3.18936	3.00776	2.61735	2.92024	9.33046	7.30523	3.8711	11.9138	12.7007		0.590352	0.0160597
Dlo_pri0555F.1_g00320.1	12.7246	35.0471	14.2925	39.3402	125.153	49.2364	18.3056	14.0945	38.5246	21.1058	39.7264	126.276	42.5591	27.7969	52.5838	46.9931		Dlo_pri0006F.1_g01790.1	3.27083	7.10466	5.22706	3.58496	10.1147	6.29209	4.19273	3.18936	3.00776	2.61735	2.92024	9.33046	7.30523	3.8711	11.9138	12.7007		0.608466	0.0123804
Dlo_pri0090F.1_g00460.1	1.75183	0	2.79072	3.02412	3.64802	3.70307	0	1.14486	12.6861	1.94813	3.7609	3.07904	7.51511	0.932999	6.6507	2.15352		Dlo_pri0006F.1_g02100.1	22.4213	57.3086	16.9146	33.7618	31.9615	32.686	23.5731	22.737	41.0581	25.6024	34.5243	28.5367	26.9757	26.353	22.9017	27.0079		0.119028	0.660619
Dlo_pri0196F.1_g01310.1	19.1726	13.9556	14.5564	112.514	57.575	50.5875	85.0465	17.5948	7.87746	20.5649	106.229	56.3722	36.3989	63.0041	71.9268	76.3476		Dlo_pri0006F.1_g03240.1	9.44154	55.147	9.68469	38.3391	17.9028	5.19227	17.4582	6.62171	55.5869	11.2678	34.5075	18.8206	3.95149	13.2456	10.75	15.428		0.0310326	0.909168
Dlo_pri0217F.1_g00900.1	1.65536	46.013	1.58222	4.60387	1.05329	0	4.43331	1.35226	37.9602	1.53404	1.5992	0.727367	3.55062	3.08566	2.56032	1.27182		Dlo_pri0006F.1_g03240.1	9.44154	55.147	9.68469	38.3391	17.9028	5.19227	17.4582	6.62171	55.5869	11.2678	34.5075	18.8206	3.95149	13.2456	10.75	15.428		0.832613	6.26436e-05
Dlo_pri0289F.1_g01090.1	4.7922	2.82665	3.36953	11.664	12.8469	3.26019	0.544691	3.88774	4.78665	3.43028	14.4743	11.7629	6.23823	0	3.81058	19.806		Dlo_pri0006F.1_g05000.1	13.8601	0	23.1717	35.1032	64.2766	22.2623	16.4567	12.272	0	31.5999	34.3628	62.9973	16.3669	20.002	31.1816	58.4428		0.748281	0.00085575
Dlo_pri0289F.1_g01060.1	3.49652	9.96827	3.34203	4.02393	2.29222	1.64245	0	5.33176	16.8803	5.18442	4.00344	2.68866	9.99969	0	1.47492	8.2383		Dlo_pri0006F.1_g05060.1	7.20421	22.4057	24.205	25.6264	43.0362	9.22938	14.032	15.4083	6.32365	17.4796	33.4634	34.821	6.74291	8.37131	30.5733	46.2932		-0.169151	0.531147
Dlo_pri0004F.1_g05510.1	38.0273	19.632	25.1577	49.5456	82.0029	25.4466	24.0855	28.6018	8.12653	31.539	51.5455	91.3126	16.2803	40.9129	94.7604	73.7412		Dlo_pri0006F.1_g06220.1	15.4794	12.4603	16.478	61.0576	70.494	16.9378	27.6125	12.9724	13.1877	17.5514	65.6033	76.7388	13.4371	15.9062	76.5113	58.4293		0.909403	1.05424e-06
Dlo_pri0004F.1_g02740.1	13.0282	24.4223	12.9643	29.7128	10.4886	9.05402	16.1773	11.8965	22.4015	15.8773	32.3372	15.2133	9.18722	12.5465	9.53575	10.6404		Dlo_pri0006F.1_g08210.1	6.44788	0	11.1521	47.3497	86.3169	23.3652	34.9164	6.01973	8.89391	11.6092	43.9007	79.1275	20.5478	50.0388	18.9096	23.4959		0.0367825	0.892422
Dlo_pri0071F.1_g03100.1	1.36626	0	0	0.262058	0	0	0.562934	0.44644	6.59596	0.506452	0	0	1.17221	0.72765	0.960539	0.419884		Dlo_pri0006F.1_g08250.1	0	10.7115	0.798047	0.48044	0	0	0	0.818472	0	1.85699	0	0	0	0	0	0.384894		-0.16674	0.5371
Dlo_pri0004F.1_g02570.1	26.7021	27.9644	26.2746	45.9902	38.3726	51.452	47.0014	25.5226	21.0466	22.0855	47.3809	37.8727	57.9753	32.1184	41.1211	86.5835		Dlo_pri0006F.1_g08440.1	67.2311	20.9095	33.6492	65.274	55.8877	210.158	400.504	85.3173	44.8503	33.3495	76.3135	49.6297	203.042	267.7	138.602	83.3981		0.294221	0.268671
Dlo_pri0464F.1_g00500.1	11.5763	6.60061	19.6708	36.5628	34.2848	58.7288	32.4341	9.58276	33.5324	21.7419	35.2905	37.1326	78.1327	37.8142	17.1454	25.8524		Dlo_pri0007F.1_g02830.1	46.5445	4.88445	65.5037	243.18	173.499	109.453	24.0013	49.6387	8.27133	62.239	200.215	203.514	126.416	38.3239	17.8268	28.6084		0.444433	0.0845752
Dlo_pri0057F.1_g03630.1	0.594893	396.862	9.85588	0	0	1.67667	0.980443	0.777549	425.055	22.0518	0.255428	0.261397	16.3328	0	14.0527	3.65649		Dlo_pri0007F.1_g10160.1	2.51363	249.382	3.84411	0	0.23264	4.25071	0	0.657084	271.828	16.3991	0	0	13.8024	0	6.2205	4.01699		0.99976	1.23347e-24
Dlo_pri0284F.1_g00190.1	2.13096	21.8707	4.61676	3.84209	7.59309	7.20718	2.45843	2.50672	10.2877	4.42352	3.84286	5.80536	6.58189	1.3619	7.31099	2.35762		Dlo_pri0008F.1_g00600.1	0	7.01789	0	0	0.189856	2.31265	0	0.536241	23.7682	1.21665	0	0	0	0	0.23075	0.504344		0.484173	0.0573768
Dlo_pri0360F.1_g00760.1	19.6679	2.07672	22.5896	50.1594	38.7654	66.3824	55.225	20.3115	5.86121	26.6422	47.6973	31.6878	52.915	55.3484	62.4109	55.9667		Dlo_pri0008F.1_g01060.1	0	13.5679	0	0.608557	0	0	16.9944	0	0	2.35219	0	0.34853	0	11.8284	2.6767	0		0.0215723	0.936796
Dlo_pri0036F.1_g04570.1	2.46163	73.6879	5.49001	5.66588	5.41088	13.8759	7.09976	3.21744	35.6523	21.8997	4.49201	5.67863	2.112	9.17717	37.3815	17.7781		Dlo_pri0008F.1_g01720.1	0	10.3484	0.770995	0.464154	1.9597	1.70509	0	0	23.3653	2.69107	0.779272	2.92411	2.07621	0	0.340259	0.371847		0.577618	0.0191188
Dlo_pri0035F.1_g04890.1	20.4284	38.3998	16.0212	76.4715	42.7999	37.3296	70.6659	20.2456	60.6911	18.64	58.5075	44.0923	46.225	48.78	14.6461	16.9716		Dlo_pri0008F.1_g01720.1	0	10.3484	0.770995	0.464154	1.9597	1.70509	0	0	23.3653	2.69107	0.779272	2.92411	2.07621	0	0.340259	0.371847		0.251354	0.347701
Dlo_pri0692F.1_g00390.1	5.28794	22.6132	3.36953	5.57844	10.5222	6.70668	4.35753	7.94828	5.10576	3.92032	7.94665	8.59707	2.72214	0.563255	2.6767	7.63801		Dlo_pri0008F.1_g02670.1	0.787359	40.4045	1.00343	0.10068	0.364355	2.21912	0.432549	0.343036	17.7388	1.5566	0	0	8.10637	3.91379	1.03329	6.13		0.71616	0.00180505
Dlo_pri0445F.1_g00570.1	4.31017	4.60797	3.0898	8.26719	10.4714	3.79623	2.21987	3.52098	28.6115	3.99429	9.02191	9.23275	3.698	1.14776	3.9393	9.93462		Dlo_pri0008F.1_g02670.1	0.787359	40.4045	1.00343	0.10068	0.364355	2.21912	0.432549	0.343036	17.7388	1.5566	0	0	8.10637	3.91379	1.03329	6.13		0.238937	0.372806
Dlo_pri0445F.1_g00240.1	11.422	23.1369	8.42738	58.5752	28.3752	8.04802	16.0999	9.62524	21.7667	11.5876	52.075	32.4243	4.12619	14.7276	31.6133	33.4396		Dlo_pri0008F.1_g04060.1	5.69252	7.89513	20.9797	23.7259	16.731	6.0707	14.1995	6.43489	5.94205	18.2498	24.7721	20.8893	5.28001	12.7825	21.8059	5.76843		0.604799	0.0130659
Dlo_pri0668F.1_g00180.1	0.424924	0	0	0	0	0	0.700317	0	4.10284	0	0	0	0	0	0.477982	0		Dlo_pri0008F.1_g04460.1	3.39939	29.0741	1.7329	0.652026	0	1.91619	0	0	128.009	0.504041	0	0	6.99979	0	0.764772	0		0.945471	3.32568e-08
Dlo_pri0918F.1_g00070.1	0	54.4445	0.579474	0	0	0	0	0	17.5612	0	0	0	3.12092	0	0.511472	0		Dlo_pri0008F.1_g04460.1	3.39939	29.0741	1.7329	0.652026	0	1.91619	0	0	128.009	0.504041	0	0	6.99979	0	0.764772	0		0.451412	0.0792353
Dlo_pri0445F.1_g00140.1	17.0571	10.8063	21.738	48.7115	60.8075	32.0496	19.7824	18.1657	12.1996	20.6077	42.5864	51.9094	28.185	24.2249	33.7549	30.6757		Dlo_pri0008F.1_g04600.1	65.1252	10.7115	118.111	107.378	172.709	100.6	156.871	58.93	30.2315	113.277	107.28	176.925	105.304	104.054	414.889	83.9069		0.422994	0.10259
Dlo_pri0032F.1_g05770.1	0	11.5199	0	2.0668	0.934949	0	1.10994	0.880244	6.50262	0	0.289164	0.591843	0	1.43471	0	0.413943		Dlo_pri0008F.1_g04980.1	1.04215	0	0	0	0	0	0.858783	0	20.1249	1.54523	0	0.457922	0	3.33019	1.17228	0.96083		0.390734	0.134551
Dlo_pri0351F.1_g00190.1	0	74.2318	1.65916	0	0.10041	3.05776	0	0	62.8521	5.14765	0	0.0953425	8.19124	0	0.244076	0.666838		Dlo_pri0008F.1_g05340.1	0	41.7871	1.03776	0.312377	0	0.765021	0	0	20.9666	4.42713	0	0.238538	1.86306	0	0.763318	0.834181		0.964702	1.66734e-09
Dlo_pri0103F.1_g02130.1	0	33.0031	0	0	0	1.81262	0	0	24.8388	0.953591	0.276138	0	6.62142	0	1.80858	1.18589		Dlo_pri0009F.1_g02020.1	0	168.772	0	0	0	1.63578	0	0	162.513	4.30279	0.249198	0	3.98362	0	0.652854	0		0.979457	3.92217e-11
Dlo_pri0379F.1_g00170.1	59.0791	14.0358	34.5087	400.074	218.334	666.043	304.276	57.914	7.92273	43.7994	490.069	263.921	853.25	304.158	16.614	37.3214		Dlo_pri0009F.1_g02370.1	44.3093	28.0716	39.7372	286.442	173.528	446.341	505.774	46.1167	7.92273	55.9659	257.19	186.403	630.785	398.551	9.69151	41.8605		0.90202	1.78796e-06
Dlo_pri0379F.1_g00610.1	24.9941	20.4983	100.359	188.149	289.788	16.8873	134.582	17.6767	14.8765	95.6952	171.706	247.933	8.81268	73.3042	87.7149	52.1905		Dlo_pri0009F.1_g02490.1	58.0662	5.84265	28.7297	63.9422	17.2287	79.9026	74.3073	42.4118	6.59596	21.7775	64.6758	16.8095	73.8494	93.1392	45.5295	123.656		-0.221678	0.409301
Dlo_pri0379F.1_g00630.1	7.52811	8.88082	17.203	25.1943	14.5353	92.918	76.1537	5.08941	20.0517	11.1622	21.6231	13.8018	69.4888	64.7026	19.2723	7.02047		Dlo_pri0009F.1_g02500.1	34.3909	13.3699	32.5393	107.042	95.6082	104.272	168.321	24.5183	15.0937	33.9952	108.398	106.925	163.626	173.17	101.695	44.1982		0.739075	0.00107118
Dlo_pri0333F.1_g01120.1	0	7.26853	0.270766	0.326013	0.196636	1.79643	1.05048	0.833088	16.4114	2.5202	1.09469	0.373425	1.45829	2.26308	1.43395	1.43648		Dlo_pri0009F.1_g04640.1	0.241173	8.25076	0.307356	0	0.78123	0	1.19243	0.630445	9.31456	2.50318	0.517759	0.953747	1.65535	0	0.813862	0.296472		0.911953	8.69266e-07
Dlo_pri0333F.1_g00830.1	1.16392	13.273	2.47221	6.25094	1.61584	9.84132	5.75478	4.05678	3.74607	4.02685	2.33217	1.53429	5.32592	4.95909	5.89165	0.476934		Dlo_pri0009F.1_g05240.1	18.1362	13.2012	10.8189	16.283	20.5352	28.2768	8.26752	17.1481	11.1775	5.72154	15.7399	19.4988	39.7285	7.39843	3.47248	2.1346		0.156527	0.562653
Dlo_pri0333F.1_g00820.1	105.653	8.14075	63.0776	63.716	43.8263	26.8267	71.3763	105.747	22.9759	50.1017	57.4202	47.6789	35.9322	55.7622	68.7912	49.4358		Dlo_pri0009F.1_g05490.1	23.9493	7.87815	25.2389	21.0247	11.0827	12.9807	21.2535	37.3223	13.3409	20.4868	23.1368	13.1542	17.3866	16.6796	73.0481	26.3267		0.506638	0.0452065
Dlo_pri0333F.1_g00760.1	11.4162	12.3594	4.23579	21.2872	19.6604	6.9239	6.43044	9.06616	18.1389	7.92793	17.1251	17.3348	2.47968	2.15496	23.4076	14.8332		Dlo_pri0009F.1_g05770.1	17.8994	14.4084	23.6165	44.1877	201.035	26.708	22.9059	14.3124	20.3327	23.4178	48.3731	185.153	28.185	25.5708	115.24	44.3956		0.569154	0.0213893
Dlo_pri0333F.1_g00730.1	3.08463	15.0755	1.68477	2.19757	1.01959	2.48396	0.726254	0.575962	8.5096	1.96016	2.08127	0.774511	0	0	2.23058	2.70851		Dlo_pri0009F.1_g05860.1	10.5885	17.5279	20.8943	34.7227	156.481	20.2163	16.3251	12.9467	6.59596	25.8291	36.371	132.375	10.5499	13.0977	20.5555	53.9551		-0.217337	0.418767
Dlo_pri0271F.1_g00350.1	0	11.6296	0.866451	0	0	0	0	0	0	1.00808	0	0.29874	0	0	0.382386	0		Dlo_pri0009F.1_g06620.1	0.463553	23.7879	0.590762	0.35565	0	1.3065	0	0	17.9033	0	0.199035	0.203686	1.59086	0	0	0.284922		0.768521	0.0005047
Dlo_pri2137F.1_g00040.1	0.509909	43.6112	0.649838	0	0	0	0.84038	0	24.6171	0	0	0	0	0	1.43395	2.50731		Dlo_pri0009F.1_g07400.1	2.84285	27.0158	3.62299	4.60457	2.48492	0.890267	4.68531	3.30286	18.2994	3.2785	4.20439	3.88626	6.50423	5.38332	2.84252	3.4947		0.978297	5.74358e-11
Dlo_pri0284F.1_g00800.1	129.987	36.0565	353.701	878.155	1396.76	89.5104	255.919	115.898	21.7095	368.595	696.775	1377.77	80.5389	156.569	190.399	378.749		Dlo_pri0010F.1_g00990.1	99.9421	37.381	132.196	183.201	233.536	56.6646	310.22	96.543	57.6743	143.652	198.17	255.999	49.4985	179.081	299.572	260.223		0.515992	0.0407538
Dlo_pri0700F.1_g00270.1	1.39975	23.9434	0.891935	0.805444	1.29548	1.97255	1.15346	0	0	3.11319	0	0	0	1.49097	1.96816	1.7207		Dlo_pri0010F.1_g01540.1	9.71048	36.3349	16.0491	84.4543	94.4355	29.0789	17.1291	11.9979	33.6948	23.7344	74.332	89.4696	23.1714	15.3533	22.2727	41.9661		-0.0665518	0.806547
Dlo_pri0144F.1_g00780.1	13.0586	22.3374	5.82477	12.1897	11.7838	21.4696	20.8045	8.81854	8.40583	10.6494	13.3632	9.46769	24.6486	30.6012	22.4011	14.7152		Dlo_pri0010F.1_g01860.1	2.32784	26.5459	0.988884	5.06029	3.94982	4.37392	1.27884	0	0	2.30106	3.33167	2.04572	2.66296	0	3.05493	1.90774		0.25723	0.336164
Dlo_pri0284F.1_g00280.1	6.83495	12.9906	13.3079	51.8569	71.3412	21.4043	7.50978	7.69277	12.8323	24.7731	48.3411	66.5729	27.3662	14.9652	24.3466	24.5063		Dlo_pri0010F.1_g02140.1	3.72918	9.11278	6.78936	33.7204	39.4446	4.50449	16.6822	4.17787	15.4316	11.8487	37.5136	44.7107	12.7981	29.5078	9.58819	25.8683		0.839106	4.83647e-05
Dlo_pri0940F.1_g00050.1	0.977907	0	9.97012	13.1298	23.5317	22.0494	0	0	9.44216	15.9498	18.8947	30.0786	3.35606	4.16654	10.4501	9.01601		Dlo_pri0010F.1_g02140.1	3.72918	9.11278	6.78936	33.7204	39.4446	4.50449	16.6822	4.17787	15.4316	11.8487	37.5136	44.7107	12.7981	29.5078	9.58819	25.8683		0.597545	0.0145088
Dlo_pri0015F.1_g02000.1	39.599	59.036	16.4361	13.3093	28.832	26.11	21.5548	48.9084	68.4016	15.3521	16.5346	29.8512	38.0268	10.4482	152.122	64.6446		Dlo_pri0010F.1_g03460.1	21.5575	21.1579	4.95421	6.37178	4.49732	17.4307	16.8908	14.3192	25.592	5.24003	5.69023	5.59028	16.3733	30.1146	33.6907	21.0701		0.649943	0.00642187
Dlo_pri0015F.1_g01430.1	74.2657	9.84769	52.0919	116.166	119.885	254.746	374.782	79.7615	5.55869	54.6315	135.954	125.218	316.119	356.895	90.9863	95.5406		Dlo_pri0010F.1_g04130.1	13.2412	0	15.4075	15.2385	1.33205	1.62258	1.89763	15.0493	22.2348	9.38979	6.92127	2.27669	0	2.45288	0.323795	0		-0.491979	0.052903
Dlo_pri0015F.1_g01390.1	17.0974	30.3854	21.9308	42.1211	36.8367	9.70017	7.13604	11.6088	23.5834	26.0094	42.9977	42.2952	8.76334	6.62241	16.6721	19.8577		Dlo_pri0010F.1_g04160.1	20.4459	59.2773	37.5392	31.9049	22.05	19.534	30.8411	13.8147	60.2282	42.6477	25.8156	25.6575	23.7857	26.946	10.7198	12.354		0.244833	0.360764
Dlo_pri0015F.1_g01350.1	4.9805	23.665	3.17363	13.5864	12.292	28.0745	20.0649	6.14806	18.7013	6.56425	13.4248	12.4012	20.8908	20.6308	6.06927	4.59187		Dlo_pri0010F.1_g04260.1	3.52903	13.7979	1.79899	8.58685	24.6828	15.63	0.830884	2.63576	25.3125	4.33561	9.56773	23.5258	17.3017	2.57761	3.34588	1.36344		0.450146	0.0801858
Dlo_pri0106F.1_g01410.1	26.9438	9.50283	41.4177	85.4585	50.902	185.543	173.504	32.3121	10.7281	46.1286	88.3761	56.9989	191.609	231.373	107.797	52.9267		Dlo_pri0010F.1_g04260.1	3.52903	13.7979	1.79899	8.58685	24.6828	15.63	0.830884	2.63576	25.3125	4.33561	9.56773	23.5258	17.3017	2.57761	3.34588	1.36344		-0.147311	0.586144
Dlo_pri0015F.1_g00730.1	19.0692	8.36379	30.8451	69.3068	71.387	99.9112	135.382	15.0184	9.44216	32.6246	77.2582	82.7162	84.7405	122.392	121.827	53.9458		Dlo_pri0010F.1_g05120.1	0	46.3714	1.72742	0.173323	0	0	7.44641	0	87.2503	6.02935	0.387992	0	1.55059	0	1.5247	0.833125		-0.468628	0.067109
Dlo_pri0015F.1_g00680.1	6.26596	42.1073	4.70573	37.0858	79.2733	10.4069	5.34787	6.43489	33.4916	7.46581	38.9628	82.6966	9.21602	3.81389	23.3477	25.1713		Dlo_pri0010F.1_g05430.1	18.2265	31.1774	36.7781	70.0359	205.238	39.3839	21.528	12.7055	32.2641	27.926	79.6935	164.18	40.6583	31.71	44.7636	56.3878		0.898815	2.22019e-06
Dlo_pri0015F.1_g00460.1	53.9866	68.6876	50.0376	71.7147	52.6493	177.308	128.683	61.232	38.7719	39.6932	72.4138	48.816	191.4	154.93	29.3601	35.6508		Dlo_pri0010F.1_g05490.1	203.9	0	105.193	776.538	635.921	665.219	493.408	193.027	25.8479	103.202	810.537	784.78	848.286	457.187	75.2822	101.468		0.548834	0.0276898
Dlo_pri0015F.1_g00200.1	3.87623	0	5.35161	2.72612	1.04635	12.7457	8.51788	3.37759	3.1189	2.39476	2.63518	0.141935	14.4113	15.1391	5.99533	5.55919		Dlo_pri0010F.1_g05880.1	17.0429	22.002	23.7689	36.6368	35.4158	18.1262	22.2587	16.8119	31.0485	25.2702	26.3712	32.9219	14.3464	30.1417	16.0964	14.2307		-0.369765	0.158647
Dlo_pri0127F.1_g02530.1	9.69057	5.5254	9.46823	39.7765	43.1994	27.3123	9.58262	9.71057	9.35671	12.4528	36.6152	43.7161	31.0398	13.0746	23.7996	50.0327		Dlo_pri0011F-1.1_g00760.1	1.32199	45.2264	0	0	0	0	0	0.863943	31.911	0.980079	0	0	0	0	1.48706	0.812554		-0.417037	0.108042
Dlo_pri0117F.1_g00120.1	0.521075	106.959	1.32814	0.199891	0.24113	4.40585	0	0.681065	80.4996	8.49879	0	0	3.57653	0	1.75842	0.96083		Dlo_pri0011F-1.1_g02010.1	0	151.848	1.88554	0	0	0	0	0	164.284	10.9688	0	0	12.6939	1.57595	2.91247	2.27347		0.979826	3.45732e-11
Dlo_pri0378F-1.1_g00060.1	0	175.535	0.568609	0	0.206468	2.51501	0	0.583162	116.316	6.61554	0	0	3.06241	0	2.25847	1.64542		Dlo_pri0011F-1.1_g02010.1	0	151.848	1.88554	0	0	0	0	0	164.284	10.9688	0	0	12.6939	1.57595	2.91247	2.27347		0.965782	1.34538e-09
Dlo_pri0055F.1_g02130.1	16.2571	37.0034	25.3133	41.2159	38.3132	20.508	22.4719	16.0222	24.6849	28.6734	42.6698	34.5649	22.0471	23.7405	73.554	74.8624		Dlo_pri0011F-1.1_g02340.1	25.6994	27.475	22.5169	39.503	65.2439	28.6711	28.2368	23.0932	13.7856	30.6961	49.5019	65.8721	28.7866	16.7287	104.893	43.9876		0.725615	0.00146423
Dlo_pri0055F.1_g02180.1	26.2156	6.89894	19.0179	44.4041	29.862	17.0509	15.2883	29.5205	3.89422	25.1166	57.8393	26.2283	12.4572	12.0288	9.75408	73.6257		Dlo_pri0011F-1.1_g02470.1	6.09403	0	7.76636	10.0189	8.46015	7.36099	5.73918	3.41363	0	3.87251	10.4663	5.35546	2.98771	1.85462	4.89641	19.7986		0.889525	4.00283e-06
Dlo_pri0685F.1_g00210.1	0.172017	20.5971	0.438445	0	0.159204	0.96964	0.567003	0.6745	34.8791	2.80562	0.0738587	0	5.90343	0.366455	2.41871	0.63438		Dlo_pri0014F.1_g04930.1	0.643128	0	0.409808	0.123356	0	1.81262	0	0.420297	37.2583	1.43039	0.276138	0.141296	7.72499	0	5.24489	1.38354		0.837741	5.11146e-05
Dlo_pri0071F.1_g00410.1	28.5176	22.318	31.2364	97.8856	58.7814	54.6341	26.879	23.0219	20.6963	42.2842	89.7933	66.1342	55.9709	41.8912	27.7804	51.8974		Dlo_pri0014F.1_g05770.1	7.05059	7.53773	9.54701	5.24035	3.46662	2.48396	0	6.33558	8.5096	4.5737	7.18982	3.09804	1.5123	0.938758	3.71764	9.75065		-0.113929	0.674398
Dlo_pri0010F.1_g03900.1	22.7322	47.753	32.02	71.752	87.8469	138.255	103.85	19.2867	15.4029	34.2973	80.1387	82.3621	135.499	118.944	61.9081	30.8861		Dlo_pri0015F.1_g01610.1	1.87861	40.1682	1.19707	2.16198	1.52134	1.32369	0	0.613854	13.6042	2.08912	2.82315	1.03183	0	2.00104	0.528296	0.577341		-0.237582	0.375604
Dlo_pri0181F.1_g01130.1	157.647	0	105.193	210.523	135.236	427.551	192.412	124.408	7.17998	81.5916	237.229	140.828	592.065	212.277	41.8235	44.792		Dlo_pri0015F.1_g02160.1	147.236	25.4399	163.001	123.233	74.6726	448.509	401.982	148.706	21.5399	134.516	134.738	84.9542	553.785	323.167	25.9305	56.6756		0.882926	5.90012e-06
Dlo_pri0015F.1_g02700.1	0.180956	4.64302	5.41944	1.97839	24.4517	0.255007	0.149117	0.236517	4.36805	7.11023	1.94242	17.5325	0.62102	0.385498	0	0		Dlo_pri0015F.1_g03250.1	0	0	0	0	0	0	0	0	0	0.442881	0	0	0	0	0	0		0.105979	0.69607
Dlo_pri0038F.1_g01750.1	59.7383	15.3278	39.9691	122.03	146.653	149.006	85.1632	66.7586	8.65202	36.3162	122.862	137.152	196.814	151.442	21.1672	32.4954		Dlo_pri0015F.1_g03950.1	36.676	56.0144	26.709	58.79	105.772	123.674	100.383	32.5286	25.2946	38.8435	57.3658	108.492	200.04	139.522	20.9961	28.581		0.876952	8.2226e-06
Dlo_pri0015F.1_g04020.1	2.92039	30.5278	2.4812	5.78821	6.68205	7.31638	9.09139	4.66529	34.4639	6.01412	6.40892	8.41224	3.34081	7.60394	10.2201	10.4709		Dlo_pri0015F.1_g04010.1	0.75409	30.0979	0.640686	3.37492	3.83856	0	4.55699	0.657084	43.6866	1.86353	3.77746	5.19113	0	1.60647	5.51363	2.62649		0.973953	2.0361e-10
Dlo_pri0015F.1_g04200.1	90.8565	0	278.722	34.6048	69.0729	124.378	118.723	95.8506	6.26616	190.527	53.7792	67.8683	184.858	69.1267	26.6454	20.7423		Dlo_pri0015F.1_g04180.1	259.034	11.6296	919.305	817.64	729.284	105.391	191.607	215.936	6.56455	821.586	1128.55	855.89	149.329	65.1766	30.5909	89.4274		0.337417	0.201225
Dlo_pri0038F.1_g01580.1	213.022	12.9906	443.757	1789.35	1296.79	782.327	391.76	219.864	10.9991	461.117	1745.99	1168.78	923.934	414.172	272.938	217.056		Dlo_pri0015F.1_g04300.1	82.7788	6.49528	66.7813	332.408	225.445	513.703	249.074	76.4314	3.66637	82.2015	382.001	245.269	560.355	396.376	96.5321	68.3842		0.623385	0.00987782
Dlo_pri0038F.1_g01060.1	1.56704	14.8916	1.55327	2.60492	0.456579	8.83319	0.478265	1.13788	21.8551	2.32351	3.78781	0.331528	11.3533	2.84375	1.82799	1.96202		Dlo_pri0015F.1_g05180.1	1.37628	24.5656	1.14389	1.17069	0.387668	2.19246	2.16963	0.782111	20.2219	4.43624	1.15617	0.157759	1.23215	6.24632	2.38951	3.67795		0.806086	0.00016274
Dlo_pri0038F.1_g00940.1	6.36877	45.5275	12.7199	27.0204	49.0024	10.9843	9.71305	5.96362	40.3838	21.5644	24.5292	46.1953	11.744	9.31508	9.08867	12.4447		Dlo_pri0015F.1_g05810.1	14.4688	34.7721	20.8776	50.3665	84.2195	32.0168	11.6274	13.5973	33.4825	27.6589	44.6678	77.5523	28.7261	10.1895	22.1265	23.4457		0.822651	9.12904e-05
Dlo_pri0038F.1_g00900.1	18.2265	15.5887	48.0051	98.5863	115.13	67.6376	74.5971	13.4996	20.5317	30.1781	86.8673	121.333	37.5308	81.5401	27.5074	42.0108		Dlo_pri0015F.1_g05840.1	21.1187	25.4399	16.3001	39.9366	68.2721	40.2401	32.8449	20.2163	0	16.7594	34.4828	58.6837	28.5825	46.2573	22.752	39.6729		0.844277	3.90388e-05
Dlo_pri0038F.1_g00580.1	1.18321	21.9261	5.02637	14.1086	2.64644	3.05691	14.4629	0.902129	19.9929	2.193	15.0293	4.50586	1.01516	10.9228	0.942761	3.15145		Dlo_pri0015F.1_g06400.1	0.445474	30.4802	0.709652	0	0	1.56943	2.56965	0.145563	32.2595	3.30261	0	0	1.91102	0	0.250549	0.0684523		0.705824	0.00224863
Dlo_pri0138F.1_g01120.1	3.83287	10.2442	3.81616	1.88387	7.92615	21.2678	9.67283	3.75728	10.4086	3.72956	2.26285	6.78931	14.7982	30.3647	14.9554	10.4541		Dlo_pri0016F.1_g00440.1	4.59465	7.27719	3.46994	28.8212	13.3872	3.11753	7.71267	3.22511	3.28619	3.02785	26.6327	13.0481	2.04404	7.25048	11.1503	20.5531		-0.306144	0.248829
Dlo_pri0140F.1_g00210.1	5.67853	0	2.06767	11.203	12.0127	57.1592	37.4351	7.42206	0	2.40565	11.4943	12.4758	33.4081	32.8352	5.01882	9.97225		Dlo_pri0016F.1_g01220.1	5.77173	25.9811	3.48424	7.10847	8.15329	7.70555	6.00782	4.36751	11.7324	4.05377	4.95639	7.20789	21.8929	7.76573	9.22608	7.84201		0.0187124	0.945162
Dlo_pri0049F.1_g00400.1	5.07258	33.861	12.4562	20.2184	67.1575	16.7376	20.3905	5.49809	37.0323	20.1791	18.4864	57.7883	8.49194	17.3955	14.1257	18.0987		Dlo_pri0016F.1_g03130.1	9.4285	28.7998	4.72052	38.6233	50.6431	10.756	16.2791	7.9222	21.6754	9.98571	33.8804	54.5975	10.0154	14.5862	16.1612	17.1096		0.845335	3.73312e-05
Dlo_pri0255F.1_g00120.1	42.0134	24.3614	129.773	60.0286	45.6392	44.1537	106.797	38.6254	29.2213	73.3813	61.532	41.3803	20.7724	59.9213	24.3306	12.0363		Dlo_pri0016F.1_g03410.1	12.5977	5.5254	270.462	6.56746	47.9828	3.64164	9.05025	8.02177	6.23781	102.975	7.48947	43.0064	18.8456	17.2035	13.8074	13.5009		0.688091	0.00321292
Dlo_pri0255F.1_g00070.1	20.843	8.91323	31.2112	113.138	171.805	85.914	60.5442	21.113	20.1249	49.0612	110.076	180.536	63.4835	112.116	40.7367	49.0023		Dlo_pri0016F.1_g03480.1	4.33422	17.4445	60.435	46.5546	60.8785	19.4015	18.4884	4.33206	17.2319	79.3864	46.6339	54.1093	14.8745	31.502	15.7734	7.05181		0.52687	0.0359995
Dlo_pri0248F.1_g00060.1	21.1172	24.2944	18.7194	65.3084	110.157	42.4522	24.1466	21.5922	29.592	18.3434	63.9346	98.1102	30.2713	21.2592	40.7181	66.3223		Dlo_pri0016F.1_g03560.1	22.7141	12.0663	31.6443	42.7554	23.8948	23.8578	13.4859	15.1207	16.3465	21.3371	36.3455	20.0852	15.9778	12.3226	14.3621	53.2432		0.412736	0.112102
Dlo_pri0016F.1_g03780.1	2.45692	4.66965	0	2.14682	2.6529	2.69293	8.32346	3.3897	1.31793	1.41671	0.879102	4.13838	2.34218	17.4469	73.0079	38.1729		Dlo_pri0016F.1_g03800.1	0	0	0	0	0	0	0	0	11.393	0	0	0	0	0	0	0		-0.124813	0.645113
Dlo_pri0385F.1_g00860.1	4.37065	49.8413	2.78502	5.86823	12.2701	9.85471	1.68076	4.7605	45.0141	4.10433	8.82008	12.8031	5.99982	1.55182	12.291	13.7007		Dlo_pri0016F.1_g05000.1	17.1927	39.6382	22.1013	63.4875	117.957	43.8217	12.9357	15.437	72.8974	32.3642	64.8011	116.799	47.2027	13.2173	44.3127	57.294		0.283966	0.286484
Dlo_pri0686F.1_g00290.1	5.36624	5.56316	18.8586	19.9618	25.7356	13.7495	24.3883	5.73863	10.9908	16.6368	18.2931	24.151	12.8356	18.7067	25.8829	15.992		Dlo_pri0016F.1_g05010.1	9.43157	52.85	35.8521	46.5359	72.9928	35.2903	26.8003	10.202	47.1033	35.2025	45.593	68.9517	28.4615	34.2957	22.9562	24.3877		0.431587	0.0950718
Dlo_pri0120F.1_g01750.1	10.5647	15.4898	29.2359	30.4536	53.1491	47.2162	20.894	6.50971	2.91449	27.0775	33.1786	41.4478	47.1339	28.9368	23.9375	15.7701		Dlo_pri0016F.1_g05660.1	1.3612	7.76131	3.27673	13.2864	6.36901	1.27882	1.49559	1.58146	8.76201	2.69107	11.819	7.44318	1.0381	2.25541	1.19091	3.43958		0.0401288	0.882696
Dlo_pri0016F.1_g06340.1	2.06919	11.7982	0.659256	17.5291	18.5921	3.88793	5.11536	4.05678	6.65969	2.30106	17.6208	18.4872	6.50946	4.77542	6.30383	8.90277		Dlo_pri0016F.1_g06170.1	4.83981	13.7979	1.02799	5.10569	3.91939	0	1.99412	6.85297	42.8365	3.58809	4.50246	3.18993	4.15241	0.859202	1.58787	4.46216		0.0187899	0.944935
Dlo_pri0289F.1_g01060.1	3.49652	9.96827	3.34203	4.02393	2.29222	1.64245	0	5.33176	16.8803	5.18442	4.00344	2.68866	9.99969	0	1.47492	8.2383		Dlo_pri0016F.1_g06170.1	4.83981	13.7979	1.02799	5.10569	3.91939	0	1.99412	6.85297	42.8365	3.58809	4.50246	3.18993	4.15241	0.859202	1.58787	4.46216		0.836782	5.31232e-05
Dlo_pri0016F.1_g06280.1	0.290192	0	0	4.6755	1.88003	0.817888	0.478265	0	11.2078	0.860557	2.99038	2.42271	0.995904	0	9.79281	3.03221		Dlo_pri0016F.1_g06180.1	4.19925	0	0.764516	2.07114	1.66562	1.69076	0.988683	0.784083	0	0	3.09089	1.31797	0	0	2.0244	6.26827		0.0651788	0.810469
Dlo_pri0016F.1_g06280.1	0.290192	0	0	4.6755	1.88003	0.817888	0.478265	0	11.2078	0.860557	2.99038	2.42271	0.995904	0	9.79281	3.03221		Dlo_pri0016F.1_g06240.1	0.460563	23.6344	0	1.94346	1.70503	1.29807	0.759053	0.601973	0	2.04868	1.58201	2.22609	3.16119	2.94346	1.03614	1.98158		-0.230979	0.389406
Dlo_pri0334F.1_g00360.1	0	23.3334	0	0	0	2.56306	0	0	48.2933	0	0	0	1.56046	0	0	0		Dlo_pri0016F.1_g06280.1	0.290192	0	0	4.6755	1.88003	0.817888	0.478265	0	11.2078	0.860557	2.99038	2.42271	0.995904	0	9.79281	3.03221		0.536466	0.032165
Dlo_pri0055F.1_g02920.1	17.758	28.3509	19.7646	127.979	108.308	68.7351	30.2425	14.6999	26.2909	19.8356	109.796	138.32	57.2868	27.4902	32.693	153.464		Dlo_pri0016F.1_g06810.1	3.15524	5.05986	5.78033	16.5294	41.8867	13.6172	15.7629	1.80426	18.0888	4.67839	14.606	41.7658	4.73742	11.9731	13.6423	44.2415		0.805132	0.000167975
Dlo_pri0038F.1_g01650.1	13.9696	32.401	11.3156	24.206	11.9977	9.6763	8.58498	17.6399	29.7201	17.027	24.6024	10.2478	9.75094	7.56611	24.1036	44.9694		Dlo_pri0514F.1_g00850.1	4.11284	42.7138	6.17748	8.28314	4.41824	10.7638	1.69459	6.52757	43.9663	13.9389	8.32506	6.5188	13.6107	4.69379	25.9409	11.3758		0.558869	0.0244223
Dlo_pri0402F.1_g00970.1	5.65595	5.22961	5.84437	48.9648	35.6522	18.9568	126.723	7.19274	1.47597	9.51957	48.3071	41.3758	21.509	25.4007	17.625	20.7645		Dlo_pri0515F.1_g00750.1	8.56647	3.48889	15.5961	18.3871	23.7851	29.8926	22.5222	5.06518	0	13.3067	20.6678	21.5093	16.0995	15.2079	48.7542	41.3706		0.244739	0.360954
Dlo_pri0179F.1_g00040.1	12.316	15.6053	15.6958	24.5853	54.7767	95.7791	73.6742	11.9241	22.0217	22.3195	34.2747	58.1254	117.409	93.288	36.5588	39.1116		Dlo_pri0516F.1_g00620.1	6.57514	0	3.59121	8.46776	12.3881	27.7974	17.8028	4.91083	4.53472	4.17823	12.5025	16.5093	22.5651	7.00363	3.69807	14.4335		0.78409	0.000324222
Dlo_pri0516F.1_g00720.1	0	11.7133	0	0	0.237661	0	0.282142	0	6.61178	1.26917	0	0.0752223	0	0	0	0		Dlo_pri0516F.1_g00800.1	0	10.6184	0	0	0	0	1.02307	0	11.9874	0.920422	0	0	2.13037	0	0	0		0.925208	2.8758e-07
Dlo_pri0386F.1_g00990.1	0.275626	18.8589	11.5917	2.00894	2.9336	7.76836	4.99685	0.360254	2.6613	5.31286	2.48525	1.93777	2.83775	0.587177	2.79038	3.04943		Dlo_pri0517F.1_g00690.1	0.699875	0	4.90564	1.61089	2.91484	1.97255	0.576731	0.914763	47.3034	4.15092	1.65277	1.84516	4.80377	2.23645	1.37771	0.860351		-0.094854	0.726768
Dlo_pri0140F.1_g01940.1	0.513577	8.78499	0.654513	0.591045	0.712983	1.44748	0	0	29.753	0.7615	0.882053	0.677	1.76254	1.09409	0	0		Dlo_pri0520F.1_g00350.1	0	64.5304	1.47931	0	0	0	0.478265	0.379292	61.6427	5.16334	0.124599	0	6.97133	0	5.38605	0.356731		0.838486	4.95982e-05
Dlo_pri0141F.1_g00500.1	4.52699	5.95665	3.55034	5.07626	0.644583	2.9444	0	4.09636	20.174	7.74502	3.43893	0.306026	16.7312	0.741848	6.46326	3.21058		Dlo_pri0522F.1_g00630.1	0	0	0	0	0	0	0	0.501644	3.70579	2.84539	0	0.168643	1.31716	0	0.863452	0.235903		0.801512	0.000189113
Dlo_pri0487F.1_g00470.1	3.50562	10.9028	22.7443	2.93412	5.75161	4.49108	8.4038	2.91581	18.4628	17.0114	2.87356	6.44158	6.5623	3.39462	3.58487	0.587651		Dlo_pri0523F.1_g00290.1	7.96596	41.9266	3.51415	0.235065	6.94725	13.8163	4.0396	6.80772	47.3324	7.72286	1.57861	7.80827	7.36029	11.0959	16.715	4.70793		0.382817	0.143333
Dlo_pri0082F.1_g02440.1	3.09303	71.9547	4.65136	5.62415	4.49434	10.461	0.917573	3.23417	61.5213	8.43853	5.25907	6.65952	7.43045	1.97676	5.18408	5.66535		Dlo_pri0524F.1_g00780.1	0	28.8452	0	0	0	1.58426	0	0	21.7095	4.16727	0.241349	0	0	0	0	0.690991		0.992231	4.48699e-14
Dlo_pri1774F.1_g00050.1	0	0	0	0	0	0	0	0	0	0	0	0	1.71323	0	0	0		Dlo_pri0518F.1_g00350.1	0	56.4677	0	0	0	2.32602	0	0	39.8426	0.611841	0	0	2.83228	0	0.232084	0.760889		-0.0580376	0.830939
Dlo_pri0386F.1_g00900.1	2.81792	12.0505	1.79561	16.1248	13.8007	3.30922	2.3221	0.920782	11.3368	2.08912	11.8976	11.0406	4.02948	2.5013	23.9054	3.17538		Dlo_pri0525F.1_g00030.1	1.56895	6.70941	1.24969	9.85562	7.53267	2.21099	0.646446	1.02534	17.0426	1.16317	10.8627	13.0124	2.01917	0.417799	1.43395	5.42447		0.492679	0.0525149
Dlo_pri0530F.1_g00220.1	0.336732	115.199	0.858277	0	0	2.37265	0	0	99.165	13.7304	0	0	2.88906	0	0.473473	6.41611		Dlo_pri0530F.1_g00460.1	0	35.7051	0.798047	0	0	0	0	0	20.1543	6.80897	0	0	2.14906	0	0	0.256596		0.972639	2.86317e-10
Dlo_pri0024F.1_g00960.1	0	51.7421	0	0	0	0	0	0	35.048	0	0	0	0	0	0	0.371847		Dlo_pri0534F.1_g00300.1	0	22.4057	0	0	0	0	0	0	6.32365	1.94218	0	0	0	0	0.368353	0		0.93878	7.34385e-08
Dlo_pri0623F.1_g00610.1	0	81.4075	1.01086	0	0	0	1.96089	0.518366	99.5623	5.88048	0.170285	0	6.80535	0	1.78447	1.21883		Dlo_pri0534F.1_g00670.1	0	23.7109	0	0	0	1.9534	0	0	33.4601	3.08297	0	0	7.1357	0	0	0		0.987148	1.50145e-12
Dlo_pri0755F.1_g00230.1	1.18979	20.3519	0	0.228209	0.825872	0	0	0	40.2079	2.64621	0.766284	0.522795	0	0	0.334588	0		Dlo_pri0538F.1_g00260.1	2.58649	26.5459	0.659256	0.396885	0.957532	2.91595	0	2.02839	34.9634	0.767019	0.888445	1.81842	0	0	2.03662	2.8616		0.975243	1.43157e-10
Dlo_pri0498F.1_g00790.1	0	0	0	0	0	0	0.83442	0	14.6655	0.750699	0	0	0	0	0	0		Dlo_pri0538F.1_g00600.1	0	33.0031	0	0	0	0	0	0	0	0.953591	0	0	0	0	0	0		-0.0748773	0.782855
Dlo_pri1658F.1_g00130.1	0	0	0	0	0.23429	0	0	0	14.6655	0	0	0	0	0	0	0		Dlo_pri0538F.1_g00600.1	0	33.0031	0	0	0	0	0	0	0	0.953591	0	0	0	0	0	0		-0.0698597	0.797114
Dlo_pri0124F.1_g02160.1	0	14.282	0	0	0	0	0	0	24.1852	0	0	0	0	0	0.939194	0.513192		Dlo_pri0540F.1_g00390.1	1.51888	38.9717	0.967844	0.728327	0.702869	1.07021	0.625815	2.97785	76.9938	2.2521	1.30431	2.33589	7.81891	0	9.6105	9.10233		0.988742	5.96473e-13
Dlo_pri0262F.1_g00460.1	4.19925	463.631	12.6493	0.878666	0.529971	10.7594	3.14581	0.997924	700.336	53.2073	0.163911	1.50967	57.6453	3.25302	11.809	10.7935		Dlo_pri0542F.1_g00030.1	0	83.7335	1.03974	0	0	0	0.672304	0	70.8971	3.62909	0	0	2.79991	1.73804	2.29432	0.752193		0.951542	1.47956e-08
Dlo_pri0304F.1_g00550.1	7.71754	23.7622	4.42593	24.2765	14.7496	17.4011	5.2149	5.9514	16.3936	8.58232	22.4003	15.5991	14.0374	10.029	34.0303	33.537		Dlo_pri0544F.1_g00460.1	6.32545	15.4571	44.027	26.3451	34.804	8.22825	7.90465	4.72435	23.4905	45.7612	20.6531	27	11.689	9.9214	14.8561	14.1845		-0.11223	0.679008
Dlo_pri0304F.1_g00570.1	0.751444	25.7076	0.319219	0.384352	0.115912	0	0.412818	0	19.3481	3.34259	0.322646	0.220124	0	1.06722	6.19868	2.77124		Dlo_pri0544F.1_g00460.1	6.32545	15.4571	44.027	26.3451	34.804	8.22825	7.90465	4.72435	23.4905	45.7612	20.6531	27	11.689	9.9214	14.8561	14.1845		-0.00404443	0.98814
Dlo_pri0846F.1_g00210.1	2.48303	53.0919	4.74665	0.238131	1.4363	3.49914	0	8.11355	89.9058	7.36338	5.33067	2.45486	12.7822	2.64485	13.6163	3.81547		Dlo_pri0545F.1_g00010.1	0	93.0372	0	0	0	1.91619	0	0	52.5164	0	0	0	0	0	0	0		0.826339	7.96267e-05
Dlo_pri0924F.1_g00300.1	0	17.4445	1.29968	0	0.235963	0	0	0	49.2341	1.51212	0	0.224055	0	0	4.30184	0.940241		Dlo_pri0545F.1_g00320.1	0	24.4223	0	0	0	1.34134	0	0	22.9759	0.705657	0	0	4.89985	0	0.26767	0		0.856658	2.26292e-05
Dlo_pri0545F.1_g00330.1	1.84622	26.3171	1.96072	3.89529	5.26849	0.867243	0.507126	1.60872	11.8841	3.19371	3.96354	5.81384	2.112	0	0.173063	3.21519		Dlo_pri0545F.1_g00440.1	11.3313	16.1523	2.16613	7.75186	3.32097	0.532276	4.98003	10.3673	16.4114	3.08025	5.91944	5.14496	1.29626	7.64417	2.76168	8.24162		0.672441	0.0043183
Dlo_pri0161F.1_g00880.1	4.75915	25.5852	7.79806	19.6651	8.87222	1.14972	11.2051	3.19906	18.3807	8.26627	17.4567	11.8301	6.06648	1.73804	2.21784	3.34308		Dlo_pri0551F.1_g00620.1	6.97648	5.55051	3.51503	9.89597	17.4935	54.4156	14.7067	6.78588	10.9658	5.29243	9.89203	22.1713	42.3169	14.8622	70.6284	17.9501		-0.461322	0.0720766
Dlo_pri0119F.1_g01540.1	0	14.366	0	0	0	2.36706	1.38416	0	8.10915	0	2.88483	0.369032	5.76453	0	0	2.58105		Dlo_pri0548F.1_g00180.1	0	0	0.50543	2.73851	1.65174	6.70668	4.5754	1.03673	3.82932	0.588048	2.04342	1.39412	10.8886	2.53465	2.45364	1.95013		0.155043	0.566406
Dlo_pri0364F.1_g00750.1	0	25.5922	0.544775	0	0	0	0	0	22.7008	1.26765	0	0	1.46702	0	0.240422	0.525484		Dlo_pri0553F.1_g00320.1	0	0	0	0	0	0	0	0	4.82012	0	0	0	0	0	0	0		0.633471	0.00842548
Dlo_pri0345F.1_g00020.1	0.482346	16.5015	1.02452	0.0616781	0	0.906308	3.17982	0.420297	18.6291	0.715193	0	0	1.65535	0.34252	0.180858	0.494121		Dlo_pri0554F.1_g00630.1	0	8.42147	0	0	0	0	0	0	19.0146	0	0	0	0	0	0	0		0.938912	7.2365e-08
Dlo_pri0602F.1_g00370.1	1.61024	82.6317	5.47232	0.205903	0	9.07671	4.42305	3.50774	119.198	6.36683	0.230461	0	18.4205	13.7214	1.50942	7.58791		Dlo_pri0554F.1_g00630.1	0	8.42147	0	0	0	0	0	0	19.0146	0	0	0	0	0	0	0		0.970349	4.99568e-10
Dlo_pri0558F.1_g00390.1	5.20532	25.4399	7.10761	45.4279	61.9404	11.0031	14.4003	7.04654	23.3349	9.37201	40.7088	64.3691	6.38001	12.2772	12.547	35.6508		Dlo_pri0558F.1_g00190.1	5.99236	22.2831	4.31644	16.2911	28.6945	5.14016	9.876	3.74586	32.703	1.93154	17.7867	27.0174	4.47067	4.99529	5.12872	20.1774		0.797549	0.000214738
Dlo_pri0558F.1_g00040.1	2.38681	44.5391	1.93569	3.41273	5.52255	1.2231	12.5163	6.80651	14.6655	5.14765	12.0183	30.1282	8.9359	17.5653	13.7903	30.2744		Dlo_pri0558F.1_g00190.1	5.99236	22.2831	4.31644	16.2911	28.6945	5.14016	9.876	3.74586	32.703	1.93154	17.7867	27.0174	4.47067	4.99529	5.12872	20.1774		0.492733	0.0524846
Dlo_pri0961F.1_g00280.1	0.853234	350.279	3.6246	0	0	3.20638	0	1.11521	447.619	17.29	0	0.124971	7.80853	0	6.71841	4.54512		Dlo_pri0559F.1_g00540.1	0	35.2923	0.525881	0	0	1.16301	0	0	59.764	1.83552	0.177175	0	1.41614	0	0.464168	0.25363		0.990074	2.47986e-13
Dlo_pri0471F.1_g00460.1	24.9975	28.7804	22.9741	108.434	37.1503	80.6156	64.5706	17.9072	11.604	21.0272	91.8509	54.603	129.508	41.9881	37.0412	63.3792		Dlo_pri0563F.1_g00110.1	58.8387	4.76997	39.4472	105.903	185.821	219.277	259.205	71.8018	13.4625	46.3087	96.3842	190.412	173.217	221.584	50.5018	120.15		0.494642	0.0514373
Dlo_pri0236F.1_g01190.1	42.5054	21.3062	33.7321	150.633	73.9232	91.0558	38.3624	39.9882	26.3083	50.2117	128.154	95.4371	82.5547	30.0177	89.058	101.154		Dlo_pri0556F.1_g00280.1	11.5026	20.2843	17.6816	40.6682	14.7066	22.0585	21.3027	12.0895	35.4944	24.2643	39.2561	17.4033	14.2437	28.799	33.2142	58.4553		0.487261	0.0555749
Dlo_pri0408F.1_g00400.1	0	61.3625	0	0	0	0	0	0	110.839	3.72332	0	0	2.46224	0	0.403523	0		Dlo_pri0564F.1_g00030.1	0.844819	36.1276	1.61498	2.10654	0.977363	2.38107	0	2.20842	40.7857	2.50529	1.45095	0.74243	2.89932	0	0.237577	0.778898		0.97138	3.90993e-10
Dlo_pri0715F.1_g00230.1	0	17.2799	0.429139	0	0	2.84718	0	0.440122	94.288	2.99571	0	0	4.6225	0	0.568168	0		Dlo_pri0566F.1_g00350.1	0.971255	49.8413	4.33226	0	0	0	0	1.9042	56.2676	3.60029	0	0	3.33323	0	0.819399	0.596978		0.836448	5.38376e-05
Dlo_pri1860F.1_g00020.1	0.506292	34.6415	1.29046	0	0	2.85391	0	0	102.658	5.25489	0	0	0	0	0	0.622382		Dlo_pri0566F.1_g00550.1	0	284.531	2.20819	0	0	3.9068	0	0	214.145	7.70742	0.148793	0	4.75714	0	0.974527	0		0.800511	0.000195329
Dlo_pri0566F.1_g00590.1	0	60.3019	1.12318	0	0	0	0	0	59.5672	2.61354	0	0	7.5615	0	0.495686	0		Dlo_pri0566F.1_g00550.1	0	284.531	2.20819	0	0	3.9068	0	0	214.145	7.70742	0.148793	0	4.75714	0	0.974527	0		0.986479	2.13744e-12
Dlo_pri0571F.1_g00620.1	1.7736	7.58455	1.69523	1.36075	0.410371	0.624846	4.74997	2.31816	10.7031	4.60211	0.951906	1.16898	3.80423	0.472294	4.11481	4.088		Dlo_pri0571F.1_g00540.1	2.41991	206.968	3.85497	8.81892	7.83878	8.52544	23.9295	1.58146	198.605	12.5583	8.57199	6.11404	14.5335	19.3321	17.6935	9.29617		0.836842	5.29959e-05
Dlo_pri0571F.1_g00620.1	1.7736	7.58455	1.69523	1.36075	0.410371	0.624846	4.74997	2.31816	10.7031	4.60211	0.951906	1.16898	3.80423	0.472294	4.11481	4.088		Dlo_pri0571F.1_g00580.1	4.72211	28.5085	7.43395	8.95077	1.41394	5.48017	13.7338	5.08281	16.0921	4.94235	7.27523	2.68517	8.5795	21.8946	12.0295	8.36583		0.540726	0.0305656
Dlo_pri0571F.1_g00620.1	1.7736	7.58455	1.69523	1.36075	0.410371	0.624846	4.74997	2.31816	10.7031	4.60211	0.951906	1.16898	3.80423	0.472294	4.11481	4.088		Dlo_pri0571F.1_g00600.1	7.51444	0	4.78828	5.76528	1.30401	0	3.09614	6.13854	9.06944	1.39274	4.03307	2.4764	0	16.0083	1.05659	8.08277		-0.0487687	0.857658
Dlo_pri0411F.1_g00610.1	0.793191	6.78396	1.01086	2.58637	2.0188	61.4779	5.22903	2.07346	0	1.1761	1.36228	2.09118	53.0817	22.8118	14.4988	16.8199		Dlo_pri0572F.1_g00080.1	4.37065	8.30689	0	10.9913	14.6073	13.6871	9.60434	1.26947	0	2.16017	9.59158	14.2968	9.99969	7.24185	9.28652	10.1486		0.38675	0.138922
Dlo_pri0019F.1_g07750.1	2.16325	12.3345	0	0	0	0	0	0	6.9624	1.06918	0	0	0	0	4.05561	2.65927		Dlo_pri0572F.1_g00390.1	11.6755	0	16.1549	61.6804	55.727	96.8394	64.8742	3.92408	3.22092	12.8601	40.6775	47.1981	90.4411	46.9028	41.0886	35.2664		-0.533976	0.0331286
Dlo_pri0466F.1_g00900.1	2.16325	0	1.83793	0	0	0	0	0.942483	0	1.06918	0	0	0	0	2.43337	3.10248		Dlo_pri0572F.1_g00390.1	11.6755	0	16.1549	61.6804	55.727	96.8394	64.8742	3.92408	3.22092	12.8601	40.6775	47.1981	90.4411	46.9028	41.0886	35.2664		-0.354498	0.177911
Dlo_pri0917F.1_g00130.1	7.5542	19.3827	2.88817	33.9053	20.1006	64.9377	67.8529	11.8484	18.2349	6.72054	33.7327	33.8572	75.1829	50.6929	3.61142	4.41101		Dlo_pri0576F.1_g00140.1	10.525	15.6553	5.24869	36.689	15.6704	61.9078	39.2177	14.9529	8.83689	12.8918	33.2056	21.9172	58.1072	40.9443	12.6114	5.62537		0.938915	7.23377e-08
Dlo_pri0508F.1_g00540.1	0.947618	108.063	1.61022	0.121173	0.146172	5.3416	0	0	91.497	7.4937	0.135625	0	8.6723	0	2.13189	2.52395		Dlo_pri0573F.1_g00920.1	1.26349	32.4189	1.61022	2.90815	2.04641	5.3416	3.12354	2.47715	73.1976	8.43042	1.35625	2.22072	8.6723	0	2.13189	1.5532		0.875146	9.06025e-06
Dlo_pri0311F.1_g00460.1	1.22029	41.7475	0.777584	0.234061	0	0	0	3.18994	82.4777	2.71407	0	0	14.6577	0	2.40217	1.12507		Dlo_pri0573F.1_g00920.1	1.26349	32.4189	1.61022	2.90815	2.04641	5.3416	3.12354	2.47715	73.1976	8.43042	1.35625	2.22072	8.6723	0	2.13189	1.5532		0.990403	1.96032e-13
Dlo_pri0081F.1_g00400.1	10.5759	27.1358	39.3112	48.4141	82.6279	33.285	12.7821	9.44578	11.9134	34.2374	45.6365	91.857	38.1099	18.3997	14.3749	7.25882		Dlo_pri0580F.1_g00090.1	1.53521	13.1302	0	1.86493	0.118405	0.721148	2.95187	0.668859	9.88212	1.13816	1.09861	0.224858	3.51244	5.45085	2.15863	3.45991		-0.369324	0.159184
Dlo_pri0636F.1_g00330.1	0	17.3208	0	0	0	0	0	0	24.4425	1.5014	0	0	3.47507	0	0.569511	0		Dlo_pri0582F.1_g00160.1	4.52454	17.1988	1.28137	0	0.23264	1.4169	0	3.28542	43.6866	0.745412	0	0	6.9012	0	0	0		0.956032	7.58134e-09
Dlo_pri1006F.1_g00090.1	0	0	0	1.12928	0.681131	0	0	0	0	0	0.631987	0.323378	0	0	0.413923	0		Dlo_pri0584F.1_g00390.1	0	0	0	0.69038	0	0	0	0	11.5845	0	0	0	2.05876	0	7.42279	0		-0.027545	0.919344
Dlo_pri0175F.1_g02800.1	0	13.6437	0.508253	0	0	0	0	0	11.5521	0.591333	0	0	0	0	0	0		Dlo_pri0583F.1_g00570.1	0	0	0	0	0	0	0	0	9.70814	0	0	0	0	0	0	0		0.614885	0.0112491
Dlo_pri0295F.1_g00210.1	0	44.4041	0.827067	0.497911	1.50158	7.31638	0	0	18.7985	0.96226	0.557297	1.4258	4.45441	1.38253	0	0		Dlo_pri0583F.1_g00570.1	0	0	0	0	0	0	0	0	9.70814	0	0	0	0	0	0	0		0.316758	0.231953
Dlo_pri0287F.1_g01340.1	0	5.98585	0.445967	0.134241	0	0	0	0	20.2729	0.518866	0	0	3.60283	0	0.984082	1.07544		Dlo_pri0586F.1_g00430.1	0.205136	31.5805	0.261429	0	0.0949278	0	0.338084	0	45.5557	1.52081	0	0	2.112	0	0.576875	0.504344		0.930408	1.76114e-07
Dlo_pri0466F.1_g00560.1	0	60.0547	1.49143	0	0	0	0	0	16.9495	0.867611	0	0	0	0	0.658205	0.359655		Dlo_pri0585F.1_g00560.1	16.7501	40.9312	25.9209	61.5782	89.4156	113.526	76.5732	13.8134	69.3128	30.4536	60.8746	101.025	112.231	93.0315	92.5257	52.2123		-0.19668	0.46534
Dlo_pri0028F.1_g04940.1	7.21893	0	7.15552	9.84632	8.16592	18.0854	7.93168	10.4838	7.74469	10.7038	9.64312	6.69647	13.7636	15.3788	13.5339	10.3532		Dlo_pri0590F.1_g00090.1	4.42222	21.6126	4.02555	16.2372	7.60094	7.12214	4.16472	4.95429	18.2994	5.62028	14.3763	8.88288	2.16808	6.72915	4.9744	15.532		-0.477537	0.0613948
Dlo_pri0292F.1_g00900.1	15.1042	35.3552	18.6412	2.01271	1.47149	6.72162	7.86102	20.7808	38.3785	13.6731	3.20849	0.698612	18.5518	4.06447	5.90186	2.0522		Dlo_pri0589F.1_g00030.1	7.38488	84.2147	1.17643	2.7149	2.42066	3.46897	0	4.0218	95.0728	9.12488	4.49201	1.89288	3.16801	0	2.42288	2.64781		0.833894	5.95767e-05
Dlo_pri0613F.1_g00270.1	9.48111	45.3147	14.3929	72.9021	56.7142	37.7251	22.06	6.92504	36.3486	21.087	70.4622	55.5674	39.2371	21.6831	20.4674	26.5667		Dlo_pri0594F.1_g00500.1	1.8338	22.4057	2.83783	9.09486	22.8516	14.767	7.77159	1.19842	6.32365	4.07857	9.33601	20.0293	16.6325	10.0456	4.19923	7.3264		0.632837	0.00851153
Dlo_pri0170F.1_g01620.1	14.0465	16.457	16.4299	29.0828	20.4798	34.1661	24.4186	14.0839	27.8684	18.2596	31.808	21.8982	32.3575	46.7304	14.2854	11.9452		Dlo_pri0595F.1_g00050.1	18.6039	25.9024	49.624	34.5218	46.449	48.7759	56.3309	14.7027	43.8631	37.2074	41.24	46.5763	72.7553	58.0665	8.39511	11.036		0.714644	0.00186523
Dlo_pri0065F.1_g00250.1	0.637386	10.9028	0	0.24451	0.294954	0	0	0	6.15427	0.945076	0	0	0	0	0	0		Dlo_pri0595F.1_g00530.1	0	10.9028	0	0	0	0	0	0	0	0	0	0	0	0	0	2.3506		0.831644	6.50484e-05
Dlo_pri0256F.1_g01320.1	0	35.2923	0	0	0	0	0	0	39.8426	0.611841	0	0	7.08071	0	0	0		Dlo_pri0591F.1_g00660.1	0	6.67275	0	0.149645	0	1.09946	0	0	52.7316	2.31363	0	0	5.35503	0.831032	0.658205	0		0.804055	0.000174043
Dlo_pri0141F.1_g02540.1	6.26204	14.282	2.66016	7.04645	5.21603	15.2959	6.88031	6.00213	32.2469	4.95198	9.32088	5.13623	10.0289	15.1189	2.81758	6.4149		Dlo_pri0598F.1_g00090.1	6.18314	0	8.59629	16.3879	21.5897	38.0221	29.6449	5.14284	0	5.00072	18.5839	21.4881	32.7943	19.1595	12.0135	11.4013		-0.128778	0.634564
Dlo_pri0037F.1_g04300.1	0.305074	31.3106	4.27671	0	0	2.57949	0	0	17.6738	4.52344	0	0	9.42279	0	3.77484	1.68761		Dlo_pri0592F.1_g00410.1	1.02715	30.7475	1.96354	0.197015	0.11883	2.89497	0	0.335633	34.7118	11.4225	0	0	13.219	0	7.79902	1.57834		0.921701	3.92583e-07
Dlo_pri0290F.1_g00500.1	41.8273	25.2818	55.4717	105.175	90.5552	144.548	91.711	35.9315	24.9738	54.2392	92.2714	74.7499	136.191	113.193	198.093	147.804		Dlo_pri0592F.1_g00660.1	0.735951	12.5888	1.87582	0.564641	0.340566	2.07423	0	0.961916	7.10596	3.27367	0.631987	0	0	0	2.06961	1.35705		-0.444505	0.0845195
Dlo_pri0081F.1_g01480.1	13.1027	7.72856	88.0983	7.62622	7.10877	49.6634	406.574	15.3541	21.8126	41.5355	7.17785	10.3235	60.4728	208.868	131.633	26.3823		Dlo_pri0601F.1_g00150.1	0.472763	0	1.8075	0.544074	0	0	0.77916	0	13.6943	5.60787	1.01495	0.207733	0	0	0.797693	0.581164		-0.109844	0.685505
Dlo_pri0081F.1_g01570.1	50.9414	23.7109	463.278	220.942	311.586	9.76701	222.742	44.8412	26.7681	489.164	237.92	361.185	16.65	193.421	131.171	38.9789		Dlo_pri0601F.1_g00150.1	0.472763	0	1.8075	0.544074	0	0	0.77916	0	13.6943	5.60787	1.01495	0.207733	0	0	0.797693	0.581164		0.0206763	0.939416
Dlo_pri0081F.1_g02340.1	81.3021	20.3519	83.3959	242.51	210.138	727.675	284.329	91.2324	30.6346	79.3864	241.805	218.18	656.035	469.755	145.657	157.717		Dlo_pri0601F.1_g00310.1	35.6936	6.78396	38.4127	116.843	97.8199	293.976	124.843	43.0244	3.82932	30.5785	140.656	101.248	277.658	130.957	86.9928	45.828		0.966899	1.06962e-09
Dlo_pri0149F.1_g02600.1	6.60993	3.76887	3.65033	9.38193	3.05878	15.5247	1.08938	5.47164	12.7644	8.82071	12.0146	3.38848	20.416	9.85696	2.72627	0.677128		Dlo_pri0601F.1_g00580.1	27.7444	5.33237	25.0287	52.3785	16.5896	41.2944	6.16523	23.6321	0	27.271	52.8702	15.3414	47.0728	29.8845	20.3383	3.64053		0.641427	0.00740387
Dlo_pri0031F.1_g05240.1	14.965	48.4294	18.5563	35.1429	48.1018	36.4783	6.9992	12.1588	41.0052	22.7889	25.5283	44.2524	34.7015	30.1573	24.1131	34.1825		Dlo_pri0601F.1_g00610.1	3.02023	9.39318	0	0.210654	0	0	0	2.15321	10.6043	2.44266	0	0	0	0	4.16948	1.01257		0.271491	0.309086
Dlo_pri0229F.1_g00900.1	6.37824	58.7477	3.75164	18.0685	16.8012	9.67974	6.0646	7.69533	40.2671	5.81985	20.6449	17.8936	15.1542	8.88433	10.2101	6.63446		Dlo_pri0602F.1_g00020.1	4.23483	31.0452	0.770995	8.58685	3.07952	7.6729	5.48384	3.55827	11.6827	2.24255	6.23417	2.52536	4.15241	3.22201	14.1207	2.97477		0.838922	4.87281e-05
Dlo_pri0229F.1_g00780.1	71.7366	7.96811	25.5271	42.8422	2.10173	105.031	32.8201	14.6123	23.6131	43.5136	29.8013	0.562879	120.698	361.218	90.9773	44.2358		Dlo_pri0602F.1_g00600.1	59.4181	25.5922	8.71639	13.0366	0.494534	33.7342	9.15863	13.1299	84.6119	14.261	6.05686	0.18783	37.409	102.448	16.3487	17.8665		0.708254	0.00213714
Dlo_pri0229F.1_g00940.1	77.9099	8.26472	33.5585	78.3093	3.74507	170.561	50.3659	18.4717	8.16403	48.3572	47.144	1.59227	140.114	644.341	86.823	50.4856		Dlo_pri0602F.1_g00600.1	59.4181	25.5922	8.71639	13.0366	0.494534	33.7342	9.15863	13.1299	84.6119	14.261	6.05686	0.18783	37.409	102.448	16.3487	17.8665		0.678376	0.00386802
Dlo_pri0229F.1_g00710.1	43.8556	8.33524	20.6484	36.5913	1.24022	105.407	38.1469	9.5535	12.9387	34.6808	22.7531	0.321171	102.011	428.987	78.1771	36.0158		Dlo_pri0602F.1_g00600.1	59.4181	25.5922	8.71639	13.0366	0.494534	33.7342	9.15863	13.1299	84.6119	14.261	6.05686	0.18783	37.409	102.448	16.3487	17.8665		0.685252	0.00339434
Dlo_pri0751F.1_g00060.1	1.39975	4.78868	1.4271	2.47003	5.95923	0.789021	1.38416	0.731811	2.70305	2.49055	2.88483	2.46021	0	0	0.314906	0.344141		Dlo_pri0605F.1_g00020.1	0.585141	0	0.745716	0.897871	1.35389	1.64918	0	0	0	0.867611	1.00496	0.257112	0	0	0	0.71931		0.300376	0.258311
Dlo_pri0408F.1_g00820.1	0	48.2926	2.05599	0	0	2.27345	0	0	58.4134	5.38213	0	0	2.76828	0	1.1342	1.73528		Dlo_pri0610F.1_g00350.1	0.469653	32.1346	0	0	0	0	0	0	45.3472	4.17823	0	0.206366	6.44717	0	1.84904	0.288671		0.991661	7.3547e-14
Dlo_pri0056F.1_g04280.1	38.4563	52.9275	65.0643	82.0705	138.174	64.7828	40.4319	43.042	32.0098	93.3958	90.9102	124.5	75.8491	45.6707	89.4996	96.4499		Dlo_pri0611F.1_g00520.1	1.90366	0	16.9824	1.46054	3.08325	21.4614	12.5497	3.73223	18.3807	15.5245	1.22605	3.76412	9.7997	2.02772	5.88874	13.4559		-0.167298	0.535719
Dlo_pri0295F.1_g00500.1	1.63482	102.536	0	0	0	3.07176	0	0	126.28	1.61601	0	0	3.74034	0	51.7972	0.334946		Dlo_pri0614F.1_g00070.1	0	46.9659	0.874782	0	0	0	0	0	125.926	1.01777	0	0	0	0	24.708	0		0.934368	1.18116e-07
Dlo_pri0383F.1_g00950.1	1.45688	16.6138	35.2769	6.83075	0.524363	1.82495	4.80217	1.05789	25.0078	15.8413	11.3987	1.63596	3.88877	7.5867	3.9149	1.49245		Dlo_pri0618F-1.1_g00080.1	0	23.6344	16.7281	5.03532	0.319692	1.9471	1.13858	0.90296	0	7.17039	8.60216	0.910675	2.37089	0	2.71987	0.424625		0.629475	0.00897916
Dlo_pri1365F.1_g00030.1	11.8362	25.308	1.41416	0	0	1.04249	85.9539	6.7683	21.4283	3.29063	0	0	1.26939	119.772	7.28118	0		Dlo_pri0619F.1_g00720.1	3.03775	12.9906	1.93569	6.84627	8.25872	13.9128	6.88396	2.97785	7.33274	1.12605	6.19549	10.1778	0	1.61786	2.13567	7.46858		-0.133549	0.621954
Dlo_pri0231F.1_g00210.1	2.50971	57.2397	0.35538	0.320919	0.258085	0.785939	0.459583	5.10266	83.4672	4.54818	0.718391	0.98024	1.914	0	7.37139	5.82754		Dlo_pri0620F.1_g00180.1	2.00151	0	0.850256	0	0	0	0	0	6.44185	0	0	0.293156	0	0	2.25143	2.05037		0.693027	0.0029162
Dlo_pri0622F.1_g00040.1	0.37771	12.9218	0.481362	0.144895	0	0	7.47005	0	36.4697	1.12009	0	0	0	4.8279	0.212437	0.464317		Dlo_pri0622F.1_g00170.1	0	10.0091	0.745716	0	0	0	2.89311	0	33.8989	4.33806	0	0	0	1.24655	0	0		0.982576	1.24863e-11
Dlo_pri0313F.1_g01080.1	5.88441	15.893	9.4727	27.9197	10.7489	20.0764	13.7815	5.97077	15.6994	5.85496	29.1554	9.32185	23.9147	26.5561	73.377	117.5		Dlo_pri0622F.1_g00500.1	0.811218	13.8763	2.06767	1.08918	0.750792	2.28637	0.668484	0	11.7491	6.01412	2.26402	1.60403	4.17601	1.72817	3.42192	1.24653		-0.112469	0.678358
Dlo_pri0274F.1_g00250.1	0	4.42432	0	0	0	0	0	0	7.49215	0.767019	0	0	0	0	0	0		Dlo_pri0625F.1_g00190.1	3.83287	16.3908	4.88469	4.41102	0.886842	1.35034	10.265	13.7767	23.1301	6.39354	1.85142	1.89469	1.64424	24.4959	3.2336	8.83448		0.618387	0.010667
Dlo_pri1069F-1.1_g00070.1	0	13.273	0.329628	0	0	0	0	0.338065	22.4764	1.53404	0	0	0	0	0	0		Dlo_pri0625F.1_g00190.1	3.83287	16.3908	4.88469	4.41102	0.886842	1.35034	10.265	13.7767	23.1301	6.39354	1.85142	1.89469	1.64424	24.4959	3.2336	8.83448		0.622525	0.0100102
Dlo_pri0284F.1_g00830.1	85.4153	14.2197	60.784	335.079	114.781	180.407	51.377	87.3299	23.0763	51.7687	336.674	108.897	144.784	69.7305	347.796	252.857		Dlo_pri0625F.1_g00350.1	0	0	0	0	0	0	0	0	8.35488	0.641506	0	0	1.4848	0	0	0		-0.289452	0.276868
Dlo_pri0422F.1_g00250.1	0.521075	17.8265	0	0	0	2.93723	0	1.36213	15.0937	1.54523	0	0	0	0	2.34456	3.84332		Dlo_pri0625F.1_g00640.1	1.29795	22.2021	1.65413	0.248955	0	0	0	1.69647	18.7985	1.92452	0	0	0	0	5.11007	3.19112		0.982841	1.12218e-11
Dlo_pri0207F.1_g01200.1	63.9453	18.8589	49.0013	180.752	75.3169	85.8403	85.6279	57.2804	30.605	56.8068	139.351	66.6715	80.4029	122.426	54.1024	54.1274		Dlo_pri0623F.1_g00360.1	0	74.762	2.78502	0	0	2.05307	0	0	112.535	3.24026	0	0	4.99985	0	0	0.447734		-0.477808	0.0612264
Dlo_pri0333F.1_g01420.1	7.27962	52.2186	4.78828	15.314	6.19404	5.95659	10.0624	6.13854	24.941	5.91916	12.4017	4.95279	10.4767	8.00415	5.41504	10.1035		Dlo_pri0623F.1_g00570.1	8.43987	36.092	1.34449	0.674509	0.4882	1.98227	3.47744	8.73306	37.35	4.69279	0.301984	0.309041	0	0.749157	1.3845	3.67451		0.830691	6.7489e-05
Dlo_pri0030F.1_g00340.1	8.73081	8.78499	5.23611	7.8806	17.3492	53.5569	38.9356	8.72645	14.8765	5.3305	10.1436	16.0223	72.264	60.1751	9.82099	6.62904		Dlo_pri0630F.1_g00560.1	35.6936	17.9575	44.1508	108.332	96.1897	23.6706	280.291	37.0479	60.8186	48.2545	71.2193	116.706	21.617	169.97	36.6078	87.1106		0.231706	0.387873
Dlo_pri0199F.1_g00740.1	5.97469	24.669	14.966	31.8505	49.6238	15.0973	28.0127	8.21307	19.8926	20.6199	38.1705	47.8436	7.77754	19.0921	14.0788	26.2761		Dlo_pri0633F.1_g00650.1	3.14944	0	0	1.61089	0	0	1.73019	0	10.1364	1.5566	2.70453	0.46129	7.20566	4.47291	0	1.29053		-0.249256	0.351875
Dlo_pri0207F.1_g01200.1	63.9453	18.8589	49.0013	180.752	75.3169	85.8403	85.6279	57.2804	30.605	56.8068	139.351	66.6715	80.4029	122.426	54.1024	54.1274		Dlo_pri0635F.1_g00030.1	0.643128	66.0061	1.63923	0.246712	0.297611	0	2.11988	2.52178	86.9359	2.86077	0	0.565184	0	0	5.78746	3.16237		-0.505125	0.0459599
Dlo_pri0103F.1_g02130.1	0	33.0031	0	0	0	1.81262	0	0	24.8388	0.953591	0.276138	0	6.62142	0	1.80858	1.18589		Dlo_pri0635F.1_g00590.1	1.19979	164.183	0.764516	0.69038	0.832812	3.38152	0	0	249.067	0	0	0.263594	2.05876	0	1.0122	0		0.919508	4.73524e-07
Dlo_pri1018F.1_g00080.1	39.8058	28.1362	57.4373	571.427	259.864	445.979	276.512	39.5582	9.52919	58.046	609.496	264.963	441.438	320.977	55.6927	119.502		Dlo_pri0637F.1_g00280.1	62.5049	16.8817	66.2416	224.381	189.532	337.497	172.956	57.6174	9.52919	51.7048	249.59	208.732	261.927	149.976	55.6927	61.8739		0.905193	1.43229e-06
Dlo_pri0147F.1_g00870.1	1.7306	229.421	5.23809	2.07463	1.90201	1.2194	0	3.95843	223.493	12.5094	6.96622	3.42193	9.65122	0.92169	8.76012	6.11632		Dlo_pri0637F.1_g00510.1	0	0	0	0	0	0	0	0	64.4938	0	0	0	0	0	0.234798	0		0.671772	0.0043716
Dlo_pri0137F.1_g01540.1	0	37.0034	0	0	0	1.2194	0	0	20.8872	1.28301	0	0	4.45441	0	0	0		Dlo_pri0639F.1_g00300.1	0	71.4798	0.887584	0	0	0.981465	0	1.36545	30.261	0.516334	0	0.153013	2.39017	0	0	0		0.989467	3.75021e-13
Dlo_pri0967F.1_g00090.1	0.353402	120.902	4.05345	0	0	14.9406	0.582442	0	143.315	24.6281	0	0	19.4053	0	4.96912	5.43044		Dlo_pri0642F.1_g00350.1	0	25.7076	1.91531	0	0	2.1179	0	0	94.3222	12.2561	0	0	10.3155	1.60083	0.422637	0.461873		0.892021	3.43452e-06
Dlo_pri0150F.1_g01700.1	0.751444	12.8538	0	0	0	0	0	0.982167	58.0444	0	0.645292	0	0	0	1.26791	0.923746		Dlo_pri0647F.1_g00140.1	0	7.44581	0	0	0	1.22683	0	0	33.6233	0.645418	0	0	0	0	0.24482	0		0.99856	3.42698e-19
Dlo_pri0180F.1_g01930.1	22.3702	5.62725	29.7668	68.2734	70.789	41.7236	93.7973	20.6391	6.35279	21.4624	62.2915	72.7094	66.6109	98.8162	47.9216	49.944		Dlo_pri0649F.1_g00300.1	9.21975	58.5774	9.39988	17.583	23.5267	12.6214	32.995	7.57465	27.9781	12.8893	21.0375	26.9693	9.94434	20.7635	12.297	16.1911		-0.0470986	0.862488
Dlo_pri0066F.1_g03540.1	1.49346	18.734	2.53772	40.562	235.667	130.486	17.2296	1.69174	13.4587	3.98593	65.2357	231.255	128.134	22.9073	37.0706	206.967		Dlo_pri0654F.1_g00760.1	0.852385	25.5158	1.35787	22.2351	145.551	80.4802	18.2626	0	14.4028	0.315966	25.985	187.925	77.52	14.9809	17.7381	31.042		0.865724	1.46881e-05
Dlo_pri0066F.1_g03540.1	1.49346	18.734	2.53772	40.562	235.667	130.486	17.2296	1.69174	13.4587	3.98593	65.2357	231.255	128.134	22.9073	37.0706	206.967		Dlo_pri0654F.1_g00770.1	0.988743	37.2084	1.7641	16.4614	72.0178	59.0782	11.4068	1.03386	22.9123	1.46605	19.7833	97.5787	58.3639	9.68923	26.4704	54.6955		0.920881	4.21342e-07
Dlo_pri1395F.1_g00140.1	24.2207	109.028	8.93528	16.8712	14.1578	5.3893	5.25238	21.6603	110.777	7.56061	28.7356	9.24226	8.74973	4.07354	3.22638	2.3506		Dlo_pri0655F.1_g00340.1	0	10.5268	0	0.472157	0	0	0	0	11.8841	0	1.84965	0	0	0	0	0		0.982686	1.19497e-11
Dlo_pri0023F.1_g02740.1	11.172	22.6732	15.2031	43.2205	23.4837	20.2801	17.4763	3.21744	32.9098	3.64995	19.5128	15.8919	3.89908	29.851	50.055	10.2421		Dlo_pri0656F.1_g00430.1	25.741	6.83714	23.8395	34.2237	24.3785	24.7839	10.1448	20.4792	9.26241	26.6696	32.4019	34.529	23.3196	28.4403	28.5954	30.5131		0.0693407	0.798592
Dlo_pri0023F.1_g02710.1	15.1225	15.2164	12.187	26.532	9.57085	5.01434	8.06346	10.1735	19.3255	1.31899	9.83517	4.29962	0.763216	16.108	25.0159	8.88494		Dlo_pri0656F.1_g00430.1	25.741	6.83714	23.8395	34.2237	24.3785	24.7839	10.1448	20.4792	9.26241	26.6696	32.4019	34.529	23.3196	28.4403	28.5954	30.5131		-0.0174598	0.948828
Dlo_pri1096F.1_g00240.1	1.32199	45.2264	0	1.77496	2.14115	5.5889	6.53629	0	6.3822	1.96016	0	2.32353	0	11.2651	1.11529	1.21883		Dlo_pri0656F.1_g00490.1	23.5888	31.8551	21.3599	78.107	103.988	85.7289	98.2149	28.3974	17.9812	33.1352	69.8318	95.1941	104.388	93.8921	29.6765	27.4714		-0.111368	0.681354
Dlo_pri1096F.1_g00240.1	1.32199	45.2264	0	1.77496	2.14115	5.5889	6.53629	0	6.3822	1.96016	0	2.32353	0	11.2651	1.11529	1.21883		Dlo_pri0656F.1_g00500.1	41.1384	8.27873	26.8306	60.6185	61.0305	48.4245	63.0143	33.2106	4.67307	22.9638	59.4325	55.0795	45.6766	65.4712	35.3869	28.5578		-0.377975	0.148892
Dlo_pri0070F.1_g01690.1	13.0196	13.2114	17.7174	1.69305	8.78207	11.5061	11.2743	11.8255	1.06534	29.6114	1.98973	4.12095	5.30123	18.3341	30.3456	8.47719		Dlo_pri0658F.1_g00300.1	24.2087	21.1942	12.5109	31.151	10.056	14.5058	9.73898	36.8739	7.36211	12.0122	28.8917	8.29213	12.1024	24.3651	32.1097	10.6619		0.167523	0.535162
Dlo_pri1245F.1_g00090.1	5.51201	22.9965	1.54199	9.12836	4.72815	6.44144	1.77255	2.98719	33.7499	3.38875	15.2391	7.91576	4.61379	3.15041	12.8542	11.0728		Dlo_pri0666F.1_g00010.1	0.728441	0	0	0.838319	4.38218	0	0	0	0	3.24026	0	0.960235	0	1.55182	2.86789	0.895468		-0.220596	0.41165
Dlo_pri0088F.1_g00600.1	4.33221	22.5535	0.960183	6.21403	14.0333	26.5436	9.31292	4.43141	25.4614	2.79284	6.71257	13.6561	27.796	33.3049	28.0736	8.45142		Dlo_pri0665F.1_g00220.1	9.84651	0	4.27793	21.3758	19.5724	30.9054	7.7452	4.67992	0	5.64083	27.2884	20.7479	42.2401	12.8719	12.8381	14.9928		0.257134	0.33635
Dlo_pri0088F.1_g00630.1	34.6853	16.0975	27.0705	53.8419	20.779	77.2973	27.6961	21.4375	18.173	41.861	40.2912	18.3126	69.2069	81.0514	65.859	62.6355		Dlo_pri0665F.1_g00320.1	15.0644	13.4611	20.7744	26.6519	7.59542	31.6851	22.9748	11.0204	8.68381	19.1694	21.287	7.40969	29.3219	45.0249	33.2585	29.0216		0.923728	3.28548e-07
Dlo_pri0150F.1_g02510.1	0.424924	7.26853	0	0	0	1.19762	0	0	49.2341	0	0	0	1.45829	0	1.91193	0		Dlo_pri0668F.1_g00180.1	0.424924	0	0	0	0	0	0.700317	0	4.10284	0	0	0	0	0	0.477982	0		0.964416	1.76309e-09
Dlo_pri0055F.1_g01500.1	1.6151	11.0508	4.21954	3.43862	4.22278	2.50362	2.26256	1.2666	18.7134	4.66979	3.98745	4.64838	3.60283	3.61273	1.68051	3.17668		Dlo_pri0675F.1_g00310.1	1.98298	50.8797	3.15894	0	0	9.78058	0	2.59183	33.5066	2.20518	0.425713	0.217831	8.50668	0	0.278823	0.914123		0.795589	0.000228439
Dlo_pri0225F.1_g00620.1	0	17.8918	0	0	0	0	0	0	15.149	0	0	0	0.897408	0	0.147072	0		Dlo_pri0673F.1_g00160.1	0.448976	7.67996	0	0.172233	0	1.26541	0	0	4.33508	0	0	0	0	0	0.252519	0		0.96561	1.39286e-09
Dlo_pri1032F.1_g00270.1	0.412643	49.4092	1.05176	0.158295	0	0	1.36015	1.07868	63.7482	1.22368	0	0	14.1614	1.75814	4.64168	2.5363		Dlo_pri0673F.1_g00610.1	0	55.9288	0.694484	0	0	0	0	0	57.8783	0.808004	0	0.239448	3.74034	0	0.612985	0		0.983299	9.29819e-12
Dlo_pri0143F.1_g00320.1	30.6599	15.6553	11.0806	46.1684	44.0465	78.6745	69.3852	34.0925	26.5107	10.1777	45.3876	39.0085	119.355	94.5618	5.1475	9.0006		Dlo_pri0678F.1_g00140.1	0	0	0	0.129175	0.31165	0	0	0.440122	9.75393	1.49786	0.144582	0	0	0.717353	4.35595	1.03486		-0.289365	0.27702
Dlo_pri0128F.1_g02380.1	13.9238	3.78054	10.4216	20.348	33.5462	29.8998	17.4841	9.24392	8.53595	14.419	19.4536	27.4831	23.5132	24.4833	25.8554	19.29		Dlo_pri0678F.1_g00420.1	1.11892	11.4838	2.56676	2.06032	15.0158	6.93794	2.95055	2.04746	8.64298	2.3227	3.65126	18.4863	12.288	3.81389	6.16732	3.57626		0.393746	0.131309
Dlo_pri0044F.1_g01030.1	10.5965	9.53995	12.0829	21.3946	22.1953	17.2907	12.8683	5.83162	32.3099	9.9233	19.1571	27.4467	36.3661	17.8217	11.2923	7.54152		Dlo_pri0684F.1_g00490.1	12.9795	25.6178	13.9965	54.5787	54.5191	40.8029	52.656	10.4398	0	14.804	62.3744	70.4128	75.3823	72.3172	23.0234	14.7283		0.525354	0.0366356
Dlo_pri0023F.1_g00340.1	0	7.22552	1.61498	0	0.195473	0	0	0	20.3928	2.50529	0	0.185608	1.44966	0	0.475154	0.259633		Dlo_pri0684F.1_g00520.1	12.1312	21.9481	26.4607	28.7275	24.4523	44.7112	20.9546	12.6542	20.2729	21.6194	26.9952	23.1157	29.6233	20.6251	16.8606	34.5574		-0.141562	0.601
Dlo_pri0016F.1_g05290.1	16.4087	1.6131	17.907	31.4006	32.0748	65.3835	54.5525	16.5165	3.64215	19.5757	32.8378	34.1025	60.8436	80.1578	83.9077	73.6129		Dlo_pri0686F.1_g00510.1	38.3434	42.659	58.7976	74.2626	139.929	162.542	104.809	33.0034	63.2089	70.7198	79.1046	131.224	174.383	184.62	147.277	106.342		0.82452	8.52155e-05
Dlo_pri0509F.1_g01100.1	0	0	0	0	0	0	0	0	0	0	0	0	0	0	0.255736	0		Dlo_pri0685F.1_g00110.1	0	20.5229	0	0	0	0	0	0	40.5457	1.77897	0	0	0	0	0	0		-0.095055	0.72621
Dlo_pri0254F.1_g00090.1	170.408	13.1302	105.651	366.901	205.313	473.794	378.261	152.5	7.41159	92.1907	294.319	173.365	650.679	423.531	74.2569	87.284		Dlo_pri0689F.1_g00340.1	163.5	0	80.2166	104.24	166.24	417.545	365.611	160.526	0	84.2236	117.332	189.218	505.791	376.109	99.297	50.955		0.906914	1.26582e-06
Dlo_pri0928F.1_g00080.1	0	8.19539	0	0.73517	1.10855	1.35034	0	1.25243	37.0082	0	0	0	0	0	0	0.294483		Dlo_pri0687F.1_g00360.1	0.575703	9.84769	2.20107	9.93813	3.19692	0	0	0	61.1456	0.853617	0	0	5.92724	0	0.971384	2.83083		0.980689	2.55212e-11
Dlo_pri0928F.1_g00080.1	0	8.19539	0	0.73517	1.10855	1.35034	0	1.25243	37.0082	0	0	0	0	0	0	0.294483		Dlo_pri0687F.1_g00380.1	1.62244	64.756	0.689222	3.3194	2.00211	0	0	0	88.7706	4.00942	0	0	0	0	1.21668	1.32963		0.903664	1.59533e-06
Dlo_pri0080F.1_g00030.1	0	0	0	0.500947	0.402864	1.22683	0	0	12.6087	1.29084	0	0	4.48157	0	0	0		Dlo_pri0687F.1_g00380.1	1.62244	64.756	0.689222	3.3194	2.00211	0	0	0	88.7706	4.00942	0	0	0	0	1.21668	1.32963		0.716755	0.00178185
Dlo_pri0067F.1_g02560.1	0	0	0	0	0	0	0	0	13.0052	1.99714	0	0	0	0	0	0		Dlo_pri0692F.1_g00110.1	5.16618	8.03364	0	0	0	2.64737	0	3.68313	9.06944	0.696372	0.403307	0	0	0	0	0.577341		0.614463	0.0113208
Dlo_pri0336F.1_g01230.1	0	0	0	0	0	0	0	0	19.5079	0	0	0	2.31125	0	0	0		Dlo_pri0692F.1_g00110.1	5.16618	8.03364	0	0	0	2.64737	0	3.68313	9.06944	0.696372	0.403307	0	0	0	0	0.577341		0.612388	0.011679
Dlo_pri0007F.1_g03440.1	0	2.06618	0	0	0	0	0	0	2.33258	0	0	0	0.414539	0	0	0		Dlo_pri0700F.1_g00210.1	0	23.7109	2.20819	0.265875	0	0	1.14226	0	26.7681	2.05531	0.297586	0	2.37857	1.47649	0.584716	0.638999		0.992578	3.26369e-14
Dlo_pri0154F.1_g02160.1	24.2284	22.2021	7.71929	3.3194	1.60169	8.53577	2.13915	15.2682	12.5323	2.56603	6.68757	2.28129	0	0.92169	4.38006	4.78668		Dlo_pri0700F.1_g00350.1	0.679878	0	0.866451	0.782431	0.314618	0	0	5.33176	19.6936	1.00808	3.50301	0.59748	6.99979	0	3.82386	5.01462		0.108598	0.688904
Dlo_pri0135F.1_g00130.1	0	0	0	0	0	0	0	0	13.4275	0.687328	0	0	0	0	2.34646	0		Dlo_pri0700F.1_g00380.1	0.451818	0	0	0	0	0	0	0	8.72503	0	0	0	3.10117	0	2.03294	0		0.937106	8.83004e-08
Dlo_pri0365F.1_g00890.1	4.37958	42.4518	1.11629	0.50402	0.472892	0	0.2406	4.77024	60.6113	5.62794	0.438772	0.320733	1.00201	0	8.12863	5.47352		Dlo_pri0698F.1_g00540.1	22.4919	184.003	18.0708	29.2608	44.8007	19.2932	27.3987	30.0368	132.19	21.7497	24.773	29.4341	33.5606	23.9576	44.0006	43.8779		0.902977	1.6736e-06
Dlo_pri0702F.1_g00290.1	0.828158	8.49963	2.11084	2.66862	2.68265	7.93598	3.5487	1.94838	15.9925	2.94706	2.41797	2.54726	3.979	4.93991	3.35364	2.85054		Dlo_pri0702F.1_g00380.1	0.679878	23.2593	4.33226	3.65134	3.77541	9.58097	3.36152	0.888627	19.6936	2.01616	2.33534	4.18236	16.3328	8.69022	8.03011	6.26827		0.789415	0.000276409
Dlo_pri0709F.1_g00020.1	2.02039	115.199	4.29139	0	0	1.89812	1.10994	1.76049	91.0367	10.9843	0	0	2.31125	0	1.51511	1.24183		Dlo_pri0702F.1_g00530.1	0	18.6429	0	0	0	0	1.79623	0.712259	26.3083	0.808004	0	0.239448	5.61051	0	0.612985	0		0.934526	1.16191e-07
Dlo_pri0183F.1_g01120.1	0	22.8245	0	0	0	0	0	0	32.2092	0	0	0	0	0	0	0		Dlo_pri0702F.1_g00530.1	0	18.6429	0	0	0	0	1.79623	0.712259	26.3083	0.808004	0	0.239448	5.61051	0	0.612985	0		0.983267	9.42157e-12
Dlo_pri0138F.1_g00240.1	1.31388	29.966	3.907	5.71223	8.51205	9.87487	0	4.007	21.1435	2.59751	5.45331	13.2783	4.50906	0	0.492645	3.23028		Dlo_pri0704F.1_g00060.1	0	28.564	0.532031	0	0	0	0	1.0913	32.2469	1.85699	0	0	4.29811	0.88935	1.17399	0		0.845463	3.71285e-05
Dlo_pri1032F.1_g00270.1	0.412643	49.4092	1.05176	0.158295	0	0	1.36015	1.07868	63.7482	1.22368	0	0	14.1614	1.75814	4.64168	2.5363		Dlo_pri0705F.1_g00250.1	1.0346	44.2432	0.659256	0.396885	0	2.91595	0	0	104.89	0	0.222111	0	1.77531	0	6.69175	2.22569		0.948238	2.32707e-08
Dlo_pri0365F.1_g00530.1	0	0	0	0	0	1.38759	0	0	14.2609	0	0	0	1.6896	0	0.2769	0		Dlo_pri0705F.1_g00250.1	1.0346	44.2432	0.659256	0.396885	0	2.91595	0	0	104.89	0	0.222111	0	1.77531	0	6.69175	2.22569		0.904899	1.46244e-06
Dlo_pri0075F.1_g00040.1	0.836569	166.949	3.90918	0.427892	1.80659	3.14376	0	1.09343	175.012	9.09636	0.598659	1.2253	3.82801	1.78217	2.03889	2.22818		Dlo_pri0706F.1_g00120.1	0	9.69137	1.44409	0	0	3.19366	0	0	54.7046	3.36027	0	0	1.94438	0	0.318655	0		0.808772	0.000148734
Dlo_pri0046F.1_g01870.1	38.6212	19.2605	81.65	62.5451	70.0818	68.2304	55.4863	34.7322	34.79	90.9897	64.5419	63.1312	65.692	60.6876	80.3644	75.0215		Dlo_pri0714F.1_g00450.1	22.929	12.1303	9.63999	62.6592	61.6942	26.6491	40.1268	21.6272	9.12951	11.9167	55.9235	67.8248	30.0156	28.7036	72.59	45.3308		0.346003	0.189271
Dlo_pri0138F.1_g02010.1	33.7673	29.0741	42.1673	169.309	284.939	99.6421	157.991	39.2477	27.3523	58.4687	151.408	268.119	71.5534	142.664	132.624	176.974		Dlo_pri0720F.1_g00400.1	23.4542	27.2657	51.075	93.6421	60.6429	74.4474	74.4949	19.941	17.5892	55.8786	79.4393	54.6808	53.5311	109.633	44.8252	69.071		0.543394	0.0295953
Dlo_pri0360F.1_g01310.1	0	13.493	0.502637	0	0.425864	0	0.433345	0	27.9265	2.72906	0	0.23107	0	0	0.887304	0.323226		Dlo_pri0731F.1_g00140.1	0	9.70678	0.289276	0	0	0.319873	3.55391	0.44502	8.76665	0.841404	0	0	0.77899	0.483557	0.0638323	0.418549		0.877568	7.95233e-06
Dlo_pri0263F.1_g00450.1	75.303	6.86983	84.3236	190.848	189.149	176.581	163.325	91.9935	2.90834	89.7703	169.164	175.853	174.01	145.876	136.772	120.402		Dlo_pri0736F.1_g00010.1	19.7762	0	27.0473	42.3729	55.8021	99.2407	126.398	25.2178	4.65728	32.8989	49.7049	54.8935	137.394	119.197	35.8099	35.2802		0.675159	0.00410711
Dlo_pri0173F.1_g00970.1	24.299	4.91888	18.4154	57.1695	34.4986	8.30737	16.8245	18.9806	9.71791	14.9233	50.7461	41.8236	9.12862	14.5493	69.9096	61.0667		Dlo_pri0734F.1_g00250.1	1.94496	3.69661	2.93772	7.98616	34.5683	0.812111	7.24202	2.63629	4.17323	3.2043	8.90776	30.2598	0.98887	3.98996	21.392	14.4784		0.584912	0.0173159
Dlo_pri0122F.1_g01060.1	0.37771	12.9218	0.962723	1.73874	2.09745	7.45187	6.22504	0.987364	43.7637	5.04041	3.08135	2.65547	7.77754	6.4372	1.69949	0.464317		Dlo_pri0748F.1_g00200.1	0.205136	24.5626	0	0	0	2.31265	0	0	75.266	3.34579	0	0	3.52001	0.437008	3.34588	0.756516		0.974151	1.93112e-10
Dlo_pri0058F.1_g04680.1	0	64.2691	3.4202	0	0	0	0	0	114.016	9.55025	0	0	3.6841	0	1.20753	0		Dlo_pri0751F.1_g00380.1	0	0	0	0	0	0	0	0	11.6827	0.598015	0	0	1.38414	0	0	0		0.855715	2.36289e-05
Dlo_pri0032F.1_g02710.1	7.7877	11.101	11.9925	5.35254	7.35777	78.6511	37.9699	7.21	21.9316	12.9905	5.7123	6.41612	54.5665	80.187	281.236	113.285		Dlo_pri0755F.1_g00110.1	5.51151	13.4682	12.7101	8.55784	4.97952	10.3559	2.16274	6.17465	10.1364	9.72873	3.83142	2.53709	3.60283	0	0.738061	12.5826		-0.294843	0.267612
Dlo_pri0032F.1_g02850.1	4.77684	6.80918	9.46976	3.66492	3.80699	34.406	17.7136	2.2546	2.56237	8.46002	3.93112	6.23855	24.1349	33.0729	63.808	86.2878		Dlo_pri0755F.1_g00130.1	5.12726	17.9906	5.52901	4.4381	1.88597	1.48214	1.08336	4.29585	20.3102	3.70373	1.58055	1.03981	0.451183	0	0.221826	11.2321		-0.075264	0.781759
Dlo_pri0032F.1_g02940.1	1.1186	13.9158	4.40631	6.90479	4.04701	1.43305	3.35194	0.9304	7.85502	3.92032	4.93391	5.85351	0.348992	3.68282	10.1234	8.62557		Dlo_pri0755F.1_g00350.1	5.66565	16.1523	30.3258	18.4016	75.3335	30.3397	33.7708	6.78813	15.4996	19.1816	18.2043	59.4575	20.7401	13.2767	56.9861	64.9463		0.263056	0.324942
Dlo_pri1171F.1_g00020.1	0	17.4445	0	0	0	0	0	0	88.6214	0.756061	0	0	0	0	0	0		Dlo_pri0758F.1_g00020.1	0	10.8063	0	0	0	1.78053	0	0	30.499	1.87343	0	0	0	0	0	0		0.986692	1.91415e-12
Dlo_pri0421F.1_g01110.1	0	20.6968	0.385497	0	0.139978	0	0	0	17.524	0.897022	0	0	3.11431	0	2.21168	0		Dlo_pri0758F.1_g00140.1	0	6.86019	0.511109	0	0	0	0	0	85.1916	1.18931	0	0	0	0	0	0		0.668149	0.0046695
Dlo_pri1971F.1_g00040.1	0	3.63427	1.08306	0.0815032	0	0.598811	0	0	90.2626	1.89015	0	0	6.5623	0	0.238991	0		Dlo_pri0758F.1_g00140.1	0	6.86019	0.511109	0	0	0	0	0	85.1916	1.18931	0	0	0	0	0	0		0.996314	2.45285e-16
Dlo_pri1123F.1_g00110.1	0	75.6442	4.4281	0	0	0.890267	0	0	91.497	5.15192	0	0	1.08404	0	0.355314	0.7766		Dlo_pri0758F.1_g00340.1	0.27995	100.562	0.713548	0	0	3.94511	0	0	143.262	5.81129	0	0	7.68604	0	0.157453	0		0.994845	2.55768e-15
Dlo_pri1662F.1_g00050.1	0	26.5459	0.395554	0	0	0.874784	0	0	104.89	6.44296	0	0	10.6518	0	0	0		Dlo_pri0758F.1_g00340.1	0.27995	100.562	0.713548	0	0	3.94511	0	0	143.262	5.81129	0	0	7.68604	0	0.157453	0		0.923736	3.28292e-07
Dlo_pri0758F.1_g00390.1	0	31.1112	0.579474	0	0	0	0	0	79.0255	1.34839	0	0	3.12092	0	0.255736	0		Dlo_pri0758F.1_g00340.1	0.27995	100.562	0.713548	0	0	3.94511	0	0	143.262	5.81129	0	0	7.68604	0	0.157453	0		0.96833	7.88076e-10
Dlo_pri1971F.1_g00040.1	0	3.63427	1.08306	0.0815032	0	0.598811	0	0	90.2626	1.89015	0	0	6.5623	0	0.238991	0		Dlo_pri0758F.1_g00380.1	0	26.3009	0.839791	0	0	0.619078	0	0	133.614	8.79357	0	0	9.04588	0	0.24708	0		0.986888	1.72618e-12
Dlo_pri1651F.1_g00090.1	0	19.8018	0.49177	0	0	1.08757	0	0	130.404	2.86077	0	0	5.29713	0	0	0		Dlo_pri0758F.1_g00380.1	0	26.3009	0.839791	0	0	0.619078	0	0	133.614	8.79357	0	0	9.04588	0	0.24708	0		0.997936	4.26193e-18
Dlo_pri0321F.1_g00410.1	0	15.7563	1.76085	0	0	2.59613	0.759053	0	57.8104	2.04868	0	0	6.32239	0	82.1143	1.6985		Dlo_pri0771F.1_g00080.1	0.263421	103.637	2.68568	0.303156	0.1219	2.22731	0	0	155.151	7.03053	0.226209	0.231496	8.13628	0	1.33341	1.13338		0.485268	0.0567332
Dlo_pri0178F.1_g00070.1	0	43.9249	0	0	0	0	0	0	9.91767	0	0	0	0	0	30.0407	0.947005		Dlo_pri0771F.1_g00080.1	0.263421	103.637	2.68568	0.303156	0.1219	2.22731	0	0	155.151	7.03053	0.226209	0.231496	8.13628	0	1.33341	1.13338		0.537537	0.0317571
Dlo_pri0294F.1_g00880.1	0.769674	85.5767	1.22611	0	2.04798	0.542319	0.951374	1.25749	104.042	5.13551	0.330473	0.760941	9.90536	2.04958	3.13845	1.18269		Dlo_pri0775F.1_g00350.1	0	4.28461	1.59609	0	0	1.41193	1.23845	0	4.83704	2.59979	0	0	0	0.53361	1.69055	0		0.856198	2.31128e-05
Dlo_pri0092F.1_g00010.1	1.74115	39.711	5.17757	0	0	0	2.86959	1.51717	39.2272	8.60557	0	0	7.96724	1.23641	5.87569	3.21058		Dlo_pri0775F.1_g00350.1	0	4.28461	1.59609	0	0	1.41193	1.23845	0	4.83704	2.59979	0	0	0	0.53361	1.69055	0		0.895229	2.80535e-06
Dlo_pri0039F.1_g02690.1	0	30.1509	1.12318	0	0	0	0	0	17.0192	0	0	0	6.0492	0	0	0		Dlo_pri0784F.1_g00240.1	0	13.7204	1.02222	0	0	4.52136	0	0	7.74469	0	0	0	8.25817	0	0	0		0.911382	9.08071e-07
Dlo_pri0509F.1_g01100.1	0	0	0	0	0	0	0	0	0	0	0	0	0	0	0.255736	0		Dlo_pri0784F.1_g00370.1	1.01258	60.6226	0	3.69019	1.17145	0	0	0.661744	29.331	0.750699	1.5217	0.444932	0	0	0	6.22382		-0.10899	0.687833
Dlo_pri0193F.1_g00590.1	0	0	0.50543	0	0	0	0	0	45.9518	2.35219	0	0	0	0	1.33835	0		Dlo_pri0785F.1_g00340.1	0	0	0	0.204366	0	0	0	0	30.8632	0	0	0	0	0	1.19852	0.654894		0.998231	1.44805e-18
Dlo_pri0343F.1_g01510.1	0	23.8266	0	0	0	0	0	0	13.4493	1.549	0	0	0	0	0	0		Dlo_pri0785F.1_g00410.1	0	39.9057	1.18925	0	0	5.26014	0	0	49.5559	6.22639	0	0	4.80377	0	0.262422	0		0.911858	8.75625e-07
Dlo_pri0125F.1_g00880.1	2.92228	21.423	2.66016	3.84352	1.54549	1.17661	0	0	28.216	0.618997	0	0	0	0	0.469597	0		Dlo_pri0793F.1_g00120.1	0	9.46599	0	0	0	0	0	0	10.6865	0	0	0	0	0	0	0		0.985594	3.32465e-12
Dlo_pri0088F.1_g02340.1	67.63	28.1177	70.3279	195.029	145.397	154.871	156.355	67.524	29.4757	66.8517	189.05	148.584	145.061	151.078	323.582	175.079		Dlo_pri0800F.1_g00020.1	29.9487	3.22193	79.9353	169.079	201.609	217.127	272.558	31.2661	18.1867	69.5417	179.622	203.6	264.385	168.531	373.22	176.669		0.902366	1.74582e-06
Dlo_pri0464F.1_g00050.1	0.728441	242.977	15.7818	0.13972	0.168545	3.0796	0	0	242.654	57.2446	0	0.160039	12.4996	3.10365	0.614549	1.56707		Dlo_pri0800F.1_g00120.1	0.927107	0	0	0.177825	0.214512	0	0	0	22.3791	2.06199	0	0.203686	4.77258	0	0.260718	0.284922		0.652348	0.00616434
Dlo_pri0025F.1_g01110.1	0	0	0.739653	0	0	0	0	0	56.0388	0.860557	0	0	0	0	0	0		Dlo_pri0800F.1_g00310.1	0	68.3823	0	1.0954	0	1.6096	0	0	88.2275	0.846789	1.71648	0	5.87982	1.21663	0.642408	0		0.773269	0.000442567
Dlo_pri0065F.1_g01330.1	0.620758	42.4735	2.37332	0.238131	0	0	4.09229	0	11.9874	1.84084	0	0	0	0	0.349135	0		Dlo_pri0791F.1_g00330.1	0	0	1.52903	0	0	0	0	0	23.169	1.77897	0	0.527188	0	0	0.337399	0		0.19004	0.480834
Dlo_pri0390F.1_g00360.1	0	0	0	0	0	0	0	0	14.7702	0	0	0.224055	0	0	0.573579	0		Dlo_pri0812F.1_g00340.1	0	9.04528	0	0.202852	0	0	0	0	35.7403	2.35219	0	0	1.81476	0	0	0.650043		0.965054	1.55588e-09
Dlo_pri0126F.1_g02040.1	1.68631	9.61506	3.58179	0.646892	0.520234	9.50553	5.55842	0.734692	5.42738	7.50108	0.241349	0.493979	15.4326	3.59241	9.16823	8.98288		Dlo_pri0803F.1_g00040.1	0	7.67996	1.71655	0	0	3.79623	1.47991	0	34.6806	2.66286	0.192776	0	3.08167	8.60823	0.252519	0		0.14027	0.60436
Dlo_pri0023F.1_g04010.1	44.9475	17.3948	27.993	103.143	68.0462	55.6024	41.5641	48.6466	3.92751	39.5047	93.7006	77.3915	83.7581	71.49	77.8989	88.7559		Dlo_pri0815F.1_g00320.1	5.36242	11.4659	2.56274	28.9279	46.0627	17.9475	1.65709	5.25667	19.4163	2.48471	26.4782	34.9021	8.0514	7.85384	8.85951	7.00399		0.359849	0.170992
Dlo_pri0447F.1_g00300.1	0	33.0031	1.47531	0	0	0	0	0	81.9682	1.14431	0	0	3.97285	0	0.86812	0.237178		Dlo_pri0816F.1_g00200.1	0	0	0	0	0	0	0	0	21.3179	1.09122	0	0	5.05139	0	4.13923	2.03557		0.878511	7.55291e-06
Dlo_pri0244F.1_g01530.1	0	33.0031	0	0	0	0	0	0	31.0485	0.953591	0	0	2.20714	0	0	0		Dlo_pri0816F.1_g00390.1	1.08711	37.1913	0.461814	0	0	0	0	1.89454	66.4786	3.76112	0	0	1.24362	0	2.64953	0.668192		0.943973	4.00405e-08
Dlo_pri0148F.1_g00790.1	0	0	0	0	0	0	0	0	5.18254	0	0	0	0	0	0.301884	0		Dlo_pri0818F.1_g00290.1	3.20601	18.2801	4.3582	2.95169	9.19833	11.4455	4.93157	2.51423	26.8282	1.58456	3.1202	6.38624	11.0027	2.73195	7.81373	3.28428		0.759447	0.000643455
Dlo_pri0239F.1_g01710.1	0	78.4201	0	0	0	0	0	0	50.5892	0.971088	0	0	2.24764	0	0	0.40255		Dlo_pri0824F.1_g00260.1	0	63.317	0.673906	0.202852	0	1.49037	1.74301	0	66.3749	1.56813	0	0	5.44428	0	0	0		0.96734	9.74939e-10
Dlo_pri0619F.1_g00650.1	6.95723	46.5679	7.32445	22.9756	43.1133	48.595	37.3898	5.13973	20.4447	10.7643	18.3129	49.5769	22.8383	15.4656	37.5986	27.8885		Dlo_pri0826F.1_g00190.1	0.472763	64.6947	1.8075	0	0	0	9.34992	1.23584	36.518	4.90689	0	0	1.62247	14.1	1.32949	0.581164		0.220803	0.411201
Dlo_pri0510F-1.1_g00290.1	12.0524	111.01	14.1783	10.3139	7.72244	9.14547	1.52796	17.5706	67.1374	30.9298	16.7189	8.75851	9.54516	0.987525	3.65005	9.40241		Dlo_pri0830F.1_g00370.1	11.4572	75.3773	4.49271	6.08557	4.89405	2.48396	0	13.8231	51.0576	5.22709	7.94665	8.13236	0	0	2.47843	10.8341		0.969271	6.39605e-10
Dlo_pri0256F.1_g02100.1	4.35288	44.6749	12.2043	9.68497	5.23723	9.81465	4.30439	10.2409	25.2175	12.9084	8.22354	6.88559	2.98771	1.85462	2.4482	10.1668		Dlo_pri0830F.1_g00370.1	11.4572	75.3773	4.49271	6.08557	4.89405	2.48396	0	13.8231	51.0576	5.22709	7.94665	8.13236	0	0	2.47843	10.8341		0.947585	2.53594e-08
Dlo_pri0120F.1_g00680.1	0	26.8968	1.20234	0.482556	0.873168	0.886345	0	0	27.3282	3.73035	0	0.276367	6.47557	0.669951	0.353749	0		Dlo_pri0832F.1_g00160.1	0	17.0547	1.77889	0	0	0	0	0	34.6564	6.20899	0	0	0.684337	0	0.897218	2.69641		0.921263	4.07751e-07
Dlo_pri0119F.1_g00330.1	0.947618	37.8221	2.01277	0.363519	0.146172	2.6708	0.520589	0.412858	106.747	8.43042	0.271251	0.27759	6.50423	0	7.10629	1.1649		Dlo_pri0837F.1_g00150.1	0	7.72856	0	0	0	1.27342	0	0	69.8003	1.33986	0	0	7.75293	0	0	0		0.967994	8.47598e-10
Dlo_pri0219F.1_g01170.1	23.5276	72.2349	27.6776	55.233	60.0211	66.3111	56.6724	25.7577	60.1904	30.711	49.6466	64.3258	71.0823	87.3918	47.9544	66.4967		Dlo_pri0842F.1_g00380.1	0.676656	243.065	3.01821	0	0	11.4427	0	0.442208	280.938	15.5512	0.145267	0.148662	22.0609	0	0.190287	1.87157		0.24884	0.352706
Dlo_pri0117F.1_g01570.1	86.6132	170.785	84.6153	159.523	252.728	14.7735	14.8095	114.512	161.474	85.123	135.895	252.148	12.8493	5.31744	263.927	184.257		Dlo_pri0851F.1_g00170.1	17.9919	39.711	20.7103	4.23022	6.98298	1.63578	1.91306	34.1363	61.6427	23.2351	8.72193	13.7712	5.97543	0	83.5653	51.3693		0.548738	0.0277225
Dlo_pri0069F.1_g02930.1	0.492326	92.6362	0	0	0	2.77518	0	0	52.29	5.10993	0	0	0	0	0.5538	0		Dlo_pri0862F.1_g00280.1	5.31254	22.7184	17.3492	74.2581	41.332	19.6521	20.7945	7.37767	99.3842	31.5084	67.433	42.0181	42.1615	20.513	7.46987	11.4287		0.233281	0.384563
Dlo_pri0024F.1_g01900.1	10.8633	39.8189	2.96665	4.16729	7.7201	12.0283	1.91826	10.649	52.445	6.90317	3.66484	6.30763	0	3.30606	8.94658	15.5004		Dlo_pri0866F.1_g00180.1	15.6951	121.245	6.4523	49.5262	76.6128	22.8313	15.854	18.5288	102.658	32.2801	51.7378	80.7551	38.2258	16.1786	3.70182	11.5141		0.664264	0.0050067
Dlo_pri0063F.1_g02260.1	0.705059	12.0604	0	0	0	0	0	0.691155	22.125	3.13625	0	0	3.0246	0	1.38792	1.30009		Dlo_pri0868F.1_g00030.1	0.437958	44.9489	0.558143	0.168007	0	0	0	0	42.287	1.29876	0.188045	0.19244	1.50302	1.866	0	0		0.927508	2.32536e-07
Dlo_pri0339F.1_g00380.1	0	33.1824	0.988884	0	0	0	0	0.507097	14.9843	2.30106	0	0	0	0.826515	0.218209	0.238467		Dlo_pri0872F.1_g00050.1	30.8052	16.8172	32.3676	37.1281	35.3602	31.096	25.475	25.6288	12.1296	29.7218	39.7506	41.3036	42.7378	56.8987	82.7586	49.5851		-0.471469	0.065246
Dlo_pri0150F.1_g00440.1	5.0391	52.6755	4.63806	2.7922	1.94323	7.10119	5.07524	5.12267	27.0305	4.56602	4.56765	1.84516	6.72528	5.36749	7.40029	18.0674		Dlo_pri0876F.1_g00060.1	1.43926	103.401	1.46738	0.331271	11.4556	21.0936	3.32086	1.1287	113.953	9.8166	0	0.632413	12.8423	6.74543	18.6182	54.6705		0.901431	1.86154e-06
Dlo_pri0019F.1_g02440.1	0	29.4244	0	0	0	0	0	0	4.15228	1.27528	0	0	1.47586	0	0	0		Dlo_pri0896F.1_g00020.1	0	0	0.606516	0	0	0	0	0	9.19037	1.41131	0	0	0	0	0	0		0.0575822	0.832248
Dlo_pri0081F.1_g03750.1	0	0	0	0.123914	0.298958	0	0	0	6.23781	0.957906	0.138694	0.141935	0	0	0	0		Dlo_pri0909F.1_g00150.1	0	0	0	0	0	2.1179	0	0	7.25556	0	0	0	0	0	0	0		0.941437	5.42182e-08
Dlo_pri0178F.1_g00620.1	8.08157	10.2399	7.62913	88.2982	552.728	150.584	84.1085	5.86829	15.8953	8.65429	77.1746	518.783	148.434	94.0529	38.9721	93.643		Dlo_pri0910F.1_g00140.1	2.62453	13.4682	2.6758	11.7293	0.303629	16.6434	15.3555	3.25884	15.2047	2.52947	7.04305	0.230645	17.1134	15.3756	3.09986	63.2358		-0.166841	0.536851
Dlo_pri0217F.1_g00040.1	0	8.47995	0	0	0	0	0	0	19.1466	0	0	0	0	0	0	0		Dlo_pri0910F.1_g00250.1	0	7.56107	0	0	0	0	0	0	4.26797	0	0	0	0	0	0	0		0.777118	0.00039696
Dlo_pri0150F.1_g02510.1	0.424924	7.26853	0	0	0	1.19762	0	0	49.2341	0	0	0	1.45829	0	1.91193	0		Dlo_pri0918F.1_g00070.1	0	54.4445	0.579474	0	0	0	0	0	17.5612	0	0	0	3.12092	0	0.511472	0		0.379765	0.14682
Dlo_pri0031F.1_g02520.1	14.6134	17.2392	97.1852	137.054	51.7676	9.46825	22.1465	16.4657	21.0838	100.867	185.206	63.252	5.76453	4.65182	15.3044	64.3199		Dlo_pri0920F.1_g00180.1	0	7.40069	0.551378	0.33194	0	0	0	0	16.7098	0.641506	0	0	0	0	1.70336	0.265927		-0.209348	0.436483
Dlo_pri0190F.1_g02150.1	8.60087	7.3561	1.82685	3.46438	4.70979	4.44419	7.08754	8.05653	20.7614	3.6133	2.70815	3.71625	0.491953	8.55062	19.7528	18.5027		Dlo_pri0924F.1_g00210.1	2.44059	20.8737	0	4.91527	0	0	0	3.18994	5.89126	0.904689	2.61977	2.681	0	0	10.6382	4.87532		0.389865	0.135496
Dlo_pri0805F.1_g00200.1	8.85528	18.6429	1.90983	4.80807	5.73697	6.14352	9.20569	9.43743	27.6237	3.43402	5.44003	5.26786	1.87017	7.83612	22.1441	17.5847		Dlo_pri0924F.1_g00210.1	2.44059	20.8737	0	4.91527	0	0	0	3.18994	5.89126	0.904689	2.61977	2.681	0	0	10.6382	4.87532		0.649101	0.00651415
Dlo_pri0429F.1_g00420.1	29.6747	10.7745	54.854	134.643	288.926	99.8112	62.633	21.314	17.5698	67.9714	130.028	284.185	87.9091	62.9189	62.9025	110.297		Dlo_pri0926F.1_g00070.1	10.9378	14.9677	19.5151	48.4204	35.127	62.4769	43.2637	11.151	18.3056	16.7585	42.0478	27.1704	46.7963	29.3594	39.6174	34.8245		0.344335	0.191556
Dlo_pri0395F.1_g00870.1	0	25.9811	0.967844	0	0	2.14043	0	0	29.331	4.50419	0	0	2.6063	0	0	0.933573		Dlo_pri0931F.1_g00160.1	0	70.9033	1.1739	0	0	2.59613	0	0	102.28	16.3895	0	0	4.74179	0	0	1.13233		0.990534	1.78132e-13
Dlo_pri1117F.1_g00070.1	0.293775	35.1761	2.99514	0.112696	0.135946	0.827985	0.48417	0	62.4037	6.09827	0.126137	0.129085	6.0492	0.625839	0.495686	0.361135		Dlo_pri0931F.1_g00160.1	0	70.9033	1.1739	0	0	2.59613	0	0	102.28	16.3895	0	0	4.74179	0	0	1.13233		0.991679	7.24494e-14
Dlo_pri0932F.1_g00330.1	1.93592	26.9059	2.62138	4.2238	12.542	3.06916	0.797649	3.4792	14.0192	3.9469	4.72758	20.2029	2.07621	1.2888	6.60102	13.3121		Dlo_pri0932F.1_g00120.1	25.016	0	31.1034	24.8104	17.788	5.15898	17.0949	27.1145	17.6738	13.5703	21.2202	15.5498	8.37581	9.09873	18.531	43.8779		-0.179037	0.507044
Dlo_pri0020F.1_g07670.1	5.17835	12.654	4.24247	18.304	16.9453	1.04249	2.43841	5.31795	10.7142	5.48438	20.3284	14.3024	2.53878	1.57595	4.78478	6.36571		Dlo_pri0932F.1_g00120.1	25.016	0	31.1034	24.8104	17.788	5.15898	17.0949	27.1145	17.6738	13.5703	21.2202	15.5498	8.37581	9.09873	18.531	43.8779		0.082061	0.762555
Dlo_pri0932F.1_g00330.1	1.93592	26.9059	2.62138	4.2238	12.542	3.06916	0.797649	3.4792	14.0192	3.9469	4.72758	20.2029	2.07621	1.2888	6.60102	13.3121		Dlo_pri0932F.1_g00270.1	14.1685	15.5358	21.992	28.0122	23.5363	11.7751	14.9686	10.9213	21.0466	17.7761	29.2475	22.1888	10.5976	17.8006	62.0137	23.8928		0.0699947	0.796729
Dlo_pri0069F.1_g02930.1	0.492326	92.6362	0	0	0	2.77518	0	0	52.29	5.10993	0	0	0	0	0.5538	0		Dlo_pri0937F.1_g00080.1	21.5575	96.7218	14.8626	20.3355	18.807	64.7427	37.8587	20.324	68.2453	13.6241	20.6366	20.3424	41.2364	42.1605	6.16171	6.73374		0.807878	0.000153278
Dlo_pri0129F.1_g02340.1	17.0663	42.7212	25.7283	64.0316	77.916	31.0893	32.5862	14.1455	12.0573	33.9456	96.1541	68.954	39.2845	48.3283	23.7626	30.5738		Dlo_pri0938F.1_g00100.1	3.79047	10.8063	3.22044	18.0144	15.7866	4.74809	7.63531	3.02762	14.2329	4.05909	20.0726	16.1928	1.44538	0.89722	0.710629	4.2713		0.71314	0.00192653
Dlo_pri0199F.1_g00740.1	5.97469	24.669	14.966	31.8505	49.6238	15.0973	28.0127	8.21307	19.8926	20.6199	38.1705	47.8436	7.77754	19.0921	14.0788	26.2761		Dlo_pri0948F.1_g00220.1	2.15238	0	1.37152	3.44034	3.32009	0	1.77367	0.937747	3.46371	0.531902	6.93121	4.09829	4.92447	2.29265	1.41233	3.52787		0.439916	0.0881667
Dlo_pri0165F.1_g03170.1	3.02702	94.9275	3.8577	0.967671	0.233462	7.82051	1.24721	0.989108	129.087	9.7246	0.649852	0.44336	4.32849	0.537381	0.851248	2.63578		Dlo_pri0953F.1_g00240.1	0	5.8991	0	0	0	0	0	0	9.98953	0	0	0	2.36708	0	0	0		0.972143	3.24264e-10
Dlo_pri0032F.1_g01410.1	9.98834	5.02516	2.24635	23.7788	7.47703	6.62388	5.81004	6.91155	5.67307	4.7915	22.8308	8.26145	7.0574	8.76174	23.132	31.4188		Dlo_pri0961F.1_g00050.1	7.2	18.3429	2.14753	25.0344	15.4541	13.8163	6.31187	6.00682	19.2288	3.63429	20.1931	14.6742	9.46323	9.79048	17.9213	22.4098		0.705688	0.00225503
Dlo_pri0200F.1_g01430.1	3.58055	1.91397	12.9764	9.74359	4.66009	4.73042	9.58929	4.67992	17.286	19.9088	11.0979	6.34237	8.44802	18.3543	9.69151	9.83471		Dlo_pri0962F.1_g00200.1	4.05994	5.78727	8.62345	6.83545	4.2794	4.13208	5.20425	2.50584	0	10.2003	6.39175	4.45986	6.19254	10.8113	6.02575	7.62491		0.461735	0.0717894
Dlo_pri0125F.1_g01040.1	1.97384	67.527	1.677	0.126199	0.152234	1.85438	0	4.72979	38.1167	2.92669	5.22627	0.289103	1.129	0.700824	0	2.42643		Dlo_pri0967F.1_g00030.1	0	25.0228	0	0	0	0	0	0.764802	16.9495	0	0	0	2.00814	0	0	0.179828		0.990117	2.40566e-13
Dlo_pri0208F.1_g00120.1	5.00963	7.14101	12.7688	17.7763	29.3643	25.8854	26.1452	3.27389	4.03086	11.142	20.255	33.0186	5.73082	21.3444	32.8718	21.5541		Dlo_pri0977F.1_g00240.1	0	37.3266	0.397281	0	0.432771	1.75721	0.51377	0.407449	33.1094	9.24442	0	0.41093	0	0.6641	0.525989	0.191607		-0.449705	0.0805186
Dlo_pri0208F.1_g00200.1	11.4438	3.10716	3.24092	2.29951	4.20291	1.53588	7.78367	16.3819	1.75389	2.96268	1.87184	3.35227	6.23391	5.80453	8.2753	4.3543		Dlo_pri0977F.1_g00240.1	0	37.3266	0.397281	0	0.432771	1.75721	0.51377	0.407449	33.1094	9.24442	0	0.41093	0	0.6641	0.525989	0.191607		-0.30633	0.248527
Dlo_pri0070F.1_g04300.1	0.270406	32.378	1.72306	0.622388	0.750792	0	0	0	23.4981	1.20282	0.580518	0.475268	0	0.576056	0.608341	0.332408		Dlo_pri0977F.1_g00240.1	0	37.3266	0.397281	0	0.432771	1.75721	0.51377	0.407449	33.1094	9.24442	0	0.41093	0	0.6641	0.525989	0.191607		0.978924	4.68567e-11
Dlo_pri0069F.1_g00980.1	0.619681	36.0398	1.26357	0.190174	0.458818	1.04792	1.0213	0.485968	28.7199	0.918824	0.319285	0.272289	1.70134	1.0561	2.23058	0.837946		Dlo_pri0990F.1_g00130.1	6.08728	18.932	2.821	4.67032	4.8656	7.79847	0	4.33981	0	5.74372	3.80172	4.62005	5.6975	0	3.11244	2.38097		0.510249	0.0434466
Dlo_pri0199F.1_g01770.1	0	0	0	0	0	0	0	0	24.3992	0.936713	0	0	0	0	0	0		Dlo_pri0990F.1_g00130.1	6.08728	18.932	2.821	4.67032	4.8656	7.79847	0	4.33981	0	5.74372	3.80172	4.62005	5.6975	0	3.11244	2.38097		-0.279519	0.294425
Dlo_pri0059F.1_g02680.1	55.3792	0	37.4937	77.674	64.468	48.7759	12.1218	41.8463	25.0646	44.9055	61.86	53.4201	44.5441	14.747	5.11007	14.8919		Dlo_pri1006F.1_g00100.1	31.6272	15.4571	5.75806	16.9857	32.6167	53.4837	16.3821	28.3461	8.72503	18.758	28.3234	29.3824	40.3152	13.4753	10.1647	16.6625		0.510866	0.0431511
Dlo_pri0395F.1_g01090.1	1.17671	194.573	10.9973	0.150467	0.18151	3.31649	2.58579	0	321.915	50.0164	0	0	12.115	1.6712	9.0449	6.75045		Dlo_pri1010F.1_g00140.1	0	646.472	20.6419	0	0.277604	3.38152	0	3.92041	752.992	78.2746	0	0	14.4113	3.83392	5.39839	5.89955		0.981973	1.58195e-11
Dlo_pri0029F.1_g01130.1	4.84728	65.327	6.55187	3.15548	3.05878	3.31194	3.1471	4.22372	56.7307	6.09827	3.46878	3.22713	3.0246	3.75503	7.5179	9.66036		Dlo_pri1016F-1.1_g00100.1	1.84622	15.7903	5.49001	14.2827	17.3718	2.60173	2.0285	2.81526	17.8261	5.01868	12.0227	14.467	5.28001	1.96654	3.80738	10.0238		0.526394	0.0361985
Dlo_pri0183F.1_g01840.1	43.7724	25.1258	57.282	185.047	240.896	133.306	186.405	40.3173	17.0192	55.7556	199.928	206.02	113.927	205.275	101.946	100.757		Dlo_pri1025F.1_g00110.1	17.7017	0	21.8198	77.0345	129.319	38.4407	51.1744	21.2404	16.8117	27.5378	63.6701	123.558	35.8526	92.731	72.7932	30.5005		0.88202	6.21173e-06
Dlo_pri0183F.1_g01830.1	3.66088	15.6553	1.45797	4.38863	4.55288	16.1218	9.05025	3.28963	4.41845	4.74962	3.5367	2.71451	17.2751	25.3465	16.8581	12.7977		Dlo_pri1025F.1_g00120.1	17.4724	21.3481	26.0844	83.4958	47.4732	54.8728	16.0436	19.2484	19.2805	34.4193	92.4899	56.9225	58.25	36.6903	35.237	35.9001		-0.0566694	0.834873
Dlo_pri0071F.1_g01560.1	1.02715	43.9249	0.654513	0	0	0	0	0	94.2178	4.569	0	0	5.28761	0	32.3515	0.631337		Dlo_pri1026F.1_g00070.1	0	19.8555	0	0	0	0	0	0	5.60388	0.860557	0	0	0	0	0	0		0.569034	0.0214232
Dlo_pri0292F.1_g00010.1	2.02039	57.5997	0	0	0	1.89812	0	3.52098	26.0105	0.998571	0	0	0	0	1.51511	2.48366		Dlo_pri1026F.1_g00070.1	0	19.8555	0	0	0	0	0	0	5.60388	0.860557	0	0	0	0	0	0		0.98531	3.80871e-12
Dlo_pri0366F-1.1_g00110.1	1.5519	90.2562	4.35109	2.38131	3.30349	6.12349	2.55768	2.83974	110.884	17.0278	2.13227	2.45486	6.39111	1.32242	4.53876	4.00624		Dlo_pri1028F.1_g00170.1	3.90568	14.8464	3.0418	7.32488	4.51845	1.2231	7.15217	5.38848	14.6655	4.50419	9.31652	7.53206	5.21261	11.0939	13.0581	8.66889		0.646098	0.00685146
Dlo_pri0365F.1_g00900.1	13.6546	479.43	11.6011	8.45445	5.09934	8.7772	3.15848	17.8471	420.968	34.0989	9.87426	7.05247	13.9761	2.04133	50.3903	37.2521		Dlo_pri1028F.1_g00230.1	6.72759	38.3596	5.71586	7.88576	6.39942	2.10681	14.7837	8.79322	14.4351	3.87927	14.1221	10.6749	3.84805	15.9245	11.1412	7.81073		0.742115	0.000995632
Dlo_pri0098F.1_g00800.1	9.4531	5.57586	12.0472	47.1424	53.3988	16.537	17.1913	9.37319	18.8843	14.0165	40.8685	45.6908	14.5429	15.2773	34.1004	23.0409		Dlo_pri1038F.1_g00080.1	16.2748	12.654	18.384	26.5337	21.738	102.164	80.4675	10.1525	24.9997	18.0985	23.3459	19.0156	73.6247	84.3131	81.7573	57.2914		-0.104905	0.699013
Dlo_pri1268F.1_g00060.1	1.52248	57.8727	0	0.194681	0.391408	0.953556	0	1.54773	80.0346	3.26074	0.0726335	0.297324	1.74165	0.360376	4.28145	3.53519		Dlo_pri0983F.1_g00250.1	0.294989	70.6429	0.751879	0	0	1.66281	0	1.15668	68.3581	2.18695	0.126659	0	5.06183	0	4.14778	5.43941		0.980711	2.53216e-11
Dlo_pri0299F.1_g01220.1	0	0	0.48651	0	0	0	0	1.49689	18.4299	1.69811	0	0	0	0	3.22063	0.234641		Dlo_pri1042F.1_g00050.1	4.11849	0	0.874782	5.26636	7.94107	13.5423	10.1815	2.69152	0	4.0711	2.3578	10.858	9.42279	11.6984	10.4237	8.43806		-0.377503	0.149442
Dlo_pri0545F.1_g00330.1	1.84622	26.3171	1.96072	3.89529	5.26849	0.867243	0.507126	1.60872	11.8841	3.19371	3.96354	5.81384	2.112	0	0.173063	3.21519		Dlo_pri1044F.1_g00160.1	10.0654	47.679	3.35491	9.38578	6.01937	2.61866	4.33862	11.9415	38.8747	5.51055	8.51057	7.55274	3.18862	7.91734	2.43864	9.32763		0.915069	6.81195e-07
Dlo_pri0262F.1_g01530.1	9.46096	0	10.4131	20.7863	4.77612	21.8169	16.6557	9.27438	14.533	5.73878	23.6348	7.9364	19.1862	22.4454	20.4381	23.9214		Dlo_pri1058F.1_g00180.1	9.46712	17.507	5.86951	24.6368	19.1815	1.4423	7.16883	8.36074	7.41159	7.20833	20.9835	20.9118	0.878109	3.8156	16.4056	19.1868		-0.0662152	0.807508
Dlo_pri0304F.1_g01670.1	7.18508	19.8233	8.56605	13.7815	2.46689	12.4117	13.7517	4.84706	15.6654	2.74931	8.75753	3.05529	11.9315	39.501	18.511	11.6818		Dlo_pri1058F.1_g00180.1	9.46712	17.507	5.86951	24.6368	19.1815	1.4423	7.16883	8.36074	7.41159	7.20833	20.9835	20.9118	0.878109	3.8156	16.4056	19.1868		-0.223575	0.405201
Dlo_pri1074F.1_g00080.1	0	0	0	0	0	0	0	0.971936	71.7998	1.10259	0	0	5.10401	0	0.418235	0.457062		Dlo_pri1074F.1_g00200.1	0	0	0	0	0	2.07423	1.21292	0	71.0596	0	0	0	0	0	0.413923	0		0.996545	1.56107e-16
Dlo_pri1234F.1_g00110.1	0	71.8302	0	0	0	0	0	0	54.061	2.07546	0	0	4.80377	0	0.262422	0.573568		Dlo_pri1074F.1_g00300.1	0	67.8396	1.26357	0	0	0	0	0	71.7998	5.88048	0	0	6.80535	0	0.278823	0		0.982708	1.18432e-11
Dlo_pri0041F.1_g00820.1	0.394405	80.9578	0	0	0	4.44642	0	0	129.478	2.33919	0	0	10.8284	0	6.87661	0.242419		Dlo_pri1070F.1_g00100.1	0	13.6184	1.35282	0	0	2.99183	0	0	81.9959	3.5414	0	0	5.46452	0	0.895551	0.32623		0.913318	7.82118e-07
Dlo_pri0055F.1_g03540.1	0	18.2256	0.905247	0	0	0	0	0	41.1509	1.57983	0.304989	0	2.43774	0	0.998769	0.218298		Dlo_pri1080F.1_g00050.1	0	94.5933	0	0	0	1.4169	0	0	92.2273	0.745412	0	0	0	0	1.131	0		0.915022	6.83794e-07
Dlo_pri0664F.1_g00150.1	0.620758	74.3286	2.37332	0	0	2.62435	0.511536	0	86.9089	1.84084	1.1994	0.818287	4.26074	0	4.88789	1.14464		Dlo_pri1080F.1_g00050.1	0	94.5933	0	0	0	1.4169	0	0	92.2273	0.745412	0	0	0	0	1.131	0		0.994056	6.92375e-15
Dlo_pri1099F.1_g00180.1	19.0625	3.32728	28.0121	68.4254	45.9068	52.6301	29.814	22.8815	5.63442	27.3995	68.1512	47.4361	52.0692	31.0788	42.8856	33.9546		Dlo_pri1099F.1_g00280.1	2.37957	5.08797	3.41165	4.45008	4.81758	1.67667	11.2751	3.49897	8.61597	6.61554	4.08685	4.05166	14.2912	8.2376	8.53199	6.39886		-0.0530248	0.845369
Dlo_pri0128F.1_g01980.1	1.74826	44.8572	0.742672	2.01197	1.21353	1.64245	0	1.9042	67.5211	0.432035	1.12597	1.28031	2.99991	0	2.29432	1.25365		Dlo_pri1103F.1_g00150.1	13.4061	43.9524	10.3933	24.0423	20.5757	14.169	25.5928	15.3319	34.5178	12.5892	18.0359	22.3354	27.2214	18.5636	36.4434	17.0293		0.658827	0.00551113
Dlo_pri0020F.1_g05700.1	0	37.0034	2.20551	0	0	1.2194	0	0.56549	20.8872	7.69808	0	0	5.93921	0	0.973346	0.531854		Dlo_pri1107F.1_g00260.1	0	33.4552	0	0	0.226266	0	0.805844	0	14.1632	1.44998	0	0.214847	0	0	0	0		0.97371	2.17152e-10
Dlo_pri0411F.1_g00040.1	0.751444	44.9884	0.957656	0	0	0	0	0	43.5333	1.1142	0.161323	0	6.44717	0	1.26791	0.461873		Dlo_pri1127F.1_g00030.1	0	86.6038	0	0.19422	0.23429	1.42695	0	0	146.655	2.2521	0	0	1.73754	0	0.284756	0.622382		0.954429	9.69879e-09
Dlo_pri0163F.1_g00760.1	0	138.988	2.21896	0.222643	0	0	0	3.03434	100.87	6.0239	0.498396	0	5.97543	0	0.652854	0.356731		Dlo_pri1133F.1_g00030.1	0	62.8514	2.6758	0	0	0	0	0	60.8186	4.66979	0	0	0	0	0.590449	0.322632		0.987178	1.47694e-12
Dlo_pri0392F.1_g00310.1	0.726957	27.3569	2.03819	2.56561	0.605527	1.63911	3.35467	1.33023	11.2306	1.9402	5.93051	0.319427	2.49483	3.71679	4.49751	5.09377		Dlo_pri1134F.1_g00250.1	0.594893	10.1759	0	1.14105	0	0	0.980443	0.777549	0	0	0.766284	0	0	0	0.334588	1.09695		0.90437	1.5182e-06
Dlo_pri0127F.1_g00300.1	7.62388	59.2773	0	0.531749	0.96218	0	0	3.62353	120.456	4.11062	0.892758	0.609081	4.75714	0	8.57584	6.81599		Dlo_pri1144F.1_g00080.1	6.48975	166.515	1.03383	1.86716	0.750792	0	2.67394	10.6029	117.491	25.2593	0	0	13.92	0	9.58138	17.4514		0.848088	3.3175e-05
Dlo_pri0411F.1_g00610.1	0.793191	6.78396	1.01086	2.58637	2.0188	61.4779	5.22903	2.07346	0	1.1761	1.36228	2.09118	53.0817	22.8118	14.4988	16.8199		Dlo_pri1152F.1_g00090.1	3.88502	24.9207	1.85668	13.7857	16.6298	6.84355	9.60434	1.9042	9.37793	2.16017	8.96604	16.6441	3.33323	13.4491	12.5641	8.3577		-0.160255	0.553265
Dlo_pri0093F.1_g03210.1	3.32034	5.6796	5.50096	9.17082	9.83363	3.74326	1.09445	3.90583	16.0297	4.43087	9.83695	10.7963	9.116	2.82937	4.29517	1.2245		Dlo_pri1155F.1_g00040.1	4.90447	0	5.55587	0	0.504349	1.53588	0	4.98581	0	2.42401	1.87184	0.478896	3.74034	9.28726	24.8259	8.37365		-0.373014	0.154737
Dlo_pri0093F.1_g03200.1	13.1326	11.5199	33.4728	57.7412	119.985	115.785	150.396	11.4432	22.7592	32.9529	58.4111	123.251	147.92	158.535	92.422	58.3659		Dlo_pri1155F.1_g00070.1	23.9049	11.2029	23.7877	74.6181	115.925	66.4515	90.1288	21.8284	6.32365	24.7627	72.1291	138.421	37.086	71.8538	240.719	95.8068		0.489553	0.0542645
Dlo_pri0607F.1_g00330.1	0.263421	121.661	1.34284	0.707364	0	2.22731	0	0	63.5865	7.8117	1.35726	0.115748	2.71209	0	2.22235	2.75249		Dlo_pri1156F.1_g00320.1	2.49388	53.3237	3.57553	1.6742	0.144257	3.51442	0	4.07449	120.398	5.08443	0.936941	0.136977	11.7682	0	1.05198	5.93981		0.741968	0.000999181
Dlo_pri1451F.1_g00110.1	15.2603	48.6675	11.537	10.9143	15.3205	5.8319	2.55768	14.1987	47.4503	12.6558	8.32917	13.5245	4.43827	2.20404	36.8047	11.1285		Dlo_pri1177F.1_g00010.1	1.14037	19.5066	2.03464	0.262477	0	1.92844	0	3.57722	24.2238	3.38174	0.391711	0	0.782724	0	3.97657	0.700925		0.880257	6.85783e-06
Dlo_pri0093F.1_g00180.1	4.78368	88.1216	3.75164	1.27044	0.425707	4.66702	1.21292	4.32862	103.036	6.54733	1.97496	1.05098	5.05139	0.391956	10.555	4.74967		Dlo_pri1177F.1_g00010.1	1.14037	19.5066	2.03464	0.262477	0	1.92844	0	3.57722	24.2238	3.38174	0.391711	0	0.782724	0	3.97657	0.700925		0.991436	8.8597e-14
Dlo_pri0179F.1_g00040.1	12.316	15.6053	15.6958	24.5853	54.7767	95.7791	73.6742	11.9241	22.0217	22.3195	34.2747	58.1254	117.409	93.288	36.5588	39.1116		Dlo_pri1197F.1_g00070.1	4.63553	7.92931	5.90762	6.22388	13.2998	35.2754	16.8076	6.6647	4.47583	6.18596	14.9276	18.7391	42.9532	17.7754	1.56431	14.2461		0.893888	3.0554e-06
Dlo_pri0076F.1_g00990.1	16.8328	29.4871	19.9013	60.7995	50.1154	50.3001	50.3034	16.4346	20.5608	15.336	55.9474	54.0023	36.1921	59.1898	47.2225	49.4873		Dlo_pri1202F.1_g00190.1	8.3985	0	10.7032	20.9415	17.489	14.2024	22.1465	7.68401	0	14.9433	14.4242	16.6064	23.0581	19.6808	18.8944	24.7781		0.659095	0.00548536
Dlo_pri0118F.1_g00410.1	5.87066	4.01682	5.98535	26.3041	40.6416	7.94212	2.3221	4.60391	15.8715	5.22279	21.9803	41.8924	5.64127	5.00259	20.4715	13.4232		Dlo_pri1207F-1.1_g00110.1	0	4.01682	0	0	0	0	0	0	0	1.74093	0	0	0	0	0.132074	0		-0.271867	0.30839
Dlo_pri0118F.1_g00770.1	6.10549	8.03364	8.67876	28.5562	40.3156	13.2369	1.54807	2.45542	20.4062	5.22279	19.0563	38.5905	4.83538	3.00156	20.9998	14.0005		Dlo_pri1207F-1.1_g00110.1	0	4.01682	0	0	0	0	0	0	0	1.74093	0	0	0	0	0.132074	0		-0.213607	0.426992
Dlo_pri0185F.1_g00060.1	10.8162	185.017	0	6.08557	1.66843	4.06465	2.37683	2.82745	160.135	11.761	2.47688	2.85161	0	1.53615	10.139	19.9445		Dlo_pri1208F.1_g00030.1	35.6936	39.1801	101.194	199.384	132.758	153.859	67.0057	19.4595	38.7028	63.3959	86.627	58.9612	98.259	60.5875	46.1624	39.4197		-0.332773	0.207891
Dlo_pri0336F.1_g00690.1	0	32.7084	0	0	0	0	0	0	30.7713	0	0.273673	0	2.18743	0	0	0.391767		Dlo_pri1222F.1_g00040.1	0	237.439	1.89536	0	0.229409	6.98613	0	0	349.426	3.6753	0	0	6.80535	0	0.557646	0.304708		0.97167	3.64385e-10
Dlo_pri0063F.1_g03290.1	0	0	0	0	0	0	0	0	5.10576	0.784063	0	0	0	0	0.297411	0		Dlo_pri1223F-1.1_g00020.1	0	8.97877	0	0	0	2.95883	0	0	25.3411	1.5566	0	0	5.40425	0	1.1809	0		0.910905	9.41599e-07
Dlo_pri0350F.1_g01520.1	3.49448	273.256	3.18103	0	0.231013	2.81399	0	2.60995	289.207	30.3482	0.42869	0.219354	15.4191	0	4.77314	4.90942		Dlo_pri1240F.1_g00220.1	0.472763	436.689	4.81999	0.362716	0.437548	2.66491	0	3.70752	570.594	33.6472	0.202989	0.207733	40.5617	0	27.6533	4.64932		0.992521	3.43983e-14
Dlo_pri0075F.1_g03060.1	2.08735	242.794	3.72422	0.640587	0.579559	8.82458	2.06409	0.545648	306.346	21.9744	0.0896239	0	15.7597	7.1148	8.10055	1.92447		Dlo_pri1240F.1_g00220.1	0.472763	436.689	4.81999	0.362716	0.437548	2.66491	0	3.70752	570.594	33.6472	0.202989	0.207733	40.5617	0	27.6533	4.64932		0.99902	2.32695e-20
Dlo_pri0334F.1_g00380.1	23.1811	22.5298	44.3137	73.869	84.1719	46.4023	59.2608	21.8632	21.6194	50.1902	75.0449	78.8822	46.5576	51.3476	51.8549	69.3789		Dlo_pri1264F.1_g00050.1	8.81502	17.3032	13.9965	33.7601	62.5255	14.2551	10.2411	9.63279	27.906	12.6418	28.5418	65.1483	8.43092	10.467	31.6165	21.1396		0.650152	0.00639922
Dlo_pri0520F.1_g00190.1	0.371808	82.6795	2.3692	0	0	2.09584	0	0	75.3898	3.85906	0	0	7.65601	0	0.836469	0.685592		Dlo_pri1269F.1_g00080.1	0	216.766	3.22997	0	0	2.38107	0	0	367.071	8.76852	0	0	8.69796	0	1.90062	0		0.948037	2.3895e-08
Dlo_pri1222F.1_g00040.1	0	237.439	1.89536	0	0.229409	6.98613	0	0	349.426	3.6753	0	0	6.80535	0	0.557646	0.304708		Dlo_pri1269F.1_g00080.1	0	216.766	3.22997	0	0	2.38107	0	0	367.071	8.76852	0	0	8.69796	0	1.90062	0		0.997528	1.50181e-17
Dlo_pri0408F.1_g00410.1	0	25.7982	0	0	0	0	0	0.657084	58.2488	0.745412	0	0	1.7253	0	0	0		Dlo_pri1297F.1_g00020.1	0	26.2605	1.46738	0.147232	0.177607	2.16345	0.632544	0	48.1753	1.70723	0.164792	0.168643	5.26866	0	0.215863	0.235903		0.993454	1.35681e-14
Dlo_pri0372F.1_g01260.1	4.02697	68.8833	0	0.421309	0.16941	3.09539	0	0.478492	95.4385	1.62844	0.471559	0	6.28186	0	6.5888	3.15021		Dlo_pri1302F.1_g00050.1	0	22.4057	1.66931	0	0.303072	0	1.07939	0.856017	120.149	6.79761	0	0	4.49527	0	1.47341	3.2204		0.890012	3.8862e-06
Dlo_pri0272F.1_g00920.1	1.42774	6.10557	0	0	0	3.01801	0	0	58.5886	0	0	0	2.44992	0	1.40527	0		Dlo_pri1302F.1_g00050.1	0	22.4057	1.66931	0	0.303072	0	1.07939	0.856017	120.149	6.79761	0	0	4.49527	0	1.47341	3.2204		0.992574	3.273e-14
Dlo_pri0119F.1_g03130.1	2.25433	154.246	0	0	0	4.2358	0	0.491083	235.806	5.01388	0.322646	0.330186	9.02604	0	3.80373	2.07843		Dlo_pri1302F.1_g00050.1	0	22.4057	1.66931	0	0.303072	0	1.07939	0.856017	120.149	6.79761	0	0	4.49527	0	1.47341	3.2204		0.912129	8.57605e-07
Dlo_pri0149F.1_g02600.1	6.60993	3.76887	3.65033	9.38193	3.05878	15.5247	1.08938	5.47164	12.7644	8.82071	12.0146	3.38848	20.416	9.85696	2.72627	0.677128		Dlo_pri1305F.1_g00040.1	57.6709	5.33237	29.7961	94.7117	23.8024	53.5949	11.3029	48.079	0	38.8265	101.859	36.7098	82.3774	52.4639	11.7471	3.25731		0.610483	0.0120157
Dlo_pri0102F.1_g01100.1	11.5141	6.56512	7.33688	8.8339	6.92666	5.40861	7.59053	11.0362	3.70579	4.55263	11.7002	5.39659	2.63433	13.8997	6.26003	3.06674		Dlo_pri1311F.1_g00130.1	25.0388	18.2256	6.78936	48.6392	28.5973	57.0568	47.4125	25.0672	10.2877	11.8487	44.8333	40.263	71.3038	39.7221	20.6745	16.3724		0.0620756	0.819351
Dlo_pri0217F.1_g00140.1	0	53.4237	0.568609	0	0	0	0	0	99.0837	3.30777	0	0	7.65601	0	0	0		Dlo_pri1339F.1_g00140.1	0	10.7115	0	0	0	0	0	0	54.4167	3.71398	0	0	0	0	0	0		0.948217	2.33328e-08
Dlo_pri0017F.1_g06210.1	0	30.8362	0	0	0.166843	0	0	0.471242	27.8496	0	0.154805	0	0	0	1.41946	0		Dlo_pri1363F.1_g00100.1	0	307.682	0	0	0	1.58426	1.85281	0.734692	48.8465	4.16727	0	0	0	2.39494	0.316146	0		0.82036	9.92301e-05
Dlo_pri1349F.1_g00070.1	14.0574	14.6366	20.2518	59.8814	75.5163	27.2172	28.406	18.6931	18.8843	35.5245	68.5457	86.1	19.2974	25.7805	22.6878	33.9603		Dlo_pri1365F.1_g00050.1	1.26473	9.61506	1.43271	0.431261	0.715322	0.792128	4.63202	0.551019	8.14108	2.50036	0.301687	0.987959	0.964537	1.79621	5.45352	3.88682		-0.44467	0.0843901
Dlo_pri0163F.1_g01250.1	6.03538	11.2917	7.09071	13.7106	11.8699	26.5787	9.32522	4.56052	7.28431	9.64802	13.5238	12.6797	23.3018	9.84394	15.0631	10.0855		Dlo_pri1380F.1_g00020.1	0	373.517	2.6758	0	0	4.73413	0	0	462.222	16.1886	0	0	24.4992	0	0.708539	0.258105		-0.171015	0.526562
Dlo_pri0002F.1_g04880.1	0.854937	7.31205	0	0	0.197814	0	0	0.558718	28.8919	0	0.183541	0	0	0	0.480845	0		Dlo_pri1391F.1_g00090.1	0	26.8376	0	0.60187	0	0	0	2.05068	15.149	8.1422	0.336828	0.6894	5.38445	0	3.0885	0.96435		0.602766	0.0134583
Dlo_pri0031F.1_g01640.1	0	62.6212	0	0	0	0	0	0	53.0214	0	0	0	8.37581	0	6.52017	0		Dlo_pri1401F.1_g00170.1	0.886798	22.7537	0	0	0	0	0	0.57954	12.8437	0	0	0	0	0	5.98517	0		0.960092	3.88934e-09
Dlo_pri0061F.1_g00460.1	25.0751	21.8837	34.2388	52.7089	25.8122	12.9807	27.8319	22.0724	24.7053	36.421	54.711	20.3496	18.4403	45.7872	18.4203	28.9374		Dlo_pri1403F.1_g00180.1	2.62239	0	1.85668	1.45309	0.539345	22.9943	5.76261	2.28504	11.2535	2.16017	0.875753	1.40835	27.9991	31.6572	6.55519	4.29824		-0.137826	0.610736
Dlo_pri0587F.1_g00180.1	0	13.7204	1.02222	0	0	0	0	0	42.5958	0	0	0	1.37636	0	0	0.246505		Dlo_pri1411F.1_g00250.1	0	10.2615	0	0	0	0	0	0	11.5845	0	0	0	2.05876	0	1.3496	0		0.896944	2.51116e-06
Dlo_pri0029F.1_g00600.1	0	74.0069	0.689222	0	0	3.04849	0	0	67.8834	6.81601	0	0	2.78401	0	0.152085	0		Dlo_pri1441F.1_g00030.1	0	0	0.710761	0	0	0	0	0	37.6949	0	0	0	3.82801	0	0	0		0.638445	0.00777448
Dlo_pri0496F.1_g00260.1	0.684223	42.9145	3.77861	0.437461	0	3.21406	1.50356	1.78861	39.639	2.02905	1.0772	0	0	0	3.07863	1.12148		Dlo_pri1451F.1_g00110.1	15.2603	48.6675	11.537	10.9143	15.3205	5.8319	2.55768	14.1987	47.4503	12.6558	8.32917	13.5245	4.43827	2.20404	36.8047	11.1285		0.854926	2.44946e-05
Dlo_pri0199F.1_g00740.1	5.97469	24.669	14.966	31.8505	49.6238	15.0973	28.0127	8.21307	19.8926	20.6199	38.1705	47.8436	7.77754	19.0921	14.0788	26.2761		Dlo_pri1464F.1_g00050.1	3.94603	0	1.37152	5.64215	2.98808	1.01106	0.591222	1.87549	3.46371	1.0638	6.3151	3.31016	7.38671	2.29265	0.403523	2.8664		0.129004	0.633964
Dlo_pri0019F.1_g02440.1	0	29.4244	0	0	0	0	0	0	4.15228	1.27528	0	0	1.47586	0	0	0		Dlo_pri1476F.1_g00060.1	0	36.529	0	0	0	0.859831	0	0	26.5107	2.26172	0	0	1.04698	0	0	0		0.870905	1.13133e-05
Dlo_pri0088F.1_g02340.1	67.63	28.1177	70.3279	195.029	145.397	154.871	156.355	67.524	29.4757	66.8517	189.05	148.584	145.061	151.078	323.582	175.079		Dlo_pri1478F.1_g00010.1	27.052	12.8538	45.9675	70.6247	66.0697	99.5413	99.0764	23.572	0	54.5956	65.4971	75.2824	113.47	65.634	131.863	115.468		0.842286	4.24325e-05
Dlo_pri0144F.1_g01900.1	14.8365	7.3561	7.67279	16.9095	5.57215	40.6037	55.9916	9.27438	2.07614	6.37642	9.14001	3.4958	36.1585	71.4587	14.996	29.2079		Dlo_pri1482F.1_g00120.1	1.52537	5.21843	0.777584	1.05327	1.97644	5.15898	6.0335	0.398743	11.7825	0.452344	1.96483	1.0724	14.6577	16.8976	1.71583	1.31259		0.616784	0.0109303
Dlo_pri0520F.1_g00190.1	0.371808	82.6795	2.3692	0	0	2.09584	0	0	75.3898	3.85906	0	0	7.65601	0	0.836469	0.685592		Dlo_pri1489F.1_g00090.1	0	22.4745	0.558143	0	0	0	0	0.572429	42.287	1.29876	0	0	6.01209	0	0.492645	0.26919		0.930067	1.82074e-07
Dlo_pri0014F.1_g02860.1	0	0	0	0	0	0	0	0	10.8264	0	0	0	1.28268	0	1.47149	0		Dlo_pri1489F.1_g00090.1	0	22.4745	0.558143	0	0	0	0	0.572429	42.287	1.29876	0	0	6.01209	0	0.492645	0.26919		0.864319	1.57372e-05
Dlo_pri0056F.1_g03290.1	0.327464	100.826	3.75595	0	0	0.922938	0.539694	0	173.9	15.5374	0	0.287777	17.9811	0	1.10506	1.81147		Dlo_pri1498F.1_g00090.1	0.247872	190.799	5.68609	0	0.229409	3.49306	0.817036	1.29591	184.286	28.2998	1.49	1.4159	6.80535	0	1.81235	1.82825		0.952365	1.31514e-08
Dlo_pri0359F.1_g00950.1	27.895	0	14.5258	46.1404	86.4736	45.6505	39.053	22.3464	2.89612	17.7897	56.6664	90.9399	68.9685	35.7832	34.7521	34.4755		Dlo_pri1519F.1_g00030.1	23.6282	12.8991	16.0171	66.5342	109.341	24.7958	61.3122	15.4415	14.5622	18.6353	53.5319	97.1956	29.3301	71.7555	21.6304	32.9084		0.80108	0.000191775
Dlo_pri0177F.1_g02390.1	21.5041	19.144	34.5368	79.7633	21.0121	9.91357	25.9549	40.854	28.5591	89.4912	126.381	38.8144	18.3813	16.8598	31.428	49.3319		Dlo_pri1599F.1_g00010.1	7.79227	12.8991	9.28994	35.967	61.5332	26.2127	11.5996	3.9425	4.85407	9.69036	30.2196	68.3683	20.7036	10.7098	36.7575	12.669		0.0688272	0.800055
Dlo_pri0177F.1_g02390.1	21.5041	19.144	34.5368	79.7633	21.0121	9.91357	25.9549	40.854	28.5591	89.4912	126.381	38.8144	18.3813	16.8598	31.428	49.3319		Dlo_pri1599F.1_g00030.1	6.78681	15.0489	10.0908	22.7084	29.1381	22.6705	4.76413	5.25667	9.70814	13.4174	23.9059	33.6319	15.0964	5.62263	15.4099	18.4627		0.259877	0.331038
Dlo_pri0178F.1_g02060.1	9.27107	23.7879	30.7196	16.0043	5.3628	0	0	16.3588	0	77.6681	28.0639	2.44424	0	11.8503	3.12861	2.27937		Dlo_pri1599F.1_g00070.1	3.53402	0	18.4657	4.88051	1.14477	0.996042	1.16488	8.31438	6.82453	25.6761	7.28349	0.465857	3.6385	3.01146	3.18024	1.08609		0.858781	2.05056e-05
Dlo_pri0408F.1_g00410.1	0	25.7982	0	0	0	0	0	0.657084	58.2488	0.745412	0	0	1.7253	0	0	0		Dlo_pri1640F.1_g00030.1	3.56936	61.0557	2.72932	5.75087	2.97314	4.02401	0	2.79918	75.8206	4.23394	2.1456	3.76412	2.44992	0	4.01505	6.14291		0.959817	4.07824e-09
Dlo_pri0014F.1_g02860.1	0	0	0	0	0	0	0	0	10.8264	0	0	0	1.28268	0	1.47149	0		Dlo_pri1640F.1_g00030.1	3.56936	61.0557	2.72932	5.75087	2.97314	4.02401	0	2.79918	75.8206	4.23394	2.1456	3.76412	2.44992	0	4.01505	6.14291		0.740868	0.00102607
Dlo_pri1971F.1_g00040.1	0	3.63427	1.08306	0.0815032	0	0.598811	0	0	90.2626	1.89015	0	0	6.5623	0	0.238991	0		Dlo_pri1651F.1_g00090.1	0	19.8018	0.49177	0	0	1.08757	0	0	130.404	2.86077	0	0	5.29713	0	0	0		0.992866	2.47571e-14
Dlo_pri2377F.1_g00010.1	0	164.708	0.423151	0	0.153651	0.935816	0.547224	0.433981	310.976	8.36942	0	0	18.232	0	1.49397	0.204083		Dlo_pri1674F.1_g00080.1	0	213.695	0	0	0	2.51501	0	0	361.871	7.93864	0.191571	0	12.2496	0	3.76411	0.548474		0.998441	5.96847e-19
Dlo_pri2216F.1_g00030.1	0	104.437	2.39414	0	0.652004	1.32369	0	0	81.625	4.87461	0.201654	0.412733	6.44717	0	1.05659	0.577341		Dlo_pri1674F.1_g00080.1	0	213.695	0	0	0	2.51501	0	0	361.871	7.93864	0.191571	0	12.2496	0	3.76411	0.548474		0.91986	4.59642e-07
Dlo_pri0408F.1_g00410.1	0	25.7982	0	0	0	0	0	0.657084	58.2488	0.745412	0	0	1.7253	0	0	0		Dlo_pri1674F.1_g00080.1	0	213.695	0	0	0	2.51501	0	0	361.871	7.93864	0.191571	0	12.2496	0	3.76411	0.548474		0.992299	4.22245e-14
Dlo_pri0454F.1_g00120.1	111.409	28.8452	139.833	711.538	416.447	237.005	116.912	94.4814	18.4531	173.858	686.108	464.538	195.608	85.9784	277.829	362.977		Dlo_pri1677F.1_g00100.1	3.04015	15.4084	6.88788	18.6599	19.6438	29.831	17.6294	3.82642	14.1335	9.3494	19.1934	21.0272	25.8904	11.9936	7.02951	12.1114		0.372518	0.155329
Dlo_pri0071F.1_g03100.1	1.36626	0	0	0.262058	0	0	0.562934	0.44644	6.59596	0.506452	0	0	1.17221	0.72765	0.960539	0.419884		Dlo_pri1730F.1_g00010.1	0	0	0	0	0	0	0	0	0	0	0	0	0	0	0	0.424625		-0.0654598	0.809666
Dlo_pri0582F.1_g00270.1	0	12.2111	0	0	0	0	0	0	13.7856	2.11697	0	0	0	0	0	0		Dlo_pri1807F.1_g00020.1	0	9.46599	0	0.424575	0	1.55969	0	0	16.0297	0.820532	0	0	3.79833	0	1.86747	0.680278		0.944547	3.73149e-08
Dlo_pri0024F.1_g00960.1	0	51.7421	0	0	0	0	0	0	35.048	0	0	0	0	0	0	0.371847		Dlo_pri1807F.1_g00020.1	0	9.46599	0	0.424575	0	1.55969	0	0	16.0297	0.820532	0	0	3.79833	0	1.86747	0.680278		0.860562	1.88549e-05
Dlo_pri0031F.1_g01640.1	0	62.6212	0	0	0	0	0	0	53.0214	0	0	0	8.37581	0	6.52017	0		Dlo_pri1815F.1_g00140.1	0	30.3382	0	0	0	2.49938	0	0	25.6874	0	0	0	0	0	3.24197	0		0.991683	7.2219e-14
Dlo_pri0098F.1_g00030.1	0.302488	134.529	2.31298	0	0.139978	3.41018	0	0	119.747	11.6613	0	0.132914	12.4572	0	2.04155	0.743693		Dlo_pri1860F.1_g00020.1	0.506292	34.6415	1.29046	0	0	2.85391	0	0	102.658	5.25489	0	0	0	0	0	0.622382		0.848063	3.32103e-05
Dlo_pri0285F.1_g00610.1	0	106.184	0	0	0	0	0	0	129.864	3.06807	0	0	1.77531	0	1.16378	0		Dlo_pri1873F.1_g00050.1	0	8.25076	0	0	0	0	0	0	23.2864	0	0	0	1.65535	0	0	0		0.931551	1.57315e-07
Dlo_pri0215F.1_g01850.1	0	12.9561	0.482639	0	0	0.533688	0.312078	0	5.48497	1.12306	0	0	0	0.806784	20.3415	2.21135		Dlo_pri1898F.1_g00020.1	32.8941	95.7736	46.3806	31.6808	14.8981	33.5334	28.8366	27.4429	40.5457	48.7734	27.6463	15.6838	57.6453	50.6929	115.334	92.4878		0.809156	0.000146817
Dlo_pri0351F.1_g00140.1	0	0	0	0	0	0	1.92874	0	16.9495	0	0	0	0	1.24655	0.658205	0		Dlo_pri1901F.1_g00200.1	4.60563	9.84769	3.66844	7.50881	4.52897	1.62258	4.74408	3.00987	0	5.1217	5.43814	3.79448	7.90298	2.45288	4.85692	1.41542		-0.47631	0.0621598
Dlo_pri0041F.1_g00820.1	0.394405	80.9578	0	0	0	4.44642	0	0	129.478	2.33919	0	0	10.8284	0	6.87661	0.242419		Dlo_pri1955F.1_g00050.1	0	30.5278	0.324919	0	0.117982	2.15572	0.42019	0	83.698	1.51212	0	0	6.12481	0.543139	1.29055	0.313414		0.974898	1.5757e-10
Dlo_pri0026F.1_g04790.1	1.08822	182.422	6.10214	0.250473	0.100716	2.45366	0.358699	0.284469	210.146	16.7809	0.0934493	0	5.97543	0.463655	6.24292	3.21058		Dlo_pri1991F.1_g00070.1	0.405609	256.711	9.3045	0.622388	0.187698	3.42955	10.6957	2.12059	246.73	43.3017	1.21909	2.31693	22.272	19.8739	0.456256	3.7396		0.990691	1.58468e-13
Dlo_pri2025F.1_g00040.1	3.1379	0	5.99851	3.00935	7.62343	2.21099	16.8076	0	7.57448	4.65268	9.09436	10.341	0	10.0272	0.441215	0.482175		Dlo_pri2025F.1_g00030.1	34.5169	53.6753	60.9848	47.8487	14.8838	0	16.8076	37.9375	7.57448	51.1795	99.3643	9.3069	2.69223	11.6984	7.05943	69.4332		-0.0985263	0.716589
Dlo_pri2025F.1_g00050.1	152.223	17.9575	38.1302	84.7729	82.8301	4.43824	15.5717	131.726	30.4093	25.6838	159.117	67.8096	5.40425	10.064	9.74241	53.2342		Dlo_pri2025F.1_g00040.1	3.1379	0	5.99851	3.00935	7.62343	2.21099	16.8076	0	7.57448	4.65268	9.09436	10.341	0	10.0272	0.441215	0.482175		-0.00776526	0.97723
Dlo_pri2846F.1_g00030.1	357.603	1677.6	395.936	4.69215	3.19028	120.971	194.989	250.56	1470.89	561.228	2.29169	3.02928	127.457	64.4321	71.2953	69.8493		Dlo_pri2047F.1_g00040.1	42.5286	90.934	52.2636	0	0	12.8426	58.8266	22.8302	51.3292	45.0419	0	0.333699	10.4252	9.70716	4.69847	13.07		0.818024	0.000107907
Dlo_pri0200F.1_g00030.1	73.5024	27.1358	34.3692	169.99	211.423	50.6727	36.6032	76.027	91.9037	71.3498	159.614	222.594	72.5904	51.8194	30.9308	63.3792		Dlo_pri2060F.1_g00010.1	5.56264	63.4344	2.36305	7.46866	6.43536	0	6.11186	14.5412	17.9033	9.6226	13.1363	23.2202	3.18172	5.92515	2.60718	24.5033		-0.044136	0.871069
Dlo_pri0426F.1_g00680.1	44.2105	21.1907	47.8075	68.136	87.1733	83.4698	43.5138	42.4026	17.9422	46.8971	68.5999	75.6975	93.4001	61.2769	139.351	162.472		Dlo_pri2066F.1_g00050.1	54.2969	22.1841	24.1309	40.3314	20.125	33.6282	28.784	49.0449	30.0533	16.1529	34.376	15.2343	31.1557	19.3399	79.7499	99.642		0.701286	0.00246943
Dlo_pri0288F.1_g01410.1	11.5532	29.2774	10.7246	13.4053	9.37253	19.6979	11.1659	8.76199	44.7583	10.0456	13.32	7.27003	15.1744	8.81176	25.069	36.8645		Dlo_pri2066F.1_g00050.1	54.2969	22.1841	24.1309	40.3314	20.125	33.6282	28.784	49.0449	30.0533	16.1529	34.376	15.2343	31.1557	19.3399	79.7499	99.642		0.453922	0.0773755
Dlo_pri0200F.1_g00030.1	73.5024	27.1358	34.3692	169.99	211.423	50.6727	36.6032	76.027	91.9037	71.3498	159.614	222.594	72.5904	51.8194	30.9308	63.3792		Dlo_pri2138F.1_g00040.1	11.1253	47.5758	4.7261	8.17996	9.43853	2.61299	4.58389	23.0235	53.71	0	20.3015	18.3318	9.54516	5.92515	1.56431	37.6096		0.00569782	0.983292
Dlo_pri0879F.1_g00490.1	18.4324	8.70979	3.50412	23.205	8.29406	141.5	171.193	8.78486	12.7826	8.30481	22.6934	6.57782	121.273	238.423	148.918	63.6574		Dlo_pri2155F.1_g00020.1	20.946	10.9681	0.272387	5.73939	1.87923	43.3725	52.486	14.5267	14.4459	2.5353	6.88279	1.59656	40.3431	58.2817	35.9431	36.127		0.935272	1.07452e-07
Dlo_pri0879F.1_g00490.1	18.4324	8.70979	3.50412	23.205	8.29406	141.5	171.193	8.78486	12.7826	8.30481	22.6934	6.57782	121.273	238.423	148.918	63.6574		Dlo_pri2155F.1_g00030.1	7.13872	11.101	4.9624	7.46866	0.900951	65.8474	80.2181	2.54471	12.5323	3.84904	4.73703	1.4258	57.9073	96.7774	115.342	49.8613		0.938857	7.28114e-08
Dlo_pri0059F.1_g02600.1	24.1607	6.24291	3.44188	20.5248	7.39738	111.915	137.984	19.081	16.21	5.08679	20.5596	7.24857	104.209	194.841	117.455	64.6504		Dlo_pri2155F.1_g00030.1	7.13872	11.101	4.9624	7.46866	0.900951	65.8474	80.2181	2.54471	12.5323	3.84904	4.73703	1.4258	57.9073	96.7774	115.342	49.8613		0.934455	1.17056e-07
Dlo_pri0028F.1_g04680.1	12.8586	7.58455	1.97777	2.29626	1.53889	7.49815	2.92306	4.63632	2.14061	1.31489	1.33267	1.2664	8.36931	4.72294	24.6888	6.94961		Dlo_pri2195F.1_g00030.1	6.22692	7.60818	2.55077	9.12836	17.9067	23.1913	16.4934	6.68547	8.58913	2.63797	8.1164	13.7783	12.9747	16.108	31.2699	7.9281		0.582417	0.0179171
Dlo_pri0051F.1_g01700.1	1.15141	187.106	2.20107	0	0.53282	4.86775	0	0.752467	239.024	3.41447	0.247188	0	9.87873	0	6.79969	1.06156		Dlo_pri2214F.1_g00030.1	0	44.9489	0	0	0	0	0	0	97.26	3.24689	0	0	3.00604	0	2.70954	0.807569		0.96924	6.44066e-10
Dlo_pri0271F.1_g00150.1	0.825286	28.2338	0.525881	0	0	1.16301	0.680076	0.53934	63.7482	2.44737	0	0	8.49685	1.75814	0.696252	0		Dlo_pri2216F.1_g00030.1	0	104.437	2.39414	0	0.652004	1.32369	0	0	81.625	4.87461	0.201654	0.412733	6.44717	0	1.05659	0.577341		0.85922	2.00873e-05
Dlo_pri2267F.1_g00050.1	0	0	0.827067	0	0	0	0	0	6.26616	0	0	0	0	0	0	0		Dlo_pri2232R.1_g00050.1	0	0	0	0	0	0	0	0	0	0	0	0	0	0	0	0		NA	NA
Dlo_pri0039F.1_g02690.1	0	30.1509	1.12318	0	0	0	0	0	17.0192	0	0	0	6.0492	0	0	0		Dlo_pri2274F.1_g00020.1	0	0	0	0	0	0	0	0	2.92067	0.448511	0	0	0	0	0.340259	0		0.404823	0.119849
Dlo_pri0385F.1_g00060.1	0	0	0	0	0	1.1116	0	0	34.2735	1.1696	0	0	2.7071	0	0	0		Dlo_pri2315F.1_g00050.1	0	0	0	0	0	1.42695	0	0	24.4425	0.750699	0.217386	0	3.47507	0	0	0		0.997738	8.07796e-18
Dlo_pri0126F.1_g02120.1	3.27464	56.0144	0	1.00496	3.93994	0	0	1.71203	37.9419	0	0.281205	2.30222	4.49527	0	3.68353	4.8306		Dlo_pri2531F.1_g00040.1	0	111.792	0	0	0	1.4169	0	0	106.79	2.98165	0	0	3.4506	0	0	0		0.976402	1.02655e-10
Dlo_pri3119F.1_g00060.1	7831	79.1462	1339.39	60.6867	27.0193	433.45	889.662	10931.8	110.625	1410.01	31.5028	30.3995	405.296	264.26	49.6925	388.13		Dlo_pri2703F.1_g00010.1	6812.02	143.526	2138.14	109.745	45.8544	813.06	1559.34	8689.46	104.163	2320.57	66.5638	45.2959	680.128	551.569	118.204	601.684		0.987954	9.56101e-13
Dlo_pri0200F.1_g00030.1	73.5024	27.1358	34.3692	169.99	211.423	50.6727	36.6032	76.027	91.9037	71.3498	159.614	222.594	72.5904	51.8194	30.9308	63.3792		Dlo_pri2944F.1_g00010.1	11.1253	47.5758	4.7261	9.24691	10.7256	2.61299	7.63982	16.9647	17.9033	13.7466	22.2919	24.8497	0	7.9002	1.56431	31.9112		0.0982344	0.717396
Dlo_pri0192F.1_g01660.1	7.13872	10.1759	1.51629	27.6894	21.2891	22.9145	14.053	4.92448	11.488	3.52829	27.4159	23.1772	19.7355	30.4158	21.1906	14.2603		Dlo_pri0017F.1_g00320.1	8.50319	20.2955	9.82858	31.7849	15.6481	27.3097	26.7246	6.46162	17.1842	9.96912	35.0665	16.8569	31.8965	44.6547	29.807	41.5686		0.74643	0.000895934
Dlo_pri0441F.1_g00270.1	0	8.42147	0.62743	0.566588	0.227827	4.16277	0	0	76.0582	0	0.634166	1.29797	0	1.04882	3.0459	0.605213		Dlo_pri0017F.1_g01820.1	7.43617	0	2.52715	17.496	12.6175	2.79445	1.63407	2.59183	4.78665	3.6753	8.51427	7.18843	5.10401	3.16831	10.0376	9.75065		-0.119475	0.659418
Dlo_pri0024F.1_g04930.1	0	26.5459	0.659256	0	0	0	0	0.676129	44.9529	1.53404	0	0	0	0	0.581892	0.953868		Dlo_pri0017F.1_g02960.1	0.793191	27.1358	0	0	0	0	0	0	15.3173	2.35219	0	0.34853	0	0	0	0		0.843978	3.95347e-05
Dlo_pri0001F.1_g07420.1	123.117	17.6973	14.9431	14.4202	27.1301	203.144	178.753	199.909	26.6388	11.761	20.4342	29.7766	208.895	389.013	134.902	52.5687		Dlo_pri0017F.1_g07140.1	15.5943	35.5664	23.6276	39.6153	79.7006	70.8108	17.7051	17.2118	16.73	22.6084	42.406	79.6374	73.141	29.5299	73.2845	36.9554		-0.0119282	0.965029
Dlo_pri0165F.1_g00800.1	2.83926	6.93814	0.516917	0.155597	0	9.14547	6.68484	2.12059	11.7491	3.60847	0	0	6.96001	21.6021	4.79069	0.249306		Dlo_pri0018F.1_g00340.1	0	9.25086	1.37844	0	2.50264	3.04849	3.56525	0	31.3308	2.40565	0.464415	0.950536	1.856	11.5211	1.52085	0.997225		0.613676	0.0114556
Dlo_pri0199F.1_g00890.1	150.357	47.4526	23.5693	20.5033	0.34233	155.331	37.7953	115.061	44.6423	26.0508	15.7227	1.62527	205.007	227.724	92.159	8.9802		Dlo_pri0018F.1_g00340.1	0	9.25086	1.37844	0	2.50264	3.04849	3.56525	0	31.3308	2.40565	0.464415	0.950536	1.856	11.5211	1.52085	0.997225		0.0584453	0.829767
Dlo_pri0044F.1_g03000.1	5.28794	36.1811	0	1.82567	0.734108	5.96149	5.22903	2.07346	0	2.35219	0	0.69706	3.62952	10.1386	5.65081	1.95013		Dlo_pri0018F.1_g00340.1	0	9.25086	1.37844	0	2.50264	3.04849	3.56525	0	31.3308	2.40565	0.464415	0.950536	1.856	11.5211	1.52085	0.997225		0.147255	0.586289
Dlo_pri0065F.1_g03330.1	28.8625	18.5721	20.5247	149.559	87.8418	49.9813	30.8672	25.189	31.4499	25.3554	143.467	98.516	65.5176	30.0688	44.476	49.9952		Dlo_pri0018F.1_g00570.1	35.0987	5.08797	106.14	114.789	74.0532	136.649	63.7288	34.9897	2.87199	86.443	118.646	74.1062	106.163	73.5048	33.4588	100.371		0.514044	0.0416531
Dlo_pri0065F.1_g03330.1	28.8625	18.5721	20.5247	149.559	87.8418	49.9813	30.8672	25.189	31.4499	25.3554	143.467	98.516	65.5176	30.0688	44.476	49.9952		Dlo_pri0018F.1_g00590.1	17.6507	6.70941	106.474	169.05	161.998	253.159	145.45	21.0195	0	97.9972	166.646	172.953	245.666	134.113	101.59	121.99		0.524662	0.0369289
Dlo_pri0065F.1_g03160.1	10.9826	6.26212	9.79756	40.1648	41.3359	24.7631	18.1005	11.9623	3.53476	10.3135	44.7981	47.9363	25.1274	21.0571	12.5599	13.9509		Dlo_pri0018F.1_g00890.1	9.73462	0	9.09774	55.0191	59.1624	137.182	68.4528	21.2059	0	17.3207	54.0578	49.618	140.314	77.4219	48.9106	13.5623		0.461402	0.0720211
Dlo_pri0065F.1_g02980.1	25.0673	2.33037	46.3568	143.301	65.5023	176.242	48.0492	28.8465	2.63083	51.5103	130.678	66.9257	111.743	36.5686	55.0154	83.7365		Dlo_pri0018F.1_g01260.1	48.825	20.42	70.5911	302.656	87.7247	291.034	221.141	44.7806	16.1369	62.8365	307.18	94.1031	219.592	213.622	181.617	268.11		0.825767	8.13507e-05
Dlo_pri0065F.1_g02910.1	238.719	0	236.541	635.334	1682.93	465.175	1003.35	292.607	11.0284	261.658	715.525	1804.02	560.543	956.272	242.83	190.255		Dlo_pri0018F.1_g01310.1	51.2524	15.6553	74.6481	301.119	560.887	173.686	270.502	47.8492	20.6194	54.7337	307.954	581.375	199.972	193.673	111.186	115.32		0.956481	7.06393e-09
Dlo_pri0065F.1_g02570.1	12.1358	54.9501	7.27819	10.8171	7.1025	24.144	43.5317	9.79712	24.1247	3.7047	12.2605	5.33251	35.5239	44.1029	31.9197	15.1379		Dlo_pri0018F.1_g01940.1	43.9031	18.3167	95.0713	102.831	226.289	242.446	205.893	50.3852	10.3392	87.3251	93.3334	174.718	193.544	195.421	115.031	82.2711		0.106358	0.695031
Dlo_pri0018F.1_g03650.1	1.72711	24.6192	2.93475	0.110424	0.133205	8.11292	14.2322	1.88117	22.2348	1.70723	0.123594	0.252965	11.8545	6.13221	5.01882	2.47698		Dlo_pri0018F.1_g03580.1	1.86878	12.7865	0.476321	0.57351	0.518872	0	1.84796	0	7.21757	2.7709	0.160478	0.328457	0	1.59245	11.1412	2.75673		0.627969	0.00919508
Dlo_pri0181F.1_g00410.1	0	33.4552	0	0	0	0	0	0	4.72108	1.44998	0	0	1.67803	0	0.550007	2.10374		Dlo_pri0018F.1_g03800.1	26.557	12.5029	27.0138	22.4315	21.5347	27.4676	70.2707	24.5207	30.5823	16.9791	19.6671	17.3432	15.8869	41.5232	16.5809	56.3075		-0.249843	0.350704
Dlo_pri0065F.1_g01640.1	64.6947	7.63196	42.6456	68.9762	122.023	282.938	87.5046	33.2402	8.61597	45.6472	74.138	112.139	292.46	117.861	130.74	55.3959		Dlo_pri0018F.1_g03900.1	38.8168	22.8959	27.2932	34.916	25.8085	164.733	32.3546	23.9096	8.61597	19.8466	42.5288	23.9179	130.152	60.8315	5.01882	5.2105		0.871257	1.11097e-05
Dlo_pri0018F.1_g03980.1	0.551963	47.208	9.14463	0.0705801	0	1.03712	12.1292	0.480958	53.2947	6.00172	0.157997	0.0808446	2.5257	4.31151	0.931327	0.226175		Dlo_pri0018F.1_g04020.1	0	11.3066	0	0	0	0	0	0	6.3822	0.980079	0	0	0	0	2.23058	0.812554		0.891032	3.6509e-06
Dlo_pri0207F.1_g00130.1	0.38175	13.06	0	0	0	0	0	0	7.37195	0	0	0	0	0	0	0		Dlo_pri0018F.1_g04070.1	0	38.889	1.15895	0	0	1.28153	0	0	100.977	4.71936	0	0	7.80231	0	1.02294	0		0.73577	0.00115857
Dlo_pri0065F.1_g01230.1	1.2607	13.4781	0.401666	0.483622	0.510473	0	0.51944	1.44181	7.60792	0	0.608967	0.48471	0.540822	0.67143	5.05205	2.13094		Dlo_pri0018F.1_g05320.1	76.0837	34.8124	40.1019	282.559	291.156	69.2729	33.7995	62.6131	28.7199	50.3709	288.298	297.03	58.5618	35.3517	99.2317	163.099		-0.307278	0.246991
Dlo_pri0115F.1_g00140.1	192.295	66.0061	208.182	523.77	565.462	848.304	1302.66	200.902	6.20971	182.136	639.26	729.652	971.141	1474.21	420.676	332.049		Dlo_pri0018F.1_g06170.1	0	11.5199	0	0	0	0	0	0	0	4.99286	0	0.295922	0	0	1.89389	0.413943		-0.380631	0.145825
Dlo_pri0504F.1_g01300.1	0	125.412	1.96708	0	0	2.17514	0	0.504356	152.759	8.58232	0	0	2.64857	0	4.55763	2.60896		Dlo_pri0019F.1_g04830.1	0	8.14075	0	0	0	0	0	0	50.547	0.705657	0	0	0	0	0.803011	0.292519		0.850141	3.03345e-05
Dlo_pri0205F.1_g00320.1	6.62881	8.72224	1.29968	0.782431	1.65174	1.43715	0	6.6647	14.7702	1.51212	1.53257	2.24055	1.74995	0	0	7.52193		Dlo_pri0019F.1_g04830.1	0	8.14075	0	0	0	0	0	0	50.547	0.705657	0	0	0	0	0.803011	0.292519		0.770602	0.000476645
Dlo_pri0205F.1_g00360.1	5.609	8.72224	1.94951	0.782431	1.65174	0	0	5.99823	29.5405	1.51212	0.875753	0.89622	3.49989	0	0.286789	6.8951		Dlo_pri0019F.1_g04830.1	0	8.14075	0	0	0	0	0	0	50.547	0.705657	0	0	0	0	0.803011	0.292519		0.948618	2.21228e-08
Dlo_pri0024F.1_g04120.1	4.56546	16.5655	5.11307	15.0193	10.5635	13.2574	8.66438	5.60558	10.6865	9.64125	13.009	9.42246	11.395	7.95761	20.7756	17.9423		Dlo_pri0019F.1_g04970.1	7.95246	12.654	10.8419	37.6722	27.0441	58.3794	32.3089	7.25175	16.0712	14.5336	33.1924	29.4174	53.9491	33.8828	28.2926	22.5073		0.328396	0.2143
Dlo_pri0024F.1_g04120.1	4.56546	16.5655	5.11307	15.0193	10.5635	13.2574	8.66438	5.60558	10.6865	9.64125	13.009	9.42246	11.395	7.95761	20.7756	17.9423		Dlo_pri0019F.1_g05050.1	11.554	35.2923	9.46585	28.0183	43.7282	45.3573	17.682	16.7195	15.9371	9.17762	22.1469	32.9995	21.2421	26.372	19.7271	23.0803		0.372472	0.155384
Dlo_pri0024F.1_g03890.1	69.468	42.821	64.9231	159.941	112.967	178.035	115.247	63.6945	49.5506	73.7414	136.453	98.8696	131.445	123.37	163.84	236.648		Dlo_pri0019F.1_g05330.1	30.4392	74.3825	9.69809	10.9818	5.44991	11.7452	9.8542	29.6021	47.2348	5.91033	8.47969	3.66222	9.94893	8.10572	11.1076	31.9618		-0.372598	0.155234
Dlo_pri0254F.1_g00030.1	1.90366	65.126	3.63909	0.730269	0.440465	2.68267	0	1.24408	45.9518	5.64526	0	0.418236	0	2.02772	7.49477	3.51023		Dlo_pri0020F.1_g01480.1	25.6135	21.1999	16.4265	76.3232	115.201	35.6292	21.9238	27.9702	21.5399	18.254	69.8525	122.893	34.0267	22.7062	76.444	92.5804		-0.31371	0.236723
Dlo_pri0395F.1_g01090.1	1.17671	194.573	10.9973	0.150467	0.18151	3.31649	2.58579	0	321.915	50.0164	0	0	12.115	1.6712	9.0449	6.75045		Dlo_pri0020F.1_g02730.1	0	112.876	3.05806	0	0	0	0	0	63.7147	7.11587	0	0	2.05876	0	0.674799	0.737444		0.847386	3.41952e-05
Dlo_pri0339F.1_g00570.1	0	12.3971	0	0	0	0	0	0	10.4966	0	0	0	2.48723	0	0	0		Dlo_pri0021F.1_g08260.1	0	0	0	0	0	0	0	0	7.74469	0	0	0	0	0	0	0		0.607072	0.0126375
Dlo_pri0696F.1_g00460.1	0.589977	322.939	9.02255	10.1845	6.68888	7.48266	4.37553	1.15668	364.577	43.7391	6.20627	9.46215	18.2226	5.65582	7.96374	10.1536		Dlo_pri0022F.1_g01670.1	2.39096	40.8985	8.70597	15.3304	10.9062	12.5149	15.1992	3.12508	36.2778	12.1549	12.9058	12.3069	8.20549	14.553	5.18691	18.8948		0.897013	2.49988e-06
Dlo_pri0079F.1_g04390.1	3.34628	85.8595	11.0168	23.3201	17.6788	6.28751	4.13625	1.82238	86.1597	7.85595	20.8333	20.4625	6.69901	1.18812	10.1945	18.3396		Dlo_pri0022F.1_g01670.1	2.39096	40.8985	8.70597	15.3304	10.9062	12.5149	15.1992	3.12508	36.2778	12.1549	12.9058	12.3069	8.20549	14.553	5.18691	18.8948		0.919697	4.66028e-07
Dlo_pri0290F.1_g01160.1	1.06548	100.241	0	1.2262	0.246529	0	0	0	66.8702	2.36974	1.14371	0.702262	0	0	0.599262	0.654894		Dlo_pri0022F.1_g01670.1	2.39096	40.8985	8.70597	15.3304	10.9062	12.5149	15.1992	3.12508	36.2778	12.1549	12.9058	12.3069	8.20549	14.553	5.18691	18.8948		0.897877	2.36219e-06
Dlo_pri0039F.1_g03530.1	0.643128	22.002	5.73731	8.14151	7.8867	4.53154	2.64985	0.840593	12.4194	10.9663	11.1836	7.77127	2.20714	4.11024	5.78746	12.0565		Dlo_pri0022F.1_g01670.1	2.39096	40.8985	8.70597	15.3304	10.9062	12.5149	15.1992	3.12508	36.2778	12.1549	12.9058	12.3069	8.20549	14.553	5.18691	18.8948		0.827372	7.65918e-05
Dlo_pri0024F.1_g02280.1	12.7858	9.11278	6.78936	17.1668	20.4619	79.5793	81.6548	7.65944	30.8632	7.10923	21.273	13.5771	91.4151	95.333	14.9815	3.27447		Dlo_pri0022F.1_g05050.1	41.1017	9.25086	74.436	427.373	181.191	182.909	170.241	37.4637	10.4436	79.3864	366.191	128.798	213.44	203.924	82.7344	60.1659		0.310953	0.241091
Dlo_pri0083F.1_g00970.1	4.59423	60.4511	1.95166	7.68228	4.6336	15.2726	17.6674	3.54131	55.7337	5.06536	8.80088	3.83038	16.5754	21.3312	17.0275	10.2816		Dlo_pri0022F.1_g06470.1	0	55.0051	0	0.246712	0	0	0	0	37.2583	0	0.828415	0	4.41428	1.37008	0.723433	0.395297		0.938132	7.89196e-08
Dlo_pri0056F.1_g02320.1	0	0	0	0.181358	0.437548	0	0	0	41.0828	2.10295	0	0	3.24493	0	0	0		Dlo_pri0024F.1_g01110.1	0	12.5242	0	0	0	0	0	0	49.4866	0.542813	0	0	7.53823	0	0.2059	0		0.964962	1.58439e-09
Dlo_pri0095F.1_g00020.1	16.3171	5.81482	23.8274	91.6748	55.2154	109.223	190.486	19.9941	13.1291	29.2344	85.9698	67.3658	96.8304	173.804	33.0764	34.8934		Dlo_pri0024F.1_g01560.1	9.63161	9.69137	12.2747	22.1689	9.17635	33.5334	28.0127	11.1078	16.4114	5.88048	23.5967	16.4307	46.6652	30.1744	17.526	12.1883		0.714004	0.00189114
Dlo_pri0095F.1_g00050.1	93.7995	0	64.5305	50.3121	24.9682	102.94	93.0281	84.6262	0	55.3859	38.8488	31.7324	79.765	91.9546	35.4819	32.1431		Dlo_pri0024F.1_g01600.1	16.797	7.18302	13.9142	19.1696	5.44104	28.4048	18.6861	13.1726	20.2729	7.47166	21.0953	11.6245	31.7049	18.7862	11.809	10.5823		0.510944	0.0431138
Dlo_pri0128F.1_g01380.1	0.751444	6.42691	0.239414	0.216198	0	0	0.928841	1.71879	3.62778	1.39274	0.0806615	0.165093	0	0.400207	1.37357	0.808277		Dlo_pri0024F.1_g01780.1	11.2096	60.5511	8.27067	38.0223	48.4602	24.9422	16.0436	15.4225	8.54477	14.4339	44.9638	52.7547	16.1978	13.1969	30.5277	33.7243		0.210115	0.434765
Dlo_pri0024F.1_g01850.1	1.90084	35.2244	1.41311	1.74195	5.81531	5.05977	1.04426	1.10421	28.0401	5.48033	3.67272	5.33622	4.71139	1.01236	5.99882	10.3529		Dlo_pri0024F.1_g02510.1	4.89348	34.4669	1.83422	1.43551	3.19692	1.62258	0.474408	4.5148	19.4554	5.97532	1.11235	2.9091	0.987873	0	3.23795	5.48474		0.95632	7.24584e-09
Dlo_pri0103F.1_g00520.1	0.91288	21.8614	1.16339	8.96494	77.4756	15.952	18.9569	1.4318	12.34	1.08285	5.87942	84.9575	33.8353	19.4474	2.3618	4.15213		Dlo_pri0024F.1_g02670.1	34.7731	13.9956	10.1665	106.166	261.25	102.041	63.3777	32.0822	19.7501	14.8613	95.5549	285.814	108.808	54.9052	51.77	66.7598		0.909426	1.05239e-06
Dlo_pri0103F.1_g00600.1	32.7242	14.5124	109.976	208.433	263.438	91.5479	103.071	32.7917	26.9158	152.034	205.036	263.51	71.9587	88.3038	52.2843	124.855		Dlo_pri0024F.1_g02700.1	18.6278	15.8329	7.37256	28.7166	15.7946	6.1958	18.1152	14.3664	17.8743	17.3269	33.8804	17.8953	9.13262	32.0425	60.1282	77.5153		0.0341477	0.900091
Dlo_pri0024F.1_g02960.1	20.8735	14.282	10.6406	34.2714	15.8413	64.7136	23.393	27.2824	28.216	17.3319	29.7551	15.0418	45.8465	48.0249	12.4443	31.8179		Dlo_pri0024F.1_g03050.1	4.50867	38.5615	4.78828	12.9719	5.3899	10.5895	13.0038	4.41975	25.3944	7.24227	12.4219	6.60372	12.8943	18.4095	3.16978	5.54247		0.10876	0.688461
Dlo_pri0033F.1_g00440.1	44.0132	9.1813	40.3584	122.718	147.291	225.405	149.499	44.8991	10.3651	56.5056	140.12	178.065	287.36	181.809	37.7355	43.8779		Dlo_pri0024F.1_g04810.1	10.1079	0	9.66131	4.36223	21.0488	14.2443	23.9471	6.60572	12.1996	1.87343	7.05252	19.7089	34.6892	22.8791	12.436	7.766		0.758997	0.000651073
Dlo_pri0098F.1_g02110.1	3.3314	4.07038	1.66792	0.684627	3.30349	22.132	1.17653	2.33265	16.0831	2.11697	0.715198	2.77081	25.3159	8.36433	4.55039	3.72962		Dlo_pri0024F.1_g05330.1	1.04597	6.70941	1.66625	0.300935	0.847048	4.05349	2.15482	1.02534	7.57448	1.55089	0.785932	0.63195	7.17927	11.1413	5.66225	4.17885		0.565458	0.0224438
Dlo_pri0044F.1_g01070.1	10.2598	23.5964	27.6888	44.1866	35.8277	45.4402	25.4347	12.283	17.4817	25.823	37.6849	32.8452	43.1992	25.7138	18.2811	35.982		Dlo_pri0023F.1_g00340.1	0	7.22552	1.61498	0	0.195473	0	0	0	20.3928	2.50529	0	0.185608	1.44966	0	0.475154	0.259633		-0.301393	0.256623
Dlo_pri0596F.1_g00540.1	2.48612	18.2256	0	0	0	0	0	1.85683	17.1462	1.05322	0	0	0	3.02644	0.399508	0.218298		Dlo_pri0023F.1_g01790.1	31.2603	17.5	26.3661	63.8404	17.3591	44.8536	13.3016	24.8122	16.4636	27.3049	55.2505	25.0242	40.572	31.2391	49.357	55.4762		-0.440771	0.0874783
Dlo_pri0219F.1_g00100.1	52.9808	21.2737	58.6439	132.154	173.347	37.8565	34.0251	43.8895	12.0083	47.9453	112.139	166.784	16.219	18.0163	94.4307	126.894		Dlo_pri0023F.1_g02570.1	14.6435	62.6212	30.3258	50.089	83.5754	46.4309	36.201	12.7598	11.7825	34.3782	52.6575	71.8508	41.8791	48.0933	54.9067	60.379		0.67599	0.00404424
Dlo_pri0073F.1_g00190.1	7.23307	5.37935	7.61485	24.4897	33.3259	26.5904	8.29274	8.22078	9.1094	3.26405	21.0644	37.3096	10.7926	8.03941	11.32	9.85803		Dlo_pri0023F.1_g02710.1	15.1225	15.2164	12.187	26.532	9.57085	5.01434	8.06346	10.1735	19.3255	1.31899	9.83517	4.29962	0.763216	16.108	25.0159	8.88494		-0.103361	0.703257
Dlo_pri0023F.1_g02870.1	1.81878	23.3334	0.579474	1.39542	3.36661	1.28153	0.749384	1.18861	8.78061	2.02258	2.34278	3.5963	3.12092	0	1.27868	0.838432		Dlo_pri0023F.1_g02820.1	11.2369	11.3066	3.36953	9.12836	8.87047	0	0	6.0476	19.1466	1.96016	9.08188	8.4228	0	0	1.48706	2.03139		0.512664	0.0422986
Dlo_pri0246F.1_g00730.1	82.6052	34.8889	66.2835	71.2012	70.3171	356.412	179.841	94.6388	29.5405	68.0455	76.1905	77.0749	374.488	145.561	22.9432	68.3242		Dlo_pri0023F.1_g02940.1	106.651	14.7122	39.4601	219.905	259.702	635.115	430.214	102.299	16.6091	34.4327	305.59	298.938	703.984	502.959	16.6891	59.2088		0.890754	3.71373e-06
Dlo_pri0045F.1_g04320.1	2.27348	11.6667	3.76658	3.05248	0.105207	19.223	88.4273	2.08007	6.58546	0	4.29509	0.499485	31.9895	34.8716	17.6458	10.7599		Dlo_pri0023F.1_g03460.1	45.1844	7.05846	75.7268	178.161	204.415	311.105	158.798	27.2367	9.96066	87.7992	152.814	219.574	243.576	162.188	86.9154	108.807		0.242884	0.36472
Dlo_pri0213F.1_g00360.1	17.3101	6.88598	18.4691	39.4304	14.4062	19.288	14.3749	19.2926	5.18254	14.7233	35.6063	15.3301	13.3549	20.868	19.0941	9.23746		Dlo_pri0023F.1_g04170.1	36.3505	12.4858	19.535	50.178	96.1997	58.4263	44.2703	29.9571	25.3722	16.6674	43.125	93.0126	44.5896	72.4629	111.42	67.8358		0.112339	0.678714
Dlo_pri0205F.1_g01010.1	0.977907	13.9396	0.830844	0.437661	0.905065	3.67489	2.14892	1.06514	17.3106	1.93331	0.559842	1.14585	3.35606	4.51375	4.76673	2.90516		Dlo_pri0023F.1_g05280.1	2.85549	10.2831	1.34072	0.518875	0.695471	6.3537	3.21998	1.7679	11.6089	2.89691	0.258117	0.858484	7.22083	7.36382	15.2995	6.1891		0.72438	0.0015055
Dlo_pri0023F.1_g05720.1	0.881324	6.03019	3.36953	5.00369	5.62816	0.496791	5.81004	2.995	20.423	3.92032	2.19479	3.02059	0.60492	6.38356	7.13787	3.35856		Dlo_pri0023F.1_g05700.1	3.4654	11.8555	1.54573	0.664686	5.53254	0	1.99896	2.26471	3.34601	1.02766	0.743965	3.19768	0.594642	4.06036	6.33443	4.57949		0.269565	0.312665
Dlo_pri0082F.1_g00120.1	117.6	21.531	197.996	46.4926	48.2625	62.3366	38.8226	82.2596	29.5157	159.439	77.4391	41.4022	85.7782	49.033	59.0627	51.7251		Dlo_pri0025F.1_g00120.1	0	7.98113	0	0	0	0	0	0	4.50508	0	0	0	0	0	0	0		-0.378247	0.148575
Dlo_pri0025F.1_g00150.1	28.8085	12.3971	20.3198	1.2511	2.76688	10.7239	1.79167	10.6568	15.7449	6.44763	3.3452	0.796134	47.2574	2.70191	7.23525	0.111365		Dlo_pri0025F.1_g00120.1	0	7.98113	0	0	0	0	0	0	4.50508	0	0	0	0	0	0	0		0.0842277	0.75646
Dlo_pri0799F.1_g00310.1	30.5018	5.55051	20.2631	115.266	44.2967	5.90742	7.27416	61.9212	9.39924	51.962	258.307	55.7489	89.5366	22.5413	3.10254	0.199445		Dlo_pri0025F.1_g00270.1	185.87	5.62725	44.0213	198.889	44.3002	21.7088	5.42181	190.912	6.35279	55.6071	136.307	40.3299	23.548	5.60659	6.47589	17.3894		0.537019	0.0319537
Dlo_pri0046F.1_g00570.1	17.8154	10.7303	34.5362	81.2408	129.643	37.8356	35.7715	14.9224	12.1138	23.2532	83.7121	121.502	40.4733	47.5747	39.0921	98.1662		Dlo_pri0025F.1_g01450.1	5.56781	44.2186	3.04103	8.00956	2.85259	2.80223	2.6218	7.01743	32.6399	5.30717	10.8432	2.097	4.09458	5.93065	4.4736	7.45558		-0.389151	0.136276
Dlo_pri0447F.1_g00500.1	0	0	0.623133	0	0	0	0	0	23.6054	2.17497	0	0	0	0	0.550007	0.300534		Dlo_pri0025F.1_g03020.1	0	15.0755	0.561589	0.169044	0	0	0	0	12.7644	0	0.567618	0	1.5123	0	1.23921	1.62511		0.597952	0.0144247
Dlo_pri0036F.1_g00600.1	6.48975	63.4344	2.95381	13.1591	21.6657	10.452	3.05593	7.87647	76.0891	1.37466	13.7334	17.1096	7.9543	13.8253	1.56431	1.70953		Dlo_pri0025F.1_g03520.1	0	57.0614	0	0	0	1.88038	1.09956	0	19.3255	2.96772	0.286461	0	4.5793	0	2.25143	0		0.777321	0.000394671
Dlo_pri0454F.1_g00380.1	14.1963	34.6907	4.91071	24.8177	10.4172	25.1501	13.7039	9.0125	17.6236	6.91624	21.8565	11.05	22.968	31.5391	24.2956	16.2049		Dlo_pri0025F.1_g05930.1	11.8979	30.1509	12.9165	12.3402	11.0116	21.1136	29.0502	14.3991	12.7644	7.84063	15.5149	10.4559	12.0984	17.8364	19.3317	26.8143		0.478682	0.0606869
Dlo_pri0025F.1_g06160.1	4.79109	4.09769	1.83176	6.89222	4.65592	0	0	3.75728	9.25205	1.06559	7.19998	5.78934	0.822122	0	1.07787	6.18414		Dlo_pri0025F.1_g06230.1	0	12.2111	1.81955	0	0	0	0	0	34.4639	0	0	0	2.44992	0	0	0		0.483263	0.0579161
Dlo_pri0039F.1_g01740.1	14.5025	14.9699	10.1971	14.7237	6.36398	17.2659	53.3663	13.5628	24.1428	15.5714	14.3326	4.77931	13.3008	41.815	158.633	44.5695		Dlo_pri0026F.1_g00580.1	8.42766	14.8399	11.3722	16.1648	18.8689	5.93821	11.2342	11.1773	27.5232	12.3122	14.6871	17.481	7.65601	11.8812	34.4347	20.4916		0.658973	0.00549701
Dlo_pri0838F.1_g00490.1	0.271434	41.7871	1.72961	0	0	0.765021	0	0	20.9666	2.4148	0	0	0.93153	0	0.152664	0		Dlo_pri0026F.1_g01610.1	0.728441	0	0.92834	0.27944	0.33709	0	0	0	7.03345	0	1.25108	0	4.99985	3.10365	0	0		0.20826	0.438923
Dlo_pri0039F.1_g03310.1	6.81102	6.59467	3.84873	11.7822	7.28492	13.5824	3.81235	4.03122	6.20412	7.33604	11.2563	8.10308	13.8925	9.03438	7.37237	10.3474		Dlo_pri0026F.1_g02530.1	8.48994	7.15895	3.50499	2.75227	15.0787	18.5361	5.12393	6.25165	6.92741	3.28006	4.08171	13.2932	16.4149	7.64215	4.0016	4.52009		0.443782	0.0850861
Dlo_pri0039F.1_g03870.1	29.7664	31.1963	23.6574	60.0423	53.8022	25.5172	15.7801	27.498	30.8162	30.5184	50.172	44.1323	14.3061	23.4501	194.635	171.708		Dlo_pri0026F.1_g03650.1	7.39391	12.3119	3.25217	1.63156	0.333074	8.85208	3.23519	5.30244	20.2171	4.55993	1.23617	0.287513	5.16483	5.43636	33.379	25.4178		0.779618	0.000369478
Dlo_pri0223F.1_g00890.1	0	9.53995	0	0	0	0	0	0	21.5399	9.09636	0	0	5.74201	0	0	0.342796		Dlo_pri0026F.1_g04790.1	1.08822	182.422	6.10214	0.250473	0.100716	2.45366	0.358699	0.284469	210.146	16.7809	0.0934493	0	5.97543	0.463655	6.24292	3.21058		0.872658	1.03308e-05
Dlo_pri0260F.1_g01200.1	0	46.766	0.387138	0	0	0.856172	0.500652	1.19114	67.4612	3.15294	0.913019	0.400439	3.12756	2.58858	1.36683	0.560144		Dlo_pri0026F.1_g04790.1	1.08822	182.422	6.10214	0.250473	0.100716	2.45366	0.358699	0.284469	210.146	16.7809	0.0934493	0	5.97543	0.463655	6.24292	3.21058		0.991674	7.27739e-14
Dlo_pri0453F.1_g00770.1	19.6063	17.1988	10.251	26.8065	22.1008	22.6705	13.2567	12.4846	0	6.70871	25.0391	19.4391	10.3518	9.6388	7.35151	17.922		Dlo_pri0026F.1_g05420.1	12.2697	28.6198	7.81837	26.9572	25.5504	36.9391	6.43416	10.5698	21.5399	5.78859	23.1083	28.1819	17.226	12.4752	14.5859	25.8811		0.585839	0.0170967
Dlo_pri0098F.1_g02390.1	7.49411	25.1095	29.735	14.967	10.9759	4.79049	14.5157	8.28039	39.5365	24.6293	11.4113	12.5607	1.32572	12.1795	2.65063	2.80173		Dlo_pri0028F.1_g00010.1	24.359	19.2681	52.5767	15.1779	33.2955	7.9369	6.72967	35.8869	19.0333	42.59	16.5046	27.4081	8.21474	11.6984	11.7997	15.9241		0.447511	0.0821892
Dlo_pri0074F.1_g00140.1	38.8857	19.8555	36.9827	133.14	135.631	287.897	145.393	51.5837	22.4155	43.8884	143.04	122.41	330.64	210.19	101.519	26.7548		Dlo_pri0028F.1_g01190.1	35.2529	30.1509	30.3258	147.575	90.1322	264.541	144.525	36.2856	8.5096	28.749	179.935	89.0687	257.091	136.12	19.3317	30.3353		0.934631	1.14928e-07
Dlo_pri0024F.1_g02600.1	27.9506	24.7668	30.3258	120.311	91.8218	66.1797	47.3103	24.6841	37.6854	42.2834	113.28	99.6906	60.2759	49.8883	76.6188	99.4798		Dlo_pri0028F.1_g02040.1	8.9234	0	1.03383	11.5142	6.00634	4.57274	0	12.7235	7.8327	3.60847	13.5841	5.70322	2.78401	0	8.21261	18.9473		0.510042	0.043546
Dlo_pri0098F.1_g00530.1	27.3435	1.48014	78.2957	82.1552	89.3343	36.338	27.2385	25.2209	3.34195	64.1506	76.2011	74.2939	32.9626	24.7013	73.6336	56.2701		Dlo_pri0028F.1_g02350.1	28.6239	32.445	34.8307	96.5423	57.2126	39.3653	30.408	24.6787	25.8063	32.3426	101.172	54.9692	36.9856	29.0199	72.397	72.8119		0.694843	0.00281275
Dlo_pri0056F.1_g01770.1	1.87041	5.33237	0.794562	0.358757	0.144257	1.75721	17.4682	0.814898	18.0597	6.00887	0.669244	0.273954	3.20951	7.9692	15.955	4.02374		Dlo_pri0028F.1_g02560.1	0.95183	21.7087	0	0	0.440465	2.68267	4.18323	2.07346	3.06346	1.41131	0	0	1.08886	4.73134	23.0196	6.0454		0.460039	0.0729764
Dlo_pri0028F.1_g02770.1	46.7019	11.4123	50.1651	27.897	7.40969	20.6842	17.593	39.2408	12.8837	36.6018	19.7658	5.56996	13.7379	15.6343	33.7715	46.3384		Dlo_pri0028F.1_g02780.1	3.4823	20.8483	3.99413	3.87399	4.83437	1.96293	4.59135	3.18605	10.087	5.42151	3.36417	7.42114	1.79263	3.33832	12.3389	6.52818		-0.217816	0.417716
Dlo_pri0056F.1_g01470.1	6.91794	12.5888	3.37648	19.9318	16.8921	23.6462	14.7976	7.69533	2.84238	5.45611	25.2163	21.1489	21.721	18.5003	23.0969	22.8889		Dlo_pri0028F.1_g03130.1	6.32	17.1988	4.39327	9.97324	8.17563	5.26279	6.62835	5.63214	5.54751	8.09305	10.0527	10.6663	5.42237	7.03785	16.2379	9.1817		0.353222	0.179589
Dlo_pri0056F.1_g00710.1	11.422	19.5378	13.1007	80.2931	22.0673	41.0449	63.0621	5.22513	11.0284	13.5486	52.8429	13.1744	15.6795	75.4311	5.13927	6.14291		Dlo_pri0028F.1_g03260.1	105.035	11.6667	146.607	377.984	119.83	320.383	56.5785	81.1226	19.7564	139.558	301.438	126.869	299.609	102.193	106.77	58.8299		0.454926	0.0766409
Dlo_pri0118F.1_g00750.1	55.1629	13.8763	26.8797	83.7112	62.3158	139.468	213.915	66.7985	23.4981	14.4339	91.9541	88.7563	200.448	224.662	57.032	46.371		Dlo_pri0028F.1_g03630.1	2.64397	30.1509	4.49271	15.8901	14.2743	9.93582	4.35753	11.5192	34.0384	5.22709	19.299	16.652	6.0492	1.87752	4.95686	8.12554		-0.426819	0.0991929
Dlo_pri0028F.1_g03680.1	0.356936	6.10557	2.72932	0	0.330349	0	0	0	27.5711	3.7047	1.68582	0	1.22496	2.28118	13.2497	0.21939		Dlo_pri0028F.1_g03670.1	0	29.7832	1.47931	0	0	0	0	0	33.6233	0	0	0	3.98362	0	0	0		0.738535	0.00108507
Dlo_pri0028F.1_g03720.1	0.538771	23.0399	19.2254	3.72024	1.37126	0	1.7759	2.46468	10.4042	20.3709	28.1067	1.30205	5.547	0.573882	32.7265	1.82135		Dlo_pri0028F.1_g03670.1	0	29.7832	1.47931	0	0	0	0	0	33.6233	0	0	0	3.98362	0	0	0		0.236522	0.377801
Dlo_pri0526F.1_g00260.1	3.26964	9.32147	34.7242	6.06235	15.0044	0	64.2153	7.12259	34.2008	48.8843	26.0888	16.1627	3.74034	5.80453	16.8571	5.19166		Dlo_pri0028F.1_g03670.1	0	29.7832	1.47931	0	0	0	0	0	33.6233	0	0	0	3.98362	0	0	0		0.0728494	0.78861
Dlo_pri0526F.1_g00260.1	3.26964	9.32147	34.7242	6.06235	15.0044	0	64.2153	7.12259	34.2008	48.8843	26.0888	16.1627	3.74034	5.80453	16.8571	5.19166		Dlo_pri0028F.1_g03680.1	0.356936	6.10557	2.72932	0	0.330349	0	0	0	27.5711	3.7047	1.68582	0	1.22496	2.28118	13.2497	0.21939		0.233076	0.384993
Dlo_pri0056F.1_g02570.1	4.34531	47.7827	3.75776	2.79804	2.01082	22.307	14.0672	2.83974	23.9749	9.89454	1.86573	1.15924	12.2496	11.2406	5.84801	4.86473		Dlo_pri0028F.1_g04260.1	33.1718	29.8642	29.4193	78.6577	161.404	53.0338	67.4588	30.9329	44.9529	37.3922	75.1291	169.965	48.5991	78.519	83.9015	84.8942		-0.412691	0.112145
Dlo_pri0128F.1_g00280.1	12.7328	42.8461	36.5328	25.6502	15.9057	25.2971	25.2278	13.5503	45.0113	33.1164	23.5113	14.4609	16.7149	25.6429	27.8627	58.675		Dlo_pri0028F.1_g04710.1	13.8354	35.009	27.6479	37.8115	35.4973	37.8404	32.7864	13.1613	27.666	29.9823	31.5653	34.7491	31.4669	37.3221	42.0844	53.5391		0.543558	0.0295364
Dlo_pri0128F.1_g00740.1	0.162613	11.1263	1.03619	0	0.225751	0.916631	1.07201	0	7.85054	5.5456	0.139642	1.07179	0.558069	1.38568	0.457295	0.499748		Dlo_pri0028F.1_g04840.1	30.749	21.1448	127.408	99.8192	39.7562	153.731	174.443	29.6882	16.4114	103.557	96.0011	34.0835	125.148	128.707	199.275	133.153		-0.404076	0.1206
Dlo_pri0103F.1_g00490.1	20.4152	27.0357	10.7427	66.9974	74.3589	85.7515	77.0607	19.9695	17.8042	25.9739	64.809	72.2267	79.1027	94.5582	29.4092	49.3019		Dlo_pri0028F.1_g04940.1	7.21893	0	7.15552	9.84632	8.16592	18.0854	7.93168	10.4838	7.74469	10.7038	9.64312	6.69647	13.7636	15.3788	13.5339	10.3532		0.475178	0.0628715
Dlo_pri0033F.1_g01590.1	0.956079	59.9654	0.406149	0	0	0	0	1.66618	27.6942	0.472538	0.136836	0.280069	0	0	3.04714	2.15472		Dlo_pri0029F.1_g00470.1	1.06548	18.2256	0	1.43056	0.493058	0	0	1.39262	20.5755	0	0.457483	0.234087	0	0	5.09372	2.94702		0.890463	3.78071e-06
Dlo_pri0077F.1_g01450.1	0.881324	10.0503	0	0	0.135946	0	0	1.91987	14.1827	0	0	0	1.0082	0	0.660914	0.361135		Dlo_pri0029F.1_g00470.1	1.06548	18.2256	0	1.43056	0.493058	0	0	1.39262	20.5755	0	0.457483	0.234087	0	0	5.09372	2.94702		0.971105	4.17836e-10
Dlo_pri0397F.1_g00670.1	3.07704	26.3171	6.66644	12.5121	16.0903	1.73449	2.0285	1.20654	17.8261	6.38741	14.1366	15.143	0	3.27756	3.98044	8.32167		Dlo_pri0029F.1_g01130.1	4.84728	65.327	6.55187	3.15548	3.05878	3.31194	3.1471	4.22372	56.7307	6.09827	3.46878	3.22713	3.0246	3.75503	7.5179	9.66036		0.698298	0.00262415
Dlo_pri0035F.1_g03530.1	4.9273	18.0608	2.46693	5.333	1.52009	17.0285	5.12376	3.98677	11.3275	4.26177	4.30681	1.03098	20.7348	12.9961	17.9473	7.7877		Dlo_pri0029F.1_g02280.1	18.4182	31.0452	15.2486	30.3763	47.4993	35.2385	16.2853	14.4088	20.7692	18.9371	31.8347	40.6126	25.8372	27.7809	75.5752	57.8015		0.271973	0.308193
Dlo_pri0035F.1_g03540.1	17.0683	29.5908	20.8704	54.4605	32.0209	78.6599	143.693	20.6509	16.703	18.2969	62.1445	26.0975	54.6187	151.587	60.6474	78.399		Dlo_pri0029F.1_g02330.1	5.94893	2.82665	8.63443	25.2932	33.0349	18.6297	16.8854	4.96767	22.3377	11.2709	25.8266	38.7013	18.7147	21.1221	15.4282	14.5244		0.144344	0.593794
Dlo_pri0029F.1_g02790.1	15.4046	19.2807	8.14008	12.8277	7.30244	8.4716	13.0038	15.2236	14.5111	5.01388	12.7445	6.10844	3.8683	3.20166	15.8489	27.0196		Dlo_pri0029F.1_g02620.1	55.5234	14.1333	49.49	144.596	90.0047	112.244	76.5291	49.8927	15.9555	47.5338	138.002	82.7758	82.7984	61.958	101.77	178.051		0.263838	0.323453
Dlo_pri0090F.1_g00700.1	0	14.199	0	0	0	0	0	0	16.0297	0	0	0	5.6975	0	3.26807	1.53062		Dlo_pri0029F.1_g02630.1	0.615407	0	1.56858	0	0	0	0	0	23.7682	1.82498	0	0	6.33601	0	9.34538	2.26955		0.698793	0.00259802
Dlo_pri0061F.1_g02750.1	2.34826	32.1346	5.98535	3.42314	1.30401	3.97106	0	1.22771	9.06944	11.142	4.03307	1.44456	3.22359	1.00052	2.11319	12.4128		Dlo_pri0029F.1_g03170.1	6.00302	19.4268	8.47744	10.7673	6.98237	10.5173	4.01091	6.36176	28.1977	7.45751	10.5887	6.05967	7.23841	8.98648	10.1289	19.6453		0.606183	0.0128036
Dlo_pri0391F.1_g00620.1	2.70479	18.1762	2.33907	6.07734	3.79968	5.44521	8.43792	1.76763	17.7216	3.43757	5.76528	2.92878	5.3043	11.3185	6.24805	6.53122		Dlo_pri0030F.1_g01620.1	6.24151	21.6864	5.09573	7.85638	11.5983	7.14646	9.48298	6.50082	8.47473	9.10992	7.32785	12.7271	6.69378	12.2577	17.5521	15.4652		0.506576	0.0452372
Dlo_pri0462F.1_g00970.1	21.3197	14.8514	25.8179	64.614	73.5249	44.3185	33.0701	16.6437	13.0404	28.3216	56.2908	71.5946	37.0799	48.7063	38.7941	54.0173		Dlo_pri0030F.1_g02290.1	14.39	27.5025	28.9939	41.7869	57.3646	33.3068	16.2966	15.1307	21.734	27.1773	34.7934	49.9481	28.9687	26.7165	48.1987	39.332		0.811275	0.000136597
Dlo_pri0462F.1_g00830.1	22.6626	14.5371	12.6357	50.532	46.4061	35.9286	16.3407	23.6967	8.20569	31.0825	44.5174	48.5452	22.3604	39.2267	110.095	48.405		Dlo_pri0030F.1_g02390.1	17.1963	13.5464	20.6177	71.5658	101.618	18.4939	18.0862	19.3709	9.83122	20.9684	76.9441	107.575	18.2483	23.1372	60.3849	52.5701		0.590663	0.0159899
Dlo_pri0462F.1_g00810.1	15.3521	39.3907	17.6085	41.8138	26.4634	24.8796	22.7716	14.046	7.41159	18.2105	33.288	26.3084	19.7575	26.9817	61.9527	40.8112		Dlo_pri0030F.1_g02390.1	17.1963	13.5464	20.6177	71.5658	101.618	18.4939	18.0862	19.3709	9.83122	20.9684	76.9441	107.575	18.2483	23.1372	60.3849	52.5701		0.439864	0.0882083
Dlo_pri0233F.1_g00930.1	10.2106	17.9136	4.67121	11.5834	3.19041	5.90319	5.75321	10.4941	23.5939	7.24636	9.44272	3.14444	4.79203	5.01972	9.17867	9.86985		Dlo_pri0030F.1_g03300.1	11.2987	26.355	11.7812	38.6149	75.5762	15.9223	23.6999	10.7402	19.8353	9.89951	32.636	76.2754	22.913	28.4464	73.6574	43.8779		-0.264676	0.32186
Dlo_pri0233F.1_g00570.1	10.7182	14.9901	9.27814	38.4012	50.6597	16.9092	15.5538	11.1897	15.621	13.7933	37.2216	49.0213	12.9552	13.9298	53.0032	56.8051		Dlo_pri0030F.1_g03320.1	16.8052	73.6469	29.4703	52.8521	67.098	16.0491	18.9985	14.25	50.2878	31.4045	47.7362	62.1556	12.3926	14.2019	50.8131	60.0547		0.694029	0.00285873
Dlo_pri0082F.1_g02690.1	0	0	0	0.0947581	0	0.696195	0	0	16.6953	0.732516	0	0	2.54317	0	2.08394	0		Dlo_pri0030F.1_g03580.1	0	36.6334	0.454887	0.273851	0	0	0	0	62.035	2.64621	0	0	8.57474	0	0.200753	0		0.836536	5.36491e-05
Dlo_pri0233F.1_g00040.1	20.9537	29.6627	23.3889	55.2691	37.2478	24.4373	14.7662	17.9434	32.0919	32.3545	63.04	32.5741	20.8293	17.2397	44.2956	43.9667		Dlo_pri0030F.1_g03610.1	12.1974	40.9832	13.2545	26.6122	15.0433	6.59925	3.9487	12.5262	37.8551	13.4834	19.3354	16.7964	7.66185	4.64009	8.29961	22.8928		0.405514	0.119159
Dlo_pri0030F.1_g03660.1	10.2985	16.0146	11.9315	19.6634	32.1684	12.5338	132.312	14.3783	31.639	6.59385	15.8784	27.9738	12.8521	36.3992	45.0212	35.5339		Dlo_pri0030F.1_g03650.1	0	28.0255	0.596573	0	0	0	0	0	18.0794	1.73522	0	0	1.60651	1.49586	0	0.143862		-0.103695	0.702339
Dlo_pri0030F.1_g03700.1	0	8.0073	0.298286	0	0	1.31935	0	0	20.3393	1.04113	0	0	4.01627	0.997238	0	0.287724		Dlo_pri0030F.1_g03660.1	10.2985	16.0146	11.9315	19.6634	32.1684	12.5338	132.312	14.3783	31.639	6.59385	15.8784	27.9738	12.8521	36.3992	45.0212	35.5339		-0.0635176	0.815221
Dlo_pri0318F.1_g00950.1	8.85697	12.1202	6.77251	24.1233	103.121	10.4844	11.3858	8.10349	8.55183	8.1422	27.8372	109.67	18.2377	10.5663	42.442	29.8326		Dlo_pri0030F.1_g03940.1	3.48731	7.01789	4.4443	12.7482	10.7268	8.09427	7.09976	1.60872	11.8841	2.4333	11.6264	12.9797	2.81601	5.2441	9.46076	7.56516		0.56733	0.021905
Dlo_pri0318F.1_g00930.1	0.456148	27.3092	2.61596	0	0.422171	0	1.87944	0.596204	24.2238	2.02905	0.195855	0.501081	0.782724	0.485875	0.641382	0.420555		Dlo_pri0030F.1_g03990.1	56.7495	15.4084	101.309	9.5891	2.39685	12.0593	3.34031	42.385	13.0463	55.0947	11.2163	3.16645	8.50132	3.83795	35.7175	1.24575		-0.0719868	0.791061
Dlo_pri0318F.1_g00550.1	4.06725	9.59617	8.40066	37.2308	33.3594	9.09157	34.6719	6.41592	4.06254	13.1011	40.9488	36.6675	9.1451	18.8231	24.9265	20.5166		Dlo_pri0030F.1_g04330.1	5.98217	6.82186	1.01651	2.9068	0	1.12402	0	4.17009	3.85071	1.774	1.19866	0	1.36867	0	18.6173	2.20615		-0.150658	0.577567
Dlo_pri0318F.1_g00380.1	14.1012	30.1509	11.2318	33.8087	39.5603	37.2593	76.983	29.95	17.0192	19.6016	32.5434	54.9903	33.2706	137.059	9.41802	15.7094		Dlo_pri0030F.1_g04570.1	2.64397	0	3.36953	13.5235	23.2468	9.93582	20.3351	6.91155	0	7.84063	15.8933	17.4265	0	11.2651	8.42665	22.2098		0.304801	0.251016
Dlo_pri0038F.1_g00630.1	0.232532	17.8991	0.148172	0	0.161408	0.327688	0	0	10.1034	1.72392	0.0998416	0.255437	0.798021	0	0.130783	0.0714624		Dlo_pri0030F.1_g05050.1	0	6.23017	0	0.13972	0	0	0	1.9042	0	0	0.156384	0.320078	0	0	0.614549	1.56707		0.767016	0.00052583
Dlo_pri0215F.1_g01740.1	22.3426	0	18.0566	27.5941	31.774	38.397	16.1661	24.2168	5.26166	13.7361	24.5679	33.7622	33.6631	22.0572	41.3765	33.1596		Dlo_pri0030F.1_g05230.1	15.7876	17.6122	5.24869	38.9711	42.0877	51.2674	36.201	13.009	23.1968	9.66886	27.9988	38.3048	45.9361	46.7935	8.10732	10.5476		0.305109	0.250514
Dlo_pri0215F.1_g01580.1	4.38812	9.15377	12.2758	19.7074	50.1219	8.14454	12.3474	4.61633	9.3006	15.8694	20.5415	45.0999	10.2845	12.5402	21.9714	12.6963		Dlo_pri0030F.1_g05240.1	0.589977	4.03674	1.05263	7.24234	7.86284	0	0	0.154225	4.55721	2.44939	4.1544	3.52562	0.404946	0	0.929103	0.652729		0.618386	0.0106671
Dlo_pri0157F.1_g00170.1	16.0103	19.3316	20.1638	33.0933	29.0254	7.96308	12.1068	9.35521	20.0054	31.8384	30.0852	38.7337	7.75702	15.248	17.3738	23.5019		Dlo_pri0031F.1_g00340.1	6.78084	19.3316	6.24119	25.2174	17.607	9.55569	10.8651	7.38569	9.09337	8.37851	17.0645	12.9112	7.1106	6.42021	9.95818	6.36751		0.53383	0.0331858
Dlo_pri0299F.1_g01010.1	0	8.66038	0	0	0	0	0	0	14.6655	0.750699	0	0	0	0	0.284756	0		Dlo_pri0031F.1_g00910.1	0.488954	33.4552	0	0	0	0	0	0	37.7686	2.17497	0	0.429694	5.03409	0	1.65002	2.10374		0.973544	2.26836e-10
Dlo_pri0031F.1_g02710.1	43.2026	31.6715	162.029	207.479	491.905	99.1506	93.5801	45.7118	13.9047	232.745	198.306	449.091	109.435	91.1596	141.279	87.8823		Dlo_pri0031F.1_g02660.1	2.97447	3.91382	18.662	1.14105	1.27057	4.51411	29.7904	2.69152	2.20922	22.391	0.589449	2.01075	21.2013	35.0951	16.8581	6.46918		-0.1933	0.473196
Dlo_pri0031F.1_g04570.1	8.8851	5.24083	32.7987	13.9864	10.9171	7.77169	25.2475	10.4118	23.6662	21.3514	14.0759	12.6548	21.0294	28.7187	6.37583	6.40279		Dlo_pri0031F.1_g04590.1	4.18284	14.3099	4.61994	2.67432	0.51617	3.9297	2.29791	3.64476	10.77	3.72124	4.54981	1.71542	0.957002	10.693	1.09787	0.856991		0.176382	0.513465
Dlo_pri0350F.1_g00610.1	52.6521	11.0508	48.1645	301.236	485.209	436.996	292.27	62.9076	34.3079	76.1535	403.461	628.347	482.225	219.516	41.0589	64.9234		Dlo_pri0032F.1_g01080.1	47.3559	6.04511	97.2827	143.433	209.984	359.571	258.604	43.8815	47.7717	119.997	148.856	199.697	346.871	276.302	72.748	66.6857		0.765663	0.000545442
Dlo_pri0350F.1_g00590.1	4.68704	0	5.51378	21.8527	19.8543	26.4203	30.3046	3.76993	3.4812	8.01883	19.9698	18.0602	21.0347	40.708	4.05561	7.31299		Dlo_pri0032F.1_g01100.1	24.0877	22.4745	36.8375	142.134	113.291	111.092	114.044	25.1869	16.9148	37.6639	148.556	105.457	120.242	89.5679	90.6466	49.8001		0.730058	0.0013233
Dlo_pri0126F.1_g00770.1	5.87639	18.6145	4.43792	26.2997	18.0282	16.5622	4.66308	6.82726	31.5218	9.03585	31.1186	23.6214	8.21621	18.5462	23.1355	30.3667		Dlo_pri0032F.1_g01410.1	9.98834	5.02516	2.24635	23.7788	7.47703	6.62388	5.81004	6.91155	5.67307	4.7915	22.8308	8.26145	7.0574	8.76174	23.132	31.4188		0.647202	0.00672591
Dlo_pri0126F.1_g00810.1	4.4617	5.87074	2.62435	13.6925	6.03522	5.80386	3.39384	4.93444	13.2553	3.05332	11.0522	3.16693	5.88924	13.1607	12.354	19.4075		Dlo_pri0032F.1_g01450.1	18.0584	24.1327	4.67473	22.406	10.3152	6.36207	6.51045	14.0143	16.3465	4.18374	24.4726	10.5386	3.8734	3.60661	9.83926	33.9924		0.590111	0.0161138
Dlo_pri0165F.1_g01080.1	0	81.0473	2.81788	0	0	0	0	0.412858	109.796	3.74685	0	0	7.58826	0	13.3243	0.3883		Dlo_pri0032F.1_g01490.1	0	0	0	0	0	0	0	0	11.9874	2.76127	0	0	0	0	0	1.14464		0.752496	0.000769729
Dlo_pri0032F.1_g01860.1	1.96315	39.6862	1.36466	0.547702	0.743284	0	0.882399	1.16632	31.0175	11.1141	0.0766284	0.705773	0.612481	0	3.61355	0.987253		Dlo_pri0032F.1_g02660.1	0	0	0	0	0	0	0	0	12.7056	1.95113	0	0	1.129	0	0.925127	0.202202		0.567758	0.0217832
Dlo_pri0449F.1_g00480.1	34.9492	24.1274	31.7572	120.903	113.537	100.269	58.8912	29.7022	17.4022	31.6035	107.532	112.18	100.579	85.3044	116.794	102.253		Dlo_pri0032F.1_g02950.1	11.793	8.06903	4.60899	11.9433	3.27438	9.7498	1.03659	8.4263	25.81	3.96349	10.5997	1.79639	4.85668	1.67488	6.6328	12.0809		-0.264767	0.321688
Dlo_pri0449F.1_g00680.1	44.442	41.9009	35.2314	91.6863	87.2833	99.6139	74.3984	48.4825	6.75762	32.6885	89.3998	86.8762	58.8462	52.9294	55.3054	43.0176		Dlo_pri0032F.1_g03050.1	36.7659	57.6491	28.1132	85.0936	100.097	69.9452	125.732	35.6404	29.5827	27.7114	98.2685	110.662	58.8823	81.5873	47.388	33.8971		0.787587	0.000292115
Dlo_pri0449F.1_g00890.1	10.3324	12.0505	7.78096	28.8264	31.1875	55.5948	16.2547	7.67318	15.8715	8.35647	28.0299	30.1295	41.1007	7.50389	19.8111	12.7015		Dlo_pri0032F.1_g03210.1	7.26696	7.31205	12.8022	72.3163	129.37	53.0109	19.7263	8.66013	12.3822	18.3809	67.8184	131.2	56.4803	37.792	10.9392	14.1881		0.601693	0.0136692
Dlo_pri0053F.1_g00170.1	0	0	0	0.493425	0.595223	0	0	0	6.20971	1.90718	0	0	0	0	0	0		Dlo_pri0032F.1_g05750.1	0	29.3067	0	0	0	3.21921	0	0	5.51422	0	0	0	0	0	0.642408	0		0.0689198	0.799791
Dlo_pri0505F.1_g00850.1	0	8.08684	4.81999	20.6748	6.56322	2.66491	2.33748	1.23584	4.56475	5.60787	18.878	8.51705	8.11233	2.01429	10.1041	4.06815		Dlo_pri0032F.1_g06640.1	2.67225	19.59	6.32463	45.1048	15.8991	4.30375	5.03329	1.49689	7.37195	8.49053	45.8951	13.4193	10.481	4.06628	12.4531	7.03924		0.961924	2.81308e-09
Dlo_pri0319F.1_g01560.1	0	7.82765	0	0	0	1.28975	0	0	8.83689	2.03555	0	0	0	0	0	0.281269		Dlo_pri0033F.1_g00010.1	6.94042	16.9599	0	0.950871	0.917635	2.79445	0	4.5357	14.36	1.47012	1.91571	1.08916	3.40267	2.11221	0.836469	3.9612		0.896903	2.51782e-06
Dlo_pri0179F.1_g01910.1	24.0181	102.71	31.4595	35.3191	32.4174	9.40189	24.1904	28.7766	51.5348	34.6234	30.3649	38.1103	16.0275	14.213	10.8819	12.3022		Dlo_pri0033F.1_g01340.1	9.73462	0	43.8345	28.8788	35.4374	12.8037	26.7394	11.8753	6.26616	44.2639	26.193	36.5006	17.8176	20.738	9.85513	20.7423		-0.230816	0.38975
Dlo_pri0438F.1_g00830.1	0	0	0	0	0	0	0	0	28.5218	0	0	0	6.75841	0	0.5538	0		Dlo_pri0033F.1_g01460.1	0	7.92931	0	0	0	1.3065	0	0	22.3791	2.06199	0	0	4.77258	0	0.782153	0.284922		0.937377	8.57333e-08
Dlo_pri0119F.1_g00330.1	0.947618	37.8221	2.01277	0.363519	0.146172	2.6708	0.520589	0.412858	106.747	8.43042	0.271251	0.27759	6.50423	0	7.10629	1.1649		Dlo_pri0033F.1_g01460.1	0	7.92931	0	0	0	1.3065	0	0	22.3791	2.06199	0	0	4.77258	0	0.782153	0.284922		0.987267	1.40697e-12
Dlo_pri0023F.1_g03450.1	21.5924	10.0503	42.1192	97.4819	107.805	81.9705	50.1116	18.6228	8.5096	51.1819	101.604	119.468	72.0863	73.849	35.4415	59.8581		Dlo_pri0033F.1_g01770.1	0	25.9811	0	0	0	0	0	0.992616	0	1.12605	0	0	0	0	0	0		-0.384214	0.141755
Dlo_pri0023F.1_g03450.1	21.5924	10.0503	42.1192	97.4819	107.805	81.9705	50.1116	18.6228	8.5096	51.1819	101.604	119.468	72.0863	73.849	35.4415	59.8581		Dlo_pri0033F.1_g01780.1	0.897952	15.3599	1.14437	0	0	0	0	0	4.33508	0	0	0	3.08167	0	0.505038	0		-0.483043	0.0580468
Dlo_pri0140F.1_g02200.1	16.314	59.9319	52.7445	32.7193	23.6615	37.3393	41.8643	13.5952	63.4305	47.8916	32.6728	24.5842	30.4362	34.7542	40.8279	42.6666		Dlo_pri0034F.1_g00540.1	10.0439	12.9316	19.4067	23.7393	29.8863	13.0887	14.4174	8.61068	14.5989	17.7749	25.9215	32.4591	10.0073	13.8044	28.1236	23.8972		-0.052511	0.846851
Dlo_pri0140F.1_g02180.1	26.9075	46.9659	41.9896	39.603	33.0349	7.73848	9.95527	29.4272	15.9064	38.2683	29.2367	28.2309	15.0765	9.3587	21.3107	60.754		Dlo_pri0034F.1_g01070.1	7.45837	59.2331	7.12882	12.0576	5.91669	3.00299	4.39005	5.91866	38.579	11.8487	8.46343	5.26696	3.6566	3.97221	4.64428	12.9342		0.330779	0.210795
Dlo_pri0140F.1_g02160.1	19.2735	42.3614	42.6757	68.2768	110.166	18.2082	22.5369	18.1545	33.2683	44.8619	65.556	99.6858	19.9541	13.5334	74.4874	78.0934		Dlo_pri0034F.1_g01350.1	18.9193	20.6968	22.7093	68.5682	78.3878	18.911	18.6722	14.9519	5.31031	28.5416	59.6025	74.3351	21.1396	22.7298	55.2456	64.7013		0.925388	2.82895e-07
Dlo_pri0039F.1_g01490.1	0	9.32147	0.694484	0.418093	0	1.53588	0	0.712259	5.26166	0.808004	0	0	1.87017	0	0.306493	0		Dlo_pri0034F.1_g01540.1	0	15.9276	0	0	0	0	0	0	41.956	0	0	0	0	0	0	0		0.709008	0.00210349
Dlo_pri0140F.1_g02790.1	334.897	16.3908	107.463	358.579	384.668	534.734	419.288	333.146	23.1301	86.668	364.525	415.99	659.342	442.968	75.1812	125.155		Dlo_pri0034F.1_g04310.1	37.3079	42.9537	26.516	151.1	78.022	390.268	127.704	33.29	20.7822	29.2546	149.56	81.1777	471.518	145.965	32.2818	43.2164		0.784903	0.000316512
Dlo_pri0002F.1_g06130.1	174.085	78.5511	126.091	150.698	83.2633	343.57	192.649	148.962	60.463	107.706	146.445	81.8128	412.619	206.329	30.0542	74.926		Dlo_pri0034F.1_g04960.1	34.3716	45.2264	15.1629	11.9176	10.3999	33.5334	7.62567	24.1904	12.7644	14.7012	17.0285	11.9081	15.8791	5.63255	8.92234	28.4394		0.0949148	0.726599
Dlo_pri0213F.1_g00880.1	0.650947	11.1348	0.967844	0.707517	0.552255	0.917327	3.39728	0.425407	8.38028	1.60864	0.652157	0.619726	1.86164	2.54235	5.36968	12.5365		Dlo_pri0034F.1_g05940.1	6.25049	28.1362	6.28876	17.2892	21.465	11.1263	31.4465	5.58975	28.5876	7.31672	24.1538	27.4648	14.677	17.5206	19.7977	33.97		0.646439	0.00681252
Dlo_pri0489F-1.1_g00290.1	4.32276	25.3518	3.14801	8.05444	1.82892	8.00624	7.12433	2.58286	9.54018	6.59264	6.84087	2.27931	9.32497	5.52535	5.83502	4.93437		Dlo_pri0034F.1_g05940.1	6.25049	28.1362	6.28876	17.2892	21.465	11.1263	31.4465	5.58975	28.5876	7.31672	24.1538	27.4648	14.677	17.5206	19.7977	33.97		0.30114	0.257042
Dlo_pri0035F.1_g01770.1	11.069	8.23222	37.4132	41.1699	60.8732	75.0545	23.2663	12.1612	21.6851	39.2472	41.8787	58.9994	78.7279	27.6818	19.6692	34.6093		Dlo_pri0035F.1_g01720.1	3.3815	12.8538	3.83063	14.7015	23.4721	0	1.85768	7.85734	25.3944	9.47066	15.1644	17.665	1.28943	5.6029	2.74714	9.46839		-0.0100301	0.970592
Dlo_pri0008F.1_g03720.1	0	55.7869	0	0	0	0	0	0	38.4876	2.14921	0	0	0	0.771974	0.20381	0.445461		Dlo_pri0035F.1_g04530.1	0	24.1009	0	0	0	0	0	0	22.6736	0	0	0	0	0	0	0		0.986326	2.31246e-12
Dlo_pri0051F.1_g05510.1	1.28241	29.2482	0	0	0	1.20479	0	1.67615	20.6371	1.90147	0	0	0	0	5.52971	3.94113		Dlo_pri0036F.1_g00180.1	4.66583	63.849	4.16236	3.22177	2.80688	5.26014	11.5346	4.87874	31.5356	11.761	4.40738	1.43512	6.40503	8.94581	14.958	8.31673		0.962155	2.69738e-09
Dlo_pri0768F.1_g00130.1	2.5959	33.3031	0	0.248955	0.450475	0	1.06957	2.54471	28.1977	4.8113	0.557297	0	2.2272	0	8.76012	4.18835		Dlo_pri0036F.1_g00880.1	12.7858	12.1504	9.5051	16.0768	4.10881	5.00499	8.19475	5.10629	6.85848	7.37254	11.7421	6.39838	8.53208	9.83594	10.3872	16.5907		0.0751362	0.782121
Dlo_pri0075F.1_g00960.1	6.35312	9.34823	11.1436	16.7193	33.8252	26.7625	12.0468	6.33944	15.1707	13.6742	15.8096	28.5761	16.1765	12.079	26.2803	19.3147		Dlo_pri0036F.1_g00990.1	8.08403	26.7641	5.8159	18.5818	20.9673	10.106	12.0339	6.13518	21.4022	10.5365	19.2866	18.792	10.2919	11.3886	18.8836	27.1682		0.387497	0.138096
Dlo_pri0482F.1_g00650.1	7.1275	8.63995	4.36291	13.3481	5.79149	10.2815	6.75211	6.74854	7.04451	5.57536	12.8678	5.40057	9.82281	5.14103	13.4466	14.8329		Dlo_pri0036F.1_g02370.1	6.99367	14.1784	2.31075	9.12174	5.17818	11.5347	0.853797	5.55231	22.0089	2.68846	5.22719	2.75435	11.2007	1.87615	9.76083	9.20226		0.362179	0.168036
Dlo_pri0029F.1_g02470.1	5.82236	0	7.42014	21.3642	24.3661	9.2752	12.0991	7.61005	17.1097	6.38094	21.8472	26.0285	6.95014	18.3357	11.8174	15.2484		Dlo_pri0036F.1_g03090.1	12.2779	78.0072	6.92948	10.0255	12.8243	3.9548	2.02352	11.6919	60.9681	15.0841	7.68167	9.4026	6.62142	0.747316	18.0529	14.8775		-0.302031	0.255568
Dlo_pri0059F.1_g02150.1	44.3815	7.16195	73.3688	138.692	115.38	169.929	247.382	35.2975	6.06403	55.5627	146.695	110.109	168.118	297.022	342.987	162.387		Dlo_pri0036F.1_g05850.1	26.5246	5.60144	69.6937	116.701	155.931	154.131	154.352	22.6845	0	68.9472	130.057	167.774	156.211	198.819	150.104	83.5291		0.805376	0.000166621
Dlo_pri0150F.1_g02000.1	2.45036	22.3545	5.41284	19.6772	25.0974	9.66867	0.538459	3.41623	23.6594	7.26649	27.6353	32.8751	9.5306	0.696013	5.78829	11.9484		Dlo_pri0037F.1_g00450.1	3.83802	13.1302	12.7173	15.7047	75.8973	43.9901	31.2055	4.34759	2.47053	13.6579	29.7725	109.056	74.6393	17.9878	7.91498	11.0088		0.49031	0.0538371
Dlo_pri0497F.1_g00520.1	4.19539	11.2132	3.1746	2.01176	1.06173	9.42261	3.88936	2.74177	7.59535	3.98512	1.46361	0.403258	5.62425	5.8653	12.0562	12.0876		Dlo_pri0037F.1_g00980.1	5.43903	6.97779	2.51271	3.83391	0.692159	10.7307	5.04228	6.30925	9.19037	6.1493	4.84583	1.34433	7.69976	9.4144	17.4368	35.0605		0.764464	0.000563315
Dlo_pri0104F.1_g03070.1	6.24638	21.3695	8.41541	39.5714	55.003	26.1561	11.1771	5.13182	6.89278	8.46789	28.1226	42.8169	12.8621	19.0099	29.611	28.74		Dlo_pri0037F.1_g02050.1	33.9089	38.1598	34.6851	128.881	106.331	165.99	92.6519	37.9055	17.2319	42.3394	126.628	132.528	171.495	87.4453	43.1618	51.5566		0.485085	0.0568403
Dlo_pri1128F-1.1_g00020.1	7.81353	21.2632	10.184	40.3283	63.2757	16.5165	11.7068	6.96312	41.1509	12.3753	45.5958	73.1132	16.4547	13.619	34.8571	37.0015		Dlo_pri0037F.1_g02050.1	33.9089	38.1598	34.6851	128.881	106.331	165.99	92.6519	37.9055	17.2319	42.3394	126.628	132.528	171.495	87.4453	43.1618	51.5566		0.288991	0.277669
Dlo_pri0064F.1_g02240.1	10.4827	5.37935	13.493	37.1166	27.9414	83.021	60.8134	12.8792	5.06078	15.0768	33.892	28.0513	63.3167	69.2282	40.858	35.1797		Dlo_pri0037F.1_g03570.1	0	41.8667	0.34658	0	0	0.383239	1.12051	0	15.7549	0.806465	0	0.059748	0.933305	1.44837	0.0764772	0		-0.391761	0.133439
Dlo_pri0360F.1_g01300.1	3.5813	22.4619	5.93331	23.8131	36.5704	28.5987	88.7318	2.80854	13.8317	10.9743	17.786	34.987	26.2199	33.3149	13.4954	13.721		Dlo_pri0037F.1_g04500.1	4.69653	20.0841	11.0729	5.58512	12.7141	8.60396	17.0288	2.45542	15.8715	10.7938	7.05788	12.0724	11.2825	9.00467	28.2639	32.9084		0.108847	0.688225
Dlo_pri0360F.1_g01300.1	3.5813	22.4619	5.93331	23.8131	36.5704	28.5987	88.7318	2.80854	13.8317	10.9743	17.786	34.987	26.2199	33.3149	13.4954	13.721		Dlo_pri0037F.1_g04530.1	7.25325	0	13.6223	13.9122	43.281	31.2022	43.4122	8.98131	3.68598	18.1131	18.6859	47.9741	30.1328	43.1026	130.113	52.0904		0.191467	0.477482
Dlo_pri0360F.1_g01390.1	272.432	0	15.7523	21.7726	14.4746	312.109	510.524	484.993	4.87122	17.9531	26.319	6.31787	159.288	630.348	172.661	62.1733		Dlo_pri0037F.1_g04640.1	125.591	11.9483	55.9039	147.429	235.834	307.904	179.588	147.354	8.09328	58.4135	112.528	205.271	293.895	208.03	195.803	325.349		0.299982	0.258966
Dlo_pri0038F.1_g00660.1	0	36.2195	0	0.348115	1.9597	0	0.997061	0.395364	17.524	0.897022	0.129879	0.66457	0	1.93321	0.340259	1.11554		Dlo_pri0038F.1_g00630.1	0.232532	17.8991	0.148172	0	0.161408	0.327688	0	0	10.1034	1.72392	0.0998416	0.255437	0.798021	0	0.130783	0.0714624		0.991188	1.08073e-13
Dlo_pri0383F.1_g00800.1	12.6495	18.8153	27.896	61.0151	29.879	13.6407	7.43264	15.0957	31.8618	23.3226	56.7215	37.3609	15.0997	6.56118	23.3851	24.8123		Dlo_pri0143F.1_g00990.1	18.4824	13.3821	25.7977	70.9761	69.2375	64.2188	43.5156	16.3605	12.2748	29.8696	67.0971	68.4933	48.3273	48.5402	35.4205	42.7359		0.463955	0.0702565
Dlo_pri0209F.1_g00750.1	1.39671	23.8913	2.5711	2.50038	29.8032	9.18524	2.81345	0.608517	10.489	1.61074	2.33217	20.5254	6.9237	6.28152	1.22197	1.52619		Dlo_pri0038F.1_g03800.1	0.929118	13.2442	1.57878	0.65344	2.29309	16.5848	19.6514	0.607197	8.97108	0.688819	0.930844	2.17737	11.6916	9.56678	5.83533	5.13971		0.141035	0.602371
Dlo_pri0209F.1_g00830.1	13.2976	3.99057	13.9736	39.0193	39.8362	28.9308	22.6848	17.3805	18.0203	16.6037	36.9619	46.949	24.8195	20.8736	90.4043	49.6136		Dlo_pri0038F.1_g03810.1	21.2122	27.9112	19.2352	40.6864	29.637	8.04802	11.4292	20.2607	11.8162	26.6134	38.7083	31.5469	9.7997	19.9875	13.307	21.3121		0.0463718	0.864592
Dlo_pri0209F.1_g00830.1	13.2976	3.99057	13.9736	39.0193	39.8362	28.9308	22.6848	17.3805	18.0203	16.6037	36.9619	46.949	24.8195	20.8736	90.4043	49.6136		Dlo_pri0038F.1_g03880.1	21.4162	0	9.09774	9.12836	12.4798	0	5.22903	11.4041	7.65864	9.40876	14.304	12.5471	0	5.06929	3.12282	14.626		0.00781496	0.977085
Dlo_pri0209F.1_g01270.1	37.8789	20.7672	32.1825	80.758	126.634	118.393	99.2449	24.4373	9.37793	28.8023	80.6944	101.998	121.663	131.905	39.1946	36.1172		Dlo_pri0038F.1_g04310.1	16.997	0	21.2281	58.2911	90.6099	63.2344	48.1818	17.3282	16.4114	28.2263	58.0916	93.0575	66.498	42.7269	34.9883	22.1479		0.838297	4.99775e-05
Dlo_pri0209F.1_g01470.1	23.0163	20.6227	10.569	35.7239	54.3199	7.72264	5.29861	21.8701	26.8092	10.7799	34.6828	45.976	7.64818	3.65799	48.308	48.3016		Dlo_pri0038F.1_g04400.1	22.2897	5.15238	8.06129	20.5677	16.5871	2.54684	2.48214	20.4722	2.90834	4.9128	16.9423	15.2206	3.10117	0.641683	21.3459	40.7306		0.739423	0.00106231
Dlo_pri0209F.1_g01470.1	23.0163	20.6227	10.569	35.7239	54.3199	7.72264	5.29861	21.8701	26.8092	10.7799	34.6828	45.976	7.64818	3.65799	48.308	48.3016		Dlo_pri0038F.1_g04450.1	22.5531	9.56485	11.9957	39.2901	53.3043	5.7786	7.06534	21.9257	4.4992	8.56738	36.1334	48.3619	7.35617	5.16194	140.894	53.3294		0.755599	0.00071106
Dlo_pri0209F.1_g02090.1	44.3292	14.7715	34.4834	117.712	133.338	42.1872	44.5944	38.3758	11.1174	38.8396	110.988	152.917	45.4422	45.3784	32.7033	36.2701		Dlo_pri0038F.1_g04710.1	60.0221	6.07519	45.715	137.47	40.2664	59.0588	45.0711	46.885	13.717	62.6666	131.908	52.2795	58.5057	53.7194	49.7387	42.3498		0.54892	0.0276606
Dlo_pri0134F.1_g01850.1	13.0454	0	129.77	24.3268	26.1596	10.2132	24.4862	19.419	17.4944	98.3263	21.9383	27.2278	8.70532	27.7911	14.2667	3.56369		Dlo_pri0070F.1_g03690.1	14.4949	30.9927	57.7268	75.4827	127.612	10.2132	48.9724	13.7354	17.4944	51.0437	100.667	108.752	21.1415	29.335	42.3924	37.6415		0.194897	0.469476
Dlo_pri0218F.1_g01880.1	0.915221	7.82765	0	0.351091	0	0	0	1.79434	8.83689	2.03555	0	1.00537	0	0	1.28688	3.93776		Dlo_pri0105F.1_g01110.1	1.35976	23.2593	0.866451	0.26081	0.314618	0	0	0.888627	6.56455	0	0.875753	0.59748	0	0	0.382386	2.08942		0.768382	0.000506618
Dlo_pri0199F.1_g01030.1	3.91163	6.69103	3.98805	22.1331	36.4741	54.0209	71.8813	4.60139	9.44216	4.92993	21.414	35.0631	62.4227	70.4146	15.4002	49.5279		Dlo_pri0039F.1_g00350.1	17.306	0	9.18963	42.8756	34.7033	42.6789	51.1019	14.1373	0	8.55342	55.1105	38.6551	12.3734	16.8976	28.7948	47.8668		0.474178	0.0635053
Dlo_pri0105F.1_g01450.1	32.6066	23.1021	69.0936	91.0369	142.139	190.868	151.359	35.0527	18.6291	84.1067	100.321	122.334	222.48	184.961	131.846	137.089		Dlo_pri0050F.1_g03490.1	6.14084	13.1302	2.93475	15.5329	19.8032	20.5527	14.5485	4.76562	9.26449	4.26809	12.8538	15.9368	21.7332	25.3465	32.9191	22.8826		0.709338	0.00208888
Dlo_pri0259F.1_g00810.1	128.255	0	167.049	202.99	237.776	495.612	281.171	127.571	19.4711	166.846	248.847	260.689	660.234	258.62	89.8283	84.0374		Dlo_pri0268F.1_g01300.1	118.664	8.08684	191.595	535.913	325.973	771.49	457.367	121.112	0	167.535	523.306	357.716	919.939	574.072	82.6941	102.576		0.936304	9.62885e-08
Dlo_pri0075F.1_g00320.1	0.252252	38.834	1.2859	0	0	0.710955	0.415736	0.329703	38.9698	2.61816	0	0	2.59709	1.07476	2.26999	0.310091		Dlo_pri0039F.1_g02660.1	0	0	0	0	0	0	0	0	35.6523	0	0	0	2.112	0	0.173063	0.189129		0.680262	0.00373312
Dlo_pri0039F.1_g02970.1	0.83985	9.57736	0.713548	0	0.259097	56.0205	101.043	0.731811	10.8122	1.66037	0	0	21.1366	184.284	886.303	531.869		Dlo_pri0039F.1_g02950.1	0.373755	0	0.476321	0	0.172957	7.37384	26.4874	0	0	0.554181	0	0	0	44.5886	181.203	61.5669		0.971475	3.82163e-10
Dlo_pri0079F.1_g04390.1	3.34628	85.8595	11.0168	23.3201	17.6788	6.28751	4.13625	1.82238	86.1597	7.85595	20.8333	20.4625	6.69901	1.18812	10.1945	18.3396		Dlo_pri0039F.1_g03530.1	0.643128	22.002	5.73731	8.14151	7.8867	4.53154	2.64985	0.840593	12.4194	10.9663	11.1836	7.77127	2.20714	4.11024	5.78746	12.0565		0.801789	0.000187418
Dlo_pri0316F.1_g00650.1	7.369	63.0252	2.93475	4.41695	0.852513	2.59613	3.03621	3.00987	53.3634	4.09736	2.96626	1.01186	1.5806	0	2.59036	2.54775		Dlo_pri0316F.1_g00660.1	8.59962	30.1291	13.3363	22.695	4.55488	12.8488	12.4654	7.04195	26.0105	12.9046	20.3304	4.87132	12.8008	7.28389	22.4936	17.1945		0.69549	0.00277665
Dlo_pri0325F.1_g01290.1	11.1235	12.2264	2.73274	2.53629	0.454798	10.0726	7.14165	8.93354	15.0968	2.18586	2.28255	0.372957	5.51923	15.7028	49.9997	19.8521		Dlo_pri0325F.1_g01300.1	18.5171	30.8145	11.9061	34.2796	35.0705	9.91833	13.8781	19.1102	29.5289	16.2127	28.8526	34.7364	12.9397	16.4217	35.1788	41.7407		0.276176	0.300479
Dlo_pri0453F.1_g00820.1	24.4567	14.1333	27.588	98.7638	103.157	67.9983	39.4901	16.1989	22.3377	28.1773	88.0517	86.9146	56.7112	39.4278	82.3458	46.4171		Dlo_pri0039F.1_g04690.1	9.37408	0	5.51378	24.0657	28.697	22.3556	10.6957	11.3098	20.8872	10.6918	65.018	66.2207	66.8161	9.2169	32.8504	21.2741		0.648201	0.00661384
Dlo_pri0040F.1_g00110.1	0.739764	31.6351	2.82831	24.5472	1230.51	0	0	0.48345	39.2853	16.4531	66.0672	1514.1	0	0	0	0		Dlo_pri0040F.1_g00090.1	30.1089	16.6138	52.606	52.1621	109.217	19.1619	24.8112	88.228	32.8227	18.7215	88.4094	109.253	58.3315	7.24185	2.18506	0		0.691844	0.00298522
Dlo_pri0040F.1_g00110.1	0.739764	31.6351	2.82831	24.5472	1230.51	0	0	0.48345	39.2853	16.4531	66.0672	1514.1	0	0	0	0		Dlo_pri0040F.1_g00080.1	21.3676	58.1482	55.7004	10.9913	9.66326	24.6368	47.2214	83.1501	32.8227	23.0419	158.887	17.711	33.3323	10.3455	5.73579	0		-0.199535	0.458757
Dlo_pri0040F.1_g01600.1	1.09826	25.0485	0.466551	1.26393	1.86351	0	0	0.956983	10.6043	1.08563	0.314373	0.16086	1.25637	0.779891	5.7652	0.90006		Dlo_pri0040F.1_g01530.1	0	14.366	0.535161	0	0	0	0	0	44.6003	3.11319	0	0	1.44113	0.894581	0.23618	0		0.574838	0.0198429
Dlo_pri0074F.1_g00860.1	14.4193	76.825	10.2425	38.3572	22.4243	11.9921	6.23328	10.5046	61.6242	14.0197	31.4633	25.1357	14.6022	9.0643	58.4975	48.9631		Dlo_pri0135F.1_g02510.1	3.18287	70.0001	0	0.174427	0.420826	1.28153	0	1.78291	48.2933	6.74195	0	0	1.56046	0	14.8327	3.07425		0.792295	0.000253088
Dlo_pri0396F.1_g00050.1	30.7793	4.42432	23.074	65.2876	17.3553	54.674	51.5799	38.5394	4.99477	35.2829	62.4133	22.6166	31.9555	85.4066	145.764	98.2484		Dlo_pri0072F.1_g00520.1	3.83287	16.3908	8.54821	9.55721	13.7461	29.7074	9.47543	2.50486	0	7.10393	10.4914	9.05242	4.93273	35.7232	2.4252	6.18414		0.101548	0.708248
Dlo_pri0335F.1_g01070.1	152.819	98.1799	82.7483	87.6598	108.733	435.766	277.874	87.6794	72.7379	75.5301	137.854	98.5166	503.527	285.052	139.821	59.3124		Dlo_pri0092F.1_g02850.1	1.76993	20.1837	7.14285	37.2301	31.5333	1.66281	35.0043	3.08449	2.84826	7.43564	33.0579	23.5906	1.01237	8.79795	10.1206	15.049		-0.270293	0.31131
Dlo_pri0092F.1_g03170.1	2.97447	0	3.79072	16.7353	14.6822	2.79445	22.877	1.29591	9.5733	11.761	11.92	13.0699	0	8.44882	7.2494	7.9224		Dlo_pri0335F.1_g01070.1	152.819	98.1799	82.7483	87.6598	108.733	435.766	277.874	87.6794	72.7379	75.5301	137.854	98.5166	503.527	285.052	139.821	59.3124		-0.218732	0.415713
Dlo_pri0001F.1_g07310.1	18.807	11.3276	34.0954	59.1396	336.11	118.331	65.2659	15.5798	11.5093	38.4904	71.5388	216.664	122.269	74.2054	168.573	115.353		Dlo_pri0017F.1_g06640.1	36.8194	9.06206	63.6335	180.721	228.67	282.203	158.035	41.3731	7.67285	53.808	198.75	244.773	250.447	200.326	156.356	95.815		0.675809	0.0040579
Dlo_pri0040F.1_g03670.1	5.3611	19.3061	0.719189	8.65931	0.52229	0.795259	0	2.95038	38.1419	2.09187	3.7557	0.495932	0.96835	0	0.158698	1.56087		Dlo_pri0040F.1_g03600.1	0	33.9198	0.842383	0	0	0	0	0	31.911	0.980079	0	0	2.26845	0	0	0		0.895533	2.75125e-06
Dlo_pri0087F.1_g01990.1	17.9862	26.2349	45.1333	102.266	210.597	13.7539	32.4006	17.1304	32.3099	56.6455	114.763	236.36	12.9195	37.4256	33.6418	50.7338		Dlo_pri0040F.1_g03850.1	13.1287	14.0358	38.1687	48.16	47.8436	15.0322	23.6659	11.2611	59.4205	32.2412	42.1016	54.0822	12.672	7.86615	20.9983	30.0085		0.684013	0.00347599
Dlo_pri0047F.1_g01090.1	31.971	14.983	30.6979	124.241	19.0508	4.93743	76.5107	24.9006	21.1435	42.5342	130.785	24.6323	5.26057	76.5059	66.6302	119.52		Dlo_pri0194F.1_g00990.1	0.263421	18.0238	1.34284	3.33471	11.7024	0.742437	0.868289	0.688604	15.2608	2.34351	6.56007	11.8063	0	8.97882	2.22235	0.971467		-0.199782	0.458189
Dlo_pri0591F.1_g00660.1	0	6.67275	0	0.149645	0	1.09946	0	0	52.7316	2.31363	0	0	5.35503	0.831032	0.658205	0		Dlo_pri0041F.1_g02160.1	0	40.7038	0.606516	0	0	0	0	0	50.547	0.705657	0	0	1.63328	0	0	0.585039		0.828947	7.21534e-05
Dlo_pri0108F.1_g02320.1	28.2024	37.6887	76.0953	158.817	211.26	103.084	72.2623	29.3741	31.911	73.8326	169.434	211.441	71.0781	79.3251	61.0932	67.9837		Dlo_pri0184F.1_g00320.1	0.651938	0	0	0	0	0	0	0	3.14739	0.483327	0.139961	0	0	0	0.183336	0.400712		-0.342197	0.194512
Dlo_pri0043F.1_g01440.1	19.3657	12.9906	25.164	32.192	18.2746	43.8788	11.2647	15.8818	7.33274	24.7731	26.4123	12.18	24.7599	17.7965	15.1632	20.3052		Dlo_pri0041F.1_g04000.1	21.9788	9.023	63.8634	79.6596	151.22	167.502	97.3682	17.581	22.9193	49.6654	85.6502	137.407	141.203	113.123	87.4708	120.394		0.409774	0.114961
Dlo_pri0070F.1_g00410.1	14.3932	19.7951	13.3655	75.302	78.6544	67.0668	31.5888	14.2748	19.554	15.3357	82.8549	69.028	73.9694	34.5143	63.7852	83.577		Dlo_pri0235F.1_g01200.1	39.0555	40.3775	66.6377	149.328	157.329	242.126	66.7252	30.1982	49.0368	61.5152	146.377	147.629	207.924	83.5062	118.118	153.573		0.869757	1.19981e-05
Dlo_pri0000F.1_g00390.1	6.51607	2.4769	7.19699	49.0487	53.1372	4.48926	14.0802	9.84159	6.99065	8.37342	48.7437	53.955	2.98165	7.09495	18.08	17.6224		Dlo_pri0082F.1_g00420.1	23.9473	28.5186	33.6095	138.146	229.982	20.9317	14.2383	25.5551	10.244	37.3054	141.413	253.605	8.32246	10.6552	28.3867	59.8081		0.941107	5.63418e-08
Dlo_pri0144F.1_g00730.1	6.90844	13.1302	8.47818	22.7718	11.722	7.93263	10.1207	5.6853	9.88212	7.9671	20.9835	13.1542	7.90298	13.082	3.74163	8.17796		Dlo_pri0042F.1_g00560.1	6.8715	19.59	6.81114	15.816	3.00317	10.7594	3.77497	4.98962	25.8018	2.83018	7.86773	5.03225	9.17084	8.13256	3.86476	9.15101		0.300236	0.258544
Dlo_pri0179F.1_g00700.1	132.234	24.5862	48.5416	132.606	63.1875	191.748	131.472	119.92	18.5041	36.9404	142.045	67.3668	199.776	327.123	106.439	97.4738		Dlo_pri0042F.1_g00940.1	2.89408	0	0.819616	0.616781	2.23209	2.71892	4.76973	2.94208	12.4194	2.86077	0.966484	2.40203	0	29.4567	4.70231	6.91769		0.555567	0.025463
Dlo_pri0503F.1_g00180.1	30.0079	5.40316	4.4281	59.0112	33.3272	76.563	32.2765	26.01	21.3493	7.4937	60.3533	39.973	114.908	166.21	36.0644	52.2264		Dlo_pri0290F.1_g00550.1	42.1249	44.0041	28.2767	128.537	29.0171	52.5659	59.8865	40.3485	40.3631	35.7597	113.631	31.2264	76.1463	131.528	118.1	33.9955		0.617278	0.0108486
Dlo_pri0179F.1_g00950.1	13.4616	6.97779	8.8378	22.847	20.3872	9.19773	40.3382	5.86494	3.93873	13.3067	26.6229	19.7168	11.1997	43.4511	28.6789	25.0731		Dlo_pri0042F.1_g01080.1	15.3501	15.8175	9.6634	20.6452	18.0579	31.2747	28.0417	14.5035	7.14277	7.40392	19.6931	17.5529	24.7531	36.6407	16.8507	25.5765		0.637662	0.00787427
Dlo_pri0151F.1_g01470.1	10.8833	12.6213	18.1014	13.8694	17.3284	27.0347	13.9846	8.43851	5.34324	12.0345	18.375	20.4255	24.0561	18.4695	36.0006	20.9752		Dlo_pri0042F.1_g01110.1	2.49553	33.6324	2.60211	2.81393	18.4071	5.3284	1.37096	4.64553	28.4765	2.91532	4.7081	11.0319	5.70957	2.41651	3.31752	9.11025		-0.329312	0.212949
Dlo_pri0571F.1_g00540.1	2.41991	206.968	3.85497	8.81892	7.83878	8.52544	23.9295	1.58146	198.605	12.5583	8.57199	6.11404	14.5335	19.3321	17.6935	9.29617		Dlo_pri0013F.1_g00050.1	4.28936	20.9633	3.12369	5.0539	10.7753	17.2704	9.08909	7.60863	50.2907	2.72571	7.4984	10.2315	21.0294	4.56889	6.0312	12.9939		0.771071	0.000470505
Dlo_pri0030F.1_g03270.1	10.599	17.7746	8.3429	26.4284	36.8817	19.6222	12.5017	10.322	15.0497	9.55256	23.1558	33.3767	13.1946	7.9692	26.5332	33.0841		Dlo_pri0233F.1_g00930.1	10.2106	17.9136	4.67121	11.5834	3.19041	5.90319	5.75321	10.4941	23.5939	7.24636	9.44272	3.14444	4.79203	5.01972	9.17867	9.86985		-0.119192	0.660179
Dlo_pri0118F.1_g02090.1	8.41618	25.7076	2.29838	1.58545	0.625924	23.7205	9.28841	7.56269	20.3156	4.0111	3.42005	0.297168	19.8573	11.2058	26.5839	11.1773		Dlo_pri0016F.1_g04510.1	7.04581	6.62209	5.22972	44.9686	100.574	50.8457	18.8858	9.81634	14.2042	8.15103	45.5116	91.7896	32.4177	18.3088	26.4332	26.1745		-0.34338	0.192872
Dlo_pri0053F.1_g02320.1	38.5412	9.06206	66.1654	168.172	42.4734	47.4071	0.873122	58.8571	16.6245	91.9056	197.841	47.8954	48.6349	7.05375	77.3214	43.4709		Dlo_pri0439F.1_g00360.1	35.7704	5.2521	70.6297	135.041	57.8998	35.9132	21.7595	20.2664	2.96464	98.5644	39.2206	50.5256	31.6119	62.7938	92.5621	76.9043		0.530498	0.0345115
Dlo_pri0181F.1_g00980.1	0.562104	57.6904	0.358179	0.107815	0	1.58426	0	0	40.7054	0.833453	0.120675	0	0.964537	0	0.474219	0		Dlo_pri0042F.1_g03900.1	0.626204	32.1346	0	0	0	1.76492	2.06409	1.63694	24.1852	2.78549	0.268872	0	4.29811	2.66805	0	0.384894		0.991557	8.02252e-14
Dlo_pri0240F-1.1_g00690.1	0	0	0	0	0	0	0	0	0	0	0	0	0	0	0	0		Dlo_pri0042F.1_g04120.1	0.245317	0	0	0.0941068	0	0	0	0.320639	0	0	0	0	0	0	0.137974	0		NA	NA
Dlo_pri0160F.1_g00640.1	26.619	14.4878	51.0398	24.693	16.4054	242.123	137.993	21.6659	16.3557	43.4159	22.495	10.9521	303.542	412.933	203.951	467.114		Dlo_pri0042F.1_g04340.1	84.5296	15.3278	79.7479	50.3588	6.91106	222.246	203.063	109.117	23.0721	88.7976	77.2055	9.05594	268.569	319.111	545.476	434.281		0.822406	9.21138e-05
Dlo_pri0388F.1_g01160.1	0	216.833	1.70051	0	0	0.626793	0	0	208.286	20.774	0	0	13.7379	0	0.500318	0.136691		Dlo_pri0043F.1_g00170.1	0	53.0919	0	0	0	0	0	0	44.9529	2.30106	0	0	0	0	0.290946	0		0.996071	3.83784e-16
Dlo_pri0445F.1_g00260.1	0.849848	14.5371	0	0	0	0	0	0.555392	28.7199	3.15025	0	0.186712	1.45829	0	11.7106	3.39531		Dlo_pri0768F.1_g00130.1	2.5959	33.3031	0	0.248955	0.450475	0	1.06957	2.54471	28.1977	4.8113	0.557297	0	2.2272	0	8.76012	4.18835		0.891732	3.4966e-06
Dlo_pri0370F.1_g00980.1	0.333585	131.241	0.850256	1.15171	1.23495	0.940189	0	2.18004	119.174	4.45158	0.286461	1.17262	4.5793	0	0.375239	1.43526		Dlo_pri0331F.1_g01170.1	0	0	0.812298	0	0	0	0	0	24.6171	0	0	0	4.37487	0	0	0.391767		0.624858	0.00965414
Dlo_pri0453F.1_g00560.1	22.1041	25.0782	33.4877	59.8319	137.88	57.5312	56.1316	19.1623	15.2447	38.7944	61.9322	121.457	54.9588	53.5759	41.102	68.9708		Dlo_pri0043F.1_g03890.1	4.16425	20.3519	5.30701	9.58478	11.8375	6.70668	9.80443	6.99794	5.74398	7.05657	11.2388	19.3434	10.208	13.9406	4.68423	6.21604		0.437657	0.090003
Dlo_pri0299F.1_g01180.1	0.919149	57.6491	0.19523	0.117533	0.141781	0.431761	0.252475	1.80204	75.436	3.86143	0	0	4.20588	0.326349	2.24016	1.1299		Dlo_pri0043F.1_g05050.1	0	30.5278	0	0	0	0	0	0	28.7199	0	0	0	2.0416	0	0	0		0.983292	9.32671e-12
Dlo_pri0050F.1_g00950.1	11.4438	74.5718	4.86139	0.418093	0	1.53588	0	7.12259	57.8783	3.23202	0	0.239448	5.61051	0	0	0		Dlo_pri0044F.1_g01520.1	22.7832	376.726	10.6463	18.0625	0	4.28086	0	12.904	381.303	21.3949	4.5651	0	13.0315	0	1.2814	0		0.983342	9.13327e-12
Dlo_pri0031F.1_g02330.1	1.41361	48.3609	4.50383	1.08456	0	0	0	0	68.2453	4.19202	0.910436	0	2.42567	0	0	0		Dlo_pri0050F.1_g00950.1	11.4438	74.5718	4.86139	0.418093	0	1.53588	0	7.12259	57.8783	3.23202	0	0.239448	5.61051	0	0	0		0.93975	6.58458e-08
Dlo_pri0094F.1_g02080.1	8.27678	0	13.1851	5.55639	3.83013	5.8319	3.41024	9.46581	0	9.20422	4.88645	5.00065	17.7531	8.81616	2.32757	12.0823		Dlo_pri0044F.1_g03200.1	9.01733	12.8538	10.5342	7.2066	7.65018	8.4716	8.66918	5.893	0	6.68517	8.06615	5.61316	5.15774	16.0083	4.22637	17.0893		0.268528	0.314603
Dlo_pri0029F.1_g02780.1	0	44.0041	0.409808	0.123356	0.297611	0	0.529969	0	58.9922	0.953591	0	0	1.10357	0	0.361716	0.197648		Dlo_pri0120F.1_g00420.1	0.721083	49.3379	0.459482	0.138308	0.166843	1.01616	0	0	59.1804	1.60377	0	0	1.23734	0	0.20278	0.443211		0.998128	2.14597e-18
Dlo_pri0498F.1_g00330.1	0.640244	16.4275	0	0	0	3.60898	0	0.418412	52.5458	0.474657	0	0	1.09862	0	0.540142	0.196762		Dlo_pri0029F.1_g02780.1	0	44.0041	0.409808	0.123356	0.297611	0	0.529969	0	58.9922	0.953591	0	0	1.10357	0	0.361716	0.197648		0.933135	1.34104e-07
Dlo_pri0448F.1_g00520.1	23.2749	40.7976	38.6759	65.3393	91.4929	48.4457	23.7204	19.6716	45.2636	43.2906	53.3927	58.3266	40.9262	24.0032	51.3908	54.4935		Dlo_pri0045F.1_g01060.1	7.09145	45.8254	1.8075	30.4682	9.33435	2.22075	1.81804	8.85685	51.7339	4.2059	27.8772	12.741	2.16329	1.34286	10.9018	25.3775		0.243285	0.363904
Dlo_pri0096F.1_g00010.1	10.072	21.1579	18.2405	28.4696	24.2855	30.8773	16.5996	7.85247	23.8859	22.0081	24.5059	23.6034	26.0759	13.5516	15.6031	15.4224		Dlo_pri0045F.1_g01750.1	5.97383	0	43.3951	16.3279	35.592	11.7858	11.3223	5.27041	4.32601	29.4516	21.0969	24.7398	15.3761	19.4075	2.01593	4.31436		0.278474	0.296309
Dlo_pri0066F.1_g03230.1	0	49.6965	1.05788	0	0	2.33954	0	0	52.0966	0	0	0	5.6975	0	0	0		Dlo_pri0045F.1_g01950.1	0	0	0.541532	0	0	0	2.80127	0	16.4114	0	0	0	0	0.905231	0	0		0.672889	0.00428293
Dlo_pri0128F.1_g01880.1	0	22.4057	0.834655	0	0.151536	0.922938	0	0	34.7801	1.94218	0	0	0	0	0.184177	0.603825		Dlo_pri0045F.1_g02100.1	0.488954	46.0008	0.623133	0.0937845	0	3.44521	2.01461	1.27816	56.653	5.07493	0	0.107424	7.55114	1.04164	5.91258	0.751334		0.98514	4.12641e-12
Dlo_pri0079F.1_g02600.1	52.6986	34.5598	111.147	114.772	153.799	386.267	342.138	52.1545	22.7592	132.81	140.75	160.981	337.442	387.729	74.43	169.096		Dlo_pri0045F.1_g03450.1	34.4938	12.8268	27.9048	8.05444	2.35963	41.4236	115.676	55.8659	18.8248	9.78432	9.91662	4.94239	30.3667	122.366	44.5367	48.3948		0.586369	0.0169722
Dlo_pri0045F.1_g04270.1	62.7715	14.0358	51.763	144.795	65.1204	84.4117	81.1402	57.3777	23.7682	51.0993	142.335	93.2017	80.2562	99.6378	29.7668	37.0693		Dlo_pri0045F.1_g04250.1	2.68373	0	7.52444	2.05903	0.496765	6.05114	3.53844	7.71703	20.7302	4.77512	0.921845	0.707542	9.21024	2.2869	3.32072	4.94864		-0.370227	0.158088
Dlo_pri0023F.1_g03570.1	9.86352	31.6351	5.97088	7.28377	4.90673	34.4021	10.9728	8.21865	26.1902	15.7219	7.25257	4.38823	41.0436	26.7911	167.051	31.6012		Dlo_pri0045F.1_g04560.1	16.8474	53.729	25.8376	35.8197	39.3776	53.1169	24.0013	13.436	24.814	25.8271	38.0077	34.128	27.4392	24.9409	36.4567	73.0129		0.171389	0.525645
Dlo_pri0023F.1_g03570.1	9.86352	31.6351	5.97088	7.28377	4.90673	34.4021	10.9728	8.21865	26.1902	15.7219	7.25257	4.38823	41.0436	26.7911	167.051	31.6012		Dlo_pri0045F.1_g04640.1	15.8846	22.3764	26.4358	44.5187	67.1075	46.3498	31.4153	17.8307	14.4351	25.4923	47.6621	71.6858	50.0246	35.432	91.4423	57.4318		0.555591	0.0254552
Dlo_pri0046F.1_g03080.1	185.569	25.573	184.336	398.087	264.019	247.024	107.181	171.712	14.4351	228.323	367.656	282.638	236.655	162.43	205.693	222.146		Dlo_pri0046F.1_g03030.1	64.4727	6.39326	72.8772	218.794	176.676	291.793	114.881	61.064	5.41318	83.9584	200.678	179.174	247.558	103.509	154.191	182.518		0.759475	0.000642972
Dlo_pri0134F.1_g02240.1	39.263	0	88.1781	177.371	120.831	109.113	51.1339	41.2699	2.65107	92.8211	159.741	103.031	104.593	135.116	35.0545	50.4596		Dlo_pri0070F.1_g03030.1	218.759	4.62543	281.547	665.437	364.134	454.225	187.621	202.163	10.4436	314.739	631.255	450.91	432.449	357.731	162.427	186.315		0.955973	7.65126e-09
Dlo_pri0197F.1_g01360.1	15.3168	7.01789	5.40287	18.4666	3.16426	1.54177	2.25389	12.1548	9.24319	6.4888	13.9164	2.28347	0.938668	2.03937	9.61459	17.9883		Dlo_pri0046F.1_g04600.1	23.1895	7.77779	29.2634	25.1175	23.1454	15.3784	20.9827	25.5551	15.3661	12.8097	20.0112	19.9794	19.5058	16.4671	28.2588	62.7426		0.519709	0.0390792
Dlo_pri0209F.1_g00350.1	8.36067	22.002	1.63923	0.822375	0.992038	38.9712	34.2714	10.3673	21.734	5.88048	0.414208	0.470986	34.5785	63.0237	16.4581	12.7813		Dlo_pri0047F.1_g00420.1	3.91294	40.8126	2.18929	0.951888	3.40065	27.9744	9.43742	3.74221	35.0168	5.51884	1.844	5.66128	26.8575	34.97	10.2523	5.57273		0.749637	0.000827256
Dlo_pri0209F.1_g00400.1	0	7.14101	0.532031	0.320293	0.386373	0	11.0085	0	12.0926	0.618997	0.896239	0.183437	1.4327	2.66805	1.17399	3.59234		Dlo_pri0047F.1_g00430.1	2.34826	72.3027	3.59121	0.540495	0.869339	3.97106	0.774034	4.91083	81.625	6.96372	0.604961	0.825465	6.44717	0	30.1129	4.04139		0.65718	0.00567166
Dlo_pri0194F.1_g01360.1	17.6368	33.5208	26.0445	37.3726	48.3216	8.67923	10.1505	25.2475	27.0305	24.0754	40.9887	45.8829	11.5291	17.8916	11.9664	23.2295		Dlo_pri0047F.1_g00800.1	31.1552	75.5328	32.8269	58.0639	42.3437	27.6564	8.89475	26.9337	37.8984	44.3764	55.0882	42.0392	32.834	11.4974	26.2151	40.8623		0.654209	0.0059707
Dlo_pri0194F.1_g01350.1	7.31074	14.7122	5.20654	17.4869	6.96518	15.1506	7.44192	9.27438	8.30455	10.5211	13.2022	11.6212	14.7586	15.5743	15.6007	15.1987		Dlo_pri0047F.1_g00860.1	20.1854	33.6859	13.176	26.6296	48.9827	91.5809	113.596	15.4437	0	5.83992	30.44	48.025	104.755	105.931	97.4689	56.2848		0.40262	0.122071
Dlo_pri0194F.1_g00570.1	77.5246	16.5762	65.866	75.5878	51.2713	530.768	230.515	75.5735	6.23781	60.827	107.349	43.858	567.584	285.578	72.489	63.3351		Dlo_pri0047F.1_g01380.1	150.204	16.5762	306.277	371.124	263.681	1544.05	661.2	111.883	6.23781	318.025	458.106	293.664	1625.15	714.977	296.133	150.892		0.981344	2.00754e-11
Dlo_pri0067F.1_g04340.1	2.32154	0	1.47931	16.1416	7.38584	11.4504	6.69571	1.51717	2.80194	4.73307	19.0636	13.3886	2.98771	6.18207	3.42748	4.81587		Dlo_pri0047F.1_g01820.1	5.57713	33.3898	12.7937	41.7195	33.8091	7.85939	25.7366	6.19609	18.8474	14.4715	39.0326	39.9448	9.57002	39.8019	31.5244	34.1082		0.525585	0.0365384
Dlo_pri0067F.1_g04050.1	30.8393	0	25.4737	168.911	169.139	263.975	138.36	26.1256	11.0284	22.8633	210.391	182.936	360.629	139.913	23.1267	23.1675		Dlo_pri0047F.1_g01960.1	113.313	19.3827	130.69	478.152	195.325	906.999	620.014	109.597	0	99.128	521.073	221.814	1123.85	640.904	103.563	128.5		0.899296	2.15024e-06
Dlo_pri0097F.1_g02620.1	4.44187	5.42717	2.83041	8.15467	5.13876	3.5769	4.70613	1.65877	6.12691	0.940876	5.58536	7.52824	9.7997	5.40725	15.3464	3.51023		Dlo_pri0047F.1_g02470.1	12.1551	13.2012	10.3272	34.5644	29.5528	15.7698	11.4473	12.6089	14.9033	17.7368	30.1543	27.2136	19.2021	10.2756	16.0602	17.4326		0.25639	0.337799
Dlo_pri0067F.1_g00750.1	16.8442	8.23222	24.2266	28.9236	75.0522	12.6598	12.5585	15.4112	6.19575	22.5969	31.7534	66.4008	16.7916	13.3283	28.7821	20.9036		Dlo_pri0047F.1_g04390.1	12.3793	24.7046	8.15115	16.1461	5.25121	6.97805	7.48084	9.43845	33.8662	15.602	10.7191	5.34883	14.1614	8.35115	29.1265	23.4607		-0.410363	0.114388
Dlo_pri0048F.1_g00760.1	5.99893	5.13073	12.9968	12.1967	21.5143	21.9799	14.3359	2.74429	2.89612	9.78432	13.3939	17.1336	25.7345	11.5018	15.8578	28.9447		Dlo_pri0048F.1_g00550.1	0	17.4445	0	0	0	2.87429	1.68076	0	9.84682	0	0	0	3.49989	2.17255	0	0.626827		-0.343154	0.193186
Dlo_pri0135F.1_g00130.1	0	0	0	0	0	0	0	0	13.4275	0.687328	0	0	0	0	2.34646	0		Dlo_pri0048F.1_g01180.1	0.417469	14.282	1.06406	0.48044	0.193186	1.17661	0	0	36.2778	2.47599	0	0.366874	1.4327	0	4.93077	1.28298		0.925951	2.68701e-07
Dlo_pri0122F.1_g02040.1	16.2721	17.9575	20.7375	40.2722	24.7761	48.8207	19.0321	14.4075	25.3411	24.9055	33.5813	29.0612	18.0142	23.4828	17.123	56.4606		Dlo_pri0048F.1_g01790.1	9.573	28.0716	6.62287	13.6401	14.5556	3.85441	1.35234	6.07739	52.8182	12.1665	12.0961	12.2586	1.87734	1.16535	8.30701	16.4752		0.0616906	0.820454
Dlo_pri0122F.1_g01930.1	17.5432	6.92503	18.7458	70.9217	51.8316	75.6879	33.1386	15.3452	6.51491	18.0083	65.5904	56.1535	56.038	32.4856	40.1505	53.6654		Dlo_pri0048F.1_g01850.1	8.86012	67.1179	12.9046	27.9677	31.102	13.5561	1.46023	5.95569	67.2168	13.3249	20.1625	37.6523	9.12206	2.42679	20.0041	28.474		-0.220077	0.412779
Dlo_pri0316F.1_g01310.1	0	8.42147	0	0.188863	0.227827	2.77518	0	0	0	0	0.211389	0.432658	3.37921	0	0.5538	0		Dlo_pri0059F.1_g00450.1	0	27.2874	0	0	0	0	0	0	80.865	0.591333	0	0	4.10602	0	0.224305	0		0.186165	0.489989
Dlo_pri0122F.1_g01410.1	8.05283	40.952	4.99266	28.7209	29.1069	24.5366	37.6634	7.96513	31.5218	8.71314	32.8007	30.1245	28.3833	33.3832	15.4237	21.4039		Dlo_pri0048F.1_g02960.1	17.5409	10.4667	29.1128	77.1477	81.2658	78.7556	75.2981	19.9941	31.5098	25.7061	60.7773	69.1882	81.8975	82.9916	65.9616	54.4086		0.460106	0.0729292
Dlo_pri0097F.1_g02910.1	0.618071	58.1482	1.18152	23.1173	323.77	0.870997	15.789	2.01961	35.8066	5.49863	39.5416	439.691	0	3.9501	0.695247	3.03916		Dlo_pri0050F.1_g01490.1	20.3255	16.9599	34.7483	89.9524	90.1576	19.5612	84.1547	33.0458	28.7199	27.9323	88.7612	78.4192	39.1307	62.3101	26.2094	43.8779		0.488185	0.0550437
Dlo_pri0097F.1_g02910.1	0.618071	58.1482	1.18152	23.1173	323.77	0.870997	15.789	2.01961	35.8066	5.49863	39.5416	439.691	0	3.9501	0.695247	3.03916		Dlo_pri0050F.1_g01510.1	37.9245	21.8056	17.0583	53.0586	65.3323	12.575	30.989	40.4048	15.3857	14.6487	42.0088	60.7749	7.65601	28.5148	10.7546	30.1661		0.698067	0.00263643
Dlo_pri0097F.1_g02490.1	41.1602	38.5036	86.0597	159.685	99.179	73.8641	81.8803	31.7324	40.3631	112.762	134.341	94.7389	56.2821	97.2756	46.2997	65.5204		Dlo_pri0050F.1_g01790.1	38.501	12.0053	50.472	229.235	195.936	63.0164	78.9863	31.4514	24.2022	50.2483	179.775	199	61.9363	89.923	84.756	112.776		0.769359	0.000493237
Dlo_pri0097F.1_g01280.1	188.646	17.1642	535.634	809.015	326.435	133.326	92.6106	128.53	17.9932	455.064	764.868	302.15	223.839	719.473	415.534	126.612		Dlo_pri0050F.1_g02530.1	4.65569	17.6973	7.25182	5.68869	13.2459	139.965	60.5317	6.08517	8.32461	7.15884	6.44123	15.8354	169.838	203.874	333.812	315.624		-0.0372029	0.891199
Dlo_pri0065F.1_g00160.1	28.0064	22.7448	10.8029	32.1352	50.2253	28.8098	6.98523	19.1174	34.504	14.4171	27.4756	49.772	28.8059	7.25871	20.2856	16.4478		Dlo_pri0112F.1_g00700.1	8.12429	6.83459	6.78936	32.5964	31.1243	15.015	9.8776	7.31128	0	6.91175	28.9358	36.108	13.7123	11.3492	23.521	13.3435		0.611257	0.011878
Dlo_pri0297F.1_g01030.1	4.22116	4.24735	5.37953	21.4318	23.4404	3.84905	11.4584	4.54359	10.7887	5.70662	20.7363	21.7664	4.26074	9.52146	9.35682	9.30975		Dlo_pri0050F.1_g02900.1	0.29438	25.1776	0.187582	0.395249	0.408679	0.829692	1.69809	0	17.0543	1.09122	0	0	1.51542	0.940694	0.745061	0.45235		-0.224359	0.403511
Dlo_pri0105F.1_g01290.1	2.74958	17.4196	4.54238	5.93799	14.7031	5.74038	5.70643	3.86001	28.5151	11.0227	4.6786	11.6342	4.89286	5.20669	22.2231	23.4725		Dlo_pri0050F.1_g03750.1	5.71098	23.5801	7.52916	28.065	32.1691	7.21546	5.84209	5.40531	19.9653	13.5778	27.1	35.4347	12.5031	4.82457	15.008	25.4189		0.441474	0.0869161
Dlo_pri0105F.1_g01270.1	21.0268	0	15.5489	40.032	26.0675	16.096	27.3811	10.5181	2.50646	14.2414	37.8962	30.113	3.56353	17.6964	20.1483	44.9948		Dlo_pri0050F.1_g03890.1	35.2687	0	38.4488	55.9112	29.1021	43.1144	31.5143	34.9897	4.10284	29.6124	49.0787	28.9404	39.3738	47.9772	29.8739	73.391		0.741095	0.00102047
Dlo_pri0105F.1_g00160.1	45.9532	4.20349	51.0475	224.972	224.876	102.505	110.566	45.2879	9.49092	65.586	193.563	213.905	76.7446	108.628	101.517	116.001		Dlo_pri0050F.1_g04600.1	11.1347	23.1406	9.15078	49.6205	19.0215	31.3826	30.1851	10.2011	22.1051	13.7325	50.7133	19.159	30.7133	23.7207	23.9967	22.5146		0.53502	0.032722
Dlo_pri0105F.1_g00020.1	15.1427	0	15.5075	53.5254	36.5386	14.4803	20.0545	13.4304	0	11.2264	53.6399	35.7639	7.42401	15.5535	16.5773	18.9473		Dlo_pri0050F.1_g04670.1	13.5203	18.5017	24.812	61.6164	56.0592	9.9076	44.12	20.1456	26.109	23.2546	60.8383	42.6553	4.64001	55.8774	22.2045	28.5871		0.784633	0.000319055
Dlo_pri0404F.1_g01100.1	7.18362	46.0797	4.00529	0.344466	0	1.26541	0	0	82.3665	2.66286	0.192776	0	3.08167	0	1.76763	0.275962		Dlo_pri0051F.1_g01700.1	1.15141	187.106	2.20107	0	0.53282	4.86775	0	0.752467	239.024	3.41447	0.247188	0	9.87873	0	6.79969	1.06156		0.982422	1.3273e-11
Dlo_pri0198F.1_g02140.1	2.47381	16.6241	1.57634	0.305032	0.163539	52.2922	4.07709	1.50121	12.796	5.10903	0.189674	0.116464	52.1519	21.2684	5.56542	3.747		Dlo_pri0053F.1_g00730.1	0.259119	11.0809	0.165113	0.0994014	0.0599544	3.65155	0.64058	0.338678	16.2625	1.72892	0	0	2.66779	1.10402	2.04032	1.51303		0.262546	0.325916
Dlo_pri0198F.1_g01290.1	125.605	15.4571	142.224	176.443	106.213	210.114	126.589	133.463	0	162.792	136.573	104.824	223.284	282.982	110.541	98.8642		Dlo_pri0053F.1_g01170.1	41.832	15.5556	57.3679	89.3068	36.4015	190.948	82.4322	33.8754	8.78061	72.1388	95.273	23.7755	184.134	152.079	32.2227	22.3582		0.843303	4.06706e-05
Dlo_pri0198F.1_g01040.1	36.6446	22.7739	27.471	69.5085	52.9555	24.1226	25.286	32.5659	26.3223	28.6712	64.1882	50.868	23.4984	23.3656	63.1141	78.2866		Dlo_pri0053F.1_g01640.1	33.1418	6.63048	29.722	111.176	169.958	37.3268	25.2342	28.7939	14.9707	34.1972	105.102	204.103	37.2477	18.855	94.5808	88.1529		0.702409	0.00241322
Dlo_pri0113F.1_g02020.1	7.24218	7.58455	18.8359	25.7975	17.3724	13.7466	7.30765	6.56811	15.6978	14.0255	28.1129	13.833	10.1446	10.7053	16.7086	26.3449		Dlo_pri0382F.1_g00100.1	4.86731	16.6515	4.3421	8.52672	7.20761	11.4318	5.34787	3.605	15.6654	6.97638	6.68757	7.34289	8.35202	9.33211	11.8627	8.47642		-0.00623975	0.981703
Dlo_pri0198F.1_g00670.1	8.89253	12.6759	3.62021	7.77016	8.23014	26.1073	4.6817	5.48858	4.77009	6.59264	5.46209	8.41175	27.9749	5.78847	42.3734	20.3448		Dlo_pri0053F.1_g01890.1	7.26445	19.1172	3.20468	5.68066	2.26266	9.05599	4.60482	6.02562	17.5354	10.7713	5.51844	2.39401	7.19156	8.6307	13.1216	9.44534		0.287741	0.279846
Dlo_pri0198F.1_g00080.1	21.9653	23.4829	14.8713	24.7519	21.5997	9.6731	18.1005	11.6632	0	14.2488	23.2832	22.0177	16.4899	23.3967	20.4613	11.3914		Dlo_pri0053F.1_g02300.1	2.71951	11.6296	15.5961	11.2148	23.2817	42.1563	12.3256	10.6635	13.1291	5.04041	11.3848	27.4841	27.9991	18.8288	11.4716	9.19347		-0.120434	0.656838
Dlo_pri0439F.1_g00410.1	60.2534	16.8043	29.6302	95.3453	125.017	91.3708	120.352	61.6332	18.9709	27.1905	94.7661	136.838	84.2864	118.594	43.6499	47.9034		Dlo_pri0053F.1_g02360.1	23.7957	5.6533	30.747	33.0903	65.458	98.7372	81.1589	26.3503	25.5288	30.3825	38.3142	59.2501	104.349	88.0086	65.8023	57.2851		0.609684	0.0121592
Dlo_pri0439F.1_g00670.1	6.03272	11.4659	11.5323	7.45697	3.10187	4.72301	9.94253	9.63723	0	12.9205	6.76345	4.41798	6.9012	6.42587	5.8435	4.32599		Dlo_pri0053F.1_g02450.1	0.324487	0	4.54887	7.46866	9.00951	1.82909	3.20872	1.69647	9.39924	11.5471	15.883	13.1174	2.2272	0.691267	0	0.79778		-0.136966	0.612985
Dlo_pri0439F.1_g00730.1	229.167	19.4445	101.408	716.111	516.775	704.201	276.148	201.767	10.9758	116.636	747.542	628.053	649.932	261.052	112.14	93.6249		Dlo_pri0053F.1_g02510.1	69.7524	27.9644	42.0163	176.435	111.587	517.592	185.91	60.1858	31.57	51.3083	201.691	119.724	520.843	292.549	124.436	75.0279		0.657778	0.00561296
Dlo_pri0151F.1_g02090.1	0.554823	36.3803	1.06062	0	0.0855825	0.260622	0.304801	0.725175	35.7139	5.89571	0	0.203159	0.634696	1.37895	1.92431	1.64826		Dlo_pri0084F.1_g01220.1	12.463	18.8105	36.0873	31.5333	21.2034	7.74841	13.8949	12.8161	12.3875	25.1373	37.0649	17.1133	6.91891	9.17549	33.3986	48.6093		-0.162457	0.547753
Dlo_pri0004F.1_g01700.1	7.99823	32.6719	10.8017	17.4019	31.9853	14.4676	8.26327	6.55325	17.2896	9.91224	16.3508	28.9548	16.7971	12.4613	17.4568	24.0668		Dlo_pri0053F.1_g04050.1	1.30986	11.2029	3.33862	1.00496	3.63687	5.53763	3.23816	0.856017	6.32365	2.91326	0	4.89221	4.49527	8.37131	5.5253	6.4408		0.511746	0.0427323
Dlo_pri0004F.1_g01700.1	7.99823	32.6719	10.8017	17.4019	31.9853	14.4676	8.26327	6.55325	17.2896	9.91224	16.3508	28.9548	16.7971	12.4613	17.4568	24.0668		Dlo_pri0053F.1_g04130.1	1.74115	44.6749	2.21896	1.00189	1.20859	2.45366	4.30439	1.13788	16.8117	0	0.373797	2.67773	0	1.85462	0	5.35097		0.491569	0.053131
Dlo_pri0004F.1_g02330.1	15.3297	18.6193	24.7384	59.9897	24.2619	20.4524	21.2284	14.3456	23.6474	29.7237	54.1754	22.0809	10.5842	26.2805	34.1815	33.0618		Dlo_pri0053F.1_g04410.1	8.6185	5.56316	10.1546	49.7173	98.4273	7.79136	8.30809	10.202	4.71033	9.4034	43.4984	88.8156	6.13876	9.69979	26.0658	14.2928		0.312405	0.238785
Dlo_pri0059F.1_g03700.1	0.360542	43.1707	0.918963	0	0	1.01616	0	0	156.654	2.67294	0	0	2.47467	0	0.811122	0.221606		Dlo_pri0052F.1_g01250.1	0	42.1073	0	0	0	0	0	0	125.632	3.12853	0	0	8.44802	0	3.95572	0		0.996978	6.11734e-17
Dlo_pri0118F.1_g00410.1	5.87066	4.01682	5.98535	26.3041	40.6416	7.94212	2.3221	4.60391	15.8715	5.22279	21.9803	41.8924	5.64127	5.00259	20.4715	13.4232		Dlo_pri0095F.1_g02670.1	0	24.1009	0.897803	0	0	0	0	0	29.4757	5.57098	0	0	1.61179	0	0	0.288671		-0.152688	0.572389
Dlo_pri0024F.1_g02440.1	2.26493	8.60949	0.641439	0.482698	0.621102	0.236428	0	1.86392	8.90958	1.61696	0.324162	0.737196	0	0.536118	1.03797	2.7327		Dlo_pri0024F.1_g01900.1	10.8633	39.8189	2.96665	4.16729	7.7201	12.0283	1.91826	10.649	52.445	6.90317	3.66484	6.30763	0	3.30606	8.94658	15.5004		0.97035	4.9947e-10
Dlo_pri0002F.1_g07630.1	0.242814	37.381	0.309447	0	1.01127	0	1.20054	0	42.2007	3.96032	0.104256	0.853542	1.66662	0	1.77536	1.19396		Dlo_pri0002F.1_g07650.1	1.89524	43.2252	0.805109	1.53486	2.82599	1.18702	0	1.65143	28.4657	2.18566	1.71792	1.38795	0	0	2.84252	8.41317		0.943834	4.07264e-08
Dlo_pri0150F.1_g01920.1	3.59936	20.5229	0	0.69038	0	0	0	0.784083	34.7535	1.77897	1.54545	0.790782	0	0	3.71139	4.42466		Dlo_pri0055F.1_g01370.1	9.67519	26.8376	17.329	13.7427	7.0184	3.68499	7.32639	6.83559	35.3476	18.9985	16.5046	9.6516	1.79482	8.35598	8.67722	12.0544		0.850962	2.92563e-05
Dlo_pri0144F.1_g00780.1	13.0586	22.3374	5.82477	12.1897	11.7838	21.4696	20.8045	8.81854	8.40583	10.6494	13.3632	9.46769	24.6486	30.6012	22.4011	14.7152		Dlo_pri0055F.1_g03000.1	1.22553	47.1675	0.780922	0	0	4.31761	2.0198	0.400454	26.6245	0.454286	0	0	3.15441	4.56889	0.861599	0.564952		0.178742	0.507755
Dlo_pri0056F.1_g00890.1	19.7923	5.24083	32.174	38.9738	106.222	24.3513	15.6534	16.0983	10.0581	30.3463	30.1515	93.6992	19.7676	16.448	32.8786	47.1546		Dlo_pri0056F.1_g00850.1	11.2964	31.3106	10.864	18.1765	15.8277	8.99137	6.63685	11.9623	27.2681	13.0275	13.3384	13.4893	5.9229	5.01359	11.1186	22.7587		-0.00988666	0.971012
Dlo_pri0056F.1_g00890.1	19.7923	5.24083	32.174	38.9738	106.222	24.3513	15.6534	16.0983	10.0581	30.3463	30.1515	93.6992	19.7676	16.448	32.8786	47.1546		Dlo_pri0056F.1_g00840.1	19.503	15.4112	44.1041	48.3051	97.6331	29.4257	24.8932	18.7027	15.3514	54.2995	43.3943	92.8456	28.0095	33.5319	35.4708	53.3245		0.966087	1.26458e-09
Dlo_pri0340F.1_g00150.1	0	0	0	0	0	0	0	0	5.60388	0	0	0	0	0	0.652854	0		Dlo_pri0154F.1_g02600.1	0	7.72856	0	0	0	0	0	0	34.9001	0	0	0	3.10117	0	0.508235	0		0.965707	1.36585e-09
Dlo_pri0248F.1_g01780.1	2.78132	68.7206	4.33226	7.35011	6.72138	3.48399	3.56525	2.42353	53.71	11.4555	7.69601	4.20952	3.18172	1.3167	2.08574	6.26827		Dlo_pri0056F.1_g03290.1	0.327464	100.826	3.75595	0	0	0.922938	0.539694	0	173.9	15.5374	0	0.287777	17.9811	0	1.10506	1.81147		0.902427	1.73851e-06
Dlo_pri0062F.1_g02270.1	9.86823	0	9.36532	7.16845	5.82968	3.5506	6.2287	8.78173	0	8.40562	7.12193	7.47289	3.60283	5.36749	17.0049	21.0356		Dlo_pri0057F.1_g01320.1	94.9529	6.74648	119.376	294.806	177.403	151.734	97.8277	88.2797	11.4245	105.995	265.998	192.539	146.183	91.5834	132.652	186.602		0.350704	0.182928
Dlo_pri0062F.1_g02760.1	48.8522	35.043	118.692	322.878	57.0271	30.6464	88.8243	47.3738	28.9101	114.494	296.296	85.5168	45.4291	59.0858	148.637	113.715		Dlo_pri0057F.1_g01350.1	4.51598	0	1.54949	29.1841	10.8509	6.364	7.44278	3.1783	0	1.80277	25.6547	11.8297	11.9218	14.8009	2.53994	1.8149		0.735835	0.0011568
Dlo_pri0062F.1_g03840.1	5.54464	47.4219	0.883275	27.3851	25.9789	3.9068	10.2804	4.52941	6.69202	8.22125	23.5093	34.4131	9.51427	4.42948	20.66	16.188		Dlo_pri0057F.1_g01530.1	11.4946	0	12.3359	28.5455	36.6743	17.0509	27.9177	6.32582	5.84134	17.9404	30.3916	55.2922	22.8383	25.7761	53.7609	23.4263		0.308804	0.24453
Dlo_pri0057F.1_g02630.1	6.79381	14.3029	1.06562	6.01429	6.77142	4.71333	3.78971	6.55737	2.01838	1.23981	8.07796	7.71562	5.38051	2.00397	2.29264	6.80975		Dlo_pri0057F.1_g02520.1	0	22.4057	0	0.251239	0.909216	3.69175	0	0	6.32365	0	0.843615	1.15111	0	0	0.368353	0.40255		0.641976	0.00733713
Dlo_pri0057F.1_g03690.1	2.68662	6.56512	5.38038	0.294463	0	1.08172	4.42781	4.5148	22.2348	5.69078	0.659169	0	0	0	1.7269	1.65132		Dlo_pri0057F.1_g03830.1	37.2321	47.3708	10.5879	12.8663	1.85109	11.2742	12.6781	22.9243	47.5364	19.6185	6.6059	3.92096	6.33601	8.52166	10.0376	32.5302		0.688438	0.00319128
Dlo_pri0199F.1_g00300.1	0	15.2258	0	0	0	0	0	0	22.3457	1.84773	0	0	0	0	1.00126	9.95733		Dlo_pri0057F.1_g04190.1	2.98223	3.18828	2.37539	3.00306	7.59026	6.30393	3.37907	1.21809	8.9984	3.04004	2.48092	7.2072	6.39667	8.33852	5.24158	7.33208		0.336757	0.202163
Dlo_pri0059F.1_g02290.1	0	19.2301	0	0	0	1.58426	0	0	18.9958	1.66691	0	0	1.92907	0	0	0		Dlo_pri0058F.1_g01290.1	0	42.6963	0	0	0	2.81399	0	0	77.122	1.4804	0	0	1.71323	0	0	0		0.951044	1.58702e-08
Dlo_pri0199F.1_g00330.1	4.13524	7.44581	5.5474	19.036	29.3084	4.90733	3.94569	5.40491	4.20291	8.71314	17.1012	23.717	6.72235	1.39096	3.18266	4.28077		Dlo_pri0058F.1_g02000.1	8.71725	0	12.911	37.6884	48.2985	23.905	12.8137	11.3938	31.8478	11.5281	37.1256	50.4161	26.6823	14.0535	42.9332	16.3637		0.695039	0.00280176
Dlo_pri0063F.1_g00050.1	0	23.7879	0	0	0	1.3065	0.763982	0	76.0891	0.687328	0.199035	0	1.59086	0	2.86789	0		Dlo_pri0059F.1_g02360.1	0	59.9654	0.406149	0	0	0	0	0	46.157	0.945076	0	0	1.09372	0.678923	7.16974	0		0.791918	0.000256045
Dlo_pri0031F.1_g01640.1	0	62.6212	0	0	0	0	0	0	53.0214	0	0	0	8.37581	0	6.52017	0		Dlo_pri0063F.1_g00050.1	0	23.7879	0	0	0	1.3065	0.763982	0	76.0891	0.687328	0.199035	0	1.59086	0	2.86789	0		0.819076	0.000103924
Dlo_pri0283F.1_g01430.1	49.6788	28.564	67.568	105.216	100.65	41.1814	50.9143	58.3844	32.2469	71.8037	89.2654	104.009	45.8465	40.9101	72.0831	67.9979		Dlo_pri0059F.1_g03130.1	43.4168	7.14101	31.9219	87.2799	64.331	24.7088	64.6749	24.0085	16.1235	25.9979	68.1141	64.2029	35.8176	56.029	18.5491	28.7388		0.669472	0.00455884
Dlo_pri0052F.1_g01250.1	0	42.1073	0	0	0	0	0	0	125.632	3.12853	0	0	8.44802	0	3.95572	0		Dlo_pri0048F.1_g02040.1	0.38175	124.07	1.45953	0	0	2.15188	1.25832	0.498962	158.497	1.69811	0.327822	0.335483	3.93036	2.43977	0.858835	0.703924		0.932853	1.38009e-07
Dlo_pri0287F.1_g00300.1	32.5015	6.6185	12.3276	67.9803	67.9498	36.5323	51.6526	24.5276	9.33981	14.3426	70.1077	59.1651	23.2378	73.3605	38.5184	47.3263		Dlo_pri0225F.1_g01050.1	11.6041	7.53773	1.49757	16.2282	23.7905	26.0815	15.0093	11.5192	7.09133	3.70252	20.7496	25.2361	16.1312	28.7886	28.1715	37.6483		0.68198	0.00361349
Dlo_pri0241F.1_g00700.1	27.5728	19.3827	12.5154	27.6749	19.0519	18.0974	25.5227	24.1904	3.64697	20.7217	30.327	17.4265	6.48128	32.9906	9.98452	35.0559		Dlo_pri0060F.1_g01680.1	10.1982	0	6.15636	14.825	4.71927	0	1.76922	11.2248	25.9127	9.55025	13.8277	8.72635	3.6841	2.2869	3.6226	8.90755		-0.113295	0.676116
Dlo_pri0031F.1_g05400.1	70.2014	0	19.6463	42.9427	11.6335	26.0692	21.1072	43.7081	4.57992	20.3961	41.0382	12.818	61.0446	13.6416	5.6024	9.4753		Dlo_pri0157F.1_g00910.1	19.6154	11.001	45.0789	100.042	15.7734	7.25046	5.29969	16.3916	6.20971	42.9116	104.933	27.4114	3.31071	8.22048	6.69175	3.95297		0.298634	0.261217
Dlo_pri0060F.1_g03130.1	34.4866	23.5964	50.543	1.19066	0.478766	0	3.97861	124.859	13.3194	32.7261	1.62882	0.757674	2.36708	12.4896	0	1.05985		Dlo_pri0060F.1_g03110.1	221.3	18.3167	214.252	3.56006	0	1.006	16.4715	543.04	10.3392	91.559	4.29119	0.313677	4.89985	47.9048	615.508	39.9289		0.591468	0.0158109
Dlo_pri0246F.1_g00450.1	21.4009	13.074	32.9233	60.2237	68.0504	24.1268	38.7978	25.5742	5.90388	34.6784	60.0557	64.5489	26.7551	29.9599	54.5944	46.7906		Dlo_pri0061F.1_g01950.1	3.09587	15.5754	1.85668	5.09977	5.05636	13.3449	5.40244	4.99853	17.5836	2.97024	6.64634	6.40157	16.2495	3.10365	4.40427	2.46254		-0.521118	0.0384584
Dlo_pri0196F.1_g00360.1	0.921125	7.87815	0	0.176678	0	0	0	1.20395	13.3409	4.78026	0.197751	0.202372	0	0	1.03614	1.98158		Dlo_pri0061F.1_g03430.1	1.1422	29.3067	0	0	0	0	0	0.746447	5.51422	0	0	0	0	0	1.28482	1.05307		0.571019	0.020872
Dlo_pri0061F.1_g03860.1	39.0609	46.0797	59.2211	137.012	138.892	72.1284	60.3065	40.1978	52.021	48.93	136.485	145.297	74.7304	63.1271	67.8014	80.7188		Dlo_pri0061F.1_g03840.1	52.993	37.4575	87.3494	123.065	99.2059	51.2259	2.5263	50.3737	27.4865	85.3932	110.947	112.289	30.0604	0	52.713	45.3585		0.715305	0.00183877
Dlo_pri0061F.1_g03850.1	94.4028	60.0547	112.106	311.038	420.608	207.797	310.527	84.1282	50.8484	91.6776	292.947	413.522	258.38	183.658	323.069	233.656		Dlo_pri0061F.1_g03860.1	39.0609	46.0797	59.2211	137.012	138.892	72.1284	60.3065	40.1978	52.021	48.93	136.485	145.297	74.7304	63.1271	67.8014	80.7188		0.824124	8.64734e-05
Dlo_pri0057F.1_g01320.1	94.9529	6.74648	119.376	294.806	177.403	151.734	97.8277	88.2797	11.4245	105.995	265.998	192.539	146.183	91.5834	132.652	186.602		Dlo_pri0062F.1_g02470.1	4.2332	9.87423	11.7707	7.23379	7.03438	8.67711	6.65962	5.53296	3.71578	9.70041	7.76611	7.86306	11.2261	5.32891	22.5103	14.7837		0.142611	0.598279
Dlo_pri0418F.1_g00220.1	1.17671	87.2224	0	0	0	0	0	1.53801	45.4469	0	0.505242	0.17235	0	0	0.441215	0		Dlo_pri0062F.1_g04420.1	0	13.4188	0.499876	0	0	0	0	0	26.5107	2.03555	0	0	1.34611	0	0.110304	0.120544		0.782077	0.000343984
Dlo_pri0039F.1_g04690.1	9.37408	0	5.51378	24.0657	28.697	22.3556	10.6957	11.3098	20.8872	10.6918	65.018	66.2207	66.8161	9.2169	32.8504	21.2741		Dlo_pri0026F.1_g05380.1	7.75948	21.2367	12.6577	33.517	63.628	39.3653	16.1134	6.89652	17.9812	9.66443	34.6494	62.3944	37.8141	14.5467	32.3823	33.4808		0.67927	0.00380359
Dlo_pri0110F.1_g02430.1	1.70987	29.2482	0	0	0.197814	3.61438	0	0.558718	37.1467	1.90147	0	0	0	0	0	0		Dlo_pri0063F.1_g00730.1	0	10.0091	0	0	0	8.24592	1.92874	0	45.1985	0	0	0	4.01627	1.24655	0.329103	0		0.873515	9.87724e-06
Dlo_pri0112F.1_g01750.1	0.157241	43.0348	0.601172	0	0	0.886345	0	0.20552	50.1017	0.69944	0.067514	0	2.15852	0	1.76875	0.0966474		Dlo_pri0063F.1_g00890.1	0	113.833	0.770995	0	0	1.70509	0	0	75.9374	7.17617	0	0	10.381	2.57761	1.36103	4.09031		0.954045	1.02751e-08
Dlo_pri0280F.1_g00180.1	0.430043	250.107	3.28834	0	0	7.2723	0	1.68625	244.984	14.0281	0	0.566886	5.90343	0	7.25612	3.96487		Dlo_pri0479F.1_g00090.1	0.268373	100.994	2.73616	0	0	2.26918	0	0.350774	80.3294	8.75439	0	0	13.8154	0	2.41507	0.164955		0.988769	5.86691e-13
Dlo_pri0253F.1_g00720.1	21.5083	42.0469	46.7287	52.4913	53.9364	59.4653	29.0335	20.214	37.579	62.2639	45.1635	47.9741	70.6506	38.1833	33.9868	43.4372		Dlo_pri0132F.1_g01720.1	5.39776	46.8158	3.8755	7.81598	0.668437	0.857084	0.877074	4.869	35.2346	8.00346	5.19017	1.2026	1.56545	1.9435	1.24001	3.08407		-0.108612	0.688867
Dlo_pri0092F.1_g02530.1	11.1384	21.6509	5.80707	32.7261	46.7408	21.4043	74.6806	6.61744	17.1097	5.63024	28.8036	49.7211	14.769	36.1322	41.0048	31.2747		Dlo_pri0064F.1_g00640.1	13.1119	7.12019	6.89624	34.0916	32.457	8.79885	18.8657	9.52101	10.0478	5.55474	25.5577	21.6739	7.8569	28.8196	33.1271	19.4444		0.642011	0.00733287
Dlo_pri0320F.1_g01350.1	20.4226	6.2944	13.3652	73.7562	34.5674	14.0011	8.49044	12.7454	7.10596	15.2771	63.9097	37.9969	15.1542	7.0552	15.2117	31.6645		Dlo_pri0064F.1_g03460.1	9.25158	10.6928	12.7464	43.9312	38.7046	11.628	12.1568	9.96788	15.6928	17.2398	44.3935	45.9254	13.3008	10.3872	11.7428	19.2878		0.878776	7.44366e-06
Dlo_pri0067F.1_g00870.1	4.55058	24.325	0.724919	2.29118	9.60775	0	0	5.20431	49.4303	3.79537	2.07599	6.99837	0	0.605892	12.3171	8.391		Dlo_pri0064F.1_g01550.1	7.42427	14.6534	1.45564	13.6925	1.84995	0	0	2.61256	27.5711	1.27018	12.2605	0.250941	2.93991	0	32.7628	12.1103		0.668671	0.00462554
Dlo_pri0092F.1_g02150.1	16.1478	59.5211	25.8451	54.353	88.9652	60.069	33.692	17.1262	47.7717	32.1657	52.5719	81.8952	45.9011	22.586	44.4622	86.4525		Dlo_pri0064F.1_g01560.1	10.3836	26.6425	5.62406	22.3064	7.80824	6.58474	3.42264	13.9111	40.1034	5.77356	22.1804	7.64231	8.90882	7.18918	3.65005	20.1041		0.197593	0.463229
Dlo_pri0001F.1_g04070.1	96.4809	7.40069	84.9122	153.356	126.133	370.696	160.436	83.127	4.17744	100.075	194.497	167.865	527.105	215.675	106.581	128.974		Dlo_pri0064F.1_g01590.1	163.109	44.4041	220.551	635.998	442.067	1449.86	428.543	140.242	25.0646	201.433	783.003	473.747	1643.68	517.068	125.805	123.656		0.956085	7.51782e-09
Dlo_pri0092F.1_g01580.1	24.35	14.2226	27.2478	64.02	84.5934	40.8427	45.2211	20.0274	6.88131	33.8152	63.4447	84.865	34.2419	60.2242	67.6747	58.2605		Dlo_pri0064F.1_g01940.1	19.4184	11.9483	52.1651	96.3569	96.1955	77.1728	68.8421	20.6332	8.09328	60.692	110.009	105.459	81.0249	73.5097	118.644	103.727		0.893151	3.20066e-06
Dlo_pri0064F.1_g02470.1	14.6725	25.7415	19.1784	33.4466	67.0708	23.5927	13.0209	18.5628	27.2442	23.0106	31.7013	61.2889	14.5252	10.4191	38.4049	39.4843		Dlo_pri0549F.1_g00390.1	11.727	20.3402	21.6339	19.0799	31.5928	15.6014	9.66365	11.4154	30.0891	18.1177	17.1479	31.2776	11.9611	8.12368	31.4101	35.0318		0.803562	0.000176888
Dlo_pri0549F.1_g00390.1	11.727	20.3402	21.6339	19.0799	31.5928	15.6014	9.66365	11.4154	30.0891	18.1177	17.1479	31.2776	11.9611	8.12368	31.4101	35.0318		Dlo_pri0064F.1_g02500.1	18.658	26.4911	17.1052	22.1231	20.3396	9.35332	7.17101	15.5188	25.6343	21.8695	17.7005	18.1466	10.8829	7.38399	16.1349	31.7752		0.676361	0.00401641
Dlo_pri0097F.1_g02500.1	6.50382	31.786	8.88065	22.6328	13.042	12.6569	19.9066	9.51275	40.3698	7.57701	23.936	17.0107	13.8174	25.7313	19.0737	16.8468		Dlo_pri0022F.1_g03880.1	3.88969	23.4829	6.99826	17.2034	17.4704	10.9628	30.5446	6.2802	35.3476	9.49923	14.7362	19.4037	10.9933	7.31148	75.5396	19.5482		0.398156	0.12666
Dlo_pri0039F.1_g03380.1	6.26204	16.0673	2.79316	6.36583	23.2548	31.3273	5.67625	5.52469	9.06944	4.64248	2.68872	22.2876	30.0868	14.6743	31.9619	10.8733		Dlo_pri0065F.1_g01180.1	1.58638	18.0906	0	0.608557	0.489405	0	0	0.691155	5.10576	0	0.681141	3.71765	3.62952	0	0.892234	0		0.12907	0.633788
Dlo_pri0458F.1_g01060.1	0	31.7172	0	0.711301	0.214512	1.3065	0.763982	0.605882	44.7583	2.06199	0.199035	0.814745	0	0	0.782153	1.70953		Dlo_pri0039F.1_g03380.1	6.26204	16.0673	2.79316	6.36583	23.2548	31.3273	5.67625	5.52469	9.06944	4.64248	2.68872	22.2876	30.0868	14.6743	31.9619	10.8733		-0.0729429	0.788345
Dlo_pri0065F.1_g01320.1	0	19.8555	1.47931	0	0	0	1.91306	0	39.2272	6.0239	0	0	0	3.70924	0	0		Dlo_pri0065F.1_g01330.1	0.620758	42.4735	2.37332	0.238131	0	0	4.09229	0	11.9874	1.84084	0	0	0	0	0.349135	0		0.61954	0.0104806
Dlo_pri0259F.1_g00970.1	40.855	62.1748	48.7313	98.274	150.776	118.835	38.5788	34.9659	56.153	53.8944	107.686	151.6	110.771	53.274	51.7623	63.1806		Dlo_pri0268F.1_g01500.1	23.7456	5.14153	43.4776	85.4415	105.99	164.349	44.089	15.1254	5.80444	43.4536	93.6318	103.282	142.354	84.2036	63.0575	60.9672		0.764384	0.000564524
Dlo_pri0131F.1_g02660.1	25.7171	7.58455	77.4155	122.297	156.146	11.2472	39.4613	38.8291	8.56246	124.914	154.589	155.085	7.60846	14.1688	25.437	91.0262		Dlo_pri0178F.1_g01220.1	3.22394	7.87815	19.9563	49.8232	183.503	11.6826	5.31337	2.40789	0	20.4868	83.6485	198.122	4.74179	10.7927	3.10843	3.68008		0.774757	0.00042445
Dlo_pri0076F.1_g01040.1	24.2551	28.2883	17.5632	39.333	16.7088	26.4124	27.7098	34.5844	18.6291	13.8952	38.5805	18.5299	16.0806	29.3588	16.5873	51.3321		Dlo_pri0267F.1_g01460.1	13.6225	20.1652	18.5293	43.8664	31.8226	35.4408	20.7242	14.3811	20.2357	20.7813	33.6321	27.7417	35.0631	33.2062	41.6239	45.8102		0.376538	0.150569
Dlo_pri0138F.1_g01550.1	14.6873	17.5279	10.0119	5.37219	0.948369	20.2163	9.00694	14.2861	16.4899	4.55807	4.54637	2.85161	9.3777	41.476	50.1401	15.7457		Dlo_pri0138F.1_g01580.1	9.8591	12.4922	23.9659	19.2606	31.4296	33.9622	122.468	7.39765	19.3914	22.4691	23.0473	21.7408	28.8226	136.91	101.455	49.8256		0.628732	0.00908519
Dlo_pri0138F.1_g01590.1	0.25959	17.7616	0	0.199164	0.600634	0.731638	0.85566	0	35.0905	0.769808	0.668757	0.114064	0.890882	4.97712	1.89802	0.79778		Dlo_pri0138F.1_g01550.1	14.6873	17.5279	10.0119	5.37219	0.948369	20.2163	9.00694	14.2861	16.4899	4.55807	4.54637	2.85161	9.3777	41.476	50.1401	15.7457		0.145319	0.591277
Dlo_pri0047F.1_g01970.1	13.4693	9.21595	10.6426	35.1356	32.5362	3.54315	10.9514	12.7929	14.7393	14.3794	37.36	41.9814	3.698	6.31271	21.9692	28.6448		Dlo_pri0067F.1_g03990.1	2.31839	11.5667	3.20083	7.85607	9.47685	4.35617	9.55236	3.15649	6.52902	4.72666	10.2033	7.25829	3.64671	8.02581	9.56224	28.4405		0.380397	0.146094
Dlo_pri0422F.1_g00510.1	4.85156	11.8555	13.6908	16.0411	13.4705	10.7437	7.23434	3.92549	10.038	12.5031	16.6152	11.5218	10.7036	3.93732	12.6689	13.703		Dlo_pri0325F.1_g01020.1	8.71588	28.398	18.6186	24.965	37.2603	19.1842	15.5959	6.18423	25.6475	21.7851	24.8419	31.8054	21.6505	10.6101	13.5391	22.7043		0.69808	0.00263573
Dlo_pri0047F.1_g01970.1	13.4693	9.21595	10.6426	35.1356	32.5362	3.54315	10.9514	12.7929	14.7393	14.3794	37.36	41.9814	3.698	6.31271	21.9692	28.6448		Dlo_pri0067F.1_g04030.1	2.14698	18.3626	2.05212	6.79479	4.71927	6.05114	6.19227	2.80619	20.7302	3.97927	6.91384	3.30186	5.52615	8.00415	6.33956	19.4646		-0.0244193	0.928473
Dlo_pri0041F.1_g00820.1	0.394405	80.9578	0	0	0	4.44642	0	0	129.478	2.33919	0	0	10.8284	0	6.87661	0.242419		Dlo_pri0068F.1_g03540.1	0	51.8048	0.551378	0	0	1.2194	0	0.56549	58.4842	0.641506	0	0	5.93921	0	4.38006	0		0.983697	7.86189e-12
Dlo_pri0058F.1_g03070.1	17.7945	41.1812	24.145	12.0864	5.13445	155.178	70.0399	18.3328	28.2988	19.7108	13.9324	4.55337	138.302	94.9935	174.26	112.847		Dlo_pri0199F.1_g00380.1	64.9359	45.2264	238.832	64.6694	62.2524	162.749	197.483	55.9835	56.1634	160.576	74.0174	48.5618	152.077	134.731	203.489	119.218		0.565887	0.0223193
Dlo_pri0170F.1_g01120.1	0	0	1.78387	0.268481	0.323871	0	0	0	20.2729	4.15092	0.601007	0.615053	0	0	0	0.860351		Dlo_pri0119F.1_g00150.1	0	39.0756	2.18346	0.219081	0.264279	3.21921	0	0	66.1707	1.69358	0.490422	1.25471	1.95994	0	0	1.40409		0.822368	9.22418e-05
Dlo_pri0130F.1_g01790.1	0.615407	10.5268	0	0.472157	0.85435	0	0	0.804361	5.94205	0.912488	0.264236	0	0	0	0	0		Dlo_pri0170F.1_g01120.1	0	0	1.78387	0.268481	0.323871	0	0	0	20.2729	4.15092	0.601007	0.615053	0	0	0	0.860351		0.406558	0.11812
Dlo_pri0002F.1_g04940.1	22.5144	9.39318	8.74782	42.8682	41.9289	71.194	89.1449	22.2499	26.5107	13.4346	41.6151	41.7432	79.1514	104.115	21.3107	27.6768		Dlo_pri0130F.1_g01790.1	0.615407	10.5268	0	0.472157	0.85435	0	0	0.804361	5.94205	0.912488	0.264236	0	0	0	0	0		-0.379113	0.147572
Dlo_pri0389F.1_g00880.1	0.417469	21.423	0	0	0	0	0	0.545648	36.2778	1.85699	0	0	1.4327	0.88935	1.87839	0		Dlo_pri0069F.1_g02970.1	0.448976	69.1196	0.572185	0	0	0	0	0	138.723	3.99429	0	0	4.6225	0	1.76763	0.827885		0.996373	2.19424e-16
Dlo_pri0233F.1_g00970.1	26.1571	32.6252	37.8494	129.713	103.392	170.483	174.684	22.4361	28.9391	38.3802	130.21	122.837	158.029	297.773	155.698	95.2921		Dlo_pri0069F.1_g03350.1	18.2555	18.6429	33.3352	39.5098	38.8349	51.452	29.6378	23.5045	60.5091	27.8761	41.8824	38.4314	49.5595	41.2122	39.231	31.6524		0.400839	0.123888
Dlo_pri0041F.1_g00920.1	5.2702	20.4885	8.24292	22.5605	82.4209	17.5544	13.0287	6.88835	8.09554	9.7679	32.4514	81.7876	14.7982	10.717	21.8942	31.2888		Dlo_pri0069F.1_g04020.1	3.44035	44.1366	1.09611	4.12426	2.58707	14.5446	2.12626	1.12417	33.2182	8.28935	2.7697	3.02339	11.8069	2.74841	12.3354	8.19407		-0.185699	0.491095
Dlo_pri0394F.1_g01130.1	0.549132	37.5727	0	0	0	0	0	0	53.0214	1.62844	0	0	1.88456	0	0.6177	0		Dlo_pri0163F.1_g01940.1	0	61.9405	3.29628	0	0	0	0	0.676129	69.9267	4.60211	0	0	1.77531	0	1.45473	0.635912		0.992191	4.65062e-14
Dlo_pri0138F.1_g01710.1	8.71261	24.0377	58.0249	35.1478	33.0349	22.1796	8.33763	8.44896	13.5685	45.0065	42.2361	37.2954	35.6879	16.1659	8.53594	4.66419		Dlo_pri0016F.1_g00020.1	8.42949	9.0119	29.5425	15.4609	14.2623	10.3941	3.47316	7.23034	15.2608	22.2634	14.5905	15.2787	6.32822	2.24471	32.8908	20.5627		0.319949	0.227025
Dlo_pri0092F.1_g02950.1	9.28614	0	11.8345	19.1473	22.2918	27.8082	14.348	6.82726	5.60388	9.46613	19.4374	23.462	19.9181	16.0734	48.3112	20.3337		Dlo_pri0070F.1_g00710.1	2.95687	7.22552	0.538328	4.53717	1.75925	1.19053	0	7.17737	28.55	2.50529	4.17149	2.78411	0	0	4.75154	8.04861		-0.295491	0.266512
Dlo_pri0231F.1_g00650.1	1.39066	79.2931	1.18152	0.177825	0	1.3065	1.52796	0	40.2825	1.37466	0	0.203686	3.18172	0.987525	1.30359	0		Dlo_pri0536F-2.1_g00070.1	0	48.521	0.903749	0	0	1.33245	0	0	13.6943	3.15443	0	0	0	0	0	0.145291		0.976682	9.44946e-11
Dlo_pri0182F.1_g02330.1	16.0151	15.067	1.93895	14.7293	11.3019	3.15962	3.03536	13.8153	15.4633	3.79939	11.621	12.35	3.98473	1.53529	14.5019	30.1215		Dlo_pri0129F.1_g01520.1	83.9941	12.6852	15.6189	51.4312	18.7661	20.5711	14.0232	72.6449	10.5521	11.806	47.8791	16.2927	19.8244	10.3936	136.806	187.579		0.759378	0.000644619
Dlo_pri0615F.1_g00080.1	11.4549	17.289	2.6716	23.7232	8.78274	4.95879	3.57834	9.83455	11.5663	5.05098	16.5071	8.73426	3.34022	3.5089	16.5276	24.0213		Dlo_pri0070F.1_g02070.1	20.9141	17.9246	12.7424	60.6994	62.6147	17.4743	8.34726	19.6884	17.2846	18.9686	55.6036	60.4332	15.8833	5.85992	21.8311	60.9192		0.615231	0.0111904
Dlo_pri0070F.1_g02710.1	13.0877	3.39198	30.5785	15.8986	0.275291	21.7967	54.578	14.7734	13.4026	27.0502	27.2457	1.65552	38.1099	35.0626	54.6493	3.29084		Dlo_pri0070F.1_g02750.1	0.195047	10.0091	0.745716	0.149645	0.541555	0	135.333	0	3.76654	0.289204	0.0837469	0	1.33876	0	2.19402	2.63747		0.481188	0.0591593
Dlo_pri0070F.1_g02700.1	0	23.4186	0.498506	0	0	0	145.374	0	13.219	1.73998	0	0.0859389	0	0.416654	1.54002	4.68833		Dlo_pri0070F.1_g02710.1	13.0877	3.39198	30.5785	15.8986	0.275291	21.7967	54.578	14.7734	13.4026	27.0502	27.2457	1.65552	38.1099	35.0626	54.6493	3.29084		0.439491	0.0885102
Dlo_pri0070F.1_g00580.1	2.39554	14.3419	5.18998	14.1061	3.82451	3.71343	44.0213	2.97452	21.9736	4.43996	9.92569	4.57884	3.69955	1.02066	12.3281	13.9143		Dlo_pri0070F.1_g03430.1	0	55.147	0	0	0	0	0.759053	1.20395	26.6817	0.682894	0.197751	0	0	0	0	0.283083		0.23341	0.384292
Dlo_pri0134F.1_g01430.1	24.3545	30.3592	2.51319	9.91007	4.92785	1.38951	2.43757	23.0687	24.7531	2.77779	8.12854	2.85949	4.39904	1.47038	21.739	36.9084		Dlo_pri0070F.1_g03540.1	27.0947	3.70034	4.3421	14.9373	8.93443	1.82909	3.47612	30.7485	6.78834	2.32546	11.5639	6.77257	2.0416	1.0369	43.1618	39.6563		0.690756	0.00304984
Dlo_pri0134F.1_g01460.1	41.9799	40.0962	7.87565	0.899212	1.57778	11.4114	24.9355	61.2755	16.4604	11.6907	1.73844	1.8727	0.731321	33.5935	118.294	21.3496		Dlo_pri0070F.1_g03650.1	9.00191	0	4.26873	0.481849	0.193753	4.72024	8.97063	11.4922	0	5.27691	1.3483	0.367949	2.15536	3.56783	48.1571	5.14697		0.89178	3.48636e-06
Dlo_pri0071F.1_g00430.1	5.69579	19.4858	7.74275	19.5192	12.3881	25.6852	8.13559	6.20385	21.9982	9.85293	18.5865	15.1833	25.4115	9.70716	2.02888	7.35188		Dlo_pri0071F.1_g00450.1	4.92326	52.6342	5.09787	17.9419	13.6696	21.6811	6.59264	2.81526	17.8261	14.5998	17.7038	14.8726	31.6801	18.3543	1.73063	10.4021		0.709129	0.00209813
Dlo_pri0031F.1_g02490.1	0	106.699	1.76655	0.531749	0.641454	0	0	0	127.148	2.05531	1.19034	0.304541	0	0	12.0841	4.68599		Dlo_pri0228F.1_g00400.1	0	62.6212	1.55517	0.234061	0	0	0	0	70.6952	4.52344	0	0	2.09395	0	1.0295	0		0.99586	5.53269e-16
Dlo_pri0002F.1_g06260.1	3.35151	0	3.41699	3.47135	3.72224	0	0	3.9425	0	1.98777	4.02929	3.23985	1.1502	0	1.131	6.38599		Dlo_pri0386F.1_g00570.1	1.50818	17.1988	0	0	0	0	0	0.657084	4.85407	0	0	0	0	0	4.24125	1.236		-0.357527	0.173973
Dlo_pri0254F.1_g00750.1	15.8779	6.5184	46.7837	33.6223	31.8005	38.6648	42.0788	20.089	8.58531	54.431	44.8862	36.2794	45.7726	50.6027	43.4369	67.9249		Dlo_pri0689F.1_g00130.1	13.3149	24.6967	90.1596	98.2171	147.952	31.1974	24.8526	9.85478	10.8426	118.931	103.113	147.252	17.6174	21.1885	26.0753	23.8617		0.220471	0.41192
Dlo_pri0072F.1_g00250.1	11.1543	6.35996	3.31688	2.70998	12.044	20.9584	52.6988	12.1492	0	3.30777	4.1507	8.49542	17.864	26.1385	6.27352	1.82825		Dlo_pri0072F.1_g00230.1	5.17835	6.32701	3.77108	13.9054	28.2422	3.12747	90.2211	4.8345	0	2.74219	15.7227	25.0291	5.07756	44.9145	19.1391	16.5963		0.824901	8.40167e-05
Dlo_pri0072F.1_g00230.1	5.17835	6.32701	3.77108	13.9054	28.2422	3.12747	90.2211	4.8345	0	2.74219	15.7227	25.0291	5.07756	44.9145	19.1391	16.5963		Dlo_pri0072F.1_g00240.1	3.41417	5.30919	9.49329	10.7159	10.7722	10.4974	29.1575	6.08517	14.9843	3.22148	13.993	9.81945	7.45629	32.3994	12.3943	6.67707		0.794875	0.000233606
Dlo_pri0396F.1_g00700.1	10.16	22.8673	17.3777	28.7184	36.3755	27.8817	31.2861	12.2311	15.4894	15.8575	31.2254	41.2362	16.5163	34.7446	32.0302	19.3917		Dlo_pri0072F.1_g01380.1	23.3381	9.39318	16.4459	66.1455	76.2343	68.0986	48.4188	21.1733	18.5575	14.2488	67.1972	74.9205	58.4213	63.7561	30.5762	40.1652		0.74491	0.000930061
Dlo_pri0154F.1_g02090.1	35.6936	13.5679	36.054	12.4754	10.8893	22.3556	55.7763	39.3958	40.8461	39.9872	17.2556	6.38971	22.6845	43.9339	60.8206	22.914		Dlo_pri0072F.1_g01660.1	2.88698	0	5.01713	5.1347	5.22242	14.0544	47.1478	4.45947	7.60233	9.33958	6.53595	4.6129	7.20566	27.3966	22.2894	5.80737		0.663806	0.00504775
Dlo_pri0154F.1_g00700.1	1.98574	15.2851	1.39187	6.17021	2.38917	1.679	1.30908	1.29772	12.4626	6.3303	8.99504	4.8862	1.36296	0.846057	5.52838	14.2802		Dlo_pri0072F.1_g02350.1	23.7492	34.65	17.7148	72.75	120.503	19.2932	23.5997	22.3678	30.3498	21.9568	72.2796	119.056	24.691	23.0648	104.776	99.0044		0.261587	0.32775
Dlo_pri0200F.1_g02020.1	17.4502	7.7531	8.95333	37.861	53.2228	59.402	86.0923	14.218	9.84682	13.1051	34.6896	63.7312	66.498	110.076	86.5467	82.2537		Dlo_pri0072F.1_g03020.1	20.589	16.9172	24.062	55.7704	89.7017	239.211	104.169	19.7423	23.4389	16.5305	57.5968	81.6982	226.479	160.698	188.566	211.045		0.796781	0.00022002
Dlo_pri0200F.1_g01900.1	111.657	12.5242	98.9087	203.492	323.572	547.884	231.686	103.833	14.139	72.737	232.164	352.605	585.469	335.353	183.869	102.832		Dlo_pri0072F.1_g03100.1	50.6147	50.0456	64.1316	149.608	124.016	333.96	88.7221	44.3585	48.0234	77.2174	145.217	124.957	349.415	119.669	36.0367	63.1195		0.903538	1.6094e-06
Dlo_pri0200F.1_g01040.1	8.30606	38.3998	40.6251	32.1215	51.63	43.024	1.84989	10.2695	26.0105	41.6071	28.338	42.0209	34.6687	2.39118	19.949	22.9048		Dlo_pri0072F.1_g03630.1	6.99875	17.1024	8.15483	43.1104	45.8046	36.6331	17.4667	6.53402	5.79225	9.19133	41.2978	46.5683	26.0776	25.9855	13.8334	9.58677		0.443008	0.0856965
Dlo_pri0118F.1_g01680.1	34.1417	53.0919	11.2074	26.7236	9.17635	64.1509	49.7326	27.2706	21.644	15.0847	33.6869	9.62245	56.2181	34.8973	70.4089	58.1859		Dlo_pri0073F.1_g00370.1	14.9513	36.021	7.78272	29.4854	20.9513	14.8378	7.63531	12.1105	4.06654	10.9283	29.2951	22.1147	7.94961	7.17776	16.226	42.5836		0.203708	0.449215
Dlo_pri0185F.1_g01960.1	17.5635	0	1.44409	5.65089	6.29235	4.79049	0	12.5889	10.9409	0.840068	10.4604	6.72165	17.4995	1.20697	5.41713	13.233		Dlo_pri0083F.1_g00230.1	6.98008	10.8543	2.02172	11.0757	15.5631	8.94224	15.1642	5.39101	3.06346	1.88175	12.6692	11.5712	13.0663	16.8976	2.6767	7.80052		-0.0769565	0.776965
Dlo_pri0074F.1_g00700.1	4.35288	22.3374	13.3138	48.1744	18.5318	3.06708	1.79349	5.68938	6.30437	13.2311	53.9202	17.214	5.2285	0	6.12051	0.401322		Dlo_pri0074F.1_g00710.1	0.214376	33.0031	32.5114	4.19411	24.4041	0	0.353313	1.68119	14.4893	36.8722	7.82392	21.1944	4.41428	0	0.482289	0.263531		0.22196	0.408689
Dlo_pri0088F.1_g02640.1	28.515	10.2328	123.506	166.376	154.563	206.821	88.7329	27.6269	9.62678	92.2479	171.836	140.541	197.773	121.918	39.5898	49.1482		Dlo_pri0088F.1_g02650.1	8.57444	13.6437	31.7658	19.7356	2.58373	3.37207	57.8407	16.6804	13.4775	27.497	38.1002	2.80382	10.9494	19.5409	7.0656	5.63794		0.0364208	0.893475
Dlo_pri0088F.1_g02620.1	6.90844	19.6954	2.20107	7.50881	5.59461	3.24517	0.948816	7.52467	0	0.853617	5.43814	5.0593	0	3.67933	4.85692	2.47698		Dlo_pri0074F.1_g01400.1	41.8805	16.2815	72.7819	56.5958	87.212	40.2401	84.7103	29.8579	9.19037	71.977	47.8161	79.883	65.3313	121.663	77.089	46.2181		-0.352666	0.180322
Dlo_pri0414F.1_g00660.1	2.05431	8.78499	3.27257	3.9403	1.90129	2.89497	49.9391	0	19.8353	0.7615	7.05643	1.12833	7.05014	31.7287	2.02197	0.631337		Dlo_pri0074F.1_g03030.1	257.703	17.3208	294.225	378.147	179.466	79.9094	276.193	326.24	0	231.215	386.077	190.653	104.252	230.815	476.681	224.369		-0.104861	0.699135
Dlo_pri0414F.1_g00670.1	48.7355	17.6122	34.5539	164.442	135.634	504.936	214.943	49.793	13.2553	32.5688	205.276	141.155	499.408	280.03	51.1533	29.7442		Dlo_pri0074F.1_g03070.1	88.2044	17.6122	161.397	320.721	237.756	920.879	511.905	84.7827	3.31384	152.666	337.018	287.286	999.993	560.791	151.144	210.108		0.980947	2.32409e-11
Dlo_pri0414F.1_g00950.1	51.0518	38.9199	65.2427	148.9	197.979	60.7208	63.6312	47.1176	30.2074	70.0034	150.051	200.328	63.6883	69.9805	169.64	140.2		Dlo_pri0074F.1_g04050.1	43.6343	28.8807	32.2758	108.468	66.4116	30.3362	28.6089	38.4119	45.85	39.4292	87.5591	66.3289	30.4204	37.2048	51.2787	71.2813		0.724791	0.00149168
Dlo_pri0268F.1_g00150.1	3.61454	28.3381	5.75806	4.62195	2.50898	30.1376	5.70891	1.96848	20.3584	7.14589	6.07854	3.83824	27.9105	9.62524	7.96234	9.53465		Dlo_pri0075F.1_g00650.1	2.35991	0	0	0.905292	3.5492	0	0	0	11.393	3.49913	0.506634	2.0739	0	1.25685	0	1.08788		0.0486232	0.858079
Dlo_pri0222F.1_g00950.1	6.28085	28.8246	5.07599	9.5789	17.5099	7.33993	1.76732	8.20931	20.7079	7.49571	8.55081	22.5497	7.88602	7.83239	5.51424	10.4516		Dlo_pri0278F.1_g00860.1	3.04116	19.1655	3.05978	10.8067	31.4053	1.35337	3.16556	3.13809	21.6365	6.88253	13.3327	34.3216	9.33828	11.2525	6.84179	14.462		0.805446	0.000166238
Dlo_pri1175F.1_g00190.1	78.6294	911.41	6.59256	19.0505	50.7492	21.8696	3.41024	90.6013	689.278	39.1179	14.4372	46.5969	21.3037	2.20404	252.832	106.515		Dlo_pri0076F.1_g00080.1	20.3963	320.978	3.11922	4.22513	5.28558	4.59887	0.672304	23.9929	307.221	24.194	4.20361	6.99051	4.19987	0.869022	72.7298	28.3326		0.988429	7.22374e-13
Dlo_pri0114F.1_g01230.1	1.74115	11.9133	0	0.133586	0.322291	0	0	1.8206	16.8117	2.06534	0.299038	0	0	0	3.72127	1.49827		Dlo_pri0076F.1_g00290.1	20.3345	14.8014	41.3533	18.4227	62.4659	32.314	35.296	13.289	4.17744	29.5093	22.199	54.0855	43.8017	12.9037	20.0753	40.6868		-0.54632	0.0285584
Dlo_pri0041F.1_g02090.1	0	45.2264	0	0	0	0	0	0	15.3173	2.35219	0	0	1.81476	0	0	0		Dlo_pri0076F.1_g02600.1	0	23.1491	1.72469	0	0	0	0.557598	0	49.0008	2.50826	0	0	1.1611	0	0.190287	0		0.652958	0.00610032
Dlo_pri0603F.1_g00360.1	3.76623	26.355	1.30903	4.99105	7.20905	4.82495	2.82142	1.79004	21.4883	2.79217	6.46839	7.59745	8.81268	1.82349	14.9241	6.83948		Dlo_pri0029F.1_g02470.1	5.82236	0	7.42014	21.3642	24.3661	9.2752	12.0991	7.61005	17.1097	6.38094	21.8472	26.0285	6.95014	18.3357	11.8174	15.2484		-0.15916	0.556016
Dlo_pri0178F.1_g01600.1	15.2973	10.9028	5.68609	18.8272	43.0633	1.79643	14.7067	4.16544	6.15427	11.3409	22.7148	57.134	6.5623	8.14708	36.2072	14.1036		Dlo_pri0421F.1_g00960.1	8.49099	29.5864	13.4262	23.8865	41.1117	9.30663	16.5855	7.80974	18.2188	11.191	24.9802	50.0916	5.39631	4.68965	20.2521	21.1658		0.846906	3.49086e-05
Dlo_pri0234F.1_g02040.1	0	12.4603	0.46417	0	0	0	0	0	14.0669	1.62013	0	0	0	0	0	0		Dlo_pri0271F.1_g00540.1	0	8.56921	0	0	0	0	0	0.327389	16.9296	0	0	0	0.859623	0	0	0		0.957038	6.46409e-09
Dlo_pri0381F.1_g00960.1	9.20585	18.6102	7.35925	53.0365	26.9546	9.9067	13.3791	8.64146	21.0096	10.4235	48.5104	35.1553	9.76523	15.511	15.0623	23.6622		Dlo_pri0077F.1_g02260.1	13.4376	22.9857	32.9659	57.4765	64.1654	24.8542	41.5247	13.5019	17.0292	35.4904	51.1697	59.1189	16.7171	36.6778	77.089	85.1748		0.504902	0.0460714
Dlo_pri0116F.1_g02780.1	13.7557	54.0914	21.9635	36.4831	56.5032	16.3768	16.8076	13.3811	70.9887	30.5941	28.6317	43.9252	13.0229	10.4417	27.9453	54.155		Dlo_pri0320F.1_g00210.1	2.43578	25.6402	2.62664	1.22191	0.433528	0.528085	0.926403	1.95918	18.0913	3.61163	0.965397	0.16466	3.85815	0.798314	2.00226	7.94639		0.612778	0.0116111
Dlo_pri0228F.1_g00400.1	0	62.6212	1.55517	0.234061	0	0	0	0	70.6952	4.52344	0	0	2.09395	0	1.0295	0		Dlo_pri0071F.1_g00980.1	0.793191	13.5679	1.01086	0	0	0	0	2.07346	76.5864	3.52829	0	0	8.16642	0	0.446117	0		0.829035	7.19101e-05
Dlo_pri0016F.1_g07300.1	33.0091	17.0071	12.4175	119.304	178.701	12.3298	51.4528	34.5674	23.0399	10.3195	118.678	207.603	12.9662	35.5839	97.7481	90.2003		Dlo_pri0078F.1_g03830.1	42.6728	6.82186	67.0895	86.5154	195.533	58.4493	28.5917	48.738	19.2536	73.6209	85.1902	197.406	52.0096	30.5857	97.1239	30.641		0.840412	4.58493e-05
Dlo_pri0103F.1_g02950.1	0	74.762	1.23779	0	0.224727	1.36871	14.4065	0	51.5786	7.92064	0.208513	0	11.6663	5.17275	3.55073	0.895468		Dlo_pri0079F.1_g00580.1	53.3353	14.0358	61.6973	131.968	53.0646	16.7667	102.439	45.5805	19.8068	58.3992	110.098	62.1946	14.784	76.0394	60.918	67.2038		-0.478514	0.0607908
Dlo_pri0014F.1_g02860.1	0	0	0	0	0	0	0	0	10.8264	0	0	0	1.28268	0	1.47149	0		Dlo_pri0079F.1_g01180.1	0.971255	33.2276	2.47557	0	0	1.36871	0	1.26947	4.68896	2.16017	0	0	0	0	0.273133	0		0.0354026	0.896438
Dlo_pri0434F.1_g00240.1	46.6136	0	41.9576	11.2541	40.5771	117.597	23.1009	29.3977	6.29477	28.033	9.79724	33.3729	142.073	143.746	78.2844	12.6224		Dlo_pri0072F.1_g02740.1	19.7937	0	14.0601	13.3191	11.412	19.2055	16.5784	23.3265	0	16.8395	12.2605	11.1213	33.4081	67.7442	68.8034	8.77558		0.721906	0.00159105
Dlo_pri0221F.1_g00080.1	203.205	34.0776	57.5485	27.1303	3.99491	450.127	39.4001	178.366	28.8535	80.248	26.6596	1.89665	482.008	249.692	166.391	17.143		Dlo_pri0434F.1_g00240.1	46.6136	0	41.9576	11.2541	40.5771	117.597	23.1009	29.3977	6.29477	28.033	9.79724	33.3729	142.073	143.746	78.2844	12.6224		0.865659	1.47357e-05
Dlo_pri0290F.1_g01160.1	1.06548	100.241	0	1.2262	0.246529	0	0	0	66.8702	2.36974	1.14371	0.702262	0	0	0.599262	0.654894		Dlo_pri0039F.1_g03530.1	0.643128	22.002	5.73731	8.14151	7.8867	4.53154	2.64985	0.840593	12.4194	10.9663	11.1836	7.77127	2.20714	4.11024	5.78746	12.0565		0.755986	0.000704014
Dlo_pri0469F.1_g00830.1	5.01861	17.5196	3.78528	15.0873	15.214	2.30933	5.73918	3.3467	13.8449	4.55589	12.1814	14.4462	1.05449	2.4001	5.47245	12.4646		Dlo_pri0081F.1_g00270.1	9.79419	48.3726	6.32886	11.589	21.0976	19.8284	8.5256	9.01506	31.9665	8.59061	11.9644	18.5175	17.5164	13.812	11.3275	20.7731		0.599387	0.0141311
Dlo_pri0135F.1_g01640.1	36.422	0	25.9935	67.0655	131.08	76.2567	42.5335	35.6358	28.1338	33.3284	70.7751	122.544	68.5693	66.0634	81.8228	47.4598		Dlo_pri0144F.1_g02020.1	46.4342	25.9811	20.463	40.3701	40.4652	45.8664	10.3706	26.3752	12.5704	18.6602	51.7067	50.8176	38.7222	26.8102	47.5949	27.3403		0.649283	0.00649411
Dlo_pri0253F.1_g00730.1	7.36042	25.7875	4.29458	2.10916	24.7864	39.2403	2.4846	6.14312	17.9812	12.2285	1.71343	19.561	33.1729	19.4585	12.3195	7.90348		Dlo_pri0132F.1_g01710.1	1.96289	17.6717	0.921623	0.198155	1.38641	5.82346	0.34053	2.02545	16.9576	4.13591	0.044358	0.771709	7.4455	4.18162	7.61175	3.61945		0.485405	0.0566526
Dlo_pri0380F.1_g00280.1	28.0626	33.6859	31.0578	90.7485	96.0289	59.6663	63.2893	26.0613	35.6523	28.1046	88.0434	101.242	76.8769	72.8929	52.8879	47.9631		Dlo_pri0083F.1_g00270.1	33.3658	13.273	69.7164	45.6914	71.6354	42.6457	90.7976	41.582	11.2382	50.6232	45.1441	62.2239	34.6185	61.9886	17.2385	45.3087		0.384229	0.141739
Dlo_pri0083F.1_g00420.1	11.2908	22.844	9.59285	49.7402	64.8899	16.4245	14.0063	11.1078	15.2391	8.46068	47.6973	70.7907	14.1662	16.0355	46.8423	32.5353		Dlo_pri0083F.1_g00440.1	0	10.8063	0.402555	0.242346	0.146172	0.890267	0	0.412858	33.5489	1.87343	0	0.416385	2.16808	0	3.19783	2.3298		-0.184517	0.493907
Dlo_pri0380F.1_g01260.1	1.73323	12.9709	0.690268	0.997332	0.501288	2.44249	0.892665	0.424761	3.13783	0.64248	0.697679	0.999577	0.743528	0.461544	4.26485	1.93089		Dlo_pri0083F.1_g00420.1	11.2908	22.844	9.59285	49.7402	64.8899	16.4245	14.0063	11.1078	15.2391	8.46068	47.6973	70.7907	14.1662	16.0355	46.8423	32.5353		-0.0480757	0.859662
Dlo_pri0275F.1_g00190.1	0	22.6132	0.842383	0	0	0	2.17876	0	51.0576	5.88048	0	0	0	5.63255	0.743528	0		Dlo_pri0084F.1_g00240.1	0	26.9363	0	0	0	0	0	0	5.06822	2.33489	0	0	0	0	0	0		0.509006	0.0440468
Dlo_pri0109F.1_g01380.1	4.75915	23.7439	29.8204	15.4421	46.4323	10.6189	30.0669	5.70203	22.9759	47.9259	19.9234	46.9644	10.208	19.4323	13.0489	18.8919		Dlo_pri0345F.1_g00650.1	3.35376	8.19539	2.44235	4.8705	3.87993	15.5289	8.68581	2.19175	13.8781	1.77598	4.62856	4.42095	14.7982	21.9443	10.7787	8.09827		-0.329603	0.21252
Dlo_pri0147F.1_g00870.1	1.7306	229.421	5.23809	2.07463	1.90201	1.2194	0	3.95843	223.493	12.5094	6.96622	3.42193	9.65122	0.92169	8.76012	6.11632		Dlo_pri0145F.1_g02130.1	0	0	0	0	0	0	0	0	0	1.92452	0	0	2.96961	0	0	0.265927		-0.115814	0.669291
Dlo_pri0229F.1_g01740.1	19.0133	5.98585	20.9605	16.1089	6.85527	43.3962	40.179	19.21	5.63135	14.3553	16.8783	6.25304	29.223	47.711	50.1882	46.2439		Dlo_pri0084F.1_g01760.1	36.1894	8.47995	40.2764	209.334	153.991	144.962	79.2525	36.4476	15.5566	38.0393	179.172	174.102	121.646	79.4717	121.567	114.799		0.128626	0.634967
Dlo_pri0229F.1_g01370.1	16.0216	45.0979	17.8336	41.1554	22.2422	25.7216	27.4079	15.1092	43.0799	17.1403	41.0136	20.9415	22.272	51.845	28.9723	23.9334		Dlo_pri0084F.1_g01870.1	12.8497	41.8667	9.09774	21.6733	29.8258	53.4618	31.2621	10.1304	23.6324	13.3067	21.8063	28.4998	51.7984	34.7609	59.1933	37.8604		0.247606	0.355177
Dlo_pri0229F.1_g00070.1	2.9092	3.82794	0.570391	0.77262	0.724903	6.30722	2.58173	2.04746	15.1252	1.99088	0.480429	0.884982	8.44802	2.86042	3.14659	1.65058		Dlo_pri0084F.1_g02140.1	1.32199	45.2264	1.12318	0.253566	0	0.620989	0.363127	1.43991	14.8918	5.88048	0.094603	0.290442	0.75615	0.469379	5.2047	1.08341		0.277871	0.2974
Dlo_pri0151F.1_g00440.1	37.3072	8.83264	5.59355	84.7303	117.743	24.0131	29.1474	34.4202	44.8716	8.42195	90.7901	125.357	18.164	12.3753	316.921	143.615		Dlo_pri0084F.1_g02490.1	13.976	51.5633	11.1757	44.573	26.4406	16.2196	15.5817	13.2527	29.1058	14.4247	47.4772	25.1062	11.7559	11.6759	33.2147	15.3278		0.299573	0.259648
Dlo_pri0365F.1_g01380.1	9.75478	49.2996	6.78092	9.01496	10.8748	3.74908	2.92306	11.0113	53.5154	7.23189	10.5662	12.4691	5.32592	2.36147	10.4741	11.1739		Dlo_pri0365F.1_g01440.1	12.5777	20.3519	24.2606	38.9259	55.53	23.4734	7.84355	17.5504	13.1291	19.6576	36.0518	65.6481	16.3328	10.1386	20.84	20.8942		-0.081672	0.763651
Dlo_pri0103F.1_g02880.1	5.75064	27.1358	8.84502	30.6561	17.7104	7.26557	22.5502	5.18366	11.488	10.2908	26.0537	18.9077	13.6107	12.2508	12.1567	24.011		Dlo_pri0088F.1_g01150.1	19.3165	10.1407	39.2871	61.6685	73.5226	70.8727	41.5247	14.7223	10.0172	40.1419	57.8239	67.9235	69.5134	42.8347	54.7659	57.4816		0.251791	0.346836
Dlo_pri0164F.1_g01660.1	3.27966	20.5701	4.31899	11.9941	31.2136	14.7896	14.7742	4.42953	22.1667	4.21449	11.2654	23.3456	13.5065	15.6038	3.87363	6.45066		Dlo_pri0235F.1_g01560.1	8.74575	14.96	12.539	25.6656	65.0073	20.6438	18.738	7.57306	16.8889	19.4515	23.986	54.0888	21.0101	15.8367	18.9993	21.5022		0.718067	0.00173157
Dlo_pri0103F.1_g02850.1	2.52601	3.75727	2.51937	5.85619	5.89545	6.50032	3.07708	2.58385	8.48342	3.41972	6.36605	6.6596	5.65367	4.44538	5.49753	8.70808		Dlo_pri0088F.1_g01510.1	23.1777	23.7879	13.5875	24.1842	74.0067	103.213	64.9385	19.9941	4.47583	32.9918	35.4282	70.2718	111.36	68.1392	69.8723	42.7382		0.21607	0.42155
Dlo_pri0103F.1_g01620.1	23.7466	25.2296	46.8045	78.5341	45.2523	34.9191	18.2314	21.5914	19.9378	41.1147	59.1495	42.9685	22.7782	19.7954	47.7824	49.408		Dlo_pri0088F.1_g02020.1	12.0075	39.3907	33.7497	35.0832	38.8198	34.3061	32.8019	12.8994	23.823	34.8764	30.4395	40.6913	32.1764	43.8015	52.2697	29.8249		0.305043	0.250622
Dlo_pri0088F.1_g02120.1	4.79339	40.9966	11.3449	53.5224	272.439	59.3469	15.5178	6.4889	47.9354	12.6917	65.713	247.18	61.1012	16.7761	28.5001	47.0346		Dlo_pri0088F.1_g02110.1	12.8337	41.1611	2.04444	8.69246	2.87663	1.13034	0.330487	6.81447	50.3405	5.05457	7.66284	4.05313	3.44091	0	5.97747	15.1601		-0.124565	0.645776
Dlo_pri0103F.1_g03370.1	35.5048	0	17.329	41.0052	81.2763	126.682	14.3176	23.6967	3.64697	31.3625	34.2192	57.5904	128.329	100.581	24.0053	14.1617		Dlo_pri0088F.1_g02390.1	34.5206	28.6646	46.5565	214.709	284.131	120.909	69.5977	23.655	12.9442	35.7798	203.047	324.28	105.818	385.552	116.116	23.278		0.536087	0.0323104
Dlo_pri0074F.1_g01390.1	0	29.9456	1.23947	0.373094	0.720106	0	0	0.254239	35.6847	2.88416	0.334075	0.256412	0.667554	0.414384	0.328206	0.239117		Dlo_pri0088F.1_g02640.1	28.515	10.2328	123.506	166.376	154.563	206.821	88.7329	27.6269	9.62678	92.2479	171.836	140.541	197.773	121.918	39.5898	49.1482		-0.52385	0.0372752
Dlo_pri0243F.1_g00430.1	15.8959	69.2129	12.5232	38.1395	58.1788	9.77492	16.1952	18.8878	47.4402	14.1417	48.2728	58.0366	10.9106	11.6984	39.8254	58.6223		Dlo_pri0088F.1_g02840.1	10.124	44.4041	3.96992	43.7497	75.8801	10.9746	4.42091	11.4229	41.7744	8.21128	39.1594	69.3891	5.04833	4.97712	29.8817	39.7295		0.898339	2.29134e-06
Dlo_pri0067F.1_g01420.1	33.0179	24.1805	60.6087	162.684	154.941	50.3712	55.4152	32.7296	25.3483	41.1716	151.479	157.016	38.4642	25.8125	129.595	143.177		Dlo_pri0087F.1_g00670.1	0.417469	14.282	1.06406	0.320293	0.193186	4.70644	4.12818	1.63694	24.1852	2.47599	0.716991	0	18.6252	1.7787	12.6791	1.53958		-0.411668	0.113127
Dlo_pri0029F.1_g02630.1	0.615407	0	1.56858	0	0	0	0	0	23.7682	1.82498	0	0	6.33601	0	9.34538	2.26955		Dlo_pri0296F.1_g00470.1	2.53146	77.9434	5.16184	0.19422	0	1.42695	0.83442	2.64697	249.313	46.5433	0.652157	0	12.1627	0	11.675	7.77977		0.858604	2.0676e-05
Dlo_pri0267F.1_g00810.1	22.7141	4.26963	7.95257	23.938	7.1614	127.333	30.4417	12.071	2.41006	8.1422	28.1864	7.56773	134.489	80.2934	190.785	18.8706		Dlo_pri0092F.1_g00360.1	45.4282	0	20.6767	27.5925	18.8949	73.1638	11.5871	31.8088	2.6109	23.2546	26.5877	19.6048	68.6721	61.638	125.622	20.6093		0.941198	5.57491e-08
Dlo_pri0039F.1_g03070.1	1.84622	278.961	3.52929	0.236078	0.142392	13.8759	0.507126	1.20654	199.059	21.8997	0	0.135206	25.344	2.62205	8.65313	6.61951		Dlo_pri0008F.1_g03040.1	6.76015	64.756	3.44611	1.86716	3.75396	6.8591	1.33697	3.18088	33.9417	6.41506	1.74155	3.56451	6.49601	3.45634	10.4939	13.6287		0.968835	7.05125e-10
Dlo_pri0078F.1_g03030.1	11.4762	27.8228	15.4316	32.5848	26.4279	30.5621	8.93569	10.3936	24.4301	23.9834	26.3058	20.9647	26.6701	14.0529	35.2207	26.9932		Dlo_pri0092F.1_g02460.1	27.6726	27.4407	12.2666	33.3852	28.7663	12.4337	14.5414	36.6933	42.5958	14.2717	35.6451	26.9621	13.7636	17.0875	30.9024	22.6785		0.176911	0.512184
Dlo_pri0193F.1_g01430.1	5.55234	44.0957	3.03258	11.1822	6.42345	3.91223	0.980443	3.62856	44.0372	7.05657	13.9634	11.2401	2.0416	6.33662	60.7834	38.7588		Dlo_pri0092F.1_g03060.1	0.933166	7.98113	0	0	0.431828	0	0	0.609842	4.50508	0	0.200336	0.205018	0	0	3.41148	0.860351		0.772091	0.000457367
Dlo_pri0150F.1_g00960.1	23.9554	8.19539	18.9282	15.8062	22.6145	9.45237	46.5875	16.9078	0	19.1806	25.5085	18.1048	9.86547	32.6612	29.1024	5.30069		Dlo_pri0115F.1_g02710.1	3643	38.5615	947.122	3621.75	366.165	3513.59	11871.8	5178.97	43.5333	670.746	3690.75	238.064	3765.15	8337.12	1485.57	272.043		0.714944	0.00185317
Dlo_pri0143F.1_g01640.1	35.5688	17.0785	43.421	109.78	93.0405	122.76	14.6038	35.8869	25.3057	47.1877	120.355	109.019	132.347	31.3729	100.376	77.7836		Dlo_pri0328F.1_g00080.1	34.58	32.0818	75.8892	108.956	140.168	266.946	40.3769	27.7313	33.9546	91.7702	113.294	186.146	237.751	61.9303	107.859	118.233		0.862456	1.72245e-05
Dlo_pri0094F.1_g02850.1	0.706804	12.0902	22.294	7.18519	21.0965	3.48615	16.5996	2.30955	8.53067	23.8421	7.58697	22.827	1.81925	6.39936	7.65245	4.67017		Dlo_pri0097F.1_g01830.1	0	0	0.819616	0	0	0	0	0	0	0	0	0	0	0	0	0		0.384724	0.141183
Dlo_pri0176F.1_g01880.1	0.8653	37.0034	0	0	0	0	0	1.69647	37.597	4.49055	0	0	1.4848	0	5.59674	2.39334		Dlo_pri0022F.1_g03880.1	3.88969	23.4829	6.99826	17.2034	17.4704	10.9628	30.5446	6.2802	35.3476	9.49923	14.7362	19.4037	10.9933	7.31148	75.5396	19.5482		0.301671	0.256164
Dlo_pri0047F.1_g02470.1	12.1551	13.2012	10.3272	34.5644	29.5528	15.7698	11.4473	12.6089	14.9033	17.7368	30.1543	27.2136	19.2021	10.2756	16.0602	17.4326		Dlo_pri0097F.1_g02640.1	17.8468	20.8144	8.78759	5.75709	6.00634	6.8591	0.668484	11.6632	7.8327	3.60847	8.01115	6.05967	4.17601	2.59225	23.4972	11.7174		-0.223952	0.404387
Dlo_pri0050F.1_g01690.1	4.31461	30.1924	8.49789	1.42944	1.8151	3.31649	28.1204	6.6647	26.5107	11.6317	2.3578	0.430875	6.05751	30.0815	9.59642	7.23262		Dlo_pri0097F.1_g02730.1	1.01691	10.4369	1.55517	1.09228	16.6586	1.71966	6.36869	0.265829	5.89126	3.01563	1.30989	16.8009	2.09395	4.766	0.800723	5.50037		0.0830533	0.759762
Dlo_pri0000F.1_g02730.1	1.03962	11.8555	1.54573	4.4534	11.9471	0	3.71236	0.679412	10.038	2.82605	0.669568	1.5227	1.18928	1.47649	0.974527	0.425999		Dlo_pri0001F.1_g00200.1	5.83669	7.67996	6.1033	8.15237	68.1474	32.4789	13.5659	6.84634	2.89005	8.87619	5.46198	56.6197	23.1125	30.2882	21.8008	40.3824		0.0966965	0.721656
Dlo_pri0097F.1_g03600.1	0	14.366	0	0	0	0	0	0	8.10915	0	0	0	0	0	0	0		Dlo_pri0236F.1_g00110.1	4.4617	12.7199	4.7384	1.14105	3.09702	8.38335	19.6089	7.77549	0	6.61554	7.02427	5.22795	17.864	15.8415	0.418235	5.9418		0.0358576	0.895113
Dlo_pri0074F.1_g01110.1	4.00302	45.6491	0.850256	4.86277	4.93979	1.88038	4.39825	2.61605	32.2092	6.92467	5.44276	7.03574	0	0	1.12572	6.56118		Dlo_pri0074F.1_g01150.1	3.5893	6.82186	0.254127	2.37133	1.75325	1.68604	0.985921	2.34568	21.1789	2.36533	3.51035	5.34477	2.05301	0.849602	0.785066	0.980512		0.706508	0.00221677
Dlo_pri0188F.1_g01190.1	24.2864	12.5888	30.0132	34.4431	29.4589	87.1177	49.7297	18.7574	17.7649	26.1893	33.4953	27.6488	82.0851	83.0946	22.9727	25.5578		Dlo_pri0101F.1_g02530.1	10.1115	38.0517	13.4018	24.6698	19.7461	58.1372	45.9947	11.1015	42.9578	11.0946	20.3185	23.1037	58.9925	96.9341	46.2925	30.3292		0.744434	0.000940987
Dlo_pri0188F.1_g01210.1	14.5901	8.91323	21.9143	37.3796	38.822	24.9665	25.7635	9.53491	15.0937	20.088	31.9938	34.8021	25.0357	16.651	74.4397	23.3802		Dlo_pri0101F.1_g02540.1	27.5316	62.5143	62.7216	60.0042	94.031	26.0943	51.398	33.1188	16.4674	69.3615	68.6256	81.7915	36.7907	58.6516	51.3872	33.8444		0.321346	0.224889
Dlo_pri0188F.1_g01740.1	6.6041	24.2071	7.01367	6.03196	2.76503	3.54538	2.07318	16.4416	15.1823	10.9579	6.68389	3.24732	1.61889	5.69458	5.39467	0.966474		Dlo_pri0101F.1_g03030.1	9.15221	0	4.66551	12.6393	4.23524	6.87865	9.05025	15.9497	0	8.1422	15.7186	5.362	4.18791	10.3986	6.52017	29.627		-0.329449	0.212747
Dlo_pri0093F.1_g02600.1	1.25977	0	0	0	0	0	0	0	16.2183	1.86792	0	0	1.44113	0	0.23618	0.258105		Dlo_pri0102F.1_g00070.1	1.37283	0	0	0	0	1.93462	0	0	6.62767	1.01777	0	0	2.3557	0	0	0		0.927018	2.43452e-07
Dlo_pri0119F.1_g01260.1	0.301212	25.7619	0	0	0	0	0	0	31.9918	1.78647	0	0	3.10117	0	0.169412	0.925694		Dlo_pri0119F.1_g01220.1	1.10251	169.73	2.45885	0.317202	0.255095	5.43785	0	2.16153	244.84	9.39968	0.23669	0	5.6755	0.587177	6.97596	3.04943		0.994536	3.84193e-15
Dlo_pri0043F.1_g02490.1	0	15.0755	0	0	0	0	0	0	34.0384	2.61354	0	0	0	0	0	0		Dlo_pri0149F.1_g01800.1	0.488954	0	0	0.187569	0.226266	0	0	0.639081	0	0	0	0	0	0	0	0		-0.186127	0.490079
Dlo_pri0094F.1_g03290.1	0	98.4769	0	0.220847	0	0	0	0	27.7935	0	0.247188	0.252965	1.97575	0	0.323795	0		Dlo_pri0103F.1_g02130.1	0	33.0031	0	0	0	1.81262	0	0	24.8388	0.953591	0.276138	0	6.62142	0	1.80858	1.18589		0.915816	6.41654e-07
Dlo_pri0105F.1_g01610.1	4.27419	34.4471	4.03296	0.630629	0	4.05412	1.15147	2.5784	28.5711	7.49532	0.617615	0.12641	4.93652	1.57595	4.57674	8.43709		Dlo_pri0105F.1_g01570.1	1.35057	108.91	1.47531	0.0740137	0.803551	2.71892	0.317982	1.00871	109.912	10.0127	0.331366	0.169555	3.97285	0.822048	4.23208	3.43908		0.973138	2.52057e-10
Dlo_pri0110F.1_g02510.1	7.62388	0	18.5488	26.5875	25.9789	50.7885	19.4185	9.9647	6.69202	27.7467	33.3296	24.9723	45.1928	10.3355	5.45735	28.5419		Dlo_pri0107F.1_g00140.1	0	19.8555	0.739653	0.222643	0.268576	1.63578	0	0	5.60388	6.0239	0	0	1.99181	0	0.326427	1.07019		-0.338031	0.200355
Dlo_pri0419F.1_g01140.1	1.38616	296.387	16.7822	0.265875	0	31.2544	5.71132	2.71765	294.449	42.1339	0.297586	0	26.1642	13.2884	4.67773	11.076		Dlo_pri0114F.1_g01710.1	1.90366	21.7087	8.49122	1.33883	0.587286	11.6249	2.09161	0.414693	18.3807	5.64526	0.953598	0.69706	7.62199	3.37953	0.892234	5.26535		0.903176	1.65055e-06
Dlo_pri0041F.1_g03570.1	3.10379	21.2367	1.18666	0.119066	0.14363	7.87306	2.04614	3.6511	38.9592	1.84084	0	0	9.58666	3.30606	1.74568	3.43392		Dlo_pri0108F.1_g02320.1	28.2024	37.6887	76.0953	158.817	211.26	103.084	72.2623	29.3741	31.911	73.8326	169.434	211.441	71.0781	79.3251	61.0932	67.9837		-0.459588	0.0732941
Dlo_pri0502F.1_g00710.1	1.49068	5.66642	0.422169	5.14662	0.996411	2.33411	6.0055	1.29892	4.79776	1.71912	3.12914	0.727789	4.54742	13.0555	3.07417	2.64693		Dlo_pri0109F.1_g02730.1	8.11595	39.6649	18.3643	31.3245	26.2899	29.8766	25.9328	10.6079	25.588	17.1912	29.5135	22.8526	21.0318	26.111	44.622	33.2902		0.293387	0.270094
Dlo_pri0126F.1_g00270.1	0	20.0841	0.299268	0	0	0	0	0	18.1389	0.696372	0	0	0	0	0	0		Dlo_pri0109F.1_g03200.1	0	0	0.92834	0	0	0	0	0	0	0	0	0	0	0	0	0		-0.0880689	0.745688
Dlo_pri0508F.1_g00410.1	0	0	1.61022	0	0	3.56107	0	0	6.0998	0	0.542502	0	2.16808	1.34583	1.42126	0.3883		Dlo_pri0110F.1_g01480.1	5.66565	25.8437	6.2577	24.0525	45.0952	14.9037	7.47005	5.92418	10.9409	8.96073	21.5695	44.1471	15.5551	16.8976	11.0467	11.3758		-0.244609	0.361217
Dlo_pri0252F.1_g00060.1	4.17469	85.6921	0	3.04279	0.772745	1.17661	0	8.18472	44.3395	1.23799	8.60389	3.11842	2.86541	0	13.8531	22.3239		Dlo_pri0110F.1_g01820.1	0	0	0.92834	0	0.33709	0	0	0	0	0	0	0	0	0	0.409699	0		-0.172997	0.521707
Dlo_pri0313F.1_g01080.1	5.88441	15.893	9.4727	27.9197	10.7489	20.0764	13.7815	5.97077	15.6994	5.85496	29.1554	9.32185	23.9147	26.5561	73.377	117.5		Dlo_pri0263F.1_g00450.1	75.303	6.86983	84.3236	190.848	189.149	176.581	163.325	91.9935	2.90834	89.7703	169.164	175.853	174.01	145.876	136.772	120.402		0.119263	0.659986
Dlo_pri0193F.1_g02020.1	3.27798	6.23017	0.92834	0.419159	0	0	2.40109	8.56891	7.03345	1.62013	0.938307	0.160039	0	0	0	0.671601		Dlo_pri0193F.1_g01930.1	6.67441	11.5824	3.57499	14.4718	8.37062	7.63362	12.4349	7.08012	10.2738	4.44621	15.3672	8.54323	13.2787	11.3338	20.0753	11.4154		-0.216279	0.42109
Dlo_pri0325F.1_g01210.1	5.9766	20.8252	9.45036	6.15634	1.48529	0.935816	1.64167	5.64175	22.4416	8.69763	6.55796	1.65349	0.759667	0.943124	4.60642	3.26533		Dlo_pri0781F-1.1_g00130.1	37.1605	9.2931	106.625	41.9738	65.8183	15.0058	39.0387	37.0667	18.8843	66.2158	39.8888	66.0774	16.7803	15.9717	166.163	88.4237		-0.176942	0.512108
Dlo_pri0382F.1_g00120.1	37.5444	45.2264	12.8042	38.1363	29.3643	137.114	98.4801	22.1169	35.7403	10.1928	29.7432	33.9236	210.512	170.103	19.6291	85.8057		Dlo_pri0113F.1_g02050.1	202.974	27.3384	167.697	321.877	193.279	536.034	353.838	183.13	20.5755	154.033	318.179	169.947	574.087	474.395	135.433	383.768		0.844572	3.8557e-05
Dlo_pri0382F.1_g00150.1	5.82753	8.30689	0.618894	0.0931465	0.0561817	41.0613	5.20235	2.8563	24.6171	3.42028	0.0521282	0.106693	44.582	24.0533	14.5443	6.11903		Dlo_pri0113F.1_g02090.1	7.3343	10.4547	0.623133	0.42203	0.791932	20.6713	1.0073	5.43219	5.90135	0.181248	0.209941	1.55764	20.9754	10.1559	5.29382	4.13234		0.912806	8.13885e-07
Dlo_pri0105F.1_g00600.1	20.8095	4.82653	10.9676	107.267	21.9362	72.7662	83.3571	24.2485	6.12994	11.5053	100.738	27.8962	43.3336	64.919	86.9267	88.2761		Dlo_pri0050F.1_g04330.1	29.6181	33.0669	19.4449	58.2661	25.4311	43.5869	48.1309	32.0344	25.3313	24.6707	56.1744	32.9452	47.6243	57.5076	64.303	68.8298		0.902265	1.75804e-06
Dlo_pri1197F.1_g00220.1	2.06919	265.459	1.75802	0	0.159589	2.91595	0	0	263.058	13.8063	0.148074	0	7.10123	0	4.07324	2.96759		Dlo_pri0114F.1_g02890.1	0	6.56512	0.978251	0	0	0	0	0.501644	37.0579	3.98355	0	0	1.31716	0	0	0.235903		0.789878	0.000272551
Dlo_pri0150F.1_g01490.1	35.0866	14.5371	67.4594	103.439	103.543	198.805	170.277	32.3714	25.7893	69.6656	99.669	94.9033	157.079	198.634	231.412	147.528		Dlo_pri0115F.1_g01710.1	17.6417	14.0358	44.9658	81.5257	75.5625	120.258	48.0079	15.0147	15.8455	32.2412	88.6071	60.9326	83.0722	49.8189	61.6103	85.9906		0.674208	0.00418004
Dlo_pri0115F.1_g01820.1	6.22841	0	14.0435	35.2882	34.1434	58.0645	36.3225	17.534	9.25205	14.9183	40.937	31.9993	47.6831	32.6612	38.8032	39.1662		Dlo_pri0150F.1_g01490.1	35.0866	14.5371	67.4594	103.439	103.543	198.805	170.277	32.3714	25.7893	69.6656	99.669	94.9033	157.079	198.634	231.412	147.528		0.82933	7.11072e-05
Dlo_pri0150F.1_g01490.1	35.0866	14.5371	67.4594	103.439	103.543	198.805	170.277	32.3714	25.7893	69.6656	99.669	94.9033	157.079	198.634	231.412	147.528		Dlo_pri0115F.1_g01870.1	19.9767	15.0755	36.3161	83.8457	105.902	120.058	68.7521	13.0551	5.67307	28.749	87.7915	90.7468	91.7462	66.3389	123.26	62.6569		0.804497	0.000171531
Dlo_pri0138F.1_g02200.1	28.5549	0	28.978	58.6244	31.5666	22.3556	26.1452	29.0285	5.10576	28.2263	56.0806	31.3677	18.1476	41.6809	7.43528	17.2261		Dlo_pri0001F.1_g00490.1	28.1363	63.6411	10.6684	29.2583	9.46928	6.55376	9.19765	18.8435	53.8849	12.757	23.3629	7.15224	7.98021	15.8519	18.5713	38.4468		-0.407951	0.116744
Dlo_pri0477F.1_g00240.1	0	16.8429	0	0.377725	0.227827	1.38759	0	0	4.75364	1.45998	0.211389	0.216329	5.06881	0	0	0		Dlo_pri0116F.1_g01120.1	0	19.3827	0	0.217342	0	0	0	0	27.3523	0.840068	0.243265	0	1.94438	0	2.23058	1.39295		0.708807	0.0021124
Dlo_pri0046F.1_g04260.1	31.2112	18.4587	51.7302	122.469	141.896	91.476	52.6703	25.6049	11.2208	45.0472	132.799	137.471	92.5844	54.9959	168.632	139.236		Dlo_pri0116F.1_g02080.1	14.5592	72.3027	4.18975	10.0892	10.2147	15.8842	0.774034	13.5048	54.4167	7.66009	7.86449	8.04829	17.7297	3.00156	6.07541	45.8986		-0.323653	0.221387
Dlo_pri0337F.1_g00430.1	30.9773	12.8345	34.2873	110.404	71.3275	165.552	91.1547	30.2614	18.6291	45.4545	119.154	58.3552	146.407	185.646	88.078	106.796		Dlo_pri0116F.1_g02140.1	10.1982	24.9207	15.7818	41.2173	16.5174	22.5837	13.8062	8.56891	17.5836	11.881	31.4333	20.0049	16.2495	34.1401	6.76004	13.6559		0.465989	0.0688738
Dlo_pri0337F.1_g00850.1	274.551	47.8868	275.735	1022.3	889.073	1165.5	531.911	261.361	40.5457	281.077	1023.86	901.14	1066.44	564.012	258.785	196.037		Dlo_pri0116F.1_g02710.1	18.4821	43.47	32.9756	62.6578	19.2436	406.959	73.4857	15.4	42.3828	28.7744	88.0855	20.8103	351.235	82.6836	81.9902	30.9559		0.592477	0.0155887
Dlo_pri0320F.1_g00140.1	8.26834	21.9123	7.86591	16.6634	16.6522	8.86201	10.1723	7.61059	30.3597	7.59761	16.0507	15.5047	6.39458	8.68313	15.0646	12.0253		Dlo_pri0116F.1_g02760.1	6.03538	17.744	6.00907	22.9716	23.1288	11.9604	6.37224	6.40939	20.0318	10.3472	21.3385	26.3953	12.9454	7.23228	34.4223	20.4029		0.590915	0.0159337
Dlo_pri0054F.1_g00060.1	0	0	0	0	0	0	0	0	0	0	0	0	0	0	0	0		Dlo_pri0118F.1_g00410.1	5.87066	4.01682	5.98535	26.3041	40.6416	7.94212	2.3221	4.60391	15.8715	5.22279	21.9803	41.8924	5.64127	5.00259	20.4715	13.4232		NA	NA
Dlo_pri0078F.1_g02630.1	1.54351	0	0.49177	0	0.5357	0	0	0	11.1775	0	0	0.33911	0	0	0.65109	1.66025		Dlo_pri0118F.1_g01710.1	0	0	0	0.636862	0.384126	0	0	0	16.0297	6.15399	0	0	0	0	1.86747	1.02042		0.906776	1.27852e-06
Dlo_pri0173F.1_g00120.1	26.2285	7.80264	11.9172	26.6851	8.12679	43.7113	121.036	32.195	4.40433	10.4834	26.3425	6.41384	36.788	119.039	71.45	39.2518		Dlo_pri0218F.1_g00350.1	5.26252	7.82765	2.04116	6.58295	1.27057	12.8975	2.26256	3.88774	4.41845	4.41036	4.71559	1.40752	13.3489	4.38689	2.18769	1.40634		-0.0489742	0.857064
Dlo_pri0332F.1_g00880.1	9.46096	0	11.5092	1.97964	4.37811	3.63615	8.50505	6.745	0	3.82585	1.47717	2.26754	7.37929	5.49682	5.07928	2.1146		Dlo_pri0117F.1_g01010.1	1.11543	9.53995	0	0.641838	0.258085	3.14376	1.83833	1.4579	32.3099	10.7502	0.239464	0.24506	1.914	1.18812	16.9385	7.54152		-0.448331	0.0815621
Dlo_pri0126F.1_g01190.1	25.1283	9.7689	24.7458	36.5865	50.4773	123.939	65.8858	22.3934	22.0569	34.7183	42.6667	58.7203	195.994	118.013	26.3387	24.5716		Dlo_pri0117F.1_g01850.1	0.45761	7.82765	0	0	0.423524	0	24.8882	0.598115	4.41845	0.678516	0.392966	0.201075	0	19.4973	1.54425	0.281269		0.157202	0.560946
Dlo_pri0646F.1_g00750.1	0	36.0328	0.298286	0	0	0	0	0	36.1588	3.1234	0.100496	0	4.81952	0	0.131641	0.431586		Dlo_pri0356F.1_g00280.1	0	73.058	1.55517	0	0	1.71966	0	1.59497	94.2602	8.1422	0	0	2.09395	0	0.343167	0.375025		0.987345	1.34799e-12
Dlo_pri0438F.1_g00740.1	1.4719	31.472	0.468955	0.28232	0	2.07423	0	0	46.1887	0.545611	0	0	5.05139	0	2.27658	1.13087		Dlo_pri0121F.1_g00320.1	0.528794	63.317	0	0	0	2.98075	0	0.345577	86.7979	2.74422	0	0	2.72214	0	6.54305	0.812554		0.996264	2.69545e-16
Dlo_pri0121F.1_g00330.1	0	53.3026	0.361021	0	0	1.59683	0	0	87.5273	2.94024	0	0	4.86096	0	1.43395	0.348237		Dlo_pri0438F.1_g00740.1	1.4719	31.472	0.468955	0.28232	0	2.07423	0	0	46.1887	0.545611	0	0	5.05139	0	2.27658	1.13087		0.99668	1.18196e-16
Dlo_pri0044F.1_g04100.1	2.63006	19.2807	0.478828	0	0	1.05895	0.619227	1.47325	32.65	0.557098	0	0	1.28943	0	0.845274	0.692809		Dlo_pri0498F.1_g00330.1	0.640244	16.4275	0	0	0	3.60898	0	0.418412	52.5458	0.474657	0	0	1.09862	0	0.540142	0.196762		0.96799	8.48431e-10
Dlo_pri0020F.1_g02280.1	0	58.1482	0.618894	0	0	0	0	0.634734	75.0234	5.76047	0	0	3.33323	0	0	0		Dlo_pri0122F.1_g01430.1	0.793191	94.9755	3.03258	2.12995	1.10116	0	0	0	84.2451	7.05657	3.06514	1.39412	2.72214	0	0.446117	0		0.979106	4.41127e-11
Dlo_pri0245F.1_g01190.1	0	19.2301	0	0	0	0	0	0.734692	16.2822	1.66691	0	0	0	0	0	0		Dlo_pri1169F.1_g00040.1	0	95.1517	0.787683	0	0	0	0	0	65.6455	3.20753	0	0	1.06057	0	0	0.189948		0.993159	1.84563e-14
Dlo_pri0048F.1_g01850.1	8.86012	67.1179	12.9046	27.9677	31.102	13.5561	1.46023	5.95569	67.2168	13.3249	20.1625	37.6523	9.12206	2.42679	20.0041	28.474		Dlo_pri0122F.1_g01920.1	13.9737	15.5887	8.90417	44.1657	42.5939	52.2265	17.5228	15.0878	41.0634	10.8101	41.3467	45.1161	56.2961	20.7086	65.9494	27.2603		0.155766	0.564577
Dlo_pri0073F.1_g03710.1	1.56895	187.864	7.99801	0.150467	0	4.42199	0	1.53801	132.553	32.5688	0.168414	0	9.42279	0	0.441215	3.13414		Dlo_pri0915F.1_g00280.1	1.65057	176.461	8.93997	0	0	4.65203	0	0.53934	167.339	40.3815	0	0.181316	11.3291	0.879068	2.08876	0		0.987307	1.37618e-12
Dlo_pri0393F.1_g00930.1	1.36757	42.1073	1.39429	0.104924	0.253141	0	0	0.714987	84.5091	5.27215	0.234876	0	0.938668	0	15.5372	12.4405		Dlo_pri0123F.1_g03350.1	3.51085	370.338	6.71144	0	0	4.94755	0.964371	3.82401	265.541	22.5579	0.251241	0	8.03254	0	14.4805	8.99138		0.847824	3.3555e-05
Dlo_pri0125F.1_g01480.1	26.6977	9.92775	26.6275	45.1965	6.7144	45.8017	61.2179	24.2747	16.8117	24.9562	30.4022	9.94585	63.7379	98.913	35.907	73.4866		Dlo_pri0125F.1_g01440.1	0.528794	13.5679	0.673906	0.202852	0.122351	0.745187	0.435753	1.72789	0	3.13625	0.227047	0.464706	0	1.12651	0.297411	0.812554		-0.275286	0.302102
Dlo_pri0396F.1_g01090.1	5.79795	43.3898	10.3908	12.5805	9.64216	54.6407	35.2362	4.97316	36.7382	11.0147	16.1814	7.80211	57.2064	58.284	45.1439	25.8367		Dlo_pri0124F.1_g00010.1	17.8468	29.0741	8.12298	43.6857	111.099	161.679	162.824	11.3855	26.6685	5.98548	39.3177	104.559	142.183	137.142	51.0246	50.9297		0.582766	0.017832
Dlo_pri0275F.1_g00810.1	0	38.1598	0	0.142631	0	1.04792	0	0	46.6698	0.551295	0	0	7.65601	0	1.46382	0.228531		Dlo_pri0124F.1_g02160.1	0	14.282	0	0	0	0	0	0	24.1852	0	0	0	0	0	0.939194	0.513192		0.978092	6.13068e-11
Dlo_pri0357F.1_g01100.1	0	24.9207	0	0	0	0	0	0	37.5117	0	0	0	3.33323	0	0	0.895468		Dlo_pri0275F.1_g00810.1	0	38.1598	0	0.142631	0	1.04792	0	0	46.6698	0.551295	0	0	7.65601	0	1.46382	0.228531		0.992449	3.67837e-14
Dlo_pri0505F.1_g00280.1	6.78084	35.4413	33.1263	44.0763	101.458	380.635	91.577	4.43141	36.3735	14.802	55.1563	86.5715	346.48	118.774	23.8361	19.1025		Dlo_pri0126F.1_g00370.1	0	55.5051	2.4812	0	0.300317	9.14547	7.48702	0.848235	56.3955	4.8113	0	0.285161	15.5904	15.2079	13.8702	2.79223		-0.0050875	0.985081
Dlo_pri0382F.1_g00310.1	2.50043	25.6626	6.3732	7.48174	32.6877	138.127	59.9599	6.3729	19.3143	6.30272	15.8356	30.9831	148.454	42.3477	18.7744	10.9118		Dlo_pri0505F.1_g00280.1	6.78084	35.4413	33.1263	44.0763	101.458	380.635	91.577	4.43141	36.3735	14.802	55.1563	86.5715	346.48	118.774	23.8361	19.1025		0.977183	8.12896e-11
Dlo_pri0508F.1_g00890.1	20.8882	7.85282	24.8652	67.0978	108.381	16.605	23.0767	17.4011	15.5143	17.4713	63.2739	122.647	18.1184	19.234	70.9197	70.2611		Dlo_pri0127F.1_g00500.1	8.38646	10.4967	7.8204	13.8102	13.7251	8.64758	6.7423	2.67352	29.6251	6.06582	12.2957	16.2681	2.80794	7.84361	14.8407	13.704		0.360236	0.170499
Dlo_pri0141F.1_g00130.1	36.1008	9.28603	31.4789	60.2888	27.0057	99.4527	154.783	43.9921	2.62083	31.3924	61.1862	27.7896	93.153	179.835	25.0368	33.8677		Dlo_pri0127F.1_g00790.1	5.94893	0	1.26357	7.60697	9.63517	2.79445	0	5.18366	9.5733	0	8.93998	8.71325	0	2.11221	13.3835	14.626		-0.440699	0.0875367
Dlo_pri0010F.1_g04930.1	6.32074	0	3.79072	0.427892	4.47347	3.14376	9.19166	7.28952	0	2.75647	1.59642	3.92096	19.14	90.2968	163.739	10.7409		Dlo_pri0015F.1_g01030.1	13.0133	38.1598	3.79072	0.427892	0	8.38335	34.9283	4.37371	14.36	3.85906	0.798212	0.98024	20.416	157.623	39.5232	10.7409		0.569783	0.0212139
Dlo_pri0105F.1_g00460.1	0.721083	12.3345	0	2.21294	0.667371	0	0	0	55.6992	0	0.928829	0.950536	0	0	0.405561	0.886423		Dlo_pri0127F.1_g01910.1	0	0	0	0	0	0	0	0	12.5323	0	0	0	6.68161	0	0	0		0.843097	4.1023e-05
Dlo_pri0234F.1_g01100.1	5.0311	2.32593	7.1049	10.8497	3.02033	23.7608	7.17124	3.02133	14.442	7.25819	18.4492	2.62891	24.7326	11.2973	23.4785	21.4793		Dlo_pri0127F.1_g02110.1	6.43128	22.002	3.68827	14.5149	1.09124	36.2523	12.8959	8.82623	5.17476	12.7145	14.4512	1.03617	22.8071	32.6536	14.1069	8.30123		0.469943	0.066242
Dlo_pri0578F.1_g00740.1	0.235601	8.06015	0.300255	0.18076	0.436104	0.664028	2.32977	0.92382	6.82453	0.69867	0	0.207047	1.61711	0.50191	0.39753	0.579246		Dlo_pri0128F.1_g00440.1	18.8753	8.27873	16.6535	43.352	60.9185	25.9173	34.6977	20.5589	58.4134	15.7876	53.6139	62.629	31.5584	44.3348	25.043	26.6242		-0.111281	0.681589
Dlo_pri0143F.1_g01990.1	0	0	0	0	0	0	1.13128	0	19.883	1.01777	0.294725	0	9.42279	1.4623	1.15819	0		Dlo_pri0128F.1_g02440.1	65.0417	31.6585	115.912	201.686	111.523	223.929	76.2567	57.5386	16.5937	118.394	173.521	110.368	190.55	70.4069	131.753	211.833		-0.282738	0.288664
Dlo_pri0182F.1_g01080.1	17.7116	23.1271	53.9317	58.4526	114.871	126.893	64.1745	21.9127	33.9417	48.9149	85.6845	112.46	110.432	57.0296	76.651	75.5398		Dlo_pri0129F.1_g01210.1	40.8666	8.84865	92.9551	156.174	195.815	294.511	355.517	62.88	24.9738	95.8773	171.914	200.253	250.318	401.135	424.49	335.126		0.55403	0.0259587
Dlo_pri0809F.1_g00270.1	70.9466	37.6887	46.6119	104.131	66.6815	134.134	148.156	105.401	34.0384	37.243	110.496	62.1545	136.107	165.221	37.6721	50.1075		Dlo_pri0036F.1_g01730.1	0.463553	23.7879	0	0	0.214512	0	0	0	8.95166	2.06199	0	0	0	0	1.04287	0.854765		-0.42254	0.102998
Dlo_pri0178F.1_g01450.1	3.97134	24.853	4.07361	6.35393	3.89964	15.288	10.6957	3.03845	21.5107	6.46294	5.94728	4.63918	13.2967	5.36506	29.0914	20.6589		Dlo_pri0131F.1_g00550.1	21.5561	12.7698	22.3578	78.5039	64.5583	78.9021	36.2956	24.0278	23.4264	24.9055	75.0457	79.9568	58.606	44.3315	74.3178	71.2944		0.0586732	0.829112
Dlo_pri0331F.1_g01300.1	0	65.8085	0.544775	0.163983	0	1.20479	0	0	28.8919	3.16912	0	0	1.46702	0	0	0.262742		Dlo_pri0131F.1_g01480.1	0	21.6126	0.805109	0	0	1.78053	0	0	76.2475	3.2785	0	0	4.33615	0.672915	1.95423	0.19415		0.586209	0.0170097
Dlo_pri0178F.1_g01310.1	33.8514	3.93907	88.923	242.49	172.74	80.4802	128.28	33.4095	4.44695	107.897	202.694	183.147	70.3365	72.1148	51.5481	54.352		Dlo_pri0131F.1_g02060.1	7.34531	3.92641	7.31329	5.45941	2.12443	33.6412	22.6984	7.80049	17.7306	14.9754	7.68748	3.3284	13.3919	72.3719	20.7853	10.7226		-0.208052	0.439392
Dlo_pri0253F.1_g01360.1	16.802	11.6713	14.7825	38.1821	20.2077	4.32689	13.6348	12.1509	16.4702	15.3019	31.7866	19.5626	8.48839	9.81154	31.2282	44.0876		Dlo_pri0132F.1_g00150.1	7.85761	11.439	17.5776	24.6915	41.2356	10.3663	9.50594	7.42951	3.22847	20.3269	26.7392	37.0976	9.18005	12.1093	18.5238	22.0931		0.47526	0.0628196
Dlo_pri0253F.1_g01290.1	3.54623	21.0991	6.68084	17.3892	13.9845	10.4294	16.009	4.83659	2.97744	8.00151	13.9685	12.0593	8.9954	15.7663	6.41715	10.6141		Dlo_pri0132F.1_g00450.1	5.68325	28.4531	4.59303	8.66751	6.47868	8.98565	4.56906	4.34823	9.36882	6.577	11.3083	8.46623	10.4657	10.6308	4.20996	13.1208		0.588897	0.0163885
Dlo_pri0253F.1_g01270.1	6.93262	6.41004	10.029	50.0982	44.2199	34.3255	45.085	6.85712	12.6639	12.7796	54.3036	54.7494	38.5815	43.5081	10.3274	16.6989		Dlo_pri0132F.1_g00460.1	20.7812	19.7485	20.8439	43.329	39.535	45.0125	62.1564	15.0899	11.1473	19.1155	49.1578	42.6973	45.5646	63.537	31.0598	40.9212		0.82118	9.63236e-05
Dlo_pri0253F.1_g01250.1	8.9762	8.12871	7.4693	38.8293	50.3098	15.477	15.7509	8.55764	2.03928	12.4482	35.7977	44.0818	11.7785	10.911	26.0147	42.028		Dlo_pri0132F.1_g00490.1	27.3991	12.7926	13.6033	58.2129	14.6926	32.7669	39.6659	24.3484	11.8162	19.1536	46.8528	18.4323	37.3322	34.4712	56.8608	89.8035		0.443238	0.0855154
Dlo_pri0253F.1_g01250.1	8.9762	8.12871	7.4693	38.8293	50.3098	15.477	15.7509	8.55764	2.03928	12.4482	35.7977	44.0818	11.7785	10.911	26.0147	42.028		Dlo_pri0132F.1_g00530.1	16.3344	10.3484	11.5649	31.6785	3.2195	23.8712	18.4456	14.2331	5.84134	9.86724	23.2483	5.05073	17.6478	12.2436	15.3116	54.8474		0.315103	0.234535
Dlo_pri0004F.1_g01170.1	6.20758	0	0.439504	15.3462	22.502	12.6358	0.568373	4.50753	19.9791	2.55673	18.5093	27.8824	0	0	11.4439	15.6858		Dlo_pri0004F.1_g01050.1	5.94893	37.7964	3.24919	5.54222	8.10141	4.79049	2.80127	3.77667	9.84682	4.78839	4.45174	6.9457	6.41647	4.34511	12.7143	4.28332		-0.138234	0.609668
Dlo_pri0253F.1_g00730.1	7.36042	25.7875	4.29458	2.10916	24.7864	39.2403	2.4846	6.14312	17.9812	12.2285	1.71343	19.561	33.1729	19.4585	12.3195	7.90348		Dlo_pri0083F.1_g00150.1	0.98757	26.5459	1.79797	0.487086	3.39489	3.97629	0.232516	0.921995	27.2442	2.71943	0.908637	1.98373	2.42087	0.300551	4.99898	3.03503		0.315941	0.233226
Dlo_pri0045F.1_g00270.1	5.17299	9.83183	7.61807	12.3916	29.8963	19.4397	10.4202	4.35728	1.10995	5.45435	15.5971	27.3268	16.9641	10.2855	14.9352	20.4198		Dlo_pri0133F.1_g00280.1	6.48975	22.2021	3.58396	1.32776	0.0500528	23.7782	10.5175	3.25157	21.9316	5.29243	1.53257	0.0475268	18.9312	22.8118	23.5428	9.57336		-0.209105	0.437026
Dlo_pri0121F.1_g00110.1	6.0388	7.37833	2.4737	3.97125	7.78465	4.86285	0	8.45672	24.9889	5.43633	10.001	17.8161	28.126	0	2.78992	3.57917		Dlo_pri0121F.1_g00710.1	4.85053	3.60742	2.15013	18.85	0	0.594388	5.0398	4.54814	7.12695	2.03254	37.4879	0.185333	1.08564	5.39127	5.51551	6.15717		-0.0526921	0.846329
Dlo_pri0121F.1_g00300.1	1.43926	19.6954	0.733688	1.32508	0	0.811292	3.79527	0.752467	25.0141	1.70723	2.59548	0.252965	0.987873	0.613221	4.04743	8.66943		Dlo_pri0121F.1_g00110.1	6.0388	7.37833	2.4737	3.97125	7.78465	4.86285	0	8.45672	24.9889	5.43633	10.001	17.8161	28.126	0	2.78992	3.57917		0.329175	0.21315
Dlo_pri0300F.1_g01210.1	0	6.70941	0	0	0	1.1055	0	0	15.149	1.74476	0	0	0	0	0.441215	0.482175		Dlo_pri0133F.1_g02300.1	0	24.4223	2.42606	0	0	0	0	0	45.9518	2.11697	0	0	6.53313	0	0.53534	0		0.981094	2.20205e-11
Dlo_pri0251F.1_g01390.1	2.82535	12.8877	0.720137	0.650305	1.30745	1.59262	0	1.72333	7.2747	2.23427	2.26448	2.89675	3.23209	2.80884	1.80095	1.38927		Dlo_pri0251F.1_g01410.1	1.0102	2.87998	0.214569	0.0645875	0	0.474529	14.9841	0.220061	3.25131	0.748929	0.216873	0.0739804	1.73344	2.51074	1.7992	0.310457		-0.0190146	0.944278
Dlo_pri0144F.1_g02430.1	10.6829	17.1988	17.779	88.8569	125.8	22.6705	57.9981	11.3347	7.2811	12.2993	82.7803	144.082	25.4482	31.8616	37.2523	53.9204		Dlo_pri1482F.1_g00070.1	41.8957	25.9811	41.7786	59.2858	32.0977	350.317	133.507	40.6972	17.1097	37.3473	51.7921	41.7123	282.784	270.991	124.936	136.457		-0.193549	0.472616
Dlo_pri0144F.1_g01910.1	9.61734	13.3747	6.77597	16.647	11.8318	23.3595	35.4377	8.17576	18.874	9.04292	16.2153	12.7463	18.7837	49.8046	17.4587	10.2366		Dlo_pri0135F.1_g01600.1	21.8623	7.63196	22.7443	34.0602	17.1368	64.1326	68.3859	19.8275	4.30799	22.4928	29.8851	20.9771	42.8737	53.2276	56.4617	58.9609		0.559196	0.0243211
Dlo_pri0449F.1_g00460.1	0.811218	20.8144	1.55075	0.933582	0.844641	0.571592	0.334242	0.530147	33.289	1.20282	0.435389	0.267338	0	0	0.57032	0.37396		Dlo_pri0126F.1_g02240.1	5.4299	10.9272	5.69881	5.69757	2.43882	5.40135	5.52733	4.17476	13.8781	8.76151	5.75999	2.17539	9.31739	6.4642	1.16769	2.35586		0.757434	0.000678133
Dlo_pri0175F.1_g02660.1	4.35697	80.261	2.56274	0.642842	1.86112	3.77841	0	3.9425	80.9011	3.47859	0.431709	0.589065	1.1502	0.713985	19.981	8.23998		Dlo_pri0040F.1_g02320.1	6.12766	99.5757	1.9523	2.23312	2.97739	1.72704	5.55444	5.60636	65.082	1.36286	1.05241	2.42325	5.25735	4.56889	29.4667	9.60418		0.967565	9.2943e-10
Dlo_pri0136F.1_g00350.1	0	48.4142	0.801563	1.44767	1.60081	6.20442	1.03659	0.411039	51.6199	4.66293	0.945196	0.690918	1.07926	1.3399	1.76875	2.51283		Dlo_pri0136F.1_g00190.1	19.1743	35.3215	1.50376	7.01601	3.95872	3.32563	0.48617	19.6636	79.7511	3.49913	7.59951	2.59237	7.08656	0	7.46601	17.0435		0.861122	1.83597e-05
Dlo_pri0053F.1_g03580.1	0.383802	19.6954	0.908376	0.483761	0.380586	0.618127	1.62654	1.07495	13.7644	0.569078	1.05938	0.530022	0.564499	1.51845	7.89442	12.8062		Dlo_pri0004F.1_g01670.1	0.806332	3.67805	0.616563	2.86636	0.497513	0.606025	1.41751	1.26469	5.19034	0.717347	4.96238	0.850329	0.737929	1.25969	1.57216	2.70933		0.610963	0.0119302
Dlo_pri0604F.1_g00620.1	0.469653	48.2018	0.598535	0.540495	0	3.97106	0.774034	0.613854	49.8819	6.96372	1.00827	0.412733	0	0	1.32074	0		Dlo_pri0136F.1_g02210.1	0	65.5231	0.443792	0	0	1.96293	0	0	36.9856	1.549	0	0	4.78034	0	0	0		0.945713	3.22592e-08
Dlo_pri0055F.1_g00970.1	0.303775	5.19623	0.387138	0.932258	0.984017	2.56852	0	0.397046	14.6655	1.80168	1.30431	0.667398	0	1.29429	1.70853	2.24057		Dlo_pri0137F.1_g00300.1	9.08565	16.6515	6.61654	8.83791	4.3546	1.82909	3.20872	7.63412	31.3308	11.066	9.05608	5.56064	1.1136	4.1476	8.03011	16.3545		0.880395	6.80536e-06
Dlo_pri0048F.1_g00340.1	0	12.2111	0	0	0	0	0	0	20.6783	0	0	0	2.44992	0	1.60602	0.877558		Dlo_pri0639F.1_g00300.1	0	71.4798	0.887584	0	0	0.981465	0	1.36545	30.261	0.516334	0	0.153013	2.39017	0	0	0		0.769501	0.000491325
Dlo_pri0001F.1_g09510.1	7.11648	26.6286	7.36888	9.46961	2.98446	13.7894	12.4617	8.72017	15.031	8.5734	9.26225	3.127	3.81608	14.213	17.7613	14.3526		Dlo_pri0137F.1_g01680.1	2.37238	18.4458	1.09942	2.3993	3.89233	9.7257	6.04261	3.38269	18.7417	3.19784	2.12985	3.98019	11.1024	10.5674	13.9496	6.76065		0.721728	0.00159735
Dlo_pri0046F.1_g00950.1	33.5626	45.5639	20.3681	35.7641	32.7883	21.0209	5.26805	29.9414	56.5825	15.0084	19.9005	22.2383	27.4245	12.4841	60.5254	23.2487		Dlo_pri0036F.1_g04400.1	4.48976	30.7198	1.71655	2.75573	1.8699	8.85788	3.69979	4.10781	47.6859	1.99714	3.27719	2.56465	1.54083	4.78235	8.08061	4.69135		0.62409	0.0097703
Dlo_pri0194F.1_g01020.1	0.267368	36.5877	0.681478	0	0	0.75356	0	0	25.8156	1.58575	0.229598	0	0.917575	0	0	0		Dlo_pri0194F.1_g01030.1	0	27.4407	0	0	0.185589	0	0	0	19.3617	0	0.172199	0	0	0	0	0		0.999016	2.38773e-20
Dlo_pri0194F.1_g01030.1	0	27.4407	0	0	0.185589	0	0	0	19.3617	0	0.172199	0	0	0	0	0		Dlo_pri0137F.1_g02200.1	0	41.1611	0	0	0	0	8.59265	0	23.2341	2.37862	0.172199	0	1.37636	0	0	0		0.975138	1.4742e-10
Dlo_pri0351F.1_g00680.1	0	0	0	0	0	0	0	0	13.9718	0.715193	0	0	0	0	0.813862	0.296472		Dlo_pri0224F.1_g01250.1	0	33.3031	1.65413	0.248955	0	0	0	0	56.3955	0.96226	0	0.285161	0	0	2.19003	0.79778		0.847989	3.33174e-05
Dlo_pri0505F.1_g00780.1	6.594	0	17.9032	55.1001	14.063	6.46427	5.67003	4.49667	5.53637	9.77718	52.0704	14.1092	4.91953	3.66455	21.2846	16.7406		Dlo_pri0140F.1_g01070.1	6.77518	8.47995	20.0066	31.7591	38.6936	21.4241	46.2987	6.47957	7.97775	14.2112	30.7933	43.421	17.5805	35.2034	19.1459	22.6499		0.312954	0.237916
Dlo_pri0505F.1_g00650.1	2.78856	22.2599	3.31688	45.5705	14.0226	8.90731	24.2047	4.37371	5.38498	3.30777	66.6507	17.5626	11.484	1.58415	18.6114	31.1945		Dlo_pri0140F.1_g01220.1	37.9527	15.4571	38.4638	152.039	64.0625	161.979	101.867	37.0861	8.72503	49.0387	147.592	72.3442	172.425	147.844	38.3209	60.0961		0.373173	0.154547
Dlo_pri0245F.1_g00410.1	0	16.8429	0	0	0	0	0	0	61.7973	0	0	0	1.6896	0	0	0.302606		Dlo_pri0140F.1_g01940.1	0.513577	8.78499	0.654513	0.591045	0.712983	1.44748	0	0	29.753	0.7615	0.882053	0.677	1.76254	1.09409	0	0		0.998244	1.37639e-18
Dlo_pri0034F.1_g01700.1	6.9308	35.5664	15.899	28.9803	24.5356	14.6505	14.8494	6.34118	10.038	19.0116	27.6755	28.9314	11.8928	14.7649	17.7364	12.78		Dlo_pri0140F.1_g02460.1	32.4972	18.2256	48.8834	86.0382	61.6322	78.0778	33.3643	22.9783	5.14386	51.3445	96.0714	73.0352	85.9302	78.3092	53.0347	41.2583		0.331114	0.210305
Dlo_pri0261F.1_g01410.1	0.175831	9.023	0.224082	0	0	0	0	0.689452	8.48864	0.521422	0	0	0	0	0.296679	0.540368		Dlo_pri0261F.1_g01450.1	1.25872	18.4551	0.916649	2.82818	8.1547	4.05442	2.6672	1.88022	10.4173	2.66621	2.85668	8.6913	4.31977	1.91535	3.94426	1.54733		0.810297	0.000141237
Dlo_pri0138F.1_g01600.1	14.6061	6.2461	39.09	52.8791	65.5628	58.1474	142.026	18.3748	21.1543	29.2369	52.9931	56.2372	60.7782	129.52	142.94	75.5239		Dlo_pri0138F.1_g01550.1	14.6873	17.5279	10.0119	5.37219	0.948369	20.2163	9.00694	14.2861	16.4899	4.55807	4.54637	2.85161	9.3777	41.476	50.1401	15.7457		0.528616	0.0352774
Dlo_pri0079F.1_g02670.1	0.463553	150.657	1.77229	0	0.429024	0	0	0.605882	210.364	3.43664	0	1.83318	6.36344	0	0.260718	1.42461		Dlo_pri0138F.1_g01650.1	0	0	0	0	0	0	0	0	0	1.57983	0	0	0	0	0	0		-0.0863976	0.750369
Dlo_pri0060F.1_g00570.1	0	43.6112	0	0	0	0	0.84038	0	39.3873	2.26818	0	0	6.99979	1.08628	0	0		Dlo_pri0141F.1_g00120.1	0	31.472	0.468955	0	0.340566	0	0	0	78.1655	4.36489	0	0.161689	3.78854	0	0.206961	0.226175		0.88126	6.48377e-06
Dlo_pri0429F.1_g00690.1	10.1982	29.0741	51.9871	57.7043	51.5187	0	47.6215	14.4402	41.0284	57.9647	56.1942	76.5521	5.83315	23.536	14.3395	16.7154		Dlo_pri0384F.1_g00850.1	13.8575	21.5491	31.5745	45.7492	2.91484	3.5506	32.5277	10.9772	28.382	34.8678	52.2876	4.6129	15.8525	41.1507	17.4773	8.77558		0.39619	0.128718
Dlo_pri0005F.1_g07410.1	10.1029	1.63032	8.0167	21.9008	5.07211	4.56663	34.5577	10.9625	2.76079	6.78335	29.6692	10.0511	7.52313	23.1468	102.44	116.988		Dlo_pri0178F.1_g01890.1	16.497	0	8.40967	26.407	29.1484	17.3303	40.2888	18.0339	27.5132	10.4514	28.2688	28.0728	38.6018	50.4799	64.612	43.1405		0.686836	0.00329214
Dlo_pri0441F.1_g00620.1	7.13872	19.5378	13.4647	15.3356	7.26767	10.4624	5.64735	7.46447	5.51422	6.77431	9.44062	9.41031	12.7396	9.73304	4.97867	12.8124		Dlo_pri0141F.1_g01310.1	49.1993	16.5015	18.4414	38.4871	19.1959	89.7245	73.1358	44.1312	0	22.8862	40.5923	23.3138	92.6999	113.032	52.6297	56.9227		-0.0203647	0.940328
Dlo_pri1542F.1_g00040.1	9.20494	8.37526	20.7164	17.0546	20.7091	19.5956	20.0123	8.57544	18.9102	15.8265	15.599	18.1149	17.8115	30.2489	25.3901	18.1169		Dlo_pri0141F.1_g01830.1	41.5572	25.3181	55.7182	132.776	124.605	68.9922	51.227	36.4592	17.5892	64.6571	116.299	126.771	60.5643	52.3908	72.9369	71.3104		0.214078	0.425948
Dlo_pri0354F.1_g00330.1	3.93473	0	12.1781	14.2316	11.7053	39.6064	30.5713	7.34692	0	4.16727	12.5502	13.8314	42.4396	41.9115	12.6458	9.67387		Dlo_pri0141F.1_g02540.1	6.26204	14.282	2.66016	7.04645	5.21603	15.2959	6.88031	6.00213	32.2469	4.95198	9.32088	5.13623	10.0289	15.1189	2.81758	6.4149		0.0265481	0.922254
Dlo_pri0028F.1_g00940.1	2.7052	17.9954	2.48991	3.28621	1.32139	10.5895	2.97229	1.1786	7.25556	3.56543	3.0974	2.04715	26.3045	18.5696	5.32523	3.04836		Dlo_pri0142F.1_g01860.1	3.07704	21.0537	1.3725	0.0590196	0.284783	20.8138	6.59264	3.01635	25.2537	3.42183	0.132118	1.14925	29.0401	25.565	18.8638	8.69993		0.841227	4.4336e-05
Dlo_pri0044F.1_g01180.1	0	16.2815	0	0	0	0	0	0	22.9759	0.705657	0	0	3.26657	1.01386	0.53534	0.585039		Dlo_pri0142F.1_g02300.1	0	18.2256	0	0	0	0	0	0	0	0	0	0	0	0	0	0		0.533656	0.0332542
Dlo_pri0380F.1_g00840.1	9.75235	26.691	11.4343	34.9422	30.2368	37.3815	30.5384	8.41282	32.0156	11.2789	38.8586	38.4811	38.8239	29.0861	107.836	46.7552		Dlo_pri0143F.1_g00410.1	38.2154	53.0919	122.374	202.411	247.043	183.158	158.256	32.7078	59.9372	103.835	226.72	246.083	189.736	138.855	352.081	119.949		0.767128	0.000524233
Dlo_pri0380F.1_g00810.1	17.8468	37.1284	15.0604	13.6925	9.03995	45.542	27.0284	15.7611	23.2864	9.65511	11.7014	10.9151	50.4883	49.3229	58.8694	22.6801		Dlo_pri0143F.1_g00510.1	0.472763	12.1303	0.30125	0	1.42203	1.99868	0.77916	0	6.84713	1.05148	0.304484	0.934799	8.11233	0.503572	0.930641	0.145291		0.365831	0.163471
Dlo_pri0347F.1_g00780.1	16.3482	0	18.7511	19.8594	42.4914	69.8826	48.4983	16.0258	2.63083	9.29205	21.9941	39.6286	74.8069	53.9822	30.6493	13.7328		Dlo_pri0143F.1_g02420.1	0.771754	33.0031	1.47531	0.148027	0.714267	21.7514	8.90349	2.52178	3.72583	3.43293	0.331366	0.169555	21.1885	2.46614	7.37902	1.89742		0.240942	0.368686
Dlo_pri0060F.1_g00050.1	41.0271	14.0358	0	0.314771	0	2.31265	4.05701	17.1597	15.8455	1.21665	0	0	0	0	1.846	6.05213		Dlo_pri0143F.1_g02720.1	9.96101	14.199	37.0257	1.59216	3.07301	0	2.73612	7.59466	48.0891	32.0007	1.06923	3.28266	2.84875	3.53672	0	1.53062		0.189118	0.483004
Dlo_pri0144F.1_g01490.1	6.42928	7.58455	1.69523	0.680375	0.307778	5.62361	18.2691	5.50563	4.28123	1.31489	0.571143	0.389661	4.56508	12.7519	67.5826	14.308		Dlo_pri0144F.1_g01360.1	122.986	102.831	68.9513	162.677	62.1287	216.026	63.9868	158.129	91.9037	57.9382	150.783	54.7008	195.994	56.5626	1037.15	424.615		0.908534	1.12444e-06
Dlo_pri0135F.1_g01460.1	0.524906	4.48939	1.00343	1.30885	2.30758	9.6162	8.65097	0.343036	12.6705	0	2.25378	0.691934	16.2127	15.6552	1.1809	1.29053		Dlo_pri0144F.1_g01900.1	14.8365	7.3561	7.67279	16.9095	5.57215	40.6037	55.9916	9.27438	2.07614	6.37642	9.14001	3.4958	36.1585	71.4587	14.996	29.2079		0.65561	0.00582817
Dlo_pri0347F.1_g00630.1	0	13.5679	0	0	0	0	0	0	7.65864	2.35219	0	0	0	0	0	0.487532		Dlo_pri0060F.1_g00030.1	0.610147	31.3106	0	0	0	1.71966	1.00558	0	47.1301	2.71407	0	0	4.18791	0	0	0.375025		0.86395	1.6023e-05
Dlo_pri0147F.1_g00870.1	1.7306	229.421	5.23809	2.07463	1.90201	1.2194	0	3.95843	223.493	12.5094	6.96622	3.42193	9.65122	0.92169	8.76012	6.11632		Dlo_pri0084F.1_g00550.1	0.385877	33.0031	0	0.148027	0	0	0	0	44.7099	2.86077	0.165683	0	1.32428	0	0	0.711534		0.983955	7.03541e-12
Dlo_pri0063F.1_g02590.1	0.560633	9.58989	0.476321	0.0716887	0	0	0	0.244256	19.8483	3.87927	0.160478	0	0.641342	0	1.47149	0.574318		Dlo_pri0002F.1_g06830.1	3.4823	7.44581	0.55474	0.166982	0.805728	2.45366	0	0	0	2.58167	0.186899	0.191266	0	0	3.42748	4.28077		0.182103	0.499674
Dlo_pri0295F.1_g00320.1	1.66017	35.4975	0	3.34353	5.18571	0	0	2.71238	0	0.615399	2.31667	3.46504	1.42437	0	6.53613	3.82656		Dlo_pri0063F.1_g02590.1	0.560633	9.58989	0.476321	0.0716887	0	0	0	0.244256	19.8483	3.87927	0.160478	0	0.641342	0	1.47149	0.574318		0.296723	0.264429
Dlo_pri0146F.1_g00580.1	2.34056	26.691	3.48001	0	0	1.09946	0	2.54934	15.0662	1.73522	0.167494	0	1.33876	0	5.48504	2.15793		Dlo_pri0146F.1_g00510.1	2.83283	38.7655	2.16613	0	0	0	0	1.48105	10.9409	1.68014	0	0	0	1.20697	2.54924	1.39295		0.959784	4.10095e-09
Dlo_pri0646F.1_g00470.1	0	0	0.659256	0	0	1.45797	0.85256	0	14.9843	5.36913	0	0	0	0	0.290946	0.317956		Dlo_pri0146F.1_g01390.1	0	0	0	0	0.242903	0	1.73019	0.686073	5.06822	7.78298	0	0.230645	3.60283	3.35468	1.47612	0.967895		0.628367	0.0091376
Dlo_pri0455F.1_g00510.1	73.5342	22.9533	69.0881	427.918	747.507	192.88	225.133	77.1703	16.8433	61.2807	491.055	827.765	161.64	186.668	218.111	395.066		Dlo_pri0146F.1_g01840.1	2.27348	7.77779	2.51105	0.0581424	2.80551	14.9512	11.7403	3.16963	10.244	2.69678	1.23647	2.53073	16.1248	16.1442	11.2524	4.28532		-0.354576	0.17781
Dlo_pri0455F.1_g00480.1	110.779	20.5971	153.894	703.104	276.378	576.451	586.565	102.974	34.8791	162.471	707.714	280.495	481.72	818.66	1097.8	1257.13		Dlo_pri0146F.1_g01930.1	1.95581	0	0	0.750276	7.24052	2.75617	3.22338	5.11265	9.44216	0	4.6187	9.88297	0	0	0.550007	1.8032		-0.298986	0.260628
Dlo_pri0179F.1_g00580.1	0	25.4399	0	0	0	0	0	0	0	0	0.319285	0	0	0	0	0		Dlo_pri0146F.1_g02500.1	0	11.101	0	0	0	0	0	0	56.3955	3.84904	0	0	0	0	0	0		0.124273	0.646555
Dlo_pri0057F.1_g02080.1	14.9913	17.0956	30.2045	80.8955	22.9262	63.1769	77.1805	28.5516	31.7068	33.6598	92.0154	27.5408	41.6487	100.372	61.8318	69.0638		Dlo_pri0147F.1_g01830.1	10.4701	8.14075	6.67167	9.49349	21.3625	5.36534	4.70613	3.73223	13.7856	3.52829	9.19541	17.3568	6.53313	6.08315	6.42408	14.9185		-0.262529	0.325948
Dlo_pri0923F.1_g00230.1	4.3877	21.4439	3.28406	7.10676	0.418979	2.7481	0.918269	3.6412	18.1566	2.37514	6.39941	0.673258	2.15115	0.890217	4.42635	1.75512		Dlo_pri0148F.1_g00920.1	0	34.2368	1.36041	0	0	0	0.87965	0.174403	21.9023	5.34189	0	0	1.83172	0.568519	0.525334	0.820148		0.92297	3.51355e-07
Dlo_pri0923F.1_g00230.1	4.3877	21.4439	3.28406	7.10676	0.418979	2.7481	0.918269	3.6412	18.1566	2.37514	6.39941	0.673258	2.15115	0.890217	4.42635	1.75512		Dlo_pri0148F.1_g00970.1	0	50.2516	2.99514	0.112696	0	0.827985	1.45251	1.15192	59.5672	3.48473	0.252275	0.129085	5.041	1.25168	0.330457	0.361135		0.922053	3.80754e-07
Dlo_pri0074F.1_g01120.1	6.38098	20.4656	1.52476	3.67174	4.2447	1.12402	0.657281	5.73388	19.2536	1.774	3.08226	5.25715	0	0.849602	0.897218	2.20615		Dlo_pri0074F.1_g01150.1	3.5893	6.82186	0.254127	2.37133	1.75325	1.68604	0.985921	2.34568	21.1789	2.36533	3.51035	5.34477	2.05301	0.849602	0.785066	0.980512		0.807356	0.000155988
Dlo_pri0002F.1_g05210.1	10.3508	11.4229	7.40414	34.3787	28.1832	6.77569	3.19171	10.8231	19.3436	8.4164	30.594	29.5484	2.52097	2.98752	7.66203	16.0899		Dlo_pri0149F.1_g01460.1	6.29887	27.934	10.7032	20.0466	18.3527	5.26014	6.1518	6.70826	27.0305	16.2578	17.7297	19.1691	8.80692	6.46086	18.7632	16.2033		0.568851	0.0214743
Dlo_pri0150F.1_g00800.1	9.28158	2.13109	22.7046	41.0537	66.0697	17.3812	9.34245	6.35066	1.80439	19.1192	35.5727	61.8869	17.53	6.90061	9.84494	20.8286		Dlo_pri0150F.1_g00680.1	0	11.2545	0.838501	0	0.152234	1.85438	0	0	15.882	0.975563	0	0	0	0	0	0		-0.391519	0.133701
Dlo_pri0558F.1_g00150.1	6.81908	14.5805	6.24621	44.1431	103.739	16.8168	38.9836	5.5705	22.633	8.21511	42.1799	117.98	24.8649	34.9554	22.8918	41.3893		Dlo_pri0152F.1_g00030.1	0.42241	7.22552	0.538328	4.05105	12.5102	0	11.8349	1.65632	0	0.626323	13.2399	48.4436	10.1476	22.4969	30.885	11.9431		0.687271	0.00326449
Dlo_pri0005F.1_g02860.1	0	35.7648	1.52263	0	0	0.841843	0	0	86.5202	3.10017	0	0	7.17551	0	0.335988	0.18359		Dlo_pri0152F.1_g01290.1	0	12.0902	0.900766	0	0	0	0	0	6.82453	2.09601	0	0	0	0	0	0		0.744126	0.000948089
Dlo_pri0267F.1_g01200.1	263.19	9.21595	454.2	1360.47	499.637	315.847	270.824	198.935	7.80314	559.599	1439.69	621.435	285.67	328.261	147.875	133.124		Dlo_pri0092F.1_g01010.1	29.5572	41.9867	52.7877	111.424	229.256	164.304	77.8736	28.874	26.6626	51.4078	132.53	229.955	154.086	110.028	42.2213	45.9524		0.399778	0.124979
Dlo_pri0256F.1_g01160.1	2.08735	278.499	2.12813	0.48044	0	8.23627	0	0.545648	435.333	12.3799	0	0.366874	11.4616	0.88935	30.9934	5.13192		Dlo_pri0077F.1_g02360.1	3.99059	68.261	1.97777	0.680375	2.15445	2.49938	1.09615	2.8977	83.4839	3.94467	1.52305	1.2664	6.84762	0.472294	2.7432	3.40667		0.990055	2.51346e-13
Dlo_pri0201F.1_g01290.1	0.728441	37.381	2.78502	0	0	2.05307	0	0	28.1338	10.8009	0	0	2.49992	0	1.2291	2.6864		Dlo_pri0154F.1_g02470.1	0	68.4736	0	0	0	0	0	0.872017	19.3255	0	0	0	0	0	0	0		0.899895	2.06559e-06
Dlo_pri0122F.1_g01060.1	0.37771	12.9218	0.962723	1.73874	2.09745	7.45187	6.22504	0.987364	43.7637	5.04041	3.08135	2.65547	7.77754	6.4372	1.69949	0.464317		Dlo_pri0155F.1_g00280.1	0.401052	13.7204	0	0	0	1.13034	0	0	27.1064	1.18931	0	0	2.75272	0	0	0		0.954131	1.01442e-08
Dlo_pri0199F.1_g01120.1	6.33725	15.9414	4.98832	26.1696	27.2559	18.3865	11.366	6.5777	30.5946	7.18554	22.8085	21.7035	17.271	11.118	9.12035	11.9146		Dlo_pri0155F.1_g01200.1	5.73471	33.8258	12.0967	27.992	10.1575	15.6056	11.0809	8.27088	17.1842	12.608	24.1984	8.68911	18.3235	8.00415	9.45373	11.6684		0.45949	0.0733633
Dlo_pri0362F.1_g00490.1	843.321	24.4223	233.509	805.486	101.087	13.4134	51.7674	781.903	13.7856	439.624	730.32	96.4034	39.1988	74.0117	115.366	25.4492		Dlo_pri0155F.1_g01720.1	7.19008	39.5324	11.1267	22.4597	57.6328	5.78994	7.19462	14.0966	81.8207	13.707	20.618	62.961	2.6438	13.1291	2.45525	5.68203		-0.220062	0.412811
Dlo_pri0421F.1_g01110.1	0	20.6968	0.385497	0	0.139978	0	0	0	17.524	0.897022	0	0	3.11431	0	2.21168	0		Dlo_pri0336F.1_g00690.1	0	32.7084	0	0	0	0	0	0	30.7713	0	0.273673	0	2.18743	0	0	0.391767		0.992384	3.90519e-14
Dlo_pri0241F.1_g01400.1	59.6593	8.72224	25.9935	88.2191	86.3626	386.592	1232	74.6447	0	47.6319	195.95	200.753	841.724	975.477	65.6748	53.9072		Dlo_pri0157F.1_g01220.1	18.0982	8.59939	41.0039	45.8989	81.6566	86.4312	231.164	14.4558	9.70814	28.3257	53.7478	81.07	162.178	174.569	34.2128	14.523		0.966891	1.07144e-09
Dlo_pri0226F.1_g00210.1	17.8468	55.896	26.9088	68.4627	27.8005	63.7607	41.8415	22.0123	31.5514	21.9897	67.5625	35.2334	46.5831	48.194	44.3918	42.0239		Dlo_pri0158F.1_g00940.1	89.7524	96.2703	66.8174	228.398	211.642	394.052	270.456	92.9187	51.4813	52.7047	251.697	255.887	392.395	302.896	178.428	146.927		0.60495	0.0130371
Dlo_pri0226F.1_g00310.1	2.04548	13.9956	5.47428	8.08213	9.37092	5.76505	3.37115	3.20822	1.97501	5.76253	7.72871	10.7855	6.31786	2.61454	6.44249	3.14312		Dlo_pri0158F.1_g00970.1	10.4056	16.5575	11.1023	24.9715	20.0449	8.18442	15.953	8.53986	7.0096	14.7112	26.807	20.5219	14.9487	15.9812	40.831	34.8049		0.241526	0.367491
Dlo_pri0226F.1_g01440.1	2.64397	6.95791	0.259195	1.24832	8.18813	44.138	4.02233	1.06331	39.2751	3.61875	2.61977	11.6177	73.9863	33.362	4.23239	6.25042		Dlo_pri0158F.1_g01180.1	9.68676	18.0105	10.1981	25.931	38.1022	20.1794	12.1471	9.35811	12.1996	9.36713	26.5826	34.5137	18.79	18.8416	12.6729	13.8494		0.0596796	0.826223
Dlo_pri0030F.1_g01410.1	2.77942	7.50684	1.86429	0.897871	0.541555	5.35985	6.02732	2.10321	22.5993	1.30142	0.376861	0.192834	5.02034	15.5818	18.1829	12.3182		Dlo_pri0215F.1_g00570.1	2.42717	21.98	2.18346	2.73851	1.32139	4.42641	1.17653	1.11967	12.407	3.38715	1.71648	0.690089	9.7997	2.1291	5.21957	2.01838		0.370341	0.15795
Dlo_pri0218F.1_g00990.1	1.80727	7.72856	13.6274	2.02211	18.8173	1.69789	3.22678	0.984239	8.72503	13.3986	2.78061	13.7647	0.516862	5.4543	0.423529	0.370278		Dlo_pri0271F.1_g01090.1	0.737471	2.52296	1.8797	1.1882	0.409523	0.415703	0	0.771123	1.42413	1.96826	1.0766	0.842521	0	0.314212	1.57616	0.725255		0.29988	0.259136
Dlo_pri0392F.1_g00740.1	0.958218	133.858	2.23882	0	0	1.35034	0	0.208738	101.773	10.6559	0	0	9.31739	0.340221	2.51502	1.47241		Dlo_pri0292F.1_g00070.1	0.608846	96.3351	1.55185	0	0	3.00299	0	0.397893	101.408	12.4129	0.0653547	0.0668821	6.26846	0	1.969	1.40334		0.984295	6.0614e-12
Dlo_pri0292F.1_g00540.1	7.05237	4.92384	3.66844	14.7968	7.65929	12.575	6.16731	8.65337	12.5071	4.6949	11.865	4.42689	11.3605	9.19832	14.0041	11.6772		Dlo_pri0160F.1_g01190.1	5.30387	24.5203	2.92297	17.9268	13.665	9.6964	12.0488	2.24833	27.6818	4.0384	16.4336	11.7156	8.3632	10.6883	17.7372	20.8817		0.437532	0.0901054
Dlo_pri0292F.1_g00750.1	14.6073	0	27.023	58.6565	22.3503	92.9639	81.5418	13.5494	4.54969	25.5015	52.603	22.2576	88.9412	152.079	26.502	26.935		Dlo_pri0160F.1_g01670.1	19.0366	35.3946	7.91108	20.5587	12.8309	64.734	30.0101	12.7112	23.9749	11.9655	16.7916	12.4562	80.2439	66.1212	43.5255	16.4065		0.717719	0.00174479
Dlo_pri0060F.1_g04930.1	10.7266	0	11.0776	49.8749	49.5523	41.6996	36.2713	14.7452	7.14277	12.3399	45.4212	59.8099	46.3328	63.4318	18.515	34.102		Dlo_pri0160F.1_g02090.1	8.63555	29.5431	14.6738	59.8497	40.7608	51.9227	38.9015	10.5345	33.3521	17.926	45.2355	46.7986	59.2724	42.9255	23.9608	23.3544		0.758889	0.00065291
Dlo_pri0414F.1_g00090.1	7.30097	2.77526	3.7218	9.58478	16.2171	48.0137	14.4393	5.72559	14.0989	5.53299	9.19541	21.2445	36.7489	26.9594	71.6322	20.842		Dlo_pri0161F.1_g00880.1	4.75915	25.5852	7.79806	19.6651	8.87222	1.14972	11.2051	3.19906	18.3807	8.26627	17.4567	11.8301	6.06648	1.73804	2.21784	3.34308		-0.513097	0.0420952
Dlo_pri0244F.1_g00390.1	0	23.9434	0	0	0	0	0	0	9.01017	0	0	0	2.40189	0	0	0		Dlo_pri0161F.1_g01360.1	0	162.095	0.805109	0	0	1.78053	0	0	30.499	0.936713	0	0.27759	6.50423	0	1.06594	0.3883		0.982168	1.46676e-11
Dlo_pri0200F.1_g00120.1	0.451818	0	0	1.55991	2.71806	0	0	0	13.0876	0	2.52195	1.38971	0	0	0	0.833125		Dlo_pri0024F.1_g05290.1	13.0877	13.5679	6.57059	5.62916	3.7623	36.8867	11.4385	11.9224	21.0613	6.1745	6.72627	2.52684	30.6241	21.5445	50.8573	18.2825		-0.0479628	0.859988
Dlo_pri0217F.1_g00900.1	1.65536	46.013	1.58222	4.60387	1.05329	0	4.43331	1.35226	37.9602	1.53404	1.5992	0.727367	3.55062	3.08566	2.56032	1.27182		Dlo_pri0200F.1_g00120.1	0.451818	0	0	1.55991	2.71806	0	0	0	13.0876	0	2.52195	1.38971	0	0	0	0.833125		0.527758	0.0356312
Dlo_pri0394F.1_g01130.1	0.549132	37.5727	0	0	0	0	0	0	53.0214	1.62844	0	0	1.88456	0	0.6177	0		Dlo_pri0284F.1_g01180.1	0.403318	55.1916	0.513996	0	0	1.13673	0	0	147.981	1.79404	0	0.177219	5.53655	0	0.453678	0		0.962175	2.68767e-09
Dlo_pri0163F.1_g02300.1	0	51.7421	0	0	0	0	0	0	58.4134	0.897022	0	0	8.30483	0	0	0		Dlo_pri0163F.1_g02280.1	1.78468	50.8797	1.51629	0	0	1.67667	0	0	40.2079	2.64621	0	0	4.08321	0	0.334588	0.731299		0.979127	4.38004e-11
Dlo_pri0191F.1_g00340.1	3.08016	12.3971	5.07995	10.0783	6.03683	4.08529	3.88196	1.89454	8.74718	4.29842	6.53481	4.77681	5.59627	2.70191	2.95524	6.57055		Dlo_pri0166F.1_g00530.1	10.0933	9.41732	19.8794	36.3257	24.4577	28.4474	19.3568	15.591	15.9473	12.7889	28.2087	32.1741	25.8218	14.0741	11.7665	33.3878		0.212329	0.429827
Dlo_pri0167F.1_g01340.1	0.407927	62.8001	3.11922	0.469459	0.377541	0	3.36152	0.533176	110.284	2.4194	0.350301	0.716976	4.19987	3.47609	1.14716	1.25365		Dlo_pri0167F.1_g01360.1	15.2137	70.0639	39.523	32.5478	39.9397	17.3164	39.057	7.64802	73.4476	20.8227	22.6117	40.1095	10.0407	43.0059	13.1641	14.3862		0.775085	0.000420544
Dlo_pri0046F.1_g01900.1	4.82812	94.3855	9.22959	16.8015	6.06437	7.77586	8.5256	2.70452	86.5759	13.295	17.3247	8.48594	11.8354	11.7549	10.4741	17.8055		Dlo_pri0167F.1_g02620.1	2.16325	18.5017	0.689222	1.45224	0.250264	0	0	0.706863	20.8872	4.8113	1.39324	1.90107	1.856	0	0.304171	0		0.966741	1.10549e-09
Dlo_pri0221F.1_g00190.1	10.5325	20.0182	13.4229	25.0282	21.1207	51.1247	23.1449	8.03042	11.2996	8.24231	18.4662	27.2539	53.2156	38.0197	17.7715	25.7153		Dlo_pri0169F.1_g01790.1	2.54954	16.3542	0.812298	5.86823	1.03234	12.575	8.92904	3.33235	0	1.89015	8.75753	0.840206	16.4057	14.2574	6.81125	4.50532		0.694007	0.00286
Dlo_pri0180F.1_g02270.1	0.524906	62.8514	0	0	0	0	0	0	60.8186	0.778298	0	0	0	0	0	0.322632		Dlo_pri0170F.1_g00040.1	0.759438	45.467	0.483922	0	0	0	1.25163	0	10.9991	1.68907	0	0	0	0	3.41707	0		0.839588	4.7422e-05
Dlo_pri0580F.1_g00180.1	14.1361	6.04511	29.0497	74.97	20.2788	8.46635	9.02785	13.1644	6.82453	36.4182	67.5999	22.1282	6.06417	8.28152	11.2302	13.6847		Dlo_pri0008F.1_g00180.1	103.014	12.3657	155.928	538.689	158.986	39.2213	66.7198	133.227	6.98003	171.234	446.423	189	32.2522	74.3069	175.646	143.853		0.95662	6.9101e-09
Dlo_pri0414F.1_g00360.1	1.04529	8.41422	1.4105	1.55677	0.170723	1.38639	2.43211	1.76807	14.2486	2.82628	1.18804	0.162107	0.844074	0.916927	0.829985	0.377932		Dlo_pri0074F.1_g02400.1	9.31644	38.8445	11.5762	6.25434	1.53588	29.3759	6.71756	7.99112	42.1663	7.51128	3.95017	1.15134	25.1787	17.4903	49.0256	29.2042		0.510161	0.043489
Dlo_pri0450F.1_g00690.1	2.3502	10.0503	1.87196	23.5534	19.5762	16.5597	11.1359	2.30385	2.83653	7.84063	20.3081	26.3334	9.0738	13.1426	14.3749	16.7928		Dlo_pri0170F.1_g00660.1	3.07514	0	4.19896	4.12883	9.14812	4.95263	3.98211	2.29676	4.24171	2.93119	4.14972	11.6784	3.76912	2.33967	13.8365	4.99533		0.500821	0.0481533
Dlo_pri1168F.1_g00140.1	1.90597	71.1328	0.662457	0.398812	0.881999	0.48835	0.571132	2.03823	66.9202	4.88137	0.148793	1.14203	1.78393	0.738247	15.3001	3.94049		Dlo_pri0170F.1_g01360.1	0	54.8815	0	0	0	0	0	0	73.5746	1.18931	0	0	2.75272	0	0	0		0.969316	6.33204e-10
Dlo_pri0218F.1_g00370.1	19.5284	12.9906	28.0675	100.551	55.2255	38.222	21.4565	18.0089	10.4753	27.6686	100.479	63.5935	38.3499	25.6546	40.3336	59.9487		Dlo_pri0173F.1_g00090.1	11.9904	15.1927	16.5542	30.7497	45.622	10.326	11.3445	8.27128	11.7917	20.4125	25.4077	44.8319	13.7165	12.2988	17.4215	19.0388		0.631451	0.00870183
Dlo_pri0048F.1_g03390.1	1.24152	0	0	0	0	0	0	1.62271	17.9812	0	0	0	0	0	0	0		Dlo_pri0173F.1_g00470.1	1.58638	13.5679	0	0	0	0	0	3.1102	22.9759	0	0.340571	1.04559	0	0	0	0.975065		0.850619	2.97024e-05
Dlo_pri0173F.1_g01970.1	0.401052	20.5806	2.29999	2.76928	5.47488	0	4.29633	0.786285	13.5532	1.48664	4.04667	6.34403	0	1.28156	0.789477	0.369758		Dlo_pri0173F.1_g02000.1	0.390094	200.182	0.497144	0	0	0	0	0	120.529	10.4113	0	0	5.35503	0	0.438804	0.23977		0.931257	1.61978e-07
Dlo_pri0174F.1_g01050.1	0.135976	23.2593	0.693161	0.469459	0.88093	0	2.46512	0.355451	14.442	0.806465	0.583835	0.179244	0.466652	2.89674	0.0764772	0		Dlo_pri0174F.1_g00920.1	1.87861	19.2807	2.87297	6.7742	3.30349	1.05895	2.47691	2.9465	21.7667	2.22839	7.90482	1.65093	1.28943	3.20166	1.05659	0		0.898233	2.30751e-06
Dlo_pri0086F.1_g03630.1	0	12.9218	0	0	0.174788	0	0	0	18.2349	1.12009	0.162176	0.165967	0	0	0	0		Dlo_pri0174F.1_g01810.1	0	0	0	0	0	0	0	0	0	0.867611	0	0	0	0	0	0		-0.0460558	0.865507
Dlo_pri0309F.1_g00350.1	0	31.5805	0	0	0.569567	1.73449	1.01425	0	23.7682	3.64995	0.792708	0.540822	0	0	1.73063	0		Dlo_pri0662F.1_g00800.1	0	4.36112	0.324919	0	0	0	0	0	12.3085	0.378031	0	0	1.74995	0	0.716974	0		0.792346	0.000252695
Dlo_pri0044F.1_g03660.1	0	74.0069	0	0.276617	0	0	0	0	24.3684	0.534589	0.30961	0.158423	0	0	2.23058	0.886423		Dlo_pri0175F.1_g00220.1	0.540812	9.25086	0.689222	0	0	0	0	0.706863	15.6654	0	0	0	1.856	0	3.95422	1.66204		0.694637	0.00282436
Dlo_pri0324F.1_g00710.1	0.615407	89.4781	1.17643	0.708235	2.84783	1.73449	0.507126	1.20654	95.0728	1.82498	0.792708	2.97452	5.28001	0	4.32657	0.567387		Dlo_pri0256F.1_g01870.1	0.555543	42.7627	0.707995	0	0.12854	0.782881	0	0	40.2302	1.23559	0.119266	0.122053	1.90656	0.591746	23.1217	9.21948		0.918464	5.16754e-07
Dlo_pri0283F.1_g00200.1	0.311735	42.659	0.397281	0	1.15406	0.878604	0	0	51.1691	0.462221	0.267697	0.547907	4.27934	0	0.35066	0		Dlo_pri0044F.1_g03660.1	0	74.0069	0	0.276617	0	0	0	0	24.3684	0.534589	0.30961	0.158423	0	0	2.23058	0.886423		0.825524	8.20927e-05
Dlo_pri0390F.1_g00180.1	0.7635	124.07	0	0	0	0	0	0	73.7195	8.49053	0	0	6.5506	1.62651	2.14709	0.234641		Dlo_pri0175F.1_g01590.1	0	116.296	3.09447	0	0	0	0	0.634734	159.425	17.2814	0	0	11.6663	0	0.546266	0.895468		0.905485	1.40281e-06
Dlo_pri0090F.1_g00310.1	5.17299	79.6378	1.31851	9.3268	9.09656	0	2.55768	6.08517	74.9215	19.1755	3.55378	3.18223	3.55062	0	20.3662	25.7544		Dlo_pri0176F.1_g01760.1	0.881324	82.9151	3.36953	0.338087	0.611757	6.20989	0	3.45577	85.096	11.1076	0	0.193628	6.0492	0	11.6486	8.39639		0.97204	3.32659e-10
Dlo_pri0101F.1_g02800.1	1.10678	28.398	0.705251	2.54745	4.60952	0	0	2.89321	26.7162	0.820532	1.90086	5.34953	0	0	3.11244	8.84361		Dlo_pri0179F.1_g00360.1	12.9948	11.5472	6.02214	28.4857	36.8616	27.5878	12.2382	11.2496	4.88849	8.75816	26.8833	43.2325	24.9047	14.7405	18.9837	23.1319		-0.26253	0.325946
Dlo_pri0217F.1_g01520.1	29.2612	0	46.9353	58.3505	78.6767	97.4009	91.4619	26.0465	12.1781	38.8984	55.8873	70.605	88.3012	83.294	46.8186	48.2192		Dlo_pri0178F.1_g00950.1	3.05945	5.81482	1.29968	10.5628	6.92159	2.87429	19.0486	7.10902	0	2.5202	12.2605	8.21535	1.16663	8.69022	7.26533	4.38779		0.348853	0.185408
Dlo_pri0042F.1_g01790.1	10.3658	26.7641	4.98506	13.2799	6.78799	24.2543	6.12441	6.13518	7.55373	5.50993	9.32137	9.10952	17.4515	13.3329	14.8502	8.53516		Dlo_pri0179F.1_g01090.1	13.5151	17.7832	7.94948	37.2224	28.7051	39.068	51.973	10.8706	36.8061	3.5968	44.6379	30.4541	42.8142	54.6303	15.5924	19.596		0.188119	0.485361
Dlo_pri0042F.1_g01110.1	2.49553	33.6324	2.60211	2.81393	18.4071	5.3284	1.37096	4.64553	28.4765	2.91532	4.7081	11.0319	5.70957	2.41651	3.31752	9.11025		Dlo_pri0180F.1_g01860.1	0	37.381	0	0	0	0	0	0	49.2341	2.16017	0	0	2.49992	0	1.6388	0.447734		0.865569	1.48012e-05
Dlo_pri0071F.1_g03460.1	7.3758	40.5536	9.73559	25.8693	29.3779	11.1366	14.7609	7.23034	22.8911	12.8893	27.7106	32.8724	19.8887	5.05059	5.77812	18.134		Dlo_pri0180F.1_g01930.1	22.3702	5.62725	29.7668	68.2734	70.789	41.7236	93.7973	20.6391	6.35279	21.4624	62.2915	72.7094	66.6109	98.8162	47.9216	49.944		-0.0233635	0.931559
Dlo_pri0321F.1_g00700.1	5.54464	23.7109	0.883275	0.132937	0	11.7204	0.571132	2.26471	23.4221	1.54148	0.148793	0	4.75714	6.64422	11.8892	3.40799		Dlo_pri0183F.1_g01680.1	1.36409	0	1.73842	5.93053	0.631239	1.28153	16.4864	0.594305	0	4.04517	2.53801	1.19877	0	14.5298	0.255736	0.558954		-0.276505	0.299879
Dlo_pri0458F.1_g00640.1	14.2774	12.2111	14.5564	19.7173	42.9453	28.1681	30.5898	11.1967	27.5711	21.1697	15.3257	44.5421	41.6487	45.6236	54.6047	20.6226		Dlo_pri0183F.1_g01950.1	3.80732	16.2815	3.63909	10.2238	9.24976	16.096	21.9619	2.48816	0	4.23394	6.13027	7.52824	19.5994	20.2772	35.3325	13.4559		0.63089	0.00877992
Dlo_pri0458F.1_g00630.1	19.2938	13.2012	26.0638	23.8324	37.6776	37.5212	22.8947	14.3741	26.0808	31.4685	20.2962	30.6047	32.4449	40.2803	42.1038	31.5447		Dlo_pri0183F.1_g01990.1	7.95295	25.9122	3.61979	11.2591	5.78329	10.6738	19.0367	6.68238	43.8797	10.9499	7.47991	9.06917	9.74771	11.6984	73.8046	25.8379		0.278921	0.295503
Dlo_pri0719F.1_g00430.1	0	14.8916	0	0	0	0	0	0	21.0146	1.93625	0	0	0	0	0.489641	0		Dlo_pri0142F.1_g02300.1	0	18.2256	0	0	0	0	0	0	0	0	0	0	0	0	0	0		0.537957	0.031598
Dlo_pri0184F.1_g00280.1	0	8.25076	0	0	0	0	0	0	0	0.715193	0	0	0	0	0	0		Dlo_pri0184F.1_g00190.1	0.482346	16.5015	0	0	0	0	0	0	13.9718	0.715193	0	0	1.65535	0	0.542575	0.592945		0.738348	0.00108993
Dlo_pri0184F.1_g00770.1	0	24.545	0.457173	0	0	0	2.95611	0	45.0282	0	0	0	2.46224	1.52843	1.00881	1.32295		Dlo_pri0184F.1_g00270.1	1.01258	69.283	0	0	0	4.28086	0	0	68.4389	1.5014	0	0	13.9003	0	1.13902	3.11191		0.941683	5.26779e-08
Dlo_pri0106F.1_g00350.1	75.8922	11.8555	169.442	199.539	216.704	91.8099	75.7702	48.3137	6.69202	246.466	155.737	161.102	70.5642	78.7463	142.411	159.821		Dlo_pri0002F.1_g09080.1	9.61407	13.2319	30.8422	28.1905	110.201	7.47494	1.45701	6.78851	13.8709	30.8042	24.1035	48.2169	6.06793	0.470832	4.10207	12.8373		0.598647	0.0142818
Dlo_pri0185F.1_g00360.1	8.4853	3.15533	16.6909	26.8897	17.3284	38.4724	29.4893	8.67962	8.9054	16.9577	41.2645	24.0729	32.2858	40.4758	37.8681	19.3879		Dlo_pri0100F.1_g00340.1	0.724743	4.13236	0.153938	0	0	0.680881	2.78705	0.157878	2.33258	0.179101	0.207454	0.0530756	0	1.28662	1.15492	0.519705		-0.271248	0.309535
Dlo_pri0182F.1_g00650.1	0.666133	28.4863	1.2734	0.212948	0.462385	18.4616	4.39141	0.435331	31.0872	1.48155	0.333685	0.780533	14.8596	6.85892	1.99816	3.8214		Dlo_pri0129F.1_g00930.1	0.339939	7.7531	0.722043	0.304279	8.59955	3.51302	30.8139	0.296209	18.5996	1.68014	1.07036	11.3521	2.33326	5.55208	1.8482	3.83061		0.309276	0.243772
Dlo_pri0105F.1_g00920.1	2.00687	19.6163	0	0.549901	0	1.61607	2.36251	1.12417	13.8409	0	0.369293	0	3.93562	0	0	1.23352		Dlo_pri0050F.1_g03930.1	2.90981	13.273	45.4887	7.51601	33.8428	2.7337	5.75478	4.05678	14.9843	27.9003	8.32917	26.8501	0	7.8519	2.83672	2.62314		-0.0857566	0.752167
Dlo_pri0508F.1_g00540.1	0.947618	108.063	1.61022	0.121173	0.146172	5.3416	0	0	91.497	7.4937	0.135625	0	8.6723	0	2.13189	2.52395		Dlo_pri0190F.1_g01160.1	0.788809	26.9859	2.51319	0.302598	0.730052	0	0	1.031	60.9306	5.26319	0.338689	0.866511	2.7071	0	3.54922	2.42419		0.878535	7.5427e-06
Dlo_pri0146F.1_g02540.1	0	125.6	2.07948	0.0782431	0.471927	1.14972	0.672304	0.266588	110.284	9.07273	0	0.627354	8.39974	0	0.917726	0.752193		Dlo_pri0190F.1_g01210.1	0.771754	26.4024	1.72119	0.518096	0.5357	0	0	1.00871	33.5324	2.86077	0.414208	0.0847775	1.32428	0	0.976634	1.30448		0.978669	5.09321e-11
Dlo_pri0025F.1_g03700.1	12.2588	14.0784	11.8138	30.8913	43.2781	18.3131	16.7056	14.0978	11.2928	10.0839	26.8199	41.6459	15.6094	13.9344	23.5592	34.0533		Dlo_pri0190F.1_g02030.1	20.3963	16.457	25.9935	29.0828	10.2399	13.0157	10.4651	18.8624	11.1473	25.9629	18.7543	8.53945	19.1504	16.8066	12.7702	62.3279		0.115629	0.669793
Dlo_pri0037F.1_g03100.1	0.25959	17.7616	0.330827	0.199164	0	0	0	0.339294	7.51939	1.15471	0	0	1.78176	0	0.146002	0.159556		Dlo_pri1476F.1_g00060.1	0	36.529	0	0	0	0.859831	0	0	26.5107	2.26172	0	0	1.04698	0	0	0		0.966728	1.1084e-09
Dlo_pri0166F.1_g00480.1	11.5875	17.6973	17.1407	40.4029	55.9199	49.5711	30.6921	10.8181	31.9665	19.9425	33.9386	58.1893	51.1289	30.8566	55.5125	27.8529		Dlo_pri0191F.1_g00360.1	3.3314	28.4926	6.36842	28.3892	10.0206	12.072	7.84355	3.73223	34.4639	9.8792	10.728	7.52824	6.53313	9.12473	15.1234	7.16673		0.0771412	0.776443
Dlo_pri0296F.1_g01730.1	0	48.4569	0	0	0	1.59683	0	0	5.47046	0.840068	0	0	0	0	0	0		Dlo_pri0191F.1_g02110.1	0.390094	33.3637	0.497144	0.29929	0	3.29837	1.28583	1.01974	15.0662	0.578407	0	0.342816	4.01627	0	1.31641	0		0.945039	3.51052e-08
Dlo_pri0227F.1_g00150.1	2.37957	27.1358	3.03258	13.084	11.3787	26.8267	11.7653	2.07346	7.65864	5.88048	17.7097	8.71325	21.7771	11.8284	4.90729	7.80052		Dlo_pri0375F.1_g00080.1	3.41975	29.2482	2.1791	2.7877	1.58251	2.40959	2.11353	2.23487	4.12741	3.80294	0.367082	0.563491	4.40106	2.73195	0.961689	1.83919		0.513399	0.0419536
Dlo_pri0050F.1_g01350.1	27.6156	6.42691	56.2623	64.5711	55.8985	28.5916	63.4708	24.3086	9.06944	45.9606	67.191	39.4572	25.144	61.6319	66.2484	77.4792		Dlo_pri0097F.1_g02920.1	15.3315	34.4206	21.0042	48.9256	18.9784	28.8972	13.7394	16.2816	30.5318	20.7435	46.7382	22.9468	22.3617	25.1083	58.4743	27.0924		0.276552	0.299794
Dlo_pri0450F.1_g00920.1	15.6465	0	38.0111	19.8823	31.451	45.4768	12.8935	13.4207	28.3265	31.1746	21.8338	46.8367	48.6629	29.1658	33.0004	19.8352		Dlo_pri0193F.1_g00150.1	31.8062	36.2707	86.4735	127.978	120.474	20.5849	60.5739	38.1846	34.1227	89.7791	156.797	130.336	34.7679	45.6738	81.7587	90.2176		0.0997749	0.713138
Dlo_pri0450F.1_g00890.1	17.1432	21.8837	41.0866	98.1544	164.819	179.566	69.5799	17.0559	12.3526	41.353	107.005	156.726	208.112	108.472	48.3533	58.0321		Dlo_pri0193F.1_g00160.1	40.213	28.398	56.185	190.422	189.161	177.805	60.1947	42.1926	19.5919	61.8134	202.758	205.227	164.594	76.6289	106.653	98.867		0.836338	5.40758e-05
Dlo_pri0450F.1_g00280.1	3.01267	11.2029	2.00317	13.0644	6.84943	1.84588	0.647632	4.28009	8.85311	1.74796	8.7736	8.46064	0.899055	0.279044	11.9347	8.69507		Dlo_pri0193F.1_g00260.1	0	17.4134	1.13519	0.390518	0.588857	0.717292	0.629162	0.166321	11.0579	1.88678	0.382459	0.391397	0.436707	0.271085	0.429417	0.312855		0.361491	0.168906
Dlo_pri0137F.1_g02200.1	0	41.1611	0	0	0	0	8.59265	0	23.2341	2.37862	0.172199	0	1.37636	0	0	0		Dlo_pri0194F.1_g01020.1	0.267368	36.5877	0.681478	0	0	0.75356	0	0	25.8156	1.58575	0.229598	0	0.917575	0	0	0		0.975284	1.41535e-10
Dlo_pri0194F.1_g01240.1	7.42367	16.6749	11.2766	18.5827	16.7256	12.4694	9.76324	5.58659	18.8248	12.3416	16.9999	14.9919	12.8673	12.1407	20.4548	22.8147		Dlo_pri0194F.1_g01230.1	0	34.8889	0.649838	0.195608	0	1.43715	0	0.66647	29.5405	2.26818	0	0	5.24984	0	0.860368	0.626827		0.26047	0.329895
Dlo_pri0195F.1_g00670.1	0	22.8245	0	0	0	0	0	0	32.2092	0	0	0	0	0	0.375239	0		Dlo_pri0093F.1_g00810.1	0	74.762	0	0	0	0	0	0	65.6455	2.16017	0.208513	0	0	0	0.273133	0		0.96864	7.36238e-10
Dlo_pri0325F.1_g00400.1	13.0829	4.86499	11.2362	80.5187	82.2581	17.6351	25.3118	20.0738	21.969	14.3381	95.1291	100.602	25.3777	15.7532	25.594	40.3817		Dlo_pri0195F.1_g02020.1	1.86228	10.6184	9.49329	19.0505	49.1214	24.494	25.5768	0.811355	0	10.1246	14.3928	42.2782	19.1733	30.4158	13.2671	8.77558		0.565243	0.0225062
Dlo_pri0325F.1_g00400.1	13.0829	4.86499	11.2362	80.5187	82.2581	17.6351	25.3118	20.0738	21.969	14.3381	95.1291	100.602	25.3777	15.7532	25.594	40.3817		Dlo_pri0195F.1_g02090.1	8.61091	0	16.6379	38.5735	75.1961	22.7035	28.8411	7.62421	18.7741	21.005	31.4862	70.0586	20.0188	32.546	21.247	18.6097		0.797198	0.000217139
Dlo_pri0046F.1_g04600.1	23.1895	7.77779	29.2634	25.1175	23.1454	15.3784	20.9827	25.5551	15.3661	12.8097	20.0112	19.9794	19.5058	16.4671	28.2588	62.7426		Dlo_pri0197F.1_g00400.1	8.87811	3.09927	3.69451	5.35191	2.01228	0	1.19445	10.8936	10.4966	3.49247	3.96756	2.30879	0.621808	0.385987	4.78953	12.1388		0.552359	0.0265062
Dlo_pri1678F.1_g00100.1	1.05759	18.0906	0.673906	0.202852	0	1.49037	0	2.07346	45.9518	6.27251	0.227047	0.464706	0	0	3.27152	5.20035		Dlo_pri0197F.1_g01480.1	30.0372	20.0182	56.923	162.215	88.7248	37.9312	20.2518	33.9062	16.9495	66.8061	131.483	103.188	51.5421	21.1913	38.3953	40.4013		-0.353812	0.178811
Dlo_pri0057F.1_g03670.1	9.09391	25.2778	13.183	23.5913	21.4621	16.9803	13.3016	11.2918	49.3909	26.4621	22.6469	22.0273	11.7035	22.2791	32.926	38.2185		Dlo_pri0057F.1_g03690.1	2.68662	6.56512	5.38038	0.294463	0	1.08172	4.42781	4.5148	22.2348	5.69078	0.659169	0	0	0	1.7269	1.65132		0.566527	0.0221347
Dlo_pri0199F.1_g01910.1	0	0	0	0	0	0	0	0	0	0.613615	0	0	0.710123	0	0.581892	0		Dlo_pri0199F.1_g01800.1	0	31.8126	0.729277	0	0	0.806414	0	0	29.0077	4.45455	0	0	0.490967	0	0.40231	0.175863		-0.120156	0.657587
Dlo_pri0462F.1_g00350.1	24.7326	14.4226	42.086	96.7103	25.6215	8.7134	50.489	26.2652	18.9958	27.0872	96.6	28.836	11.0922	22.7519	112.311	42.9278		Dlo_pri0030F.1_g02610.1	4.81417	0	0.701174	0.580416	0.127302	5.0397	8.16092	2.33714	3.98426	1.01974	0.472468	0.120877	4.72047	6.4465	2.93973	2.02904		-0.219015	0.415093
Dlo_pri0253F.1_g01140.1	0.623469	13.3309	0.595922	2.4515	0.577028	0.439302	2.31196	1.01862	3.00995	0.924442	2.00773	0.547907	0	1.3282	4.7339	4.40695		Dlo_pri0132F.1_g00800.1	8.69902	16.5334	2.63958	20.9228	7.22039	1.94585	4.55138	6.49712	19.9984	10.0321	18.6754	9.0402	4.73873	1.76494	26.7152	30.1289		0.497638	0.0498246
Dlo_pri0768F.1_g00130.1	2.5959	33.3031	0	0.248955	0.450475	0	1.06957	2.54471	28.1977	4.8113	0.557297	0	2.2272	0	8.76012	4.18835		Dlo_pri0196F.1_g01220.1	2.85549	68.3823	0.727819	0	0	0	0	2.23934	33.0853	0	0	0	1.95994	0	10.2785	2.45716		0.95567	8.02085e-09
Dlo_pri0201F.1_g01970.1	0.811218	27.7526	1.03383	0	0	0	0	0	23.4981	0	0	0	8.35202	1.72817	0.456256	1.49584		Dlo_pri0201F.1_g01950.1	1.6997	38.7655	0	0	0	1.59683	0	1.48105	82.0569	3.36027	0	0.24895	0	0	3.82386	0.348237		0.865042	1.519e-05
Dlo_pri0082F.1_g02190.1	8.11987	11.5745	6.03641	5.58085	2.19189	93.4485	75.8334	9.28637	9.80016	7.52478	8.42549	4.90585	39.4775	169.377	108.273	78.8139		Dlo_pri0000F.1_g01170.1	10.8841	0	11.0152	40.4022	5.03671	10.8269	43.2626	8.36824	9.27279	12.8157	46.5956	4.78252	15.3807	32.0525	12.7834	8.264		0.232582	0.386029
Dlo_pri0001F.1_g08130.1	6.95832	30.8585	6.8972	8.60109	50.566	60.2875	74.7544	7.07373	34.8371	11.4637	15.049	47.4479	48.6447	42.8236	53.6307	33.7401		Dlo_pri0240F-1.1_g00190.1	59.7208	9.50283	29.7358	197.13	218.133	279.488	140.543	53.0064	5.36403	32.1252	210.385	217.743	245.946	137.285	63.8971	58.0486		0.433889	0.0931256
Dlo_pri0208F.1_g01680.1	27.6097	38.2927	23.4576	213.833	234.985	23.4851	341.276	16.2554	24.0166	15.49	194.161	294.714	27.3162	195	133.882	67.3457		Dlo_pri0208F.1_g01670.1	0	32.401	0.150875	0.317903	0.493058	0.667331	3.12181	0	27.4339	0.702146	0.203326	0.520194	0	0	1.46486	0.291064		-0.255304	0.339921
Dlo_pri0038F.1_g04580.1	66.0653	17.2651	36.2506	170.259	208.867	81.9801	97.6915	53.0092	23.9209	39.8633	179.968	250.135	77.1506	119.239	243.845	311.883		Dlo_pri0209F.1_g01800.1	19.1281	21.9174	16.3293	49.0474	104.187	22.1836	37.8602	19.2593	34.4639	17.9128	41.065	105.444	16.3328	33.3404	68.2559	36.7899		0.702429	0.00241222
Dlo_pri0110F.1_g03350.1	1.13313	38.7655	0	0	0	0	0	1.48105	21.8818	1.68014	0.973059	0	0	0	1.27462	1.04471		Dlo_pri0361F.1_g00060.1	0	26.7397	0	0	0	0	0	0	0	0	0	0	0	0	0	0		0.864072	1.59281e-05
Dlo_pri0678F.1_g00310.1	2.27141	11.101	0.551378	1.16179	1.50158	0.304849	0.71305	0.989608	12.5323	0.641506	2.08987	3.42193	1.856	0.230422	3.22421	3.52353		Dlo_pri0083F.1_g00420.1	11.2908	22.844	9.59285	49.7402	64.8899	16.4245	14.0063	11.1078	15.2391	8.46068	47.6973	70.7907	14.1662	16.0355	46.8423	32.5353		-0.00177563	0.994793
Dlo_pri0362F.1_g00430.1	0.98175	9.59617	0.178737	0	0	0	0	0.549936	9.47926	0.623862	0.301094	0.184878	0	0	0	0.344817		Dlo_pri0210F.1_g02340.1	0	0	0	0	0	0	0	0	0	0.820532	0	0	0	0	0	0		-0.0639811	0.813895
Dlo_pri0314F.1_g00680.1	0	6.67275	0	0.29929	0.361037	0	0	0	18.8327	0	0	0.171408	1.33876	0	0.219402	0.71931		Dlo_pri0362F.1_g00430.1	0.98175	9.59617	0.178737	0	0	0	0	0.549936	9.47926	0.623862	0.301094	0.184878	0	0	0	0.344817		0.876814	8.28405e-06
Dlo_pri0782F.1_g00020.1	0	12.1504	0.452624	0	0	2.00199	0	0	13.717	0.52661	0	0	1.21887	0	0	0.218298		Dlo_pri0105F.1_g00440.1	0	63.161	0	0	0	1.73449	1.01425	0.804361	71.3046	1.82498	0	0	0	2.62205	0.69225	0.378258		0.992327	4.11285e-14
Dlo_pri0023F.1_g04660.1	3.92957	13.4434	11.3513	19.6469	27.2159	17.3512	23.7465	5.64971	16.4415	9.51666	17.3222	22.7344	13.4858	14.2312	57.8315	19.5639		Dlo_pri0213F.1_g00110.1	4.07927	0	40.29	21.1256	67.0136	14.3715	31.9344	3.99882	78.7746	22.6818	22.7696	67.6646	17.4995	13.0353	22.9432	11.9097		0.247711	0.354966
Dlo_pri0217F.1_g01300.1	1.5519	8.84865	0	1.78598	2.15445	5.8319	5.11536	0	19.9791	0.767019	0.888445	0.909208	7.10123	8.81616	4.07324	2.54365		Dlo_pri0217F.1_g01210.1	22.7026	21.5744	6.75097	47.2223	35.3695	41.2354	19.5396	21.101	26.7917	5.98437	46.7894	33.917	62.3302	18.8083	58.4524	39.5366		0.0403911	0.881934
Dlo_pri0215F.1_g00890.1	2.16325	9.25086	0.689222	1.03731	2.00211	6.09698	3.56525	1.41373	46.9962	4.00942	1.39324	1.18817	11.136	1.15211	0.912512	2.99168		Dlo_pri0215F.1_g00960.1	8.9234	27.7526	6.203	23.0284	30.4071	16.0046	18.7176	8.48235	15.6654	9.6226	24.0335	32.0806	47.3281	19.0099	11.4064	6.98058		0.0698381	0.797175
Dlo_pri0271F.1_g01500.1	0.291972	7.49149	2.60467	2.12808	12.2952	0	0.721799	0	5.63826	3.24689	1.94313	11.6747	0.501007	0.621999	0.738967	0.448649		Dlo_pri0218F.1_g00710.1	3.83192	16.9936	2.3513	11.5965	7.42135	4.00001	3.04074	2.04049	17.8143	3.15652	10.9687	7.2339	4.38356	6.34921	10.0576	6.89136		0.382382	0.143826
Dlo_pri0271F.1_g01380.1	24.8809	11.9327	69.3443	83.1365	117.29	55.707	54.4194	28.2653	8.98082	71.3702	73.8828	115.049	51.8714	93.1297	26.8106	54.8831		Dlo_pri0218F.1_g00730.1	4.83981	0	2.05599	0.696231	5.69245	7.38872	5.31766	5.79867	7.78845	3.88709	1.29879	6.82291	1.38414	3.43681	1.02078	2.47898		0.0890959	0.742815
Dlo_pri0251F.1_g00400.1	11.5579	5.81482	31.6255	43.4249	49.2377	65.1506	86.8393	11.1078	16.4114	35.2829	46.9987	49.8896	66.498	77.4878	49.7102	17.9691		Dlo_pri0218F.1_g01020.1	12.5777	0	29.8926	26.7331	22.8098	36.4077	28.5729	24.8816	9.84682	31.7546	44.5174	21.2105	27.9991	17.3804	9.55965	10.865		0.480547	0.0595477
Dlo_pri0251F.1_g00410.1	1.3828	2.95669	3.30426	3.91215	8.95861	9.74336	11.6799	1.35553	20.0274	7.94505	6.15996	7.13938	6.52522	8.83751	5.63857	2.23108		Dlo_pri0251F.1_g00420.1	1.66017	21.2985	1.58681	1.75137	0.192063	5.84885	0.68403	3.25486	8.01486	1.2308	2.67308	0	0	0.884179	3.96837	2.04083		-0.00316396	0.990722
Dlo_pri0129F.1_g01220.1	1.58638	27.1358	0.673906	1.01426	2.20232	0	0	2.76462	56.1634	3.92032	0.454094	3.25295	1.81476	0	9.51716	5.85039		Dlo_pri0219F.1_g01580.1	0	0	0	0	0	0	0	0.856017	0	1.94218	0	0	0	0	0.368353	0		-0.0839818	0.757151
Dlo_pri0312F.1_g00850.1	0	46.2543	0	0	0	0	0	0	83.5488	0.801883	0	0	1.856	0	0.912512	0		Dlo_pri0221F.1_g00960.1	0.721083	61.6724	1.83793	0	0.333685	0	0	0	34.812	0	0.30961	0	7.42401	1.53615	0	0		0.825769	8.13433e-05
Dlo_pri0278F.1_g00900.1	153.713	34.4669	75.5699	199.094	139.466	195.521	328.765	161.78	11.1174	55.0583	180.2	152.159	170.902	304.771	232.97	196.212		Dlo_pri0222F.1_g00930.1	46.1346	8.30689	34.658	99.8531	319.786	316.172	203.292	40.623	4.68896	33.1227	121.146	313.037	351.656	220.359	95.8696	53.1311		0.450651	0.0798059
Dlo_pri0222F.1_g00820.1	9.9874	7.76542	22.9975	41.3606	24.6317	31.6675	66.7762	17.3558	16.4375	17.8378	37.3274	26.2312	29.9911	63.346	27.4479	13.6029		Dlo_pri0278F.1_g00900.1	153.713	34.4669	75.5699	199.094	139.466	195.521	328.765	161.78	11.1174	55.0583	180.2	152.159	170.902	304.771	232.97	196.212		0.794778	0.000234313
Dlo_pri0002F.1_g08810.1	13.8534	16.9263	11.3497	41.647	45.7255	34.6622	31.9178	12.0097	19.1087	16.5585	37.2065	40.4985	31.5337	48.7857	54.3026	28.0645		Dlo_pri0106F.1_g01150.1	11.0973	36.8317	23.8525	56.6128	52.7331	41.0804	21.0193	7.14407	35.1836	31.9265	45.657	56.0397	32.4004	22.5825	17.7929	9.87508		0.397884	0.126943
Dlo_pri0158F.1_g01180.1	9.68676	18.0105	10.1981	25.931	38.1022	20.1794	12.1471	9.35811	12.1996	9.36713	26.5826	34.5137	18.79	18.8416	12.6729	13.8494		Dlo_pri0431F.1_g00020.1	2.84735	10.4369	0.51839	1.40436	7.81166	44.138	3.01675	0.797486	3.92751	1.80938	1.04791	5.00453	39.7851	15.1646	2.059	4.25028		0.142699	0.598052
Dlo_pri0084F.1_g01950.1	14.4678	16.2815	18.1955	30.0871	34.0039	40.2401	30.7467	15.1778	11.0284	18.0648	28.1175	25.7633	32.0124	32.0379	66.8105	24.9227		Dlo_pri0229F.1_g00510.1	0.571098	0	0	0	0	3.21921	1.41184	0	0	1.27018	0	0	1.95994	0.608315	2.08783	0.702047		0.600507	0.0139052
Dlo_pri0461F.1_g00410.1	0	15.5556	0.579474	0.174427	0	1.28153	0	0	4.3903	1.34839	0	0	1.56046	0	0	0.279477		Dlo_pri1099F.1_g00180.1	19.0625	3.32728	28.0121	68.4254	45.9068	52.6301	29.814	22.8815	5.63442	27.3995	68.1512	47.4361	52.0692	31.0788	42.8856	33.9546		-0.542788	0.0298136
Dlo_pri0229F.1_g01300.1	14.885	36.3736	21.6797	39.9706	50.1849	23.9728	11.515	15.0878	29.331	24.3226	36.2599	35.2386	27.1056	23.9443	45.9595	21.8456		Dlo_pri0229F.1_g01040.1	0	0	0	0	0	0	0	0	11.9874	1.84084	0	0	0	0	0	0.381547		-0.00349165	0.989761
Dlo_pri0433F.1_g00300.1	0.433526	22.247	0.368329	0.443483	0.936211	0	1.66715	0.377757	23.7201	5.99951	0.310236	0.698471	0.495936	0.923556	0.406382	0.710574		Dlo_pri0230F.1_g00480.1	2.85549	0	1.21303	2.55594	3.30349	2.68267	2.35306	3.1102	4.59518	2.11697	4.08685	3.13677	0	3.04158	3.21204	4.97283		-0.110281	0.684312
Dlo_pri0230F.1_g00690.1	12.9074	7.40069	24.9958	45.1716	41.0433	85.7642	24.7191	10.7443	9.74736	26.3018	53.4696	43.5979	67.806	43.6266	42.9489	41.5289		Dlo_pri0230F.1_g00670.1	3.03775	0	0.64523	3.69019	4.21722	0	0	1.32349	4.88849	3.0028	1.95647	2.44712	0	0	1.42378	3.11191		-0.263359	0.324365
Dlo_pri0908F.1_g00220.1	3.33825	43.9249	2.2908	2.6597	1.78246	1.44748	0	3.35633	49.5883	7.615	2.31539	1.46683	2.6438	1.09409	0.433279	2.05185		Dlo_pri0230F.1_g00720.1	33.7416	47.6997	29.4966	29.0966	16.5174	43.2266	10.1108	20.0462	61.9273	23.9813	25.9818	13.8459	44.0221	11.8812	9.72396	30.3375		0.719107	0.00169254
Dlo_pri0219F.1_g00310.1	0.517299	119.457	0.988884	0	0.119692	1.45797	0	0	97.3979	5.36913	0	0	7.98889	0	0.436419	0.317956		Dlo_pri0231F.1_g00600.1	0	45.6163	0.784288	0.0786928	0.189856	1.73449	0.338084	0.536241	59.4205	6.08325	0	0.090137	2.112	0	2.42288	0.126086		0.966621	1.13335e-09
Dlo_pri0233F.1_g00860.1	9.59506	17.507	18.9129	38.0348	38.1263	31.0094	20.874	5.18366	12.3526	22.7631	43.1206	65.265	29.8557	20.9858	20.435	18.0072		Dlo_pri0233F.1_g00850.1	0.146285	17.516	0.372858	0.112234	0.0676944	0.412296	4.82185	0.382401	21.1868	1.08451	0.628102	0.32139	1.5061	2.18146	0.329103	0.899138		-0.31488	0.234885
Dlo_pri0128F.1_g02280.1	4.48608	6.67275	2.23715	6.88368	28.0706	41.2296	21.8591	6.88322	3.76654	5.78407	16.4981	34.1959	61.5828	46.9533	28.7416	16.9038		Dlo_pri0305F.1_g00350.1	115.931	13.3091	149.481	460.995	321.257	426.523	374.759	99.6618	33.8065	130.364	420.851	326.583	470.626	402.367	169.901	174.197		0.681245	0.00366427
Dlo_pri0307F.1_g01420.1	6.35966	21.757	13.3731	16.0407	34.5063	14.3394	22.5349	7.6889	21.492	12.4944	21.2989	34.3717	21.28	24.3868	11.446	15.1472		Dlo_pri0234F.1_g01670.1	6.94658	20.2255	14.1269	9.01496	8.00223	3.74908	9.98713	5.40904	28.5415	7.88933	7.29794	6.16963	5.57954	10.3905	4.07324	3.54294		0.184451	0.494065
Dlo_pri0097F.1_g03600.1	0	14.366	0	0	0	0	0	0	8.10915	0	0	0	0	0	0	0		Dlo_pri0097F.1_g03430.1	37.9245	25.4399	30.3258	76.7353	72.952	56.5876	56.3755	117.604	28.7199	61.745	136.973	104.559	163.328	57.0296	11.7106	32.9084		-0.347656	0.187025
Dlo_pri0143F.1_g00040.1	14.3028	2.16509	5.00053	45.399	18.5089	3.92412	2.29465	10.9188	6.11062	4.12884	44.8358	15.6838	6.08137	2.69643	21.9262	16.7265		Dlo_pri0238F.1_g00410.1	33.6495	37.6555	35.2688	113.28	23.2845	24.8177	12.9574	33.2942	9.1094	36.8372	97.6253	30.9531	25.9023	6.02956	28.8306	19.7161		0.858638	2.06424e-05
Dlo_pri0016F.1_g06080.1	33.1285	22.3102	12.411	30.187	10.0593	44.8473	29.5208	35.5722	23.5076	20.2414	30.0913	9.51346	45.0595	28.5264	115.659	124.419		Dlo_pri0241F.1_g00870.1	13.988	0	9.83539	15.3578	14.2853	12.2352	31.7982	11.348	0	6.43674	17.8109	14.6241	18.2089	24.6614	24.4159	25.2002		0.482845	0.0581652
Dlo_pri0241F.1_g01430.1	0.770366	57.1024	0.654513	1.77313	0.11883	1.44748	0.423213	2.34943	14.8765	1.523	3.08719	0.564167	0.881268	1.09409	0.722132	0.789171		Dlo_pri0241F.1_g01480.1	0	9.39318	0	0.210654	0	3.09539	0	0	10.6043	1.62844	0.23578	0	5.65367	0	0.926551	1.35009		0.715315	0.00183839
Dlo_pri0112F.1_g02730.1	113.192	18.1803	147.641	566.185	294.281	239.144	229.76	118.079	17.1037	163.107	618.579	326.831	254.719	253.59	330.769	167.89		Dlo_pri0241F.1_g01650.1	0.767604	45.9559	1.46738	0.294463	0	1.08172	0	0	18.529	1.70723	0.164792	0	0	0	0.647589	1.65132		-0.490612	0.053667
Dlo_pri0241F.1_g02060.1	0	74.528	0.427124	0.128568	0	1.88921	0	0.438056	67.957	2.98165	0	0	3.4506	0	0.377	0		Dlo_pri0241F.1_g01710.1	0	16.1381	0	0	0	0.886345	0.518296	0	9.1094	1.39888	0	0	0	0	0.176875	0		0.967768	8.89909e-10
Dlo_pri0847F.1_g00190.1	0	6.67275	0.497144	0	0	2.19891	0.642914	0	22.5993	2.89204	0	0	0	0	0	0		Dlo_pri0055F.1_g00560.1	49.5896	13.9822	73.9625	31.2524	60.0175	16.1267	67.3587	29.5587	18.4158	37.1682	39.4256	43.819	36.4683	44.1145	68.6543	19.0919		-0.427077	0.0989665
Dlo_pri0261F.1_g00320.1	2.10326	8.46526	1.41906	0.522073	0.171758	1.0461	0.40781	1.9405	9.55671	2.93514	0.318732	0	1.27379	0	0.13917	1.67299		Dlo_pri0242F.1_g01140.1	0	0	0.68404	0	0	0	0	0	5.18254	0.795854	0	0	0	0	0	0		0.70713	0.00218814
Dlo_pri0121F.1_g00460.1	0	25.5582	1.26945	0.318431	0	0	0	0.433981	33.6624	2.21544	0.142564	0	1.1395	0	0.373493	0		Dlo_pri0239F.1_g01410.1	0	28.8452	2.86543	0.862522	1.30059	1.58426	0	0.734692	54.2738	1.66691	0.482699	1.72893	3.85815	0	0	1.72748		0.982146	1.47902e-11
Dlo_pri0004F.1_g09420.1	6.1368	19.2807	4.78828	7.59095	0.463647	4.58878	29.7229	5.07453	29.0222	4.27108	8.76521	0.825465	4.29811	24.2792	8.66406	7.85184		Dlo_pri0244F.1_g01140.1	12.2212	3.31824	8.1583	4.09288	1.7056	9.29458	15.6658	14.4523	1.87304	6.3279	4.9975	1.87524	6.6574	10.7447	2.83672	7.98864		0.205486	0.445182
Dlo_pri0092F.1_g00520.1	12.6573	138.566	1.29046	0.971102	0.820014	1.42695	0.41721	11.5805	171.097	7.50699	0.543464	0.778631	3.47507	0.539287	34.4554	18.6715		Dlo_pri0820F.1_g00380.1	0.764863	30.5278	0	0	0	0	0	0.66647	2.46171	0.378031	0.109469	0	0	0	2.00753	0.156707		0.648757	0.00655204
Dlo_pri1364F.1_g00100.1	0.289017	54.3816	1.10499	0.110871	0	6.51661	0	0.377757	315.338	6.42805	0.124095	0.126995	17.8537	0	2.7634	1.2435		Dlo_pri0140F.1_g01940.1	0.513577	8.78499	0.654513	0.591045	0.712983	1.44748	0	0	29.753	0.7615	0.882053	0.677	1.76254	1.09409	0	0		0.992405	3.82983e-14
Dlo_pri0007F.1_g01210.1	0	0	0	0	0	0	0	0	18.6291	0.953591	0	0	0	0	0	0		Dlo_pri0245F.1_g02260.1	0	13.4188	0.999751	0	0	0	0	0	7.57448	1.16317	0	0	0	0	0	0		0.440489	0.0877048
Dlo_pri0132F.1_g01700.1	268.576	17.0785	144.419	579.683	596.014	1214.24	694.401	286.442	24.1006	139.158	577.017	657.405	1589.88	676.378	63.7355	108.928		Dlo_pri0253F.1_g00740.1	103.337	17.0785	29.2654	280.745	128.443	282.806	235.306	82.866	24.1006	32.5688	270.075	153.987	361.492	272.253	47.1699	41.1164		0.8963	2.61835e-06
Dlo_pri0036F.1_g00920.1	36.7218	773.874	19.4684	2.592	2.03919	10.7638	0.48417	24.9584	632.547	60.9827	1.63978	1.93628	32.2624	3.12919	10.0789	7.2227		Dlo_pri0255F.1_g01940.1	6.71162	41.7475	9.7198	12.5222	15.8116	22.3556	9.05025	5.18366	23.5651	4.97579	13.4918	17.2924	21.9865	11.0485	18.1878	18.1887		0.736013	0.00115196
Dlo_pri1774F.1_g00050.1	0	0	0	0	0	0	0	0	0	0	0	0	1.71323	0	0	0		Dlo_pri0257F.1_g00820.1	0	8.78499	0.654513	0	0	0	0	0	9.91767	1.523	0	0	0	0	1.44426	0		-0.117967	0.663479
Dlo_pri0268F.1_g01360.1	5.31384	7.17598	1.33659	0.831476	0.873596	27.9828	1.84373	3.19854	4.0506	1.86609	1.35094	1.10601	24.9552	14.1503	14.3535	8.07938		Dlo_pri0259F.1_g00830.1	3.38863	3.86428	0.287903	0.259985	0.731785	6.3671	0.37232	4.72435	6.54378	1.33986	0.193996	0.694854	9.30351	5.77514	16.0094	6.52615		0.672955	0.00427772
Dlo_pri0233F.1_g00030.1	29.0837	20.8737	7.68944	3.22483	2.35291	38.979	25.9217	28.5323	17.6738	9.95157	2.93997	2.11501	30.4786	38.4169	102.759	85.0473		Dlo_pri0030F.1_g03620.1	8.63224	21.0941	0.873103	0.0525625	0.0317033	44.6039	2.37113	5.99951	14.5529	1.21899	0.0588318	0.120413	38.3242	21.7464	24.7762	10.4431		0.475408	0.0627266
Dlo_pri0268F.1_g01670.1	5.32079	15.1691	4.52061	7.65421	8.00223	8.74784	5.84612	8.69309	4.28123	4.60211	8.56715	5.45525	6.08677	1.88918	8.97776	5.17814		Dlo_pri0259F.1_g01150.1	4.43399	30.3382	14.692	31.4673	99.1046	59.9852	62.8458	4.63632	12.8437	14.4638	30.6514	95.272	48.6942	66.1212	21.4469	17.1696		-0.0440625	0.871282
Dlo_pri0482F.1_g00720.1	0	10.6184	0	0.476262	0.28726	0	0	0	11.9874	0	0	0	0	0	0	0		Dlo_pri0259F.1_g01170.1	0	23.3334	1.15895	0	0	1.28153	0	0	26.3418	0	0	0	3.12092	0	0	0.279477		0.993836	8.91889e-15
Dlo_pri0268F.1_g00980.1	9.55577	76.9205	2.14907	4.74387	2.60117	3.16851	0	11.7551	37.9917	6.66763	6.99913	2.22291	0	0	2.52917	2.41847		Dlo_pri0482F.1_g00720.1	0	10.6184	0	0.476262	0.28726	0	0	0	11.9874	0	0	0	0	0	0	0		0.893058	3.21924e-06
Dlo_pri0129F.1_g02480.1	3.49253	11.9483	3.91683	8.68177	0.452532	2.75617	8.05844	3.2867	13.4888	5.38564	8.57758	0.429694	3.35606	14.2853	4.87149	2.14667		Dlo_pri0259F.1_g01290.1	48.2586	15.2164	59.2345	176.084	50.9416	42.6219	37.7517	45.0542	6.44185	69.2467	155.071	67.1327	40.4505	55.9044	67.668	76.2738		-0.0255808	0.925079
Dlo_pri0259F.1_g01330.1	0	7.14101	0	0	0	0	0.917374	0	6.71811	0.618997	0	0	0	0.5929	0.234798	0		Dlo_pri0259F.1_g01300.1	0	33.1524	0.411662	0	0	0.910409	0	0	3.1189	1.43686	0	0	0	0	0	0		0.761738	0.00060577
Dlo_pri0024F.1_g02020.1	6.45523	38.9717	7.25883	11.5076	6.85298	22.4745	7.50978	3.47415	36.6637	10.1344	10.4345	9.84411	20.8504	4.04465	10.8919	11.2029		Dlo_pri0103F.1_g01190.1	4.99417	30.1509	13.2909	14.7068	55.4659	46.3672	22.2718	5.18366	35.4567	15.0279	15.3257	48.536	50.41	29.4144	19.5796	21.939		0.363298	0.166628
Dlo_pri0261F.1_g00960.1	0	22.6132	0.842383	0	0.305878	1.86297	14.162	0	12.7644	0	0.283809	0.290442	0	0	0	0.406277		Dlo_pri0261F.1_g00820.1	2.71582	0	49.9387	29.0222	8.79733	67.7958	90.1582	4.56387	0	59.8275	28.9855	6.13716	49.2648	11.5712	1.96388	0.715401		0.0274472	0.919629
Dlo_pri0700F.1_g00340.1	9.86778	44.8357	111.609	5.73726	0.356748	24.3353	152.212	12.0915	38.7067	52.3527	6.62016	0.812985	23.8114	171.458	11.2734	21.7968		Dlo_pri0261F.1_g01670.1	16.2507	39.711	131.658	1.78114	0.268576	8.17888	61.2179	12.8959	28.0194	41.3068	1.24599	0	9.95904	92.731	8.4871	13.5558		0.858712	2.05719e-05
Dlo_pri0024F.1_g00220.1	6.77348	18.1747	7.61671	24.6338	14.1666	13.1014	8.5367	7.20408	13.465	8.46789	20.957	14.2395	13.9019	9.90281	8.66504	21.3471		Dlo_pri0265F.1_g01340.1	23.7957	15.0755	22.4635	73.365	116.234	94.3903	52.2903	24.1904	17.0192	20.9084	70.0062	122.76	154.255	50.6929	89.2234	54.712		0.252568	0.345299
Dlo_pri0654F.1_g00180.1	0	9.82128	0.487814	0	0	0	0	0	9.23965	0.851329	0	0	0	0	0	0		Dlo_pri0574F.1_g00070.1	0	34.1729	1.52761	0	0	1.5015	0.219502	0.174078	45.0088	7.70167	0	0	2.74245	0	0.674169	0.90048		0.979597	3.73943e-11
Dlo_pri0296F.1_g01730.1	0	48.4569	0	0	0	1.59683	0	0	5.47046	0.840068	0	0	0	0	0	0		Dlo_pri0271F.1_g00160.1	0.34823	17.8699	0	0	0	3.92586	0.573918	0	40.348	2.58167	0	0	3.58526	0.741848	0.195856	0.214039		0.443219	0.0855301
Dlo_pri0597F.1_g00510.1	0	9.69137	0.722043	0	0	0	0	0	5.47046	0.840068	0	0	0	0	3.5052	0.348237		Dlo_pri0271F.1_g02050.1	0	0	0	0	0	0	0	0	9.06944	1.39274	0	0	0	0	0	0		0.402814	0.121875
Dlo_pri0040F.1_g02690.1	0.410271	10.5268	0.392144	0.236078	0.379711	0	0	0.26812	12.8744	0.456244	0.440393	0.360548	1.056	0	2.01906	1.89129		Dlo_pri0273F.1_g00560.1	6.4642	0	41.1905	16.2801	10.0145	8.7134	6.02162	5.51019	0	27.0872	11.7054	7.53318	5.78722	3.59241	5.21641	26.7759		-0.368029	0.160765
Dlo_pri0275F.1_g01270.1	25.1955	3.88271	23.7206	20.2014	7.14267	12.4751	7.66897	21.0643	3.28749	19.5206	17.5429	5.4856	13.2428	7.01158	59.2364	38.7856		Dlo_pri0275F.1_g01020.1	5.22345	0	5.73231	2.39341	0.805728	6.95205	3.10872	6.06867	0	7.0996	2.74118	0.765066	5.47747	3.40014	19.5856	15.607		0.926602	2.53045e-07
Dlo_pri0238F.1_g00570.1	7.13872	16.5015	2.70473	9.47376	23.2137	7.61299	1.58991	6.05227	31.6695	4.57724	8.7812	20.6857	7.28356	1.23307	5.31723	11.0288		Dlo_pri0143F.1_g00030.1	20.699	5.57586	29.7027	43.391	134.553	23.4274	23.1009	11.5035	7.86847	16.9164	35.0601	121.675	25.7298	30.2074	28.5087	8.31476		0.398773	0.126019
Dlo_pri1238F.1_g00140.1	27.8693	17.8451	49.1924	77.5244	62.1386	45.3646	59.195	32.5304	21.5849	51.7089	69.7494	51.4063	36.3141	99.6926	59.8486	90.2291		Dlo_pri0491F.1_g00560.1	3.18287	7.77779	4.05632	1.74427	1.89372	14.0968	14.9877	2.37722	17.5612	8.09034	3.90463	3.19671	1.56046	6.78058	11.7638	7.54588		-0.137792	0.610825
Dlo_pri0222F.1_g00820.1	9.9874	7.76542	22.9975	41.3606	24.6317	31.6675	66.7762	17.3558	16.4375	17.8378	37.3274	26.2312	29.9911	63.346	27.4479	13.6029		Dlo_pri0222F.1_g00930.1	46.1346	8.30689	34.658	99.8531	319.786	316.172	203.292	40.623	4.68896	33.1227	121.146	313.037	351.656	220.359	95.8696	53.1311		0.453952	0.0773535
Dlo_pri0279F.1_g01460.1	0	31.9663	0.952643	0	0	1.05341	0.615985	0	57.7405	1.66254	0	0	1.28268	0	0	0.689182		Dlo_pri0279F.1_g01470.1	0.291376	44.8572	1.85668	0	0.134836	2.46368	0	0.38084	98.4682	6.91256	0.125108	0	12.9996	0	4.91639	1.97003		0.989431	3.84047e-13
Dlo_pri0660F.1_g00320.1	0	25.9811	0	0	0	0	0	0	14.6655	0	0	0	2.6063	0	0	0		Dlo_pri0280F.1_g00950.1	0	10.4369	0	0	0	0	0	0	0	0	0	0	0	0	0.343167	0		0.858968	2.03268e-05
Dlo_pri0461F.1_g00140.1	0	48.7146	0	0	0	2.14043	0	0	18.3319	3.65966	0	0	2.6063	0	1.60175	0		Dlo_pri0286F.1_g01270.1	0	79.8859	1.70051	0	0	0	0	0	38.6511	8.90315	0	0	0	0	0.375239	0.410074		0.991773	6.69435e-14
Dlo_pri0369F.1_g00390.1	8.91142	14.7517	10.9906	28.8554	33.8774	23.2258	14.8448	9.89418	12.0277	9.9455	26.9074	29.7677	22.3617	17.3513	30.288	24.6188		Dlo_pri0246F.1_g00740.1	7.177	22.9163	9.02456	5.02916	0.929936	10.5185	13.0901	3.75225	15.7074	9.50651	5.42356	1.00915	12.1511	10.6007	18.0839	16.5277		-0.24145	0.367647
Dlo_pri0076F.1_g02020.1	2.78132	7.92931	0.590762	0	0	0	0	3.02941	17.9033	2.06199	0	0	0	0	3.38933	1.70953		Dlo_pri0287F.1_g00310.1	11.7229	8.97877	9.5883	27.8549	56.2726	8.38335	8.36261	12.1206	37.1669	11.1556	23.8149	55.5085	6.00472	10.064	30.8018	33.6612		0.11284	0.677353
Dlo_pri0026F.1_g05380.1	7.75948	21.2367	12.6577	33.517	63.628	39.3653	16.1134	6.89652	17.9812	9.66443	34.6494	62.3944	37.8141	14.5467	32.3823	33.4808		Dlo_pri0076F.1_g02020.1	2.78132	7.92931	0.590762	0	0	0	0	3.02941	17.9033	2.06199	0	0	0	0	3.38933	1.70953		-0.297689	0.262803
Dlo_pri0101F.1_g03360.1	6.98353	13.273	3.95554	9.82291	5.38612	4.37392	2.55768	1.01419	14.9843	3.45158	3.998	4.43239	7.98889	0	2.61851	3.81547		Dlo_pri0292F.1_g01490.1	0.626204	0	0	0.60055	0.14489	0.882458	1.03205	0	3.02315	2.32124	0.94105	0.275155	1.07453	0.667012	1.05659	0.962235		0.301439	0.256547
Dlo_pri0471F.1_g00780.1	8.08961	9.71064	28.5774	25.6973	71.0611	51.2001	33.9159	10.5734	6.85167	26.7252	28.3967	65.7911	47.7321	32.3508	16.2837	25.9953		Dlo_pri0295F.1_g00550.1	21.3308	29.19	44.4013	63.9349	76.5988	92.5842	68.2014	19.3303	28.8343	54.6111	54.0978	77.7944	102.487	92.3985	60.9456	49.9964		0.777592	0.00039162
Dlo_pri0471F.1_g00550.1	1169.86	15.2639	610.686	307.398	49.5523	3908.32	10943.2	1229.3	17.2319	320.192	365.901	58.8144	5509.27	7067.86	562.107	651.039		Dlo_pri0295F.1_g01130.1	196.315	0	343.44	1311.75	3904.72	671.506	2632.49	278.751	0	492.196	1622.22	4486.36	790.101	621.622	75.7841	51.5566		0.101857	0.707394
Dlo_pri0045F.1_g02440.1	0	26.8968	0.400781	0	0	0.886345	0.518296	0.411039	57.6928	3.26405	0	0	0	2.00985	0.530624	0.193295		Dlo_pri0228F.1_g00280.1	0	33.3031	0.827067	0	0	2.74364	0.534787	0	78.327	6.25469	0	0	7.79522	0	1.82502	0.79778		0.993637	1.11358e-14
Dlo_pri0163F.1_g01780.1	0	22.8245	0.850256	0	0	0.940189	1.09956	0	35.4302	0	0.143231	0.146578	1.14482	0.710649	0.187619	0.410074		Dlo_pri0045F.1_g02440.1	0	26.8968	0.400781	0	0	0.886345	0.518296	0.411039	57.6928	3.26405	0	0	0	2.00985	0.530624	0.193295		0.986984	1.64023e-12
Dlo_pri0362F.1_g00310.1	0	0	0	0	0.327078	0	0	0	0	0	0	1.24228	0	0	0	0.86887		Dlo_pri0299F.1_g00250.1	0	16.7276	0	0	0	0	0	0	0	0	0	0	1.67803	0	0	0		-0.121639	0.653605
Dlo_pri0086F.1_g01590.1	0.637386	10.9028	0.812298	2.20059	0.884862	0	1.05048	0	12.3085	4.72538	0.821019	1.68041	0	0	0	0.391767		Dlo_pri0362F.1_g00310.1	0	0	0	0	0.327078	0	0	0	0	0	0	1.24228	0	0	0	0.86887		-0.133505	0.622071
Dlo_pri0148F.1_g01020.1	0	16.0673	0	0	0.217335	2.64737	0.774034	1.22771	4.53472	0	0	0.206366	1.61179	2.00104	0.264148	0		Dlo_pri0299F.1_g00720.1	0	36.8439	3.13715	0	0	0.867243	0	0	17.8261	4.10619	0	0	2.112	0	0	0		0.948965	2.11169e-08
Dlo_pri0084F.1_g01690.1	81.8754	49.1918	100.463	421.808	240.56	277.485	243.67	67.4367	42.4673	116.885	408.346	253.023	251.379	203.252	101.137	199.53		Dlo_pri0229F.1_g01810.1	139.391	37.6172	155.869	1187.62	687.939	710.876	292.739	126.693	14.7002	137.954	1047.88	750.446	636.284	256.588	272.015	255.885		0.941408	5.43984e-08
Dlo_pri0304F.1_g00570.1	0.751444	25.7076	0.319219	0.384352	0.115912	0	0.412818	0	19.3481	3.34259	0.322646	0.220124	0	1.06722	6.19868	2.77124		Dlo_pri0430F.1_g00190.1	5.68916	19.9964	35.358	17.3399	24.8843	6.80918	6.93589	2.95401	14.2972	34.551	14.7234	16.8481	5.08172	10.9576	10.8704	10.9216		0.129446	0.632791
Dlo_pri0284F.1_g00830.1	85.4153	14.2197	60.784	335.079	114.781	180.407	51.377	87.3299	23.0763	51.7687	336.674	108.897	144.784	69.7305	347.796	252.857		Dlo_pri0010F.1_g00960.1	79.2274	35.2923	97.2879	263.205	182.551	230.857	90.1101	76.047	32.8702	84.1282	266.826	204.887	259.508	122.85	239.395	183.501		0.836773	5.31419e-05
Dlo_pri0894F.1_g00400.1	0	30.9927	0	0	0	1.02132	0	0	20.9932	1.61191	0	0	1.24362	0	1.42667	0.222731		Dlo_pri0310F.1_g00350.1	0	101.759	0	0	0	0	0	0	87.8491	1.03773	0.300504	0.46129	2.40189	0	4.13314	0		0.990898	1.35452e-13
Dlo_pri0002F.1_g03430.1	51.2819	7.57514	70.3212	71.6565	28.8133	613.337	439.229	43.6431	7.69665	53.8436	82.2567	23.156	668.41	824.924	509.603	234.469		Dlo_pri0312F.1_g01220.1	0.637386	10.9028	2.43689	0	0	1.79643	0	0.833088	30.7713	8.50569	0	0	0	0	0.358487	0		-0.3245	0.22011
Dlo_pri0263F.1_g00580.1	5.25471	15.3461	1.79668	3.98239	1.42341	40.818	7.60416	3.18279	8.66238	3.80067	4.23726	3.60419	37.3866	17.201	39.2134	26.6261		Dlo_pri0313F.1_g00920.1	12.1881	14.8916	13.8685	53.3508	43.2072	29.444	13.6306	10.2409	12.6087	18.0717	58.1254	46.4777	34.3587	16.2279	26.8078	38.1256		0.0218193	0.936073
Dlo_pri0263F.1_g00580.1	5.25471	15.3461	1.79668	3.98239	1.42341	40.818	7.60416	3.18279	8.66238	3.80067	4.23726	3.60419	37.3866	17.201	39.2134	26.6261		Dlo_pri0313F.1_g00960.1	21.514	0	18.0708	79.5293	87.565	53.7453	20.1461	20.4506	0	24.6497	86.9155	94.1031	70.4773	16.6662	45.3756	36.9656		0.0263689	0.922777
Dlo_pri0316F.1_g00660.1	8.59962	30.1291	13.3363	22.695	4.55488	12.8488	12.4654	7.04195	26.0105	12.9046	20.3304	4.87132	12.8008	7.28389	22.4936	17.1945		Dlo_pri0316F.1_g00640.1	0.270406	13.8763	0.344611	0.103731	0	0.762123	8.46747	1.06029	26.109	2.40565	0	0	0	2.88028	5.77924	0.997225		0.61092	0.0119378
Dlo_pri0041F.1_g01410.1	9.88058	16.9012	11.9624	44.252	38.8645	23.6706	32.5684	6.78001	28.6205	13.5515	43.1664	44.5009	23.7363	38.9406	32.7873	18.9783		Dlo_pri0316F.1_g00780.1	14.1287	0	17.0583	24.8177	37.8524	31.4376	39.2177	15.551	28.7199	24.257	25.5428	42.1503	51.0401	28.5148	34.7135	42.0497		0.467301	0.067992
Dlo_pri0059F.1_g03700.1	0.360542	43.1707	0.918963	0	0	1.01616	0	0	156.654	2.67294	0	0	2.47467	0	0.811122	0.221606		Dlo_pri0316F.1_g01310.1	0	8.42147	0	0.188863	0.227827	2.77518	0	0	0	0	0.211389	0.432658	3.37921	0	0.5538	0		0.123889	0.647579
Dlo_pri0116F.1_g02860.1	28.3793	15.0137	22.7443	42.9856	22.3391	25.5623	37.1283	22.9441	19.7744	22.1241	33.9175	16.5837	19.0773	29.2939	11.1895	23.1978		Dlo_pri0320F.1_g00310.1	12.2017	7.19713	16.9801	41.3735	74.442	13.0444	27.2752	13.3818	5.41672	15.3886	42.0929	79.6826	8.18246	28.3841	22.9544	21.6372		0.1239	0.64755
Dlo_pri0406F.1_g00380.1	0.945526	24.2605	1.205	0	0	1.33245	0.77916	1.85376	0	1.40197	0	0	1.62247	5.03572	1.86128	1.45291		Dlo_pri0320F.1_g00380.1	5.37849	11.1517	12.2549	24.7591	37.2585	33.5334	9.67013	5.32568	12.5895	16.4331	21.274	29.6489	26.8485	13.1941	26.8587	13.8245		-0.257022	0.336568
Dlo_pri0435F.1_g00050.1	8.74374	12.2931	11.7538	24.9498	23.9447	16.2041	25.86	7.67112	5.78253	17.227	25.4057	23.4731	10.2765	32.4061	25.9362	24.1476		Dlo_pri0320F.1_g00390.1	9.33166	47.8868	13.6763	20.9415	7.77291	40.7661	30.759	10.3673	13.5152	20.0628	20.6346	7.79067	35.2277	36.7772	44.6117	26.0973		0.238069	0.374599
Dlo_pri0331F.1_g00120.1	0	41.0952	0	0	0	0	0	0	29.8245	0	0	0	3.53355	0	0.772126	0		Dlo_pri0321F.1_g00800.1	0.373755	102.292	0.952643	0	0	1.05341	1.23197	0	230.962	3.87927	0	0	14.1095	0.796224	4.20424	0.459455		0.844812	3.8168e-05
Dlo_pri0015F.1_g02780.1	0	23.8266	0.443792	0	0	0	0	0	26.8986	1.03267	0	0	3.58526	0	1.76271	1.07019		Dlo_pri0321F.1_g00990.1	0	42.1073	0	0	0	0	0	0	41.5943	0.912488	0	0.270411	10.56	0	0	0.378258		0.991962	5.6926e-14
Dlo_pri0327F.1_g01240.1	3.96596	7.98113	10.4059	9.57583	3.88645	15.1229	23.4537	5.18366	6.75762	7.61003	10.0168	5.12544	11.2088	30.8134	38.0512	30.6859		Dlo_pri0327F.1_g01350.1	19.1216	7.26853	26.5351	44.8268	26.3492	22.7548	38.5174	13.8848	4.10284	27.7222	49.8085	28.1936	26.2492	64.2714	48.9932	57.9815		0.733386	0.00122516
Dlo_pri0069F.1_g03570.1	0.789682	13.5079	0	0	0.073086	0	0	0.619287	12.1996	1.17089	0	0	0	0	0.266486	0.873675		Dlo_pri0329F.1_g01290.1	1.38169	31.5126	0.3913	0	0.0710427	0	0	0.802631	37.0579	0.910525	0	0.134915	0.526866	0	3.28112	1.03797		0.986135	2.54593e-12
Dlo_pri0370F.1_g00980.1	0.333585	131.241	0.850256	1.15171	1.23495	0.940189	0	2.18004	119.174	4.45158	0.286461	1.17262	4.5793	0	0.375239	1.43526		Dlo_pri0043F.1_g02070.1	0	11.4123	0	0	0	3.76076	0	0	25.7674	0.989239	0	0	4.5793	0	0	0		0.881386	6.4379e-06
Dlo_pri0386F.1_g00080.1	0	5.27479	0.294743	3.13479	0.428098	0	1.90583	0.403049	5.21052	0.342922	3.9721	1.3211	0.529141	0.985392	2.68826	3.0326		Dlo_pri0332F.1_g00730.1	0	4.94378	0	0	0	0	1.42899	0	2.7906	0.428537	0	0	0	0	0.325105	0		0.693552	0.00288596
Dlo_pri0118F.1_g02950.1	0.648975	0	0	0	0	0	0	0	0	0	0	0	2.2272	0	0	0		Dlo_pri0334F.1_g00080.1	0	9.32147	0	0	0	0	0	0	31.57	0.808004	0	0	9.35086	0	0.306493	0		0.165665	0.539766
Dlo_pri1222F.1_g00040.1	0	237.439	1.89536	0	0.229409	6.98613	0	0	349.426	3.6753	0	0	6.80535	0	0.557646	0.304708		Dlo_pri0157F.1_g00750.1	0.435288	7.44581	0	0.166982	0	0	0	0	37.8262	0	0.560696	0	1.49386	0	0	1.60529		0.909101	1.07818e-06
Dlo_pri0076F.1_g02360.1	7.04048	47.6122	3.96461	3.45454	8.48602	15.2285	6.47632	8.56017	69.5601	8.01147	5.06169	7.19442	20.7906	10.1153	16.5759	9.45992		Dlo_pri0335F.1_g00610.1	20.2704	15.0755	24.7099	96.3549	123.983	94.3903	113.296	33.4058	8.5096	13.0677	99.1439	144.059	84.6888	120.161	14.3749	11.3758		-0.40357	0.12111
Dlo_pri1428F.1_g00040.1	1.15607	9.88756	2.94664	3.21525	4.54731	1.62915	0.476329	1.13327	2.7906	1.28561	3.97103	4.8258	1.98374	2.46281	6.50211	4.79637		Dlo_pri0337F.1_g00110.1	0.721083	0	0	0	0	0	0	0	13.9248	1.06918	0.30961	0.316845	0	0	0	0.886423		-0.0774705	0.775511
Dlo_pri0002F.1_g02580.1	0.517299	44.2432	0	0.595328	0.478766	0	1.70512	0	24.9738	0	0.222111	0.454604	0	0	0	0		Dlo_pri0338F.1_g00620.1	0	16.8429	0	0	0	0	0	0	99.8264	2.18997	0	0	0	0	0	0		0.586768	0.016879
Dlo_pri0010F.1_g05680.1	10.1282	16.7659	31.8525	35.469	40.5187	7.36661	17.2307	11.9568	6.30918	27.1282	44.6794	36.8229	5.04561	18.4443	23.9801	19.2782		Dlo_pri0015F.1_g00320.1	33.8488	10.9763	48.2487	54.4009	44.096	24.4153	83.8114	28.5159	7.74469	56.1354	45.1849	40.1083	22.0218	112.094	198.948	209.825		0.111391	0.681289
Dlo_pri0301F.1_g00740.1	6.74805	109.353	1.35787	1.2262	0.986115	1.001	0	6.03471	99.448	9.47898	1.21995	0.468174	4.87547	0	12.7842	14.1894		Dlo_pri0347F.1_g00080.1	2.50481	12.8538	0.638438	3.93961	6.02741	0	0.412818	2.61911	4.83704	0.742797	3.01136	6.05341	0.859623	0	2.39494	6.77413		0.666995	0.00476771
Dlo_pri0347F.1_g00420.1	60.724	23.0399	53.3562	104.632	45.6567	63.9033	27.3784	49.4404	28.178	47.4321	93.9782	64.9055	61.2481	55.9535	95.4522	119.353		Dlo_pri0347F.1_g00380.1	2.04288	48.5339	1.8803	8.44627	26.2598	1.27949	2.24458	2.9668	24.1083	9.08716	7.40701	20.0973	1.55798	0.483557	6.5109	12.8355		-0.331866	0.209208
Dlo_pri0144F.1_g02950.1	0	19.8555	0.739653	0	0	0	0	0	16.8117	0.860557	0	0	0	0	0	0		Dlo_pri0347F.1_g00630.1	0	13.5679	0	0	0	0	0	0	7.65864	2.35219	0	0	0	0	0	0.487532		0.970811	4.4816e-10
Dlo_pri0165F.1_g02350.1	29.386	45.6965	77.3591	65.9861	82.8962	39.3198	64.8193	31.8132	34.3922	101.007	63.9154	87.7121	44.3126	50.5875	124.876	88.7593		Dlo_pri0214F.1_g01570.1	20.9577	44.8115	30.0476	38.9421	33.1864	22.612	28.0641	22.8985	30.0373	33.2598	41.6184	33.8138	19.6668	25.1139	124.596	67.3264		0.714361	0.00187663
Dlo_pri0830F.1_g00110.1	0.454696	15.5556	0	0	0	0	0	0	4.3903	0.674195	0	0	1.56046	0	0	0		Dlo_pri0350F.1_g01350.1	0	0	0	0	0	0	0	0	0	0	0	0	0	0	0	0		NA	NA
Dlo_pri0456F.1_g01220.1	0	11.3066	0	0	0	0	0	0	12.7644	0.980079	0	0	0	0	0.371764	0		Dlo_pri0830F.1_g00110.1	0.454696	15.5556	0	0	0	0	0	0	4.3903	0.674195	0	0	1.56046	0	0	0		0.813437	0.000126789
Dlo_pri0369F.1_g00110.1	0	34.157	4.45344	0	0	1.407	2.46825	0	33.7409	11.8432	0	0	11.9926	0	2.80773	1.22735		Dlo_pri0352F.1_g00830.1	0	16.7276	3.32337	0	0	0	0	0	62.9477	9.66654	0	0	10.0682	0	2.20003	0.200356		0.837406	5.18089e-05
Dlo_pri0353F.1_g00790.1	12.3017	19.1297	12.1145	69.3565	59.9458	25.2157	33.4836	12.1809	25.1955	13.8184	51.8592	72.9729	30.0644	23.0302	31.135	28.8701		Dlo_pri0353F.1_g00780.1	0.371808	25.4399	0	0.570523	0.51617	1.04792	0	0.485968	32.3099	4.41036	1.1175	0.163373	0	0	0.627352	0.685592		-0.212098	0.430341
Dlo_pri0355F.1_g00840.1	3.71214	28.4926	2.18346	0.182567	0.198209	0	1.0981	6.15819	21.1379	3.24602	0.388251	0.125471	0.163328	0.608315	73.7699	56.5148		Dlo_pri0355F.1_g00830.1	4.18524	13.9689	1.30092	0.48731	0.204696	0.63934	0.878567	7.42711	11.2799	3.88481	1.74831	0.209317	0.544947	0.241625	68.6272	79.4041		0.951995	1.38696e-08
Dlo_pri0783F.1_g00490.1	6.79878	35.7835	5.66526	10.8337	14.2788	1.474	6.46446	10.937	17.6738	3.48951	19.6483	28.3803	4.48704	1.6712	9.11843	9.16132		Dlo_pri0355F.1_g01170.1	15.1371	44.7528	25.4832	30.6111	49.3793	42.1362	18.4796	15.1439	54.1318	25.2152	35.3855	54.9345	44.8939	33.8395	17.9731	31.2429		0.501087	0.0480153
Dlo_pri0034F.1_g04270.1	0.166793	105.564	2.12564	0	0.0771843	3.29066	0	0.218004	141.721	8.90315	0	0	2.86206	0.355324	1.21953	0.820148		Dlo_pri0351F.1_g00190.1	0	74.2318	1.65916	0	0.10041	3.05776	0	0	62.8521	5.14765	0	0.0953425	8.19124	0	0.244076	0.666838		0.967234	9.97066e-10
Dlo_pri0271F.1_g00150.1	0.825286	28.2338	0.525881	0	0	1.16301	0.680076	0.53934	63.7482	2.44737	0	0	8.49685	1.75814	0.696252	0		Dlo_pri0582F.1_g00330.1	0	29.9048	0	0	0	0.821226	0.960434	0.38084	61.8943	2.59221	0	0	6.99979	1.86219	2.13044	0.358187		0.998716	1.53882e-19
Dlo_pri0360F.1_g00900.1	0.134947	11.5417	141.883	0.103535	0.187343	0	0.667221	0	6.51491	48.8224	0.347652	0.47437	0	0.574967	0.455394	0		Dlo_pri0360F.1_g00870.1	0	12.3345	9.18963	0.138308	0	0	0	0	20.8872	0.534589	0	0	0	0	0	0		0.311909	0.239571
Dlo_pri0262F.1_g00450.1	38.0732	6.5126	82.2435	120.421	59.0223	37.5574	72.7881	31.3508	18.3807	87.7837	118.6	72.6894	29.3991	88.4085	97.2178	112.913		Dlo_pri0359F.1_g01080.1	4.4617	19.0799	17.0583	23.3914	9.119	26.198	36.1539	4.85968	14.36	19.8466	37.6756	15.6838	7.65601	41.188	19.8661	29.709		0.586653	0.0169057
Dlo_pri0110F.1_g03350.1	1.13313	38.7655	0	0	0	0	0	1.48105	21.8818	1.68014	0.973059	0	0	0	1.27462	1.04471		Dlo_pri0210F.1_g00430.1	0.580384	9.92775	0	0	0	0	0	0	33.6233	0.860557	0	0	1.99181	0	0	0		0.675544	0.00407795
Dlo_pri0361F.1_g00560.1	0.427468	7.31205	3.81342	1.80381	0.593441	0	0.70451	0.558718	33.0193	3.16912	2.20249	1.31481	0	1.8213	0	0.525484		Dlo_pri0361F.1_g00570.1	88.6351	24.5862	139.061	465.225	184.851	362.903	235.504	59.0207	20.8171	159.128	433.182	206.153	299.664	273.538	194.285	204.96		-0.43769	0.089976
Dlo_pri0361F.1_g00530.1	43.2153	16.3751	69.5402	111.586	37.7813	151.478	150.109	39.5031	17.1659	82.935	105.048	42.6048	151.126	209.473	130.066	114.738		Dlo_pri0361F.1_g00560.1	0.427468	7.31205	3.81342	1.80381	0.593441	0	0.70451	0.558718	33.0193	3.16912	2.20249	1.31481	0	1.8213	0	0.525484		-0.426522	0.099454
Dlo_pri0116F.1_g02720.1	14.0334	44.7294	15.6628	18.9589	20.7325	24.8123	10.0558	14.6965	27.7731	21.7125	20.5465	18.0776	19.1447	14.1123	29.5614	33.7522		Dlo_pri0337F.1_g00870.1	4.27103	12.1763	23.0683	4.56418	1.41175	12.0376	14.9161	4.51909	10.8006	15.5305	5.4142	1.0724	13.2617	16.0311	11.2101	24.1891		0.210172	0.434638
Dlo_pri0365F.1_g01380.1	9.75478	49.2996	6.78092	9.01496	10.8748	3.74908	2.92306	11.0113	53.5154	7.23189	10.5662	12.4691	5.32592	2.36147	10.4741	11.1739		Dlo_pri0088F.1_g00160.1	26.1273	7.03812	14.9444	71.5011	119.573	31.3107	13.2233	16.6714	7.94556	9.76125	53.6178	95.0974	18.3568	18.4072	37.1421	19.0938		-0.210677	0.43351
Dlo_pri0481F.1_g00550.1	0.472763	0	0	0	0	1.33245	0	0	20.5414	0.350492	0	0	0.811233	0	0.265898	0		Dlo_pri0376F.1_g01240.1	0	0	0	0	0	0	0	0	6.0998	0	0	0	0	0	0.355314	0		0.995692	7.30225e-16
Dlo_pri1060F.1_g00030.1	0	64.8901	1.09876	0	0	1.94397	0.568373	0	68.2618	4.34644	0	0	3.55062	0.73468	2.42455	0.529927		Dlo_pri0378F-1.1_g00100.1	0.424924	36.3427	0.541532	0	0	0	0	0	53.337	3.78031	0	0.186712	4.37487	0.905231	0.716974	0		0.983583	8.2514e-12
Dlo_pri0380F.1_g00260.1	4.19925	25.6536	3.44032	19.6758	16.3786	25.3614	15.3246	5.09654	5.79225	8.00535	18.8029	20.8239	25.7345	17.2526	11.1342	16.5925		Dlo_pri0380F.1_g00160.1	1.15763	13.2012	0.983539	3.10858	1.78567	8.70056	3.17982	1.51307	22.355	4.00508	3.97639	4.57799	10.5943	6.57638	4.12357	1.89742		0.207981	0.439552
Dlo_pri0609F.1_g00460.1	0.815854	62.8001	1.55961	1.87783	0.377541	3.44915	0.672304	0	94.5295	6.65334	1.4012	0	11.1997	0	2.29432	0.501462		Dlo_pri0381F.1_g00270.1	0	6.10557	0	0	0	2.012	0	0	20.6783	1.05849	0	0	2.44992	0	0	0		0.946568	2.89311e-08
Dlo_pri0143F.1_g00940.1	14.512	25.0742	10.4615	48.9782	50.9429	49.164	19.8102	18.0098	8.49213	19.996	55.827	56.2944	49.3003	35.2873	43.7781	50.0046		Dlo_pri0383F.1_g00480.1	7.59928	31.5126	7.33688	29.0635	25.8951	19.471	13.663	8.72861	33.3521	8.87762	35.5951	28.5345	11.8545	16.189	32.8975	31.4222		0.516142	0.0406854
Dlo_pri0015F.1_g01450.1	6.65413	7.42318	2.30439	6.21505	0.937159	5.91166	1.31123	5.38848	27.2359	3.64625	7.70166	0.76274	2.73041	0.616328	4.23065	8.84671		Dlo_pri0386F.1_g00640.1	3.5813	16.336	3.04272	7.51029	1.54678	7.40202	4.72187	5.92914	18.4422	2.12405	8.30355	2.20308	13.11	8.138	4.69989	6.6037		0.682711	0.00356357
Dlo_pri0386F.1_g01020.1	1.56895	6.70941	0.999751	10.0813	8.894	1.65825	0.969669	2.30701	22.7234	1.74476	7.57863	10.4272	0	0.835598	1.21334	5.30392		Dlo_pri0386F.1_g00900.1	2.81792	12.0505	1.79561	16.1248	13.8007	3.30922	2.3221	0.920782	11.3368	2.08912	11.8976	11.0406	4.02948	2.5013	23.9054	3.17538		0.433298	0.0936231
Dlo_pri0040F.1_g01860.1	8.13604	13.4682	25.4201	15.2027	1.57887	2.21912	21.6274	3.43036	12.6705	8.95043	29.2991	2.0758	1.80142	3.35468	0.738061	7.25921		Dlo_pri0387F.1_g00850.1	0	0	0.705251	0	1.02434	0	0.91204	0	10.6865	4.10266	0.475215	0.486321	1.89917	1.17891	0.311244	3.06125		0.0326197	0.904542
Dlo_pri0705F.1_g00270.1	0	43.7849	1.8123	0.109104	0	1.60319	0	0	82.3838	3.79537	0.122117	0	2.9282	0.605892	0.799811	0.349625		Dlo_pri0388F.1_g00040.1	1.8383	94.3349	1.17138	1.17533	0.850683	2.59056	1.0099	0	150.872	1.81714	1.44706	0.673126	6.30882	0	32.5685	2.82476		0.980057	3.19225e-11
Dlo_pri0069F.1_g02970.1	0.448976	69.1196	0.572185	0	0	0	0	0	138.723	3.99429	0	0	4.6225	0	1.76763	0.827885		Dlo_pri0001F.1_g08470.1	0	53.729	0.727819	0.219081	0.132139	0.804802	0	0	19.2998	1.69358	0	0	3.91988	0.608315	3.05144	0.175512		0.680282	0.00373169
Dlo_pri0007F.1_g01210.1	0	0	0	0	0	0	0	0	18.6291	0.953591	0	0	0	0	0	0		Dlo_pri0390F.1_g00490.1	0	0	0	0	0	0	0	0	0	0	0	0	0	0	0	0		NA	NA
Dlo_pri0013F.1_g06960.1	0	43.0348	0.801563	0	0.145528	0.886345	0	0	39.4741	6.06181	0	0	2.15852	0	0.176875	0.193295		Dlo_pri0395F.1_g01080.1	0	94.8437	3.5331	0	0	0	0	0.905882	26.7681	6.16594	0	0	0	0	1.94905	1.278		0.876383	8.47887e-06
Dlo_pri0024F.1_g00170.1	16.2968	48.4809	9.48151	23.0361	14.0446	14.6449	14.0133	14.4319	43.8994	8.57995	19.9525	16.6827	13.9822	15.472	32.2798	36.692		Dlo_pri0187F.1_g01230.1	5.09909	3.29141	2.32961	9.11606	14.3804	31.1834	14.9049	5.02997	1.85789	4.13694	8.92277	14.7538	37.9705	33.2032	75.431	66.7039		0.206759	0.442304
Dlo_pri0062F.1_g00010.1	0.394405	53.9718	2.01055	0	0	3.33481	0	0	41.8898	4.09359	0	0	4.06065	0	2.44009	0.242419		Dlo_pri0592F.1_g00410.1	1.02715	30.7475	1.96354	0.197015	0.11883	2.89497	0	0.335633	34.7118	11.4225	0	0	13.219	0	7.79902	1.57834		0.932903	1.3732e-07
Dlo_pri0062F.1_g01170.1	0	5.75997	0.858277	0.387525	0.31165	0	0.554968	0.440122	6.50262	0.499286	0.289164	0.295922	1.15562	0	0	0		Dlo_pri0321F.1_g00830.1	0	0	0.435298	0	0	0	0	0.44644	13.1919	1.51936	0	0	1.17221	0	0.192108	0		0.714938	0.00185345
Dlo_pri0660F.1_g00200.1	0.252252	94.9275	2.25032	0.0967671	0	1.42191	0	0.329703	126.652	6.35839	0	0	8.65698	0	1.56062	1.24037		Dlo_pri0408F.1_g00340.1	0	122.111	3.63909	0	0	1.006	0	0	186.105	11.1141	0	0	2.44992	0	0	0.21939		0.996685	1.17003e-16
Dlo_pri0014F.1_g02860.1	0	0	0	0	0	0	0	0	10.8264	0	0	0	1.28268	0	1.47149	0		Dlo_pri0408F.1_g00410.1	0	25.7982	0	0	0	0	0	0.657084	58.2488	0.745412	0	0	1.7253	0	0	0		0.891664	3.51133e-06
Dlo_pri0014F.1_g02860.1	0	0	0	0	0	0	0	0	10.8264	0	0	0	1.28268	0	1.47149	0		Dlo_pri0408F.1_g00400.1	0	61.3625	0	0	0	0	0	0	110.839	3.72332	0	0	2.46224	0	0.403523	0		0.847465	3.40794e-05
Dlo_pri0225F.1_g00620.1	0	17.8918	0	0	0	0	0	0	15.149	0	0	0	0.897408	0	0.147072	0		Dlo_pri0413F.1_g00660.1	0	0	0	0	0	0	0	0	19.5079	0	0	0	0	0	0	0		0.615102	0.0112122
Dlo_pri0249F.1_g00970.1	0	0	0	0	0	0	0	0	0	0	0	0	2.09395	0	0	0		Dlo_pri0225F.1_g00620.1	0	17.8918	0	0	0	0	0	0	15.149	0	0	0	0.897408	0	0.147072	0		-0.0582527	0.830321
Dlo_pri0038F.1_g04370.1	6.37386	6.35996	3.1815	6.05161	4.0802	0.748513	1.05048	4.30429	4.6157	3.0715	4.97172	2.75401	1.09372	0.113154	3.07701	9.46771		Dlo_pri0414F.1_g00100.1	3.28217	7.01789	0	1.73124	11.3913	1.15632	0	2.6812	0	0.608325	0.880786	12.7995	1.408	0	13.6143	2.77389		0.104875	0.699097
Dlo_pri0177F.1_g01090.1	23.2462	8.46037	30.2558	144.958	202.863	153.804	64.3968	21.3332	12.7349	30.0678	156.23	223.268	168.043	80.7809	38.3887	40.5339		Dlo_pri0178F.1_g02090.1	23.7415	23.6434	49.4262	101.088	115.171	98.0795	46.4985	25.6113	30.6171	53.4065	110.317	135.153	110.498	51.7899	51.8116	41.779		0.974656	1.68426e-10
Dlo_pri0414F.1_g00540.1	0.385877	26.4024	0.983539	0.59211	2.1428	4.35028	0	0.504356	18.6291	1.14431	0.662732	1.18689	0	1.6441	0.43406	5.45509		Dlo_pri0414F.1_g00490.1	10.1079	21.6126	19.3226	29.3238	25.4339	25.3726	30.1942	8.87644	13.7246	17.3292	27.7354	24.6361	34.6892	34.9916	17.6769	26.5986		-0.188367	0.484775
Dlo_pri0128F.1_g02390.1	34.4542	21.1999	64.1264	174.675	122.045	83.1349	149.518	30.13	28.7199	74.241	148.787	103.797	97.8269	174.785	48.9335	57.8945		Dlo_pri0418F.1_g00170.1	83.6018	41.7871	83.3671	93.505	28.7642	90.2724	60.3923	64.2143	55.0374	77.6759	95.3339	25.5235	95.0161	126.058	20.1516	37.5381		0.447051	0.0825432
Dlo_pri0160F.1_g00490.1	0.42241	32.5148	0.269164	0	0.0977363	0	0	0	16.3143	0.313161	0	0.0928038	0.72483	0	0.356366	0		Dlo_pri0017F.1_g06960.1	0	0	0.891935	0.536962	0.323871	0	0	0.914763	13.5152	1.03773	0.300504	0.922579	2.40189	0	0	0		0.356817	0.174891
Dlo_pri1472F.1_g00030.1	0.231027	7.90364	0.294425	0	0	0	0	0	20.0761	1.02766	0	0	0	0	0.129937	0.142		Dlo_pri0423F.1_g01170.1	0	10.2615	0	0	0	0	0	0	28.9612	0	0	0	6.17628	0	0	0		0.975631	1.28307e-10
Dlo_pri0062F.1_g03230.1	0	26.6425	0	0	0.120127	0	0.42783	0	20.0517	1.15471	0	0	0.890882	0	0	0		Dlo_pri0052F.1_g01300.1	0	4.67859	0.697145	0	0	0	0	0	13.2046	0.40555	0	0	0	0	0.769167	1.84926		0.795333	0.000230279
Dlo_pri0228F.1_g00280.1	0	33.3031	0.827067	0	0	2.74364	0.534787	0	78.327	6.25469	0	0	7.79522	0	1.82502	0.79778		Dlo_pri0010F.1_g00730.1	0	15.7563	0	0	0.213128	1.29807	3.79527	0	26.6817	2.73158	0.197751	0	0	0	5.69878	1.41542		0.964136	1.86091e-09
Dlo_pri0056F.1_g02650.1	0	145.083	0.900766	0.271139	0	0	0	1.84764	81.8944	3.14402	0	0	4.85134	0	2.38518	0		Dlo_pri0037F.1_g01940.1	0	58.9503	0	0	0	2.77518	0	0	42.7828	1.45998	0	0	2.5344	0.52441	0.13845	0		0.991586	7.82887e-14
Dlo_pri0064F.1_g00100.1	12.2885	18.2256	19.2818	50.5738	37.4724	64.6644	41.0908	8.9128	15.7745	19.1686	44.4673	29.7447	40.7102	29.3565	36.7148	38.2022		Dlo_pri0429F.1_g00420.1	29.6747	10.7745	54.854	134.643	288.926	99.8112	62.633	21.314	17.5698	67.9714	130.028	284.185	87.9091	62.9189	62.9025	110.297		0.411089	0.113685
Dlo_pri0340F.1_g00110.1	2.14259	13.3273	1.98586	4.03491	0	0.274489	0.481527	2.67316	10.3439	5.34297	8.65598	0.0855871	0	0	0.109551	0		Dlo_pri0430F.1_g00410.1	0	0	0	0	0	0	0	0	17.3767	0	0	0	0	0	0	0		0.457995	0.0744253
Dlo_pri0099F.1_g00890.1	2.37957	0	0	0	0	1.34134	0	2.48816	27.5711	0.705657	0	0	6.53313	0	0.26767	0.877558		Dlo_pri0430F.1_g00420.1	0	0	0	0	0	0	0	0	0	0.853617	0	0	0	0	0	0		-0.0749648	0.782607
Dlo_pri0056F.1_g03230.1	0.860087	73.561	0.548056	0.329941	0	3.63615	0	1.12417	153.634	4.46349	0.184647	0.188962	2.95172	0	0.241871	0.264325		Dlo_pri0203F.1_g00060.1	0.243642	20.8381	0	0	0.112747	1.37338	0	0	28.2298	2.52881	0	0.214114	3.34461	0	1.37033	0.449262		0.975789	1.22661e-10
Dlo_pri0203F.1_g00060.1	0.243642	20.8381	0	0	0.112747	1.37338	0	0	28.2298	2.52881	0	0.214114	3.34461	0	1.37033	0.449262		Dlo_pri0430F.1_g00420.1	0	0	0	0	0	0	0	0	0	0.853617	0	0	0	0	0	0		-0.0365624	0.893063
Dlo_pri0601F.1_g00050.1	5.8972	5.30919	28.8754	44.8877	42.9453	4.37392	5.62689	12.9817	5.99372	35.8965	52.3738	41.0508	5.32592	1.98364	5.9353	4.00624		Dlo_pri0430F.1_g01020.1	7.85259	0	15.921	43.9531	38.3204	3.01801	3.5296	9.33059	10.3392	12.7018	33.41	33.2497	0	0	3.41279	2.63267		0.923766	3.27413e-07
Dlo_pri0178F.1_g01860.1	5.23943	22.4057	0.834655	2.63801	0	48.4542	15.921	3.21006	20.5519	2.67049	4.28838	0	73.6101	79.8763	58.9366	17.1084		Dlo_pri0005F.1_g06370.1	0.798515	0	2.03529	1.83792	0.22171	27.907	73.6978	0	4.62603	1.18399	1.92	0.701738	10.4136	23.4753	0.449111	0.294483		0.25287	0.344704
Dlo_pri0502F.1_g00400.1	13.686	10.5877	17.4417	9.3658	1.30485	16.6698	2.72031	11.1464	11.2887	17.8454	9.03595	1.26921	16.2856	10.8418	11.5655	8.87704		Dlo_pri0438F.1_g00310.1	2.9652	41.845	1.98393	1.19436	0.754691	4.59648	3.78738	2.1316	27.9147	5.82552	1.11402	0.488593	6.10573	7.42233	10.4233	8.70268		0.108741	0.688513
Dlo_pri0355F.1_g01170.1	15.1371	44.7528	25.4832	30.6111	49.3793	42.1362	18.4796	15.1439	54.1318	25.2152	35.3855	54.9345	44.8939	33.8395	17.9731	31.2429		Dlo_pri1129F.1_g00200.1	6.32545	61.8285	1.43952	5.1997	5.54066	0.63671	1.11696	7.67706	23.9938	2.34475	11.2518	13.9963	1.55059	2.40631	7.87764	3.61021		0.372621	0.155206
Dlo_pri0120F.1_g02140.1	14.9167	54.6767	19.0102	71.1195	77.9031	150.15	103.605	16.7115	30.8632	26.8571	68.6224	71.1625	259.619	170.237	151.613	63.5247		Dlo_pri0016F.1_g05380.1	47.7931	20.6968	84.8094	122.305	134.099	105.715	84.7502	41.9086	81.7787	94.1873	131.437	106.065	110.039	114.704	39.47	57.6362		0.308057	0.245733
Dlo_pri0443F.1_g00750.1	25.5499	15.6553	10.303	18.403	41.6112	66.4219	12.8212	15.85	21.3558	9.83849	19.3536	43.0635	79.832	45.4937	56.5367	27.3768		Dlo_pri0443F.1_g00650.1	3.93235	20.6968	3.46948	1.62454	5.45915	3.41018	1.99412	3.95364	17.524	4.0366	2.72745	2.79119	4.15241	8.37722	1.19091	2.78885		-0.184551	0.493825
Dlo_pri0107F.1_g02130.1	0	5.69283	0	0	0	0.468999	0	0	0	0.246733	0	0	0.571078	0	0	0		Dlo_pri0444F.1_g00700.1	0	8.91323	0	0	0	0	0	0	5.03122	0	0	0	0	0	0	0		0.847692	3.37482e-05
Dlo_pri0214F.1_g01590.1	0	9.7689	0	0	0	0	0	0	11.0284	1.69358	0	0	0	0	0	0		Dlo_pri0124F.1_g01710.1	0	54.514	0	0	0	0	0	0	6.15427	1.89015	0	0	0	0	0	0.783534		0.713371	0.00191702
Dlo_pri0281F.1_g01300.1	0.748817	128.089	0	0	0	4.22099	0.411375	0.326244	154.244	5.1814	0	0	7.70955	0	1.54425	0.920516		Dlo_pri0447F.1_g00950.1	2.72817	7.77779	1.15895	0.872136	1.68331	2.56306	0	1.18861	17.5612	0.674195	0.390463	1.39856	1.56046	0	0.255736	1.11791		0.933391	1.30641e-07
Dlo_pri0453F.1_g00380.1	11.0773	28.0716	2.09143	6.13804	3.60726	1.15632	4.05701	10.1886	55.4591	8.51655	5.46087	3.78576	4.22401	1.74803	9.92226	18.9129		Dlo_pri0453F.1_g00400.1	32.4487	46.2543	6.89222	32.1567	27.0285	6.09698	4.45656	37.4637	20.8872	15.2358	39.243	31.1301	7.42401	5.76056	13.3835	24.9306		0.286522	0.28198
Dlo_pri0297F.1_g00190.1	11.5627	0	58.3024	23.3352	21.0151	11.3352	28.999	10.7324	11.3262	48.9488	25.6867	19.2919	11.502	24.9895	17.342	16.995		Dlo_pri0454F.1_g00240.1	8.44581	27.518	26.6525	19.0538	21.682	6.23438	6.62835	8.14784	19.4163	30.4128	24.7801	19.6158	6.9012	7.28265	4.524	4.69679		0.430198	0.0962591
Dlo_pri0151F.1_g00960.1	6.3477	23.3866	3.60923	14.9101	52.919	4.67908	3.54086	6.25443	19.8014	6.80559	12.705	50.6775	6.70294	6.24126	20.4872	14.766		Dlo_pri0457F.1_g00310.1	0.405609	6.93814	0	0	0	1.14318	0	0	7.8327	1.20282	0	0	0	1.72817	0	0.498613		0.0672029	0.804688
Dlo_pri0275F.1_g00480.1	14.5265	14.199	21.8187	71.4082	97.28	22.8105	10.4315	14.5112	10.0186	26.616	67.4954	95.1061	23.8583	22.5466	14.823	12.4363		Dlo_pri0151F.1_g00960.1	6.3477	23.3866	3.60923	14.9101	52.919	4.67908	3.54086	6.25443	19.8014	6.80559	12.705	50.6775	6.70294	6.24126	20.4872	14.766		0.742589	0.000984238
Dlo_pri0053F.1_g02690.1	9.34388	19.1798	5.23953	1.43377	0.172957	0	3.07993	31.7533	10.8264	6.09599	1.28383	0	0	7.96224	3.99403	0		Dlo_pri0986F.1_g00230.1	10.293	5.6796	30.89	1.4011	0.153651	0	2.73612	29.9447	3.20594	9.84638	1.14052	0.583585	0	12.0248	0	0.408167		0.648027	0.00663319
Dlo_pri0753F.1_g00160.1	0.698163	32.8417	1.11219	0.200869	0.24231	0	0	2.50945	48.873	3.36438	0.299769	0.153387	2.39601	0	3.43586	2.57474		Dlo_pri0462F.1_g00280.1	17.2752	13.0368	11.3317	21.6352	19.5153	13.6043	5.86173	19.923	17.1706	9.04045	25.1974	19.0885	13.0779	7.57688	7.57288	16.3957		0.0235901	0.930896
Dlo_pri0065F.1_g00300.1	1.75722	3.75727	6.4384	6.15111	9.24976	5.5717	5.06814	1.72257	4.24171	4.55963	6.50752	9.74811	6.78441	5.61522	5.43576	11.6108		Dlo_pri0112F.1_g00590.1	14.2957	51.3989	19.147	51.2772	51.4484	40.548	21.4597	15.2336	30.7713	22.9519	49.6912	51.6927	39.0613	27.7389	35.9511	40.1281		0.593355	0.0153972
Dlo_pri0229F.1_g00560.1	22.1547	0	13.3329	32.3427	16.8022	22.5483	11.1568	14.4785	0	17.3373	34.6149	19.1992	19.008	17.0433	13.1528	26.0998		Dlo_pri0461F.1_g00410.1	0	15.5556	0.579474	0.174427	0	1.28153	0	0	4.3903	1.34839	0	0	1.56046	0	0	0.279477		-0.609584	0.0121773
Dlo_pri0394F.1_g01120.1	0	146.901	0.68404	0	0	0	1.76922	0	155.476	4.77512	0	0	9.21024	0	0.301884	0.329909		Dlo_pri0467F.1_g00100.1	0	74.762	1.85668	0	0	0	0	0	28.1338	5.40044	0	0	2.49992	0	0.409699	0.447734		0.882534	6.03316e-06
Dlo_pri1276F.1_g00040.1	0	70.4488	1.16638	0	0	1.28975	0	0	26.5107	4.0711	0	0	4.71139	0	0.257375	0.281269		Dlo_pri0467F.1_g00620.1	0	25.4399	0.631787	0	0	1.39723	0	0	4.78665	2.20518	0	0	0	0	0	0.304708		0.979829	3.4547e-11
Dlo_pri0482F.1_g01240.1	0.264397	63.317	0.673906	0	0	0	0	0	66.3749	10.9769	0	0	3.62952	0.563255	3.56894	0.325022		Dlo_pri0035F.1_g04610.1	0.437958	52.4404	1.67443	0	0.202668	2.46872	0	0.572429	97.26	7.79253	0	0	12.0242	0.932999	1.72426	0.538379		0.9535	1.11421e-08
Dlo_pri0376F.1_g01410.1	0.387974	26.5459	0.988884	0.148832	0.179537	1.09348	2.55768	0	41.2068	10.3548	0	0.340953	1.33148	2.47955	0.872838	0.476934		Dlo_pri0482F.1_g01240.1	0.264397	63.317	0.673906	0	0	0	0	0	66.3749	10.9769	0	0	3.62952	0.563255	3.56894	0.325022		0.971606	3.70139e-10
Dlo_pri0081F.1_g00270.1	9.79419	48.3726	6.32886	11.589	21.0976	19.8284	8.5256	9.01506	31.9665	8.59061	11.9644	18.5175	17.5164	13.812	11.3275	20.7731		Dlo_pri0469F.1_g00800.1	3.5813	8.16798	3.04272	15.0206	24.3066	1.34582	7.47629	2.49648	2.30528	4.60211	12.5066	20.1425	0.819373	3.56037	10.6083	12.4737		0.0892608	0.742354
Dlo_pri0556F.1_g00180.1	0	14.199	0.352625	0	0	0.389923	0	0	8.01486	1.02566	0	0.12158	0	0	0	0.340139		Dlo_pri0476F.1_g00710.1	0	14.8313	0	0	0	0.814577	0	0	11.1624	0.857073	0	0	1.98374	0	0	0		0.982774	1.15341e-11
Dlo_pri0059F.1_g03110.1	0	7.44581	0	0	0	1.22683	0	0	21.0146	0	0	0	1.49386	0	0	0		Dlo_pri0478F.1_g00210.1	0	0	0	0	0	0	0	0	25.0646	0.641506	0	0	0	0	0	0		0.937546	8.41668e-08
Dlo_pri1065F.1_g00190.1	0	4.96387	0.369827	0	0	0	0	0	5.60388	1.72111	0	0	0.995904	0	0.163214	0.178366		Dlo_pri0483F.1_g00730.1	0	42.597	0	0	0	0	0	0	24.0446	0	0	0	0	0	0	0		0.904018	1.5563e-06
Dlo_pri1238F.1_g00140.1	27.8693	17.8451	49.1924	77.5244	62.1386	45.3646	59.195	32.5304	21.5849	51.7089	69.7494	51.4063	36.3141	99.6926	59.8486	90.2291		Dlo_pri0415F.1_g00130.1	1.52973	0	3.24919	0.586823	1.65174	5.74858	12.6057	1.99941	4.92341	8.31667	1.53257	0.44811	5.24984	8.69022	19.2149	4.70121		0.240313	0.369976
Dlo_pri0295F.1_g00520.1	47.3593	184.656	22.6334	36.0682	20.6266	26.4996	22.3828	50.5217	184.928	28.9147	32.4456	26.7773	68.1199	14.0951	6.85497	10.7019		Dlo_pri0502F.1_g00770.1	17.3892	0	2.33275	78.6443	31.7643	7.73848	76.9271	26.317	35.3476	10.8563	62.8746	46.6494	15.7046	19.4973	1.0295	5.62537		-0.106332	0.695102
Dlo_pri0020F.1_g05330.1	0	43.9249	0	0	0	0	0	0	19.8353	0.7615	0	0	0	0	0	0		Dlo_pri0333F.1_g00330.1	0	0	0.494442	0.446496	0	0	0	0	0	0	0.333167	0.170477	0	0	0.654628	0		-0.217085	0.419319
																																				597
																																				0.45503
