# Supplementary material for: The persimmon genome reveals clues to the evolution of a lineage-specific sex determination system in plants
Source: PLoS Genet. 2020 Feb 18;16(2):e1008566. doi: 10.1371/journal.pgen.1008566 (PMC7048303; doi:10.1371/journal.pgen.1008566)
Supplement: S3 Dataset — For each paralog pair, the ratio of male to female expression is indicated as well as the result of the Fisher 2 x 2 Exact test p-value. (XLSX) [file pgen.1008566.s028.xlsx]

## Sheet: developing stage
paralog-1	male/female	paralog-2	male/female	p-value in 2x2 Fisher's exact test
Dlo_pri0360F.1_g01390.1	1.9594	Dlo_pri0037F.1_g04640.1	1.04766	8.22805e-07
Dlo_pri0453F.1_g00820.1	1.19903	Dlo_pri0039F.1_g04690.1	0.334584	1.34886e-05
Dlo_pri0036F.1_g00610.1	1.52518	Dlo_pri0002F.1_g08890.1	0.689851	3.95295e-05
Dlo_pri0024F.1_g01900.1	NA	Dlo_pri0866F.1_g00180.1	0.597274	4.53862e-05
Dlo_pri0255F.1_g00120.1	2.12559	Dlo_pri0016F.1_g03410.1	0.193236	5.35846e-05
Dlo_pri0471F.1_g00460.1	0.622477	Dlo_pri0563F.1_g00110.1	1.26591	5.69906e-05
Dlo_pri0940F.1_g00050.1	6.57001	Dlo_pri0010F.1_g02140.1	0.351965	8.5556e-05
Dlo_pri0154F.1_g02160.1	NA	Dlo_pri0700F.1_g00350.1	0	8.74126e-05
Dlo_pri0199F.1_g01030.1	0.865405	Dlo_pri0039F.1_g00350.1	3.44926	0.000121956
Dlo_pri0379F.1_g00630.1	1.33717	Dlo_pri0009F.1_g02500.1	0.637255	0.000213764
Dlo_pri0178F.1_g01860.1	0.658255	Dlo_pri0005F.1_g06370.1	2.67987	0.000329863
Dlo_pri0140F.1_g00210.1	1.71094	Dlo_pri0016F.1_g01220.1	0.351965	0.000633242
Dlo_pri0039F.1_g04690.1	0.334584	Dlo_pri0026F.1_g05380.1	1.04102	0.000685781
Dlo_pri0093F.1_g03200.1	0.782755	Dlo_pri1155F.1_g00070.1	1.79182	0.000713303
Dlo_pri0143F.1_g01990.1	0	Dlo_pri0128F.1_g02440.1	1.17517	0.00104905
Dlo_pri0471F.1_g00550.1	0.709408	Dlo_pri0295F.1_g01130.1	0.8499	0.0014246
Dlo_pri0799F.1_g00310.1	0.262169	Dlo_pri0025F.1_g00270.1	0.921895	0.00151245
Dlo_pri0178F.1_g01870.1	1.35164	Dlo_pri0005F.1_g06830.1	0.458935	0.00170875
Dlo_pri0163F.1_g01250.1	1.14063	Dlo_pri1380F.1_g00020.1	0.193236	0.00180326
Dlo_pri0002F.1_g06130.1	0.832658	Dlo_pri0034F.1_g04960.1	2.11179	0.00206167
Dlo_pri0610F.1_g00060.1	0.307969	Dlo_pri0000F.1_g14630.1	NA	0.00216718
Dlo_pri0067F.1_g01420.1	1.30956	Dlo_pri0087F.1_g00670.1	0.252693	0.00238453
Dlo_pri0120F.1_g02140.1	0.578346	Dlo_pri0016F.1_g05380.1	0.960709	0.0027798
Dlo_pri0001F.1_g04070.1	0.703269	Dlo_pri0064F.1_g01590.1	0.882085	0.00338539
Dlo_pri0056F.1_g00710.1	2.61774	Dlo_pri0028F.1_g03260.1	1.06934	0.00341635
Dlo_pri0004F.1_g01170.1	NA	Dlo_pri0004F.1_g01050.1	0.746592	0.00343249
Dlo_pri0382F.1_g00120.1	0.651337	Dlo_pri0113F.1_g02050.1	0.933716	0.00376993
Dlo_pri0318F.1_g00380.1	1.11989	Dlo_pri0030F.1_g04570.1	NA	0.00430204
Dlo_pri1099F.1_g00180.1	1.01077	Dlo_pri1099F.1_g00280.1	0.117322	0.00578999
Dlo_pri0075F.1_g03060.1	0.559944	Dlo_pri1240F.1_g00220.1	0.0657001	0.00583561
Dlo_pri0031F.1_g02710.1	0.906026	Dlo_pri0031F.1_g02660.1	0.212917	0.00625826
Dlo_pri0199F.1_g00740.1	1.94114	Dlo_pri0633F.1_g00650.1	0	0.00632184
Dlo_pri0103F.1_g02950.1	0.117322	Dlo_pri0079F.1_g00580.1	1.13411	0.00647397
Dlo_pri0023F.1_g04010.1	0.663845	Dlo_pri0815F.1_g00320.1	2.22911	0.00906055
Dlo_pri1096F.1_g00240.1	NA	Dlo_pri0656F.1_g00490.1	0.821251	0.00978316
Dlo_pri0023F.1_g03570.1	0.838184	Dlo_pri0045F.1_g04560.1	1.93581	0.00995428
Dlo_pri0241F.1_g00700.1	2.79225	Dlo_pri0060F.1_g01680.1	0	0.0102564
Dlo_pri1032F.1_g00270.1	0	Dlo_pri0705F.1_g00250.1	1.6425	0.0103199
Dlo_pri0023F.1_g02740.1	5.20126	Dlo_pri0656F.1_g00430.1	1.0628	0.0109265
Dlo_pri0082F.1_g02190.1	2.36714	Dlo_pri0000F.1_g01170.1	0.70393	0.0114825
Dlo_pri0117F.1_g00120.1	1.23188	Dlo_pri0011F-1.1_g02010.1	0	0.0116959
Dlo_pri0045F.1_g04320.1	0.600916	Dlo_pri0023F.1_g03460.1	1.27724	0.0121357
Dlo_pri0199F.1_g00740.1	1.94114	Dlo_pri0948F.1_g00220.1	0	0.0130952
Dlo_pri0199F.1_g00740.1	1.94114	Dlo_pri1464F.1_g00050.1	0.136875	0.0154987
Dlo_pri0396F.1_g00050.1	1.71094	Dlo_pri0072F.1_g00520.1	6.02251	0.0165565
Dlo_pri0311F.1_g00460.1	0	Dlo_pri0573F.1_g00920.1	0.615939	0.0168582
Dlo_pri0558F.1_g00150.1	0.676325	Dlo_pri0152F.1_g00030.1	0	0.0206195
Dlo_pri0378F-1.1_g00060.1	0.821251	Dlo_pri0011F-1.1_g02010.1	0	0.0206398
Dlo_pri0362F.1_g00490.1	0.342188	Dlo_pri0155F.1_g01720.1	2.19	0.0206511
Dlo_pri0284F.1_g00830.1	1.24604	Dlo_pri0010F.1_g00960.1	0.889596	0.0221005
Dlo_pri0031F.1_g01640.1	0	Dlo_pri1815F.1_g00140.1	NA	0.0222222
Dlo_pri0201F.1_g01970.1	0	Dlo_pri0201F.1_g01950.1	NA	0.0222222
Dlo_pri1238F.1_g00140.1	1.24923	Dlo_pri0491F.1_g00560.1	9.03376	0.0232321
Dlo_pri0065F.1_g03330.1	0.762869	Dlo_pri0018F.1_g00570.1	1.28715	0.0236928
Dlo_pri0098F.1_g00030.1	0.27375	Dlo_pri1860F.1_g00020.1	NA	0.0245098
Dlo_pri1018F.1_g00080.1	1.01029	Dlo_pri0637F.1_g00280.1	1.28852	0.0260947
Dlo_pri0036F.1_g00920.1	0.333633	Dlo_pri0255F.1_g01940.1	1.01679	0.0269536
Dlo_pri0065F.1_g02570.1	0.679656	Dlo_pri0018F.1_g01940.1	1.25267	0.0272037
Dlo_pri0178F.1_g01310.1	1.14422	Dlo_pri0131F.1_g02060.1	2.51206	0.0273511
Dlo_pri0031F.1_g05400.1	0.427051	Dlo_pri0157F.1_g00910.1	2.19	0.0286261
Dlo_pri1096F.1_g00240.1	NA	Dlo_pri0656F.1_g00500.1	1.06016	0.0295239
Dlo_pri0248F.1_g01780.1	1.095	Dlo_pri0056F.1_g03290.1	0.0513282	0.0312253
Dlo_pri0167F.1_g01340.1	0	Dlo_pri0167F.1_g01360.1	1.72463	0.0318131
Dlo_pri0088F.1_g02640.1	1.04575	Dlo_pri0088F.1_g02650.1	0.307969	0.0320216
Dlo_pri0138F.1_g00240.1	2.19	Dlo_pri0704F.1_g00060.1	0	0.0325077
Dlo_pri0105F.1_g00600.1	1.67921	Dlo_pri0050F.1_g04330.1	0.915225	0.0349843
Dlo_pri0696F.1_g00460.1	0.410626	Dlo_pri0022F.1_g01670.1	1.52518	0.0359921
Dlo_pri0219F.1_g00100.1	2.33408	Dlo_pri0023F.1_g02570.1	1.10869	0.036468
Dlo_pri0414F.1_g00540.1	NA	Dlo_pri0414F.1_g00490.1	0.731427	0.037381
Dlo_pri0094F.1_g02080.1	0.328501	Dlo_pri0044F.1_g03200.1	1.6425	0.0394995
Dlo_pri0097F.1_g01280.1	0.595633	Dlo_pri0050F.1_g02530.1	0.824113	0.0403935
Dlo_pri0280F.1_g00180.1	1.23188	Dlo_pri0479F.1_g00090.1	0.16425	0.0405369
Dlo_pri0069F.1_g02930.1	NA	Dlo_pri0862F.1_g00280.1	0.466116	0.0405449
Dlo_pri0103F.1_g00520.1	0.471459	Dlo_pri0024F.1_g02670.1	0.937816	0.0406969
Dlo_pri0105F.1_g01270.1	4.51688	Dlo_pri0050F.1_g03890.1	1.095	0.0415187
Dlo_pri0046F.1_g00950.1	0.766501	Dlo_pri0036F.1_g04400.1	5.74876	0.0419001
Dlo_pri0031F.1_g04570.1	0.369563	Dlo_pri0031F.1_g04590.1	4.10626	0.0419829
Dlo_pri0144F.1_g01900.1	1.12294	Dlo_pri1482F.1_g00120.1	0.351965	0.0426214
Dlo_pri0104F.1_g03070.1	2.03357	Dlo_pri0037F.1_g02050.1	0.967903	0.0432505
Dlo_pri0056F.1_g04280.1	0.854101	Dlo_pri0611F.1_g00520.1	2.19	0.0460931
Dlo_pri0414F.1_g00090.1	1.30654	Dlo_pri0161F.1_g00880.1	0.18952	0.0475827
Dlo_pri1074F.1_g00080.1	0	Dlo_pri1074F.1_g00200.1	NA	0.047619
Dlo_pri0161F.1_g00880.1	0.18952	Dlo_pri0551F.1_g00620.1	1.28591	0.0480223
Dlo_pri0033F.1_g00440.1	0.7844	Dlo_pri0024F.1_g04810.1	0.410626	0.0484791
Dlo_pri0355F.1_g01230.1	1.77938	Dlo_pri0001F.1_g12200.1	0.556332	0.0491126
Dlo_pri0076F.1_g00990.1	1.38981	Dlo_pri1202F.1_g00190.1	0.615939	0.0494337
Dlo_pri0136F.1_g00350.1	5.74876	Dlo_pri0136F.1_g00190.1	0.469286	0.0497738
Dlo_pri0061F.1_g03860.1	0.965182	Dlo_pri0061F.1_g03840.1	1.7041	0.0519853
Dlo_pri0263F.1_g00450.1	1.01477	Dlo_pri0736F.1_g00010.1	0.722305	0.0523246
Dlo_pri0289F.1_g01060.1	0.16425	Dlo_pri0006F.1_g05060.1	1.36875	0.0540264
Dlo_pri0016F.1_g03000.1	0.307969	Dlo_pri0002F.1_g04970.1	0.999322	0.0557398
Dlo_pri0558F.1_g00040.1	0.136875	Dlo_pri0558F.1_g00190.1	1.14975	0.0572755
Dlo_pri0088F.1_g02620.1	NA	Dlo_pri0074F.1_g01400.1	0.615939	0.0604489
Dlo_pri0604F.1_g00620.1	NA	Dlo_pri0136F.1_g02210.1	0.410626	0.0606061
Dlo_pri0138F.1_g01600.1	0.956715	Dlo_pri0138F.1_g01550.1	2.15578	0.0625314
Dlo_pri0065F.1_g01640.1	0.967443	Dlo_pri0018F.1_g03900.1	1.26569	0.062837
Dlo_pri0846F.1_g00210.1	0.27375	Dlo_pri0545F.1_g00010.1	NA	0.0653595
Dlo_pri0278F.1_g00900.1	1.14406	Dlo_pri0222F.1_g00930.1	0.899095	0.0687836
Dlo_pri0271F.1_g01380.1	1.07394	Dlo_pri0218F.1_g00730.1	5.33813	0.0689337
Dlo_pri0198F.1_g00080.1	0.586608	Dlo_pri0053F.1_g02300.1	1.50563	0.0691175
Dlo_pri0692F.1_g00390.1	2.46375	Dlo_pri0008F.1_g02670.1	0.27375	0.0697785
Dlo_pri0318F.1_g00950.1	0.574876	Dlo_pri0030F.1_g03940.1	2.87438	0.0722124
Dlo_pri0254F.1_g00750.1	0.844716	Dlo_pri0689F.1_g00130.1	1.77082	0.072235
Dlo_pri0106F.1_g00970.1	0.8702	Dlo_pri0002F.1_g08890.1	0.689851	0.0738456
Dlo_pri0200F.1_g00030.1	0.698064	Dlo_pri2944F.1_g00010.1	NA	0.0744027
Dlo_pri0067F.1_g04340.1	3.83251	Dlo_pri0047F.1_g01820.1	0.821251	0.0751141
Dlo_pri0088F.1_g02340.1	1.06763	Dlo_pri0800F.1_g00020.1	0.821251	0.0775382
Dlo_pri0262F.1_g00450.1	1.2775	Dlo_pri0359F.1_g01080.1	3.42188	0.0795378
Dlo_pri0177F.1_g02390.1	0.539329	Dlo_pri1599F.1_g00030.1	1.50172	0.0804378
Dlo_pri0441F.1_g00270.1	NA	Dlo_pri0017F.1_g01820.1	0.547501	0.0808081
Dlo_pri0566F.1_g00590.1	0	Dlo_pri0566F.1_g00550.1	0.821251	0.0823529
Dlo_pri0402F.1_g00970.1	0.881343	Dlo_pri0515F.1_g00750.1	1.85674	0.0874744
Dlo_pri0222F.1_g00950.1	0.930752	Dlo_pri0278F.1_g00860.1	0.144927	0.087539
Dlo_pri0178F.1_g01600.1	0.27375	Dlo_pri0421F.1_g00960.1	1.72463	0.0893795
Dlo_pri0333F.1_g00830.1	1.84782	Dlo_pri0009F.1_g05240.1	0.711751	0.090557
Dlo_pri0138F.1_g01710.1	0.621488	Dlo_pri0016F.1_g00020.1	1.6425	0.0942577
Dlo_pri0129F.1_g02340.1	0.791388	Dlo_pri0938F.1_g00100.1	3.28501	0.0954439
Dlo_pri0001F.1_g09510.1	3.61351	Dlo_pri0137F.1_g01680.1	0.876001	0.0978445
Dlo_pri0336F.1_g01230.1	0	Dlo_pri0692F.1_g00110.1	NA	0.1
Dlo_pri2025F.1_g00040.1	NA	Dlo_pri2025F.1_g00030.1	0	0.1
Dlo_pri0060F.1_g00050.1	NA	Dlo_pri0143F.1_g02720.1	0	0.1
Dlo_pri0092F.1_g03170.1	NA	Dlo_pri0335F.1_g01070.1	0.865426	0.100524
Dlo_pri0056F.1_g03290.1	0.0513282	Dlo_pri1498F.1_g00090.1	0.513282	0.104838
Dlo_pri0217F.1_g00900.1	0	Dlo_pri0006F.1_g03240.1	1.314	0.104895
Dlo_pri0023F.1_g03450.1	1.13712	Dlo_pri0033F.1_g01780.1	0	0.106723
Dlo_pri0847F.1_g00190.1	NA	Dlo_pri0055F.1_g00560.1	0.442212	0.106918
Dlo_pri0380F.1_g00810.1	0.90203	Dlo_pri0143F.1_g00510.1	0.246375	0.108404
Dlo_pri0037F.1_g03100.1	0	Dlo_pri0005F.1_g07270.1	2.81572	0.110294
Dlo_pri0619F.1_g00650.1	2.12779	Dlo_pri0826F.1_g00190.1	0	0.11107
Dlo_pri0092F.1_g00010.1	0	Dlo_pri0775F.1_g00350.1	NA	0.111111
Dlo_pri0039F.1_g03380.1	1.04123	Dlo_pri0065F.1_g01180.1	0	0.114973
Dlo_pri0095F.1_g00020.1	1.12798	Dlo_pri0024F.1_g01560.1	0.718595	0.115486
Dlo_pri0118F.1_g00750.1	0.695782	Dlo_pri0028F.1_g03630.1	1.6425	0.119179
Dlo_pri0179F.1_g00700.1	0.959816	Dlo_pri0042F.1_g00940.1	NA	0.119373
Dlo_pri0380F.1_g00280.1	0.776128	Dlo_pri0083F.1_g00270.1	1.23188	0.120095
Dlo_pri0251F.1_g00410.1	1.49318	Dlo_pri0251F.1_g00420.1	NA	0.124333
Dlo_pri0083F.1_g00970.1	0.921404	Dlo_pri0022F.1_g06470.1	0	0.124777
Dlo_pri1365F.1_g00030.1	0.821251	Dlo_pri0619F.1_g00720.1	NA	0.125
Dlo_pri0300F.1_g01210.1	NA	Dlo_pri0133F.1_g02300.1	0	0.125
Dlo_pri0225F.1_g01090.1	0.821251	Dlo_pri0000F.1_g07720.1	0.153985	0.126482
Dlo_pri0039F.1_g02690.1	0	Dlo_pri0784F.1_g00240.1	0.547501	0.127967
Dlo_pri0133F.1_g01460.1	0.753936	Dlo_pri0005F.1_g09540.1	0.342188	0.128773
Dlo_pri0709F.1_g00020.1	0.821251	Dlo_pri0702F.1_g00530.1	0	0.133333
Dlo_pri0208F.1_g00200.1	0.246375	Dlo_pri0977F.1_g00240.1	NA	0.133333
Dlo_pri0226F.1_g01440.1	0.596569	Dlo_pri0158F.1_g01180.1	1.07394	0.136113
Dlo_pri0450F.1_g00890.1	0.862834	Dlo_pri0193F.1_g00160.1	1.08026	0.139133
Dlo_pri0055F.1_g02920.1	1.19984	Dlo_pri0016F.1_g06810.1	2.87438	0.14141
Dlo_pri0487F.1_g00470.1	0.684376	Dlo_pri0523F.1_g00290.1	1.87715	0.142189
Dlo_pri0928F.1_g00080.1	NA	Dlo_pri0687F.1_g00360.1	0	0.142857
Dlo_pri0386F.1_g00990.1	2.7375	Dlo_pri0517F.1_g00690.1	0.410626	0.144796
Dlo_pri0128F.1_g02280.1	0.669498	Dlo_pri0305F.1_g00350.1	0.906289	0.145208
Dlo_pri0449F.1_g00680.1	1.69278	Dlo_pri0032F.1_g03050.1	1.18788	0.149564
Dlo_pri0065F.1_g03330.1	0.762869	Dlo_pri0018F.1_g00590.1	1.0305	0.14981
Dlo_pri0177F.1_g02390.1	0.539329	Dlo_pri1599F.1_g00010.1	1.2661	0.151324
Dlo_pri0505F.1_g00280.1	1.09858	Dlo_pri0126F.1_g00370.1	0.586608	0.152929
Dlo_pri0074F.1_g00140.1	0.870724	Dlo_pri0028F.1_g01190.1	1.02898	0.1543
Dlo_pri0181F.1_g00410.1	0	Dlo_pri0018F.1_g03800.1	1.72895	0.154545
Dlo_pri0226F.1_g00210.1	1.36875	Dlo_pri0158F.1_g00940.1	1.00422	0.155675
Dlo_pri0333F.1_g00760.1	2.79225	Dlo_pri0009F.1_g05770.1	0.947598	0.155867
Dlo_pri0015F.1_g00460.1	0.926372	Dlo_pri0010F.1_g05490.1	0.784191	0.160787
Dlo_pri0180F.1_g01930.1	0.626378	Dlo_pri0649F.1_g00300.1	1.26921	0.161719
Dlo_pri0036F.1_g04570.1	6.57001	Dlo_pri0008F.1_g01720.1	0.821251	0.162023
Dlo_pri0967F.1_g00090.1	0.769923	Dlo_pri0642F.1_g00350.1	0.205313	0.163147
Dlo_pri0702F.1_g00290.1	1.99447	Dlo_pri0702F.1_g00380.1	0.586608	0.164314
Dlo_pri0165F.1_g03170.1	1.80675	Dlo_pri0953F.1_g00240.1	0	0.164835
Dlo_pri0052F.1_g01250.1	0	Dlo_pri0048F.1_g02040.1	0.547501	0.164835
Dlo_pri0163F.1_g02300.1	0	Dlo_pri0163F.1_g02280.1	0.410626	0.164835
Dlo_pri0053F.1_g04170.1	1.38586	Dlo_pri0004F.1_g01740.1	1.06698	0.164861
Dlo_pri0254F.1_g00090.1	0.728154	Dlo_pri0689F.1_g00340.1	0.825529	0.165229
Dlo_pri0103F.1_g02880.1	0.533813	Dlo_pri0088F.1_g01150.1	1.01955	0.16618
Dlo_pri0170F.1_g01620.1	1.05589	Dlo_pri0595F.1_g00050.1	0.670409	0.16624
Dlo_pri0294F.1_g00880.1	0.0547501	Dlo_pri0775F.1_g00350.1	NA	0.166667
Dlo_pri0272F.1_g00920.1	1.23188	Dlo_pri1302F.1_g00050.1	0	0.166667
Dlo_pri0646F.1_g00750.1	0	Dlo_pri0356F.1_g00280.1	0.821251	0.166667
Dlo_pri0105F.1_g00920.1	0.410626	Dlo_pri0050F.1_g03930.1	NA	0.166667
Dlo_pri0259F.1_g00810.1	0.750662	Dlo_pri0268F.1_g01300.1	0.838632	0.166885
Dlo_pri0229F.1_g00900.1	0.638751	Dlo_pri0602F.1_g00020.1	1.84782	0.170447
Dlo_pri0219F.1_g01170.1	0.932878	Dlo_pri0842F.1_g00380.1	0.518685	0.172265
Dlo_pri0508F.1_g00890.1	0.916469	Dlo_pri0127F.1_g00500.1	3.07969	0.179393
Dlo_pri0043F.1_g01440.1	1.77217	Dlo_pri0041F.1_g04000.1	1.18625	0.180185
Dlo_pri0064F.1_g00100.1	1.58841	Dlo_pri0429F.1_g00420.1	1.13539	0.181299
Dlo_pri0408F.1_g00820.1	0.821251	Dlo_pri0610F.1_g00350.1	0	0.181818
Dlo_pri0056F.1_g02650.1	0	Dlo_pri0037F.1_g01940.1	1.095	0.181818
Dlo_pri0333F.1_g01420.1	0.568559	Dlo_pri0623F.1_g00570.1	NA	0.183007
Dlo_pri0039F.1_g02970.1	2.6504	Dlo_pri0039F.1_g02950.1	NA	0.18418
Dlo_pri0017F.1_g05940.1	2.46375	Dlo_pri0001F.1_g06360.1	1.48402	0.187127
Dlo_pri0128F.1_g02380.1	1.27161	Dlo_pri0678F.1_g00420.1	0.56461	0.189963
Dlo_pri0350F.1_g00610.1	0.906208	Dlo_pri0032F.1_g01080.1	1.03661	0.193273
Dlo_pri0006F.1_g05800.1	0	Dlo_pri0004F.1_g05780.1	1.40786	0.196154
Dlo_pri0154F.1_g02090.1	0.985502	Dlo_pri0072F.1_g01660.1	1.95047	0.197098
Dlo_pri0029F.1_g00600.1	1.095	Dlo_pri1441F.1_g00030.1	0	0.2
Dlo_pri0316F.1_g01310.1	0.821251	Dlo_pri0059F.1_g00450.1	0	0.2
Dlo_pri0646F.1_g00470.1	NA	Dlo_pri0146F.1_g01390.1	0	0.2
Dlo_pri0041F.1_g01410.1	0.997234	Dlo_pri0316F.1_g00780.1	0.615939	0.200373
Dlo_pri0015F.1_g01430.1	0.805853	Dlo_pri0010F.1_g04130.1	NA	0.200735
Dlo_pri0108F.1_g02530.1	0.205313	Dlo_pri0002F.1_g06900.1	1.10144	0.202771
Dlo_pri0219F.1_g00310.1	0.1825	Dlo_pri0231F.1_g00600.1	0.821251	0.202797
Dlo_pri1860F.1_g00020.1	NA	Dlo_pri0566F.1_g00550.1	0.821251	0.204545
Dlo_pri0601F.1_g00050.1	0.821251	Dlo_pri0430F.1_g01020.1	NA	0.204545
Dlo_pri1222F.1_g00040.1	1.02656	Dlo_pri1269F.1_g00080.1	0.27375	0.207716
Dlo_pri0181F.1_g01130.1	0.722135	Dlo_pri0015F.1_g02160.1	0.809898	0.209192
Dlo_pri0038F.1_g01750.1	0.757091	Dlo_pri0015F.1_g03950.1	0.618245	0.209424
Dlo_pri3119F.1_g00060.1	1.06947	Dlo_pri2703F.1_g00010.1	1.19545	0.209564
Dlo_pri0070F.1_g00410.1	0.906684	Dlo_pri0235F.1_g01200.1	1.16449	0.209675
Dlo_pri0023F.1_g02710.1	6.57001	Dlo_pri0656F.1_g00430.1	1.0628	0.209997
Dlo_pri0449F.1_g00890.1	1.35265	Dlo_pri0032F.1_g03210.1	0.938573	0.210037
Dlo_pri0002F.1_g05210.1	2.68773	Dlo_pri0149F.1_g01460.1	0.597274	0.213757
Dlo_pri0090F.1_g00460.1	0.492751	Dlo_pri0006F.1_g02100.1	1.21168	0.214462
Dlo_pri0077F.1_g00660.1	0.797691	Dlo_pri0002F.1_g06090.1	0.895072	0.214603
Dlo_pri0015F.1_g00730.1	1.17902	Dlo_pri0010F.1_g05120.1	0	0.215111
Dlo_pri0179F.1_g00040.1	0.815776	Dlo_pri0516F.1_g00620.1	1.23188	0.215649
Dlo_pri0057F.1_g02630.1	0.876001	Dlo_pri0057F.1_g02520.1	NA	0.220779
Dlo_pri0108F.1_g01660.1	0.799055	Dlo_pri0002F.1_g07500.1	NA	0.224138
Dlo_pri0502F.1_g00710.1	0.513282	Dlo_pri0109F.1_g02730.1	1.42054	0.224758
Dlo_pri0015F.1_g01450.1	2.16512	Dlo_pri0386F.1_g00640.1	0.56461	0.225587
Dlo_pri0024F.1_g04120.1	1.16344	Dlo_pri0019F.1_g05050.1	2.13525	0.22651
Dlo_pri0379F.1_g00170.1	0.780595	Dlo_pri0009F.1_g02370.1	0.707596	0.22727
Dlo_pri0004F.1_g01700.1	0.861312	Dlo_pri0053F.1_g04130.1	NA	0.227273
Dlo_pri0414F.1_g00670.1	1.01107	Dlo_pri0074F.1_g03070.1	0.920885	0.227497
Dlo_pri0002F.1_g03430.1	0.917606	Dlo_pri0312F.1_g01220.1	NA	0.229577
Dlo_pri0095F.1_g00050.1	1.29054	Dlo_pri0024F.1_g01600.1	0.895911	0.232836
Dlo_pri0090F.1_g00310.1	0	Dlo_pri0176F.1_g01760.1	1.02656	0.233516
Dlo_pri0134F.1_g01850.1	1.17322	Dlo_pri0070F.1_g03690.1	0.483089	0.234538
Dlo_pri0056F.1_g02570.1	1.82104	Dlo_pri0028F.1_g04260.1	1.09125	0.234579
Dlo_pri0117F.1_g01570.1	1.14975	Dlo_pri0851F.1_g00170.1	0.27375	0.235696
Dlo_pri0382F.1_g00310.1	0.930435	Dlo_pri0505F.1_g00280.1	1.09858	0.236213
Dlo_pri0057F.1_g02080.1	1.5169	Dlo_pri0147F.1_g01830.1	0.821251	0.236269
Dlo_pri0450F.1_g00920.1	0.934527	Dlo_pri0193F.1_g00150.1	0.592065	0.237478
Dlo_pri0175F.1_g02660.1	3.28501	Dlo_pri0040F.1_g02320.1	0.328501	0.242424
Dlo_pri0923F.1_g00230.1	1.2775	Dlo_pri0148F.1_g00970.1	0.16425	0.242424
Dlo_pri0254F.1_g00030.1	NA	Dlo_pri0020F.1_g01480.1	1.0471	0.243151
Dlo_pri0076F.1_g01040.1	1.6425	Dlo_pri0267F.1_g01460.1	1.01077	0.244765
Dlo_pri0234F.1_g01100.1	0.960709	Dlo_pri0127F.1_g02110.1	1.58952	0.24582
Dlo_pri0200F.1_g00030.1	0.698064	Dlo_pri2138F.1_g00040.1	0.27375	0.246449
Dlo_pri0263F.1_g00580.1	1.09178	Dlo_pri0313F.1_g00960.1	0.762591	0.247354
Dlo_pri0334F.1_g00380.1	0.996664	Dlo_pri1264F.1_g00050.1	1.69081	0.247375
Dlo_pri0141F.1_g00130.1	1.06763	Dlo_pri0127F.1_g00790.1	NA	0.24774
Dlo_pri0143F.1_g01640.1	0.927562	Dlo_pri0328F.1_g00080.1	1.12279	0.249104
Dlo_pri0082F.1_g02870.1	2.628	Dlo_pri0000F.1_g01510.1	1.30031	0.250138
Dlo_pri0138F.1_g01550.1	2.15578	Dlo_pri0138F.1_g01580.1	1.17832	0.254427
Dlo_pri0455F.1_g00480.1	1.19665	Dlo_pri0146F.1_g01930.1	NA	0.255567
Dlo_pri0135F.1_g01460.1	0.593126	Dlo_pri0144F.1_g01900.1	1.12294	0.257336
Dlo_pri0119F.1_g01260.1	0	Dlo_pri0119F.1_g01220.1	0.958127	0.258242
Dlo_pri0065F.1_g02980.1	1.57721	Dlo_pri0018F.1_g01260.1	1.32534	0.262743
Dlo_pri0103F.1_g02130.1	0.27375	Dlo_pri0635F.1_g00590.1	1.6425	0.265734
Dlo_pri0024F.1_g02960.1	1.41153	Dlo_pri0024F.1_g03050.1	0.821251	0.266733
Dlo_pri0292F.1_g00750.1	1.04523	Dlo_pri0160F.1_g01670.1	0.806716	0.267636
Dlo_pri0028F.1_g00940.1	0.402574	Dlo_pri0142F.1_g01860.1	0.716728	0.268534
Dlo_pri0006F.1_g08440.1	1.03505	Dlo_pri0004F.1_g02560.1	0.85547	0.269855
Dlo_pri0289F.1_g01090.1	0.522614	Dlo_pri0006F.1_g05000.1	1.3602	0.270168
Dlo_pri0284F.1_g00280.1	0.782144	Dlo_pri0010F.1_g02140.1	0.351965	0.272062
Dlo_pri0207F.1_g01200.1	1.06763	Dlo_pri0623F.1_g00360.1	0.410626	0.272067
Dlo_pri0059F.1_g03700.1	0.410626	Dlo_pri0052F.1_g01250.1	0	0.272727
Dlo_pri0031F.1_g01640.1	0	Dlo_pri0063F.1_g00050.1	0.821251	0.272727
Dlo_pri0200F.1_g00030.1	0.698064	Dlo_pri2060F.1_g00010.1	0	0.273341
Dlo_pri0076F.1_g02360.1	0.732467	Dlo_pri0335F.1_g00610.1	1.11456	0.274863
Dlo_pri0325F.1_g00400.1	0.694905	Dlo_pri0195F.1_g02020.1	1.2775	0.28072
Dlo_pri0103F.1_g00600.1	1.27223	Dlo_pri0024F.1_g02700.1	0.678425	0.282954
Dlo_pri0434F.1_g00240.1	0.827718	Dlo_pri0072F.1_g02740.1	0.574876	0.284751
Dlo_pri0449F.1_g00480.1	0.99692	Dlo_pri0032F.1_g02950.1	2.0075	0.285553
Dlo_pri0838F.1_g00490.1	0.821251	Dlo_pri0026F.1_g01610.1	0	0.285714
Dlo_pri1276F.1_g00040.1	0.27375	Dlo_pri0467F.1_g00620.1	NA	0.285714
Dlo_pri0061F.1_g01990.1	1.6425	Dlo_pri0002F.1_g02560.1	0.794325	0.285879
Dlo_pri0006F.1_g06320.1	1.17448	Dlo_pri0004F.1_g05370.1	0.78318	0.286946
Dlo_pri0462F.1_g00830.1	1.6068	Dlo_pri0030F.1_g02390.1	1.01346	0.287477
Dlo_pri0379F.1_g00610.1	1.91625	Dlo_pri0009F.1_g02490.1	1.08197	0.287557
Dlo_pri0069F.1_g02930.1	NA	Dlo_pri0937F.1_g00080.1	1.57004	0.289501
Dlo_pri0191F.1_g00150.1	0.615939	Dlo_pri0005F.1_g07270.1	2.81572	0.289796
Dlo_pri0067F.1_g04050.1	0.731985	Dlo_pri0047F.1_g01960.1	0.807043	0.289804
Dlo_pri0229F.1_g00940.1	1.2173	Dlo_pri0602F.1_g00600.1	0.901766	0.29381
Dlo_pri0603F.1_g00360.1	0.547501	Dlo_pri0029F.1_g02470.1	1.33453	0.29888
Dlo_pri2377F.1_g00010.1	0.0513282	Dlo_pri1674F.1_g00080.1	0.205313	0.299422
Dlo_pri0140F.1_g01940.1	0.821251	Dlo_pri0520F.1_g00350.1	0	0.3
Dlo_pri0035F.1_g03530.1	0.821251	Dlo_pri0029F.1_g02280.1	1.36386	0.300897
Dlo_pri0185F.1_g00060.1	NA	Dlo_pri1208F.1_g00030.1	1.56585	0.301131
Dlo_pri0030F.1_g00340.1	0.741129	Dlo_pri0630F.1_g00560.1	1.095	0.302655
Dlo_pri0439F.1_g00730.1	1.0835	Dlo_pri0053F.1_g02510.1	0.993758	0.302691
Dlo_pri0392F.1_g00740.1	0.144927	Dlo_pri0292F.1_g00070.1	0.479063	0.303406
Dlo_pri1733F.1_g00010.1	0.410626	Dlo_pri0004F.1_g06140.1	1.50135	0.303854
Dlo_pri0010F.1_g04930.1	0.16425	Dlo_pri0015F.1_g01030.1	0.410626	0.30622
Dlo_pri0024F.1_g00220.1	0.94242	Dlo_pri0265F.1_g01340.1	0.611913	0.30669
Dlo_pri0143F.1_g00940.1	0.997234	Dlo_pri0383F.1_g00480.1	1.6425	0.307168
Dlo_pri0082F.1_g02690.1	0.27375	Dlo_pri0030F.1_g03580.1	0	0.307692
Dlo_pri0038F.1_g01580.1	0.846734	Dlo_pri0015F.1_g04300.1	0.916746	0.310116
Dlo_pri0502F.1_g00200.1	0.205313	Dlo_pri0004F.1_g02580.1	1.36875	0.310777
Dlo_pri0366F-1.1_g00110.1	0.958127	Dlo_pri1028F.1_g00170.1	0.234643	0.315611
Dlo_pri0243F.1_g00430.1	0.895911	Dlo_pri0088F.1_g02840.1	2.1739	0.316078
Dlo_pri0041F.1_g03570.1	0.821251	Dlo_pri0108F.1_g02320.1	1.45029	0.31612
Dlo_pri0097F.1_g02490.1	1.31239	Dlo_pri0050F.1_g01790.1	1.01744	0.316716
Dlo_pri1662F.1_g00050.1	0.0821251	Dlo_pri0758F.1_g00340.1	0.513282	0.31677
Dlo_pri0121F.1_g00300.1	0.821251	Dlo_pri0121F.1_g00110.1	0.172895	0.317647
Dlo_pri0121F.1_g00110.1	0.172895	Dlo_pri0121F.1_g00710.1	0.547501	0.317647
Dlo_pri0126F.1_g00770.1	2.0158	Dlo_pri0032F.1_g01410.1	0.938573	0.318202
Dlo_pri0062F.1_g00010.1	0.821251	Dlo_pri0592F.1_g00410.1	0.219	0.318494
Dlo_pri0445F.1_g00570.1	1.02656	Dlo_pri0008F.1_g02670.1	0.27375	0.321267
Dlo_pri0166F.1_g00480.1	0.969533	Dlo_pri0191F.1_g00360.1	1.84782	0.323358
Dlo_pri0150F.1_g02000.1	1.01449	Dlo_pri0037F.1_g00450.1	0.589369	0.323942
Dlo_pri0088F.1_g02340.1	1.06763	Dlo_pri1478F.1_g00010.1	0.877246	0.324442
Dlo_pri0006F.1_g05470.1	1.2235	Dlo_pri0004F.1_g06380.1	1.62144	0.327872
Dlo_pri0071F.1_g00430.1	1.01077	Dlo_pri0071F.1_g00450.1	0.684376	0.330811
Dlo_pri0279F.1_g01460.1	0.821251	Dlo_pri0279F.1_g01470.1	0.18952	0.330882
Dlo_pri0185F.1_g01960.1	0.27375	Dlo_pri0083F.1_g00230.1	0.684376	0.331889
Dlo_pri0039F.1_g03070.1	0.547501	Dlo_pri0008F.1_g03040.1	1.05589	0.332491
Dlo_pri0241F.1_g01400.1	0.459286	Dlo_pri0157F.1_g01220.1	0.53294	0.332708
Dlo_pri0098F.1_g02390.1	3.61351	Dlo_pri0028F.1_g00010.1	0.966178	0.333038
Dlo_pri0325F.1_g01290.1	1.825	Dlo_pri0325F.1_g01300.1	0.766501	0.333213
Dlo_pri0047F.1_g04900.1	0.27375	Dlo_pri0005F.1_g06780.1	NA	0.333333
Dlo_pri0055F.1_g03540.1	0	Dlo_pri1080F.1_g00050.1	NA	0.333333
Dlo_pri0411F.1_g00040.1	0	Dlo_pri1127F.1_g00030.1	0.821251	0.333333
Dlo_pri0498F.1_g00330.1	3.28501	Dlo_pri0029F.1_g02780.1	0	0.333333
Dlo_pri0128F.1_g01880.1	NA	Dlo_pri0045F.1_g02100.1	0.456251	0.333333
Dlo_pri0002F.1_g07630.1	0	Dlo_pri0002F.1_g07650.1	NA	0.333333
Dlo_pri0063F.1_g02590.1	0	Dlo_pri0002F.1_g06830.1	NA	0.333333
Dlo_pri0309F.1_g00350.1	NA	Dlo_pri0662F.1_g00800.1	0	0.333333
Dlo_pri0045F.1_g02440.1	NA	Dlo_pri0228F.1_g00280.1	0.351965	0.333333
Dlo_pri0228F.1_g00280.1	0.351965	Dlo_pri0010F.1_g00730.1	NA	0.333333
Dlo_pri0376F.1_g01410.1	0.821251	Dlo_pri0482F.1_g01240.1	0	0.333333
Dlo_pri0116F.1_g02780.1	1.25754	Dlo_pri0320F.1_g00210.1	0.136875	0.335288
Dlo_pri0025F.1_g03700.1	1.17322	Dlo_pri0190F.1_g02030.1	0.679656	0.336604
Dlo_pri0042F.1_g01790.1	1.38981	Dlo_pri0179F.1_g01090.1	0.912501	0.338816
Dlo_pri0350F.1_g01520.1	0.1825	Dlo_pri1240F.1_g00220.1	0.0657001	0.34415
Dlo_pri0030F.1_g03700.1	0.328501	Dlo_pri0030F.1_g03660.1	0.975236	0.344457
Dlo_pri0097F.1_g02620.1	0.365001	Dlo_pri0047F.1_g02470.1	0.821251	0.344497
Dlo_pri0017F.1_g05790.1	0.976623	Dlo_pri0001F.1_g06220.1	1.59928	0.344648
Dlo_pri0292F.1_g00900.1	0.362317	Dlo_pri0589F.1_g00030.1	1.095	0.346148
Dlo_pri0046F.1_g03080.1	1.04381	Dlo_pri0046F.1_g03030.1	1.17869	0.347326
Dlo_pri0097F.1_g02910.1	NA	Dlo_pri0050F.1_g01490.1	0.499892	0.35
Dlo_pri0001F.1_g07310.1	0.967794	Dlo_pri0017F.1_g06640.1	1.1268	0.350582
Dlo_pri0028F.1_g04680.1	0.895911	Dlo_pri2195F.1_g00030.1	1.78743	0.351352
Dlo_pri0001F.1_g04570.1	0.916564	Dlo_pri0000F.1_g05900.1	4.10626	0.354559
Dlo_pri0035F.1_g03540.1	1.44017	Dlo_pri0029F.1_g02330.1	0.995456	0.356872
Dlo_pri0194F.1_g01240.1	0.969077	Dlo_pri0194F.1_g01230.1	0.27375	0.358864
Dlo_pri0048F.1_g01850.1	1.48607	Dlo_pri0122F.1_g01920.1	0.92771	0.358985
Dlo_pri0070F.1_g01690.1	2.17045	Dlo_pri0658F.1_g00300.1	1.19858	0.35986
Dlo_pri0118F.1_g01680.1	1.14111	Dlo_pri0073F.1_g00370.1	1.86648	0.362863
Dlo_pri0236F.1_g01190.1	1.10298	Dlo_pri0556F.1_g00280.1	1.54865	0.363563
Dlo_pri0454F.1_g00380.1	1.095	Dlo_pri0025F.1_g05930.1	1.74516	0.364504
Dlo_pri0783F.1_g00490.1	0.328501	Dlo_pri0355F.1_g01170.1	0.938573	0.366578
Dlo_pri0354F.1_g00330.1	0.93324	Dlo_pri0141F.1_g02540.1	1.52518	0.367132
Dlo_pri0049F.1_g00400.1	1.971	Dlo_pri0016F.1_g03130.1	1.07394	0.367156
Dlo_pri0036F.1_g02510.1	0.821251	Dlo_pri0000F.1_g05620.1	0.431157	0.367159
Dlo_pri0103F.1_g01620.1	1.533	Dlo_pri0088F.1_g02020.1	1.06619	0.367583
Dlo_pri0144F.1_g02430.1	0.890849	Dlo_pri1482F.1_g00070.1	1.23882	0.367674
Dlo_pri0244F.1_g01050.1	1.14543	Dlo_pri0004F.1_g09410.1	0.854101	0.370624
Dlo_pri0081F.1_g00400.1	0.873394	Dlo_pri0580F.1_g00090.1	0.205313	0.372525
Dlo_pri0079F.1_g04390.1	0.938573	Dlo_pri0039F.1_g03530.1	2.05313	0.374226
Dlo_pri0105F.1_g00160.1	1.33566	Dlo_pri0050F.1_g04600.1	1.02179	0.374724
Dlo_pri0215F.1_g01850.1	NA	Dlo_pri1898F.1_g00020.1	0.58172	0.376344
Dlo_pri0068F.1_g00990.1	2.11179	Dlo_pri0006F.1_g00890.1	1.36875	0.37737
Dlo_pri0036F.1_g00600.1	1.314	Dlo_pri0025F.1_g03520.1	0.410626	0.378261
Dlo_pri0001F.1_g05150.1	0.657001	Dlo_pri0000F.1_g06050.1	1.33453	0.382959
Dlo_pri0396F.1_g00700.1	1.68813	Dlo_pri0072F.1_g01380.1	1.16565	0.384094
Dlo_pri0325F.1_g00400.1	0.694905	Dlo_pri0195F.1_g02090.1	1.13411	0.387967
Dlo_pri0015F.1_g02000.1	0.68662	Dlo_pri0010F.1_g03460.1	1.06459	0.389024
Dlo_pri0304F.1_g00550.1	1.23962	Dlo_pri0544F.1_g00460.1	0.70393	0.392862
Dlo_pri0061F.1_g03850.1	0.804231	Dlo_pri0061F.1_g03860.1	0.965182	0.392969
Dlo_pri0333F.1_g01120.1	1.23188	Dlo_pri0009F.1_g04640.1	0	0.4
Dlo_pri0150F.1_g02510.1	0.821251	Dlo_pri0918F.1_g00070.1	0	0.4
Dlo_pri0125F.1_g01040.1	1.6425	Dlo_pri0967F.1_g00030.1	0	0.4
Dlo_pri0231F.1_g00650.1	0.410626	Dlo_pri0536F-2.1_g00070.1	NA	0.4
Dlo_pri0449F.1_g00460.1	NA	Dlo_pri0126F.1_g02240.1	0.579707	0.4
Dlo_pri0016F.1_g06080.1	0.995291	Dlo_pri0241F.1_g00870.1	0.671933	0.401567
Dlo_pri0030F.1_g01410.1	1.06763	Dlo_pri0215F.1_g00570.1	0.451688	0.402847
Dlo_pri0092F.1_g01580.1	1.19277	Dlo_pri0064F.1_g01940.1	0.952457	0.404534
Dlo_pri0227F.1_g00150.1	1.23188	Dlo_pri0375F.1_g00080.1	0.547501	0.406014
Dlo_pri0032F.1_g02710.1	1.44138	Dlo_pri0755F.1_g00110.1	2.87438	0.407682
Dlo_pri0023F.1_g00340.1	0	Dlo_pri0684F.1_g00520.1	1.50933	0.407895
Dlo_pri0383F.1_g00800.1	0.903376	Dlo_pri0143F.1_g00990.1	1.32883	0.409872
Dlo_pri0072F.1_g00230.1	0.615939	Dlo_pri0072F.1_g00240.1	1.40786	0.410984
Dlo_pri0075F.1_g00960.1	1.6544	Dlo_pri0036F.1_g00990.1	0.981931	0.413655
Dlo_pri0256F.1_g01160.1	0.718595	Dlo_pri0077F.1_g02360.1	0.365001	0.416966
Dlo_pri0385F.1_g00860.1	1.6425	Dlo_pri0016F.1_g05000.1	0.928371	0.417247
Dlo_pri0082F.1_g03540.1	1.13712	Dlo_pri0000F.1_g01990.1	0.859748	0.420126
Dlo_pri0200F.1_g02020.1	0.893291	Dlo_pri0072F.1_g03020.1	1.05621	0.421525
Dlo_pri0092F.1_g02150.1	1.30866	Dlo_pri0064F.1_g01560.1	0.739126	0.421792
Dlo_pri0660F.1_g00200.1	0.16425	Dlo_pri0408F.1_g00340.1	0.410626	0.423077
Dlo_pri0125F.1_g01480.1	0.718595	Dlo_pri0125F.1_g01440.1	NA	0.423423
Dlo_pri0350F.1_g00590.1	1.25603	Dlo_pri0032F.1_g01100.1	0.923908	0.42443
Dlo_pri0229F.1_g01740.1	1.485	Dlo_pri0084F.1_g01760.1	1.19168	0.426326
Dlo_pri0112F.1_g02730.1	0.938853	Dlo_pri0002F.1_g01210.1	1.21402	0.426896
Dlo_pri0014F.1_g02860.1	0	Dlo_pri1640F.1_g00030.1	1.6425	0.428571
Dlo_pri0000F.1_g02730.1	0	Dlo_pri0001F.1_g00200.1	1.40525	0.428571
Dlo_pri0408F.1_g00410.1	0	Dlo_pri1640F.1_g00030.1	1.6425	0.428571
Dlo_pri0923F.1_g00230.1	1.2775	Dlo_pri0148F.1_g00920.1	0	0.428571
Dlo_pri1678F.1_g00100.1	NA	Dlo_pri0197F.1_g01480.1	0.735927	0.428571
Dlo_pri0038F.1_g00900.1	1.80219	Dlo_pri0015F.1_g05840.1	1.40786	0.430086
Dlo_pri0045F.1_g04270.1	1.05178	Dlo_pri0045F.1_g04250.1	0.657001	0.432991
Dlo_pri0064F.1_g02240.1	1.3112	Dlo_pri0037F.1_g03570.1	0.410626	0.435374
Dlo_pri0040F.1_g02690.1	0	Dlo_pri0273F.1_g00560.1	1.50563	0.4375
Dlo_pri0221F.1_g00080.1	0.933858	Dlo_pri0434F.1_g00240.1	0.827718	0.440005
Dlo_pri0029F.1_g02470.1	1.33453	Dlo_pri0036F.1_g03090.1	0.597274	0.440071
Dlo_pri0028F.1_g04940.1	1.314	Dlo_pri0590F.1_g00090.1	3.28501	0.440913
Dlo_pri0296F.1_g01730.1	NA	Dlo_pri0191F.1_g02110.1	0.821251	0.444444
Dlo_pri0386F.1_g01020.1	NA	Dlo_pri0386F.1_g00900.1	0.821251	0.444444
Dlo_pri0251F.1_g00400.1	0.979738	Dlo_pri0218F.1_g01020.1	1.30031	0.446081
Dlo_pri0023F.1_g04660.1	1.28663	Dlo_pri0213F.1_g00110.1	0.821251	0.446153
Dlo_pri0188F.1_g01210.1	0.997234	Dlo_pri0101F.1_g02540.1	0.709263	0.446827
Dlo_pri0179F.1_g00950.1	0.821251	Dlo_pri0042F.1_g01080.1	1.26346	0.447562
Dlo_pri0284F.1_g00830.1	1.24604	Dlo_pri0625F.1_g00350.1	0	0.447853
Dlo_pri0105F.1_g01290.1	1.17322	Dlo_pri0050F.1_g03750.1	0.577096	0.449099
Dlo_pri2025F.1_g00050.1	0.821251	Dlo_pri2025F.1_g00040.1	NA	0.454545
Dlo_pri0318F.1_g00930.1	0	Dlo_pri0030F.1_g03990.1	1.41853	0.454545
Dlo_pri0917F.1_g00130.1	0.86373	Dlo_pri0576F.1_g00140.1	1.06541	0.455547
Dlo_pri0118F.1_g02090.1	1.19455	Dlo_pri0016F.1_g04510.1	1.56846	0.45622
Dlo_pri0365F.1_g01380.1	0.70393	Dlo_pri0088F.1_g00160.1	1.70568	0.460109
Dlo_pri0253F.1_g01360.1	0.509742	Dlo_pri0132F.1_g00150.1	1.12922	0.460744
Dlo_pri0072F.1_g00250.1	1.17322	Dlo_pri0072F.1_g00230.1	0.615939	0.461397
Dlo_pri0256F.1_g01320.1	0	Dlo_pri0591F.1_g00660.1	0.205313	0.461538
Dlo_pri0438F.1_g00830.1	0	Dlo_pri0033F.1_g01460.1	0.27375	0.461538
Dlo_pri0151F.1_g00960.1	0.698064	Dlo_pri0457F.1_g00310.1	NA	0.461538
Dlo_pri0397F.1_g00670.1	NA	Dlo_pri0029F.1_g01130.1	1.095	0.464286
Dlo_pri0353F.1_g00790.1	0.838725	Dlo_pri0353F.1_g00780.1	NA	0.464286
Dlo_pri0065F.1_g01230.1	0	Dlo_pri0018F.1_g05320.1	1.1829	0.465116
Dlo_pri0103F.1_g03370.1	0.987161	Dlo_pri0088F.1_g02390.1	1.14261	0.465889
Dlo_pri0118F.1_g00410.1	1.40786	Dlo_pri0095F.1_g02670.1	0	0.466667
Dlo_pri0074F.1_g01110.1	NA	Dlo_pri0074F.1_g01150.1	0.821251	0.466667
Dlo_pri0296F.1_g01730.1	NA	Dlo_pri0271F.1_g00160.1	1.095	0.466667
Dlo_pri1060F.1_g00030.1	0.547501	Dlo_pri0378F-1.1_g00100.1	0	0.466667
Dlo_pri0040F.1_g01860.1	1.23188	Dlo_pri0387F.1_g00850.1	0	0.466667
Dlo_pri0102F.1_g01100.1	2.05313	Dlo_pri1311F.1_g00130.1	0.800194	0.468373
Dlo_pri0327F.1_g01240.1	1.3492	Dlo_pri0327F.1_g01350.1	0.866876	0.468634
Dlo_pri0208F.1_g01680.1	0.859748	Dlo_pri0208F.1_g01670.1	NA	0.470588
Dlo_pri0223F.1_g00890.1	0	Dlo_pri0026F.1_g04790.1	0.410626	0.472527
Dlo_pri0000F.1_g12070.1	0.821251	Dlo_pri0000F.1_g12000.1	0	0.475
Dlo_pri0284F.1_g00190.1	1.095	Dlo_pri0008F.1_g00600.1	NA	0.475
Dlo_pri0623F.1_g00610.1	0	Dlo_pri0534F.1_g00670.1	0.27375	0.475
Dlo_pri0336F.1_g00690.1	0	Dlo_pri1222F.1_g00040.1	1.02656	0.475
Dlo_pri0510F-1.1_g00290.1	0.958127	Dlo_pri0830F.1_g00370.1	NA	0.47619
Dlo_pri0226F.1_g00310.1	0.912501	Dlo_pri0158F.1_g00970.1	0.547501	0.476919
Dlo_pri0365F.1_g01380.1	0.70393	Dlo_pri0365F.1_g01440.1	1.43719	0.477158
Dlo_pri0150F.1_g01490.1	1.26564	Dlo_pri0115F.1_g01710.1	1.44763	0.478199
Dlo_pri0088F.1_g00600.1	0.954943	Dlo_pri0665F.1_g00220.1	0.73166	0.478218
Dlo_pri0753F.1_g00160.1	0	Dlo_pri0462F.1_g00280.1	1.04025	0.482759
Dlo_pri0079F.1_g04390.1	0.938573	Dlo_pri0022F.1_g01670.1	1.52518	0.48365
Dlo_pri0678F.1_g00310.1	0.16425	Dlo_pri0083F.1_g00420.1	1.15941	0.483871
Dlo_pri0004F.1_g01700.1	0.861312	Dlo_pri0053F.1_g04050.1	1.23188	0.484078
Dlo_pri0030F.1_g03660.1	0.975236	Dlo_pri0030F.1_g03650.1	0	0.484127
Dlo_pri0112F.1_g02730.1	0.938853	Dlo_pri0241F.1_g01650.1	NA	0.484848
Dlo_pri0096F.1_g00010.1	1.18413	Dlo_pri0045F.1_g01750.1	0.766501	0.485118
Dlo_pri0150F.1_g00800.1	0.991511	Dlo_pri0150F.1_g00680.1	NA	0.486486
Dlo_pri0042F.1_g01110.1	0.93324	Dlo_pri0180F.1_g01860.1	0	0.487179
Dlo_pri0074F.1_g01390.1	0	Dlo_pri0088F.1_g02640.1	1.04575	0.490148
Dlo_pri0047F.1_g02470.1	0.821251	Dlo_pri0097F.1_g02640.1	1.6425	0.49077
Dlo_pri0715F.1_g00230.1	0.615939	Dlo_pri0566F.1_g00350.1	0	0.490909
Dlo_pri0074F.1_g00700.1	0.586608	Dlo_pri0074F.1_g00710.1	0	0.490909
Dlo_pri0233F.1_g00860.1	1.03864	Dlo_pri0233F.1_g00850.1	0.27375	0.492063
Dlo_pri0218F.1_g00370.1	0.996664	Dlo_pri0173F.1_g00090.1	0.752814	0.493833
Dlo_pri0044F.1_g01070.1	1.05188	Dlo_pri0023F.1_g00340.1	0	0.494382
Dlo_pri0398F.1_g00450.1	1.097	Dlo_pri0002F.1_g04970.1	0.999322	0.496119
Dlo_pri0063F.1_g01680.1	0.774765	Dlo_pri0002F.1_g04100.1	1.00603	0.496341
Dlo_pri0372F.1_g01260.1	0.492751	Dlo_pri1302F.1_g00050.1	0	0.496503
Dlo_pri0496F.1_g00260.1	NA	Dlo_pri1451F.1_g00110.1	1.314	0.496503
Dlo_pri0018F.1_g05290.1	0.684376	Dlo_pri0000F.1_g13100.1	1.095	0.496523
Dlo_pri0000F.1_g05970.1	0.775626	Dlo_pri0000F.1_g05950.1	1.10631	0.497407
Dlo_pri0290F.1_g00500.1	1.06136	Dlo_pri0592F.1_g00660.1	NA	0.498985
Dlo_pri0263F.1_g00580.1	1.09178	Dlo_pri0313F.1_g00920.1	0.856958	0.499422
Dlo_pri0520F.1_g00190.1	0.27375	Dlo_pri1489F.1_g00090.1	0	0.5
Dlo_pri0337F.1_g00850.1	1.09289	Dlo_pri0116F.1_g02710.1	1.15865	0.50064
Dlo_pri0700F.1_g00270.1	NA	Dlo_pri0010F.1_g01540.1	1.25495	0.501747
Dlo_pri0131F.1_g02660.1	1.47825	Dlo_pri0178F.1_g01220.1	2.46375	0.501787
Dlo_pri0015F.1_g01350.1	1.34387	Dlo_pri0010F.1_g04260.1	0.903376	0.502043
Dlo_pri0233F.1_g00930.1	1.23188	Dlo_pri0030F.1_g03300.1	0.694905	0.502531
Dlo_pri0253F.1_g01250.1	1.314	Dlo_pri0132F.1_g00490.1	0.877712	0.502773
Dlo_pri0283F.1_g01430.1	0.898244	Dlo_pri0059F.1_g03130.1	0.689851	0.50404
Dlo_pri0359F.1_g00950.1	0.661904	Dlo_pri1519F.1_g00030.1	0.845406	0.504664
Dlo_pri0396F.1_g01090.1	0.955151	Dlo_pri0124F.1_g00010.1	1.13712	0.506948
Dlo_pri0082F.1_g02440.1	1.40786	Dlo_pri0524F.1_g00780.1	NA	0.508772
Dlo_pri0411F.1_g00610.1	1.15817	Dlo_pri1152F.1_g00090.1	2.05313	0.509618
Dlo_pri0088F.1_g02990.1	0.351965	Dlo_pri0000F.1_g04710.1	0.748788	0.510471
Dlo_pri0261F.1_g00960.1	NA	Dlo_pri0261F.1_g00820.1	1.37615	0.511466
Dlo_pri0508F.1_g00540.1	0.615939	Dlo_pri0190F.1_g01160.1	0	0.514706
Dlo_pri0046F.1_g01900.1	0.657001	Dlo_pri0167F.1_g02620.1	0	0.515152
Dlo_pri0016F.1_g06340.1	0.597274	Dlo_pri0016F.1_g06170.1	0	0.516484
Dlo_pri0758F.1_g00390.1	0	Dlo_pri0758F.1_g00340.1	0.513282	0.516484
Dlo_pri0112F.1_g01750.1	0.410626	Dlo_pri0063F.1_g00890.1	0.16425	0.516484
Dlo_pri0110F.1_g02430.1	NA	Dlo_pri0063F.1_g00730.1	2.05313	0.516484
Dlo_pri0004F.1_g02570.1	0.887481	Dlo_pri0006F.1_g08440.1	1.03505	0.518339
Dlo_pri2846F.1_g00030.1	0.949111	Dlo_pri2047F.1_g00040.1	1.23188	0.519283
Dlo_pri0119F.1_g03130.1	0.469286	Dlo_pri1302F.1_g00050.1	0	0.519328
Dlo_pri0414F.1_g00660.1	0.410626	Dlo_pri0074F.1_g03030.1	0.766501	0.52048
Dlo_pri0039F.1_g01740.1	1.29811	Dlo_pri0026F.1_g00580.1	0.775626	0.52057
Dlo_pri0051F.1_g01700.1	0.492751	Dlo_pri2214F.1_g00030.1	0	0.522059
Dlo_pri0134F.1_g01460.1	15.6038	Dlo_pri0070F.1_g03650.1	2.19	0.52322
Dlo_pri0056F.1_g01770.1	0.547501	Dlo_pri0028F.1_g02560.1	2.46375	0.52381
Dlo_pri0181F.1_g00980.1	1.6425	Dlo_pri0042F.1_g03900.1	0.410626	0.52381
Dlo_pri0134F.1_g01430.1	0.315866	Dlo_pri0070F.1_g03540.1	0.895911	0.52381
Dlo_pri0198F.1_g01290.1	0.941017	Dlo_pri0053F.1_g01170.1	1.037	0.525572
Dlo_pri0062F.1_g03840.1	0.410626	Dlo_pri0057F.1_g01530.1	0.746592	0.526029
Dlo_pri0320F.1_g00140.1	1.38586	Dlo_pri0116F.1_g02760.1	0.923908	0.526614
Dlo_pri0150F.1_g00440.1	1.05589	Dlo_pri0876F.1_g00060.1	1.6425	0.528209
Dlo_pri0609F.1_g00460.1	0.307969	Dlo_pri0381F.1_g00270.1	0.821251	0.53268
Dlo_pri0079F.1_g02600.1	1.14469	Dlo_pri0045F.1_g03450.1	1.36411	0.533675
Dlo_pri0034F.1_g01700.1	1.23188	Dlo_pri0140F.1_g02460.1	0.908619	0.534399
Dlo_pri0106F.1_g01890.1	1.43719	Dlo_pri0002F.1_g08190.1	1.19327	0.535572
Dlo_pri0439F.1_g00410.1	1.08405	Dlo_pri0053F.1_g02360.1	0.946224	0.537881
Dlo_pri0464F.1_g00050.1	0.246375	Dlo_pri0800F.1_g00120.1	0	0.539474
Dlo_pri0471F.1_g00780.1	1.07265	Dlo_pri0295F.1_g00550.1	0.903376	0.540161
Dlo_pri0215F.1_g00890.1	0.547501	Dlo_pri0215F.1_g00960.1	0.338162	0.54116
Dlo_pri0333F.1_g00730.1	NA	Dlo_pri0009F.1_g05860.1	1.91625	0.541667
Dlo_pri0429F.1_g00690.1	0	Dlo_pri0384F.1_g00850.1	0.223978	0.542475
Dlo_pri0555F.1_g00330.1	1.31939	Dlo_pri0006F.1_g01790.1	0.861312	0.544033
Dlo_pri0056F.1_g03230.1	1.23188	Dlo_pri0203F.1_g00060.1	0.410626	0.545455
Dlo_pri0192F.1_g01660.1	1.16108	Dlo_pri0017F.1_g00320.1	0.856198	0.547853
Dlo_pri0429F.1_g00420.1	1.13539	Dlo_pri0926F.1_g00070.1	1.33508	0.548173
Dlo_pri0059F.1_g02680.1	1.095	Dlo_pri1006F.1_g00100.1	1.32664	0.557899
Dlo_pri0549F.1_g00390.1	1.30434	Dlo_pri0064F.1_g02500.1	0.859449	0.558893
Dlo_pri0268F.1_g01360.1	1.12132	Dlo_pri0259F.1_g00830.1	0.684376	0.559676
Dlo_pri0006F.1_g07540.1	1.29054	Dlo_pri0004F.1_g04420.1	1.13333	0.561424
Dlo_pri0426F.1_g00680.1	0.89368	Dlo_pri2066F.1_g00050.1	1.07936	0.561601
Dlo_pri0067F.1_g00750.1	0.753936	Dlo_pri0047F.1_g04390.1	0.492751	0.565912
Dlo_pri1117F.1_g00070.1	0.136875	Dlo_pri0931F.1_g00160.1	0.547501	0.569231
Dlo_pri0026F.1_g04790.1	0.410626	Dlo_pri1991F.1_g00070.1	0.153985	0.5736
Dlo_pri0165F.1_g02350.1	0.887329	Dlo_pri0214F.1_g01570.1	1.14975	0.573855
Dlo_pri0455F.1_g00510.1	1.19327	Dlo_pri0146F.1_g01840.1	0.927219	0.575558
Dlo_pri0199F.1_g01690.1	0.894577	Dlo_pri0004F.1_g07470.1	1.23188	0.576042
Dlo_pri0069F.1_g00980.1	0.615939	Dlo_pri0990F.1_g00130.1	1.36875	0.576471
Dlo_pri0197F.1_g01360.1	1.6425	Dlo_pri0046F.1_g04600.1	0.788401	0.576814
Dlo_pri0154F.1_g00700.1	1.23188	Dlo_pri0072F.1_g02350.1	0.781385	0.579093
Dlo_pri0370F.1_g00980.1	0.205313	Dlo_pri0043F.1_g02070.1	0.821251	0.58042
Dlo_pri0246F.1_g00730.1	0.951731	Dlo_pri0023F.1_g02940.1	0.902171	0.580601
Dlo_pri0119F.1_g00330.1	0.410626	Dlo_pri0837F.1_g00150.1	0.16425	0.582043
Dlo_pri0355F.1_g00910.1	1.095	Dlo_pri0001F.1_g11000.1	0.410626	0.584615
Dlo_pri0144F.1_g01910.1	1.24361	Dlo_pri0135F.1_g01600.1	1.49585	0.584825
Dlo_pri0406F.1_g00380.1	0.821251	Dlo_pri0320F.1_g00380.1	1.24899	0.585853
Dlo_pri0381F.1_g00960.1	1.01449	Dlo_pri0077F.1_g02260.1	1.48675	0.586377
Dlo_pri0038F.1_g04580.1	1.0626	Dlo_pri0209F.1_g01800.1	1.35822	0.587986
Dlo_pri0464F.1_g00500.1	0.751654	Dlo_pri0007F.1_g02830.1	0.865815	0.589451
Dlo_pri0038F.1_g01060.1	0.778028	Dlo_pri0015F.1_g05180.1	1.77938	0.590062
Dlo_pri0209F.1_g00830.1	1.16565	Dlo_pri0038F.1_g03810.1	0.821251	0.590123
Dlo_pri0229F.1_g00560.1	1.18625	Dlo_pri0461F.1_g00410.1	0.821251	0.591543
Dlo_pri0438F.1_g00740.1	0.410626	Dlo_pri0121F.1_g00320.1	1.095	0.592075
Dlo_pri0281F.1_g01300.1	0.547501	Dlo_pri0447F.1_g00950.1	1.6425	0.59276
Dlo_pri0222F.1_g00820.1	1.05589	Dlo_pri0222F.1_g00930.1	0.899095	0.595307
Dlo_pri0314F.1_g00300.1	0.949746	Dlo_pri0004F.1_g06360.1	1.23188	0.595321
Dlo_pri0453F.1_g00380.1	0.27375	Dlo_pri0453F.1_g00400.1	0.821251	0.595588
Dlo_pri0332F.1_g00880.1	0.492751	Dlo_pri0117F.1_g01010.1	1.6425	0.596154
Dlo_pri0607F.1_g00330.1	0.821251	Dlo_pri1156F.1_g00320.1	0.298637	0.597523
Dlo_pri0335F.1_g01070.1	0.865426	Dlo_pri0092F.1_g02850.1	1.6425	0.599903
Dlo_pri0034F.1_g04270.1	1.14975	Dlo_pri0351F.1_g00190.1	0.373296	0.600032
Dlo_pri0083F.1_g00420.1	1.15941	Dlo_pri0083F.1_g00440.1	0.410626	0.601173
Dlo_pri0016F.1_g05290.1	1.07462	Dlo_pri0686F.1_g00510.1	0.932095	0.601669
Dlo_pri0128F.1_g02390.1	0.849817	Dlo_pri0418F.1_g00170.1	0.950075	0.602254
Dlo_pri0122F.1_g01060.1	0.958127	Dlo_pri0155F.1_g00280.1	0.410626	0.602683
Dlo_pri0267F.1_g00810.1	0.946793	Dlo_pri0092F.1_g00360.1	1.06541	0.603907
Dlo_pri0453F.1_g00560.1	1.04681	Dlo_pri0043F.1_g03890.1	0.657001	0.603989
Dlo_pri0062F.1_g02760.1	0.674599	Dlo_pri0057F.1_g01350.1	0.533813	0.604021
Dlo_pri0017F.1_g06640.1	1.1268	Dlo_pri0001F.1_g07260.1	0.895911	0.605482
Dlo_pri0419F.1_g00850.1	1.6425	Dlo_pri0004F.1_g06320.1	0.903376	0.605932
Dlo_pri0015F.1_g00200.1	0.884425	Dlo_pri0010F.1_g05880.1	1.26346	0.605973
Dlo_pri0932F.1_g00330.1	1.47825	Dlo_pri0932F.1_g00120.1	0.615939	0.607843
Dlo_pri0571F.1_g00540.1	0.586608	Dlo_pri0013F.1_g00050.1	0.821251	0.607966
Dlo_pri0360F.1_g01300.1	1.09072	Dlo_pri0037F.1_g04500.1	0.762591	0.608594
Dlo_pri0430F.1_g00580.1	0.990333	Dlo_pri0004F.1_g02580.1	1.36875	0.609597
Dlo_pri0337F.1_g00430.1	1.13077	Dlo_pri0116F.1_g02140.1	1.38981	0.609802
Dlo_pri0347F.1_g00420.1	1.04335	Dlo_pri0347F.1_g00380.1	0.821251	0.616142
Dlo_pri0116F.1_g02720.1	1.29604	Dlo_pri0337F.1_g00870.1	0.907699	0.616315
Dlo_pri0908F.1_g00220.1	0.547501	Dlo_pri0230F.1_g00720.1	0.981931	0.617377
Dlo_pri0295F.1_g00520.1	0.389014	Dlo_pri0502F.1_g00770.1	0.492751	0.617866
Dlo_pri0088F.1_g02120.1	0.971288	Dlo_pri0088F.1_g02110.1	0.328501	0.619633
Dlo_pri0217F.1_g01520.1	1.10305	Dlo_pri0178F.1_g00950.1	2.46375	0.623569
Dlo_pri0321F.1_g00410.1	0.410626	Dlo_pri0771F.1_g00080.1	0.27375	0.628483
Dlo_pri0313F.1_g01080.1	0.839501	Dlo_pri0263F.1_g00450.1	1.01477	0.631853
Dlo_pri0571F.1_g00620.1	0.16425	Dlo_pri0571F.1_g00540.1	0.586608	0.632815
Dlo_pri0053F.1_g02320.1	0.974756	Dlo_pri0439F.1_g00360.1	1.13606	0.637479
Dlo_pri0078F.1_g03030.1	1.14593	Dlo_pri0092F.1_g02460.1	0.903376	0.638584
Dlo_pri0141F.1_g02540.1	1.52518	Dlo_pri0598F.1_g00090.1	1.15941	0.644373
Dlo_pri0435F.1_g00050.1	1.5768	Dlo_pri0320F.1_g00390.1	1.15722	0.647893
Dlo_pri0057F.1_g01320.1	1.03797	Dlo_pri0062F.1_g02470.1	0.772942	0.649772
Dlo_pri0000F.1_g00390.1	1.50563	Dlo_pri0082F.1_g00420.1	2.51508	0.649945
Dlo_pri0081F.1_g02340.1	1.1092	Dlo_pri0601F.1_g00310.1	1.05877	0.65433
Dlo_pri0199F.1_g00890.1	0.757687	Dlo_pri0018F.1_g00340.1	1.6425	0.655942
Dlo_pri0041F.1_g00820.1	0.410626	Dlo_pri1070F.1_g00100.1	0.547501	0.65702
Dlo_pri0057F.1_g03630.1	0.102656	Dlo_pri0007F.1_g10160.1	0.307969	0.658148
Dlo_pri0024F.1_g00170.1	1.04739	Dlo_pri0187F.1_g01230.1	0.821251	0.658196
Dlo_pri0462F.1_g00810.1	1.25925	Dlo_pri0030F.1_g02390.1	1.01346	0.659175
Dlo_pri0122F.1_g01060.1	0.958127	Dlo_pri0748F.1_g00200.1	0.657001	0.659443
Dlo_pri0508F.1_g00410.1	1.6425	Dlo_pri0110F.1_g01480.1	0.958127	0.659881
Dlo_pri0445F.1_g00140.1	1.13712	Dlo_pri0008F.1_g04600.1	0.955333	0.660092
Dlo_pri0441F.1_g00620.1	0.821251	Dlo_pri0141F.1_g01310.1	0.967903	0.662471
Dlo_pri0122F.1_g02040.1	2.71013	Dlo_pri0048F.1_g01790.1	2.05313	0.662847
Dlo_pri0119F.1_g01540.1	0.410626	Dlo_pri0548F.1_g00180.1	0.615939	0.667285
Dlo_pri0126F.1_g02040.1	0.615939	Dlo_pri0803F.1_g00040.1	1.23188	0.669077
Dlo_pri0061F.1_g01530.1	0.772942	Dlo_pri0002F.1_g02310.1	0.886351	0.673456
Dlo_pri0288F.1_g01410.1	1.29811	Dlo_pri2066F.1_g00050.1	1.07936	0.678851
Dlo_pri0182F.1_g00650.1	1.24241	Dlo_pri0129F.1_g00930.1	1.50563	0.679031
Dlo_pri0445F.1_g00240.1	1.95047	Dlo_pri0008F.1_g04060.1	1.14975	0.680172
Dlo_pri0458F.1_g00640.1	0.676325	Dlo_pri0183F.1_g01950.1	0.821251	0.682093
Dlo_pri0313F.1_g01080.1	0.839501	Dlo_pri0622F.1_g00500.1	0.547501	0.682516
Dlo_pri0253F.1_g00730.1	1.1829	Dlo_pri0083F.1_g00150.1	1.6425	0.685531
Dlo_pri0126F.1_g00810.1	0.985502	Dlo_pri0032F.1_g01450.1	1.6425	0.691355
Dlo_pri0558F.1_g00390.1	1.72463	Dlo_pri0558F.1_g00190.1	1.14975	0.692449
Dlo_pri0144F.1_g00780.1	0.871024	Dlo_pri0010F.1_g01860.1	1.6425	0.694488
Dlo_pri0144F.1_g00780.1	0.871024	Dlo_pri0055F.1_g03000.1	1.36875	0.694488
Dlo_pri0001F.1_g00940.1	0.547501	Dlo_pri0001F.1_g00900.1	0.782144	0.695229
Dlo_pri0128F.1_g00280.1	1.51345	Dlo_pri0028F.1_g04710.1	1.20255	0.695879
Dlo_pri0450F.1_g00690.1	1.825	Dlo_pri0170F.1_g00660.1	1.314	0.697775
Dlo_pri0098F.1_g00800.1	1.13712	Dlo_pri1038F.1_g00080.1	1.38763	0.698615
Dlo_pri0103F.1_g00490.1	1.08405	Dlo_pri0028F.1_g04940.1	1.314	0.702844
Dlo_pri0615F.1_g00080.1	1.48457	Dlo_pri0070F.1_g02070.1	1.10017	0.70326
Dlo_pri0149F.1_g02600.1	0.760418	Dlo_pri1305F.1_g00040.1	0.650602	0.703372
Dlo_pri0055F.1_g02180.1	1.36875	Dlo_pri0011F-1.1_g02470.1	2.46375	0.711011
Dlo_pri0065F.1_g02910.1	0.829866	Dlo_pri0018F.1_g01310.1	0.868549	0.716106
Dlo_pri0024F.1_g02600.1	1.09795	Dlo_pri0028F.1_g02040.1	1.6425	0.722235
Dlo_pri0001F.1_g07310.1	0.967794	Dlo_pri0001F.1_g07190.1	0.615939	0.722718
Dlo_pri0259F.1_g00970.1	1.07281	Dlo_pri0268F.1_g01500.1	1.15451	0.726676
Dlo_pri0275F.1_g01270.1	0.942024	Dlo_pri0275F.1_g01020.1	1.26921	0.728106
Dlo_pri0229F.1_g01370.1	1.15488	Dlo_pri0084F.1_g01870.1	1.03211	0.728895
Dlo_pri0044F.1_g01030.1	0.475461	Dlo_pri0684F.1_g00490.1	0.541279	0.729271
Dlo_pri0001F.1_g03580.1	1.0478	Dlo_pri0000F.1_g05140.1	1.01904	0.72993
Dlo_pri0398F.1_g00500.1	0.949955	Dlo_pri0002F.1_g04970.1	0.999322	0.730802
Dlo_pri0157F.1_g00170.1	1.02656	Dlo_pri0031F.1_g00340.1	1.34387	0.731857
Dlo_pri0191F.1_g00340.1	0.730001	Dlo_pri0166F.1_g00530.1	1.10168	0.732281
Dlo_pri0032F.1_g01410.1	0.938573	Dlo_pri0961F.1_g00050.1	1.46	0.733171
Dlo_pri0200F.1_g01040.1	1.241	Dlo_pri0072F.1_g03630.1	1.40477	0.733529
Dlo_pri0002F.1_g08810.1	1.09921	Dlo_pri0106F.1_g01150.1	1.2679	0.734525
Dlo_pri0143F.1_g00040.1	0.645269	Dlo_pri0238F.1_g00410.1	0.958127	0.734806
Dlo_pri0030F.1_g03270.1	1.48713	Dlo_pri0233F.1_g00930.1	1.23188	0.737543
Dlo_pri0098F.1_g02110.1	0.874235	Dlo_pri0024F.1_g05330.1	0.56461	0.738202
Dlo_pri0005F.1_g07410.1	0.607012	Dlo_pri0178F.1_g01890.1	0.448951	0.742106
Dlo_pri0006F.1_g07870.1	0.699584	Dlo_pri0004F.1_g03200.1	0.983013	0.743389
Dlo_pri0004F.1_g02330.1	1.93236	Dlo_pri0053F.1_g04410.1	1.26921	0.743875
Dlo_pri0151F.1_g01470.1	1.12382	Dlo_pri0042F.1_g01110.1	0.93324	0.745927
Dlo_pri0105F.1_g01450.1	0.857914	Dlo_pri0050F.1_g03490.1	0.945683	0.75101
Dlo_pri0001F.1_g08130.1	1.23934	Dlo_pri0240F-1.1_g00190.1	1.13638	0.752205
Dlo_pri0275F.1_g00480.1	0.956084	Dlo_pri0151F.1_g00960.1	0.698064	0.75222
Dlo_pri0046F.1_g01870.1	1.03864	Dlo_pri0714F.1_g00450.1	0.887839	0.752239
Dlo_pri0253F.1_g01270.1	0.889689	Dlo_pri0132F.1_g00460.1	0.987882	0.754629
Dlo_pri0010F.1_g05680.1	1.46	Dlo_pri0015F.1_g00320.1	1.10869	0.755609
Dlo_pri0023F.1_g03570.1	0.838184	Dlo_pri0045F.1_g04640.1	0.92654	0.759469
Dlo_pri0138F.1_g02200.1	1.23188	Dlo_pri0001F.1_g00490.1	0.821251	0.762736
Dlo_pri0253F.1_g00730.1	1.1829	Dlo_pri0132F.1_g01710.1	0.782144	0.764233
Dlo_pri0029F.1_g02790.1	2.19	Dlo_pri0029F.1_g02620.1	1.35563	0.764582
Dlo_pri0217F.1_g01300.1	0.821251	Dlo_pri0217F.1_g01210.1	0.661564	0.766904
Dlo_pri0233F.1_g00040.1	1.17322	Dlo_pri0030F.1_g03610.1	0.861312	0.768535
Dlo_pri0038F.1_g01650.1	0.992345	Dlo_pri0514F.1_g00850.1	0.790835	0.768542
Dlo_pri0555F.1_g00320.1	1.15689	Dlo_pri0006F.1_g01790.1	0.861312	0.769036
Dlo_pri0056F.1_g00890.1	1.23188	Dlo_pri0056F.1_g00850.1	1.51807	0.771077
Dlo_pri0238F.1_g00570.1	1.04523	Dlo_pri0143F.1_g00030.1	0.910518	0.771128
Dlo_pri0092F.1_g02530.1	1.44927	Dlo_pri0064F.1_g00640.1	1.11989	0.77202
Dlo_pri0065F.1_g00300.1	0.821251	Dlo_pri0112F.1_g00590.1	1.03806	0.773043
Dlo_pri0198F.1_g00670.1	0.93324	Dlo_pri0053F.1_g01890.1	1.25925	0.776647
Dlo_pri0103F.1_g02850.1	1.14975	Dlo_pri0088F.1_g01510.1	0.926841	0.77909
Dlo_pri0229F.1_g00710.1	1.0333	Dlo_pri0602F.1_g00600.1	0.901766	0.783402
Dlo_pri0015F.1_g01390.1	1.1069	Dlo_pri0010F.1_g04160.1	0.821251	0.784008
Dlo_pri0179F.1_g01910.1	0.586608	Dlo_pri0033F.1_g01340.1	0.718595	0.784704
Dlo_pri0700F.1_g00340.1	1.022	Dlo_pri0261F.1_g01670.1	0.821251	0.785194
Dlo_pri0268F.1_g01670.1	1.43719	Dlo_pri0259F.1_g01150.1	1.23188	0.787293
Dlo_pri0183F.1_g01840.1	1.1701	Dlo_pri1025F.1_g00110.1	1.07219	0.790698
Dlo_pri0132F.1_g01700.1	0.763728	Dlo_pri0253F.1_g00740.1	0.782329	0.791425
Dlo_pri0116F.1_g02860.1	1.33994	Dlo_pri0320F.1_g00310.1	1.59419	0.794209
Dlo_pri0419F.1_g01140.1	1.19455	Dlo_pri0114F.1_g01710.1	1.52518	0.795107
Dlo_pri0061F.1_g01990.1	1.6425	Dlo_pri0002F.1_g02490.1	1.25098	0.796162
Dlo_pri0015F.1_g04200.1	0.672832	Dlo_pri0015F.1_g04180.1	0.705763	0.796235
Dlo_pri0380F.1_g00260.1	0.985502	Dlo_pri0380F.1_g00160.1	0.821251	0.797328
Dlo_pri0422F.1_g00510.1	1.00375	Dlo_pri0325F.1_g01020.1	0.886087	0.797821
Dlo_pri0879F.1_g00490.1	1.16679	Dlo_pri2155F.1_g00020.1	1.07509	0.800906
Dlo_pri0160F.1_g00640.1	0.797659	Dlo_pri0042F.1_g04340.1	0.82752	0.802532
Dlo_pri0039F.1_g03310.1	0.97768	Dlo_pri0026F.1_g02530.1	1.12922	0.802625
Dlo_pri0064F.1_g02470.1	1.62425	Dlo_pri0549F.1_g00390.1	1.30434	0.802728
Dlo_pri0015F.1_g00680.1	1.12922	Dlo_pri0010F.1_g05430.1	0.968655	0.803129
Dlo_pri0058F.1_g03070.1	1.12202	Dlo_pri0199F.1_g00380.1	1.07017	0.807602
Dlo_pri0038F.1_g00940.1	0.935314	Dlo_pri0015F.1_g05810.1	1.11456	0.808126
Dlo_pri0004F.1_g05510.1	1.56303	Dlo_pri0006F.1_g06220.1	1.26053	0.80849
Dlo_pri0188F.1_g01190.1	1.06131	Dlo_pri0101F.1_g02530.1	0.985502	0.810133
Dlo_pri0060F.1_g01060.1	0.894697	Dlo_pri0000F.1_g03440.1	1.06763	0.811078
Dlo_pri0199F.1_g01120.1	1.06459	Dlo_pri0155F.1_g01200.1	0.851668	0.811227
Dlo_pri0686F.1_g00290.1	1.0712	Dlo_pri0016F.1_g05010.1	1.23993	0.819167
Dlo_pri0505F.1_g00650.1	0.775626	Dlo_pri0140F.1_g01220.1	0.939417	0.820796
Dlo_pri0233F.1_g00970.1	1.0788	Dlo_pri0069F.1_g03350.1	1.03819	0.820937
Dlo_pri0061F.1_g00460.1	0.70393	Dlo_pri1403F.1_g00180.1	0.821251	0.821777
Dlo_pri0173F.1_g00120.1	1.18819	Dlo_pri0218F.1_g00350.1	0.966178	0.821941
Dlo_pri0411F.1_g00610.1	1.15817	Dlo_pri0572F.1_g00080.1	1.36875	0.822152
Dlo_pri0059F.1_g02600.1	1.07394	Dlo_pri2155F.1_g00030.1	1.13712	0.822377
Dlo_pri0122F.1_g01930.1	1.35065	Dlo_pri0048F.1_g01850.1	1.48607	0.822417
Dlo_pri0045F.1_g00270.1	1.14593	Dlo_pri0133F.1_g00280.1	1.25603	0.823655
Dlo_pri0016F.1_g07300.1	0.950923	Dlo_pri0078F.1_g03830.1	1.12382	0.824941
Dlo_pri0006F.1_g05830.1	1.05414	Dlo_pri0004F.1_g05560.1	1.1818	0.825361
Dlo_pri0024F.1_g03890.1	1.35444	Dlo_pri0019F.1_g05330.1	1.18055	0.825565
Dlo_pri0001F.1_g00250.1	1.14063	Dlo_pri0000F.1_g02860.1	0.995986	0.832378
Dlo_pri0194F.1_g00570.1	0.935136	Dlo_pri0047F.1_g01380.1	0.950097	0.833596
Dlo_pri0221F.1_g00190.1	0.960709	Dlo_pri0169F.1_g01790.1	0.766501	0.833901
Dlo_pri0178F.1_g01450.1	1.14975	Dlo_pri0131F.1_g00550.1	1.34631	0.834835
Dlo_pri0267F.1_g01200.1	1.10563	Dlo_pri0092F.1_g01010.1	1.06632	0.835128
Dlo_pri0071F.1_g03460.1	0.559944	Dlo_pri0180F.1_g01930.1	0.626378	0.835615
Dlo_pri0613F.1_g00270.1	0.961465	Dlo_pri0594F.1_g00500.1	0.887839	0.836418
Dlo_pri0213F.1_g00360.1	1.44427	Dlo_pri0023F.1_g04170.1	1.31031	0.839372
Dlo_pri0056F.1_g00890.1	1.23188	Dlo_pri0056F.1_g00840.1	1.05056	0.84101
Dlo_pri0050F.1_g01350.1	1.13712	Dlo_pri0097F.1_g02920.1	1.29226	0.844827
Dlo_pri0194F.1_g01350.1	1.02656	Dlo_pri0047F.1_g00860.1	0.874235	0.844864
Dlo_pri0149F.1_g02600.1	0.760418	Dlo_pri0601F.1_g00580.1	0.877246	0.845493
Dlo_pri0200F.1_g01900.1	0.935804	Dlo_pri0072F.1_g03100.1	0.955767	0.846334
Dlo_pri0255F.1_g00070.1	1.35333	Dlo_pri0016F.1_g03480.1	1.30434	0.850019
Dlo_pri0382F.1_g00150.1	0.92103	Dlo_pri0113F.1_g02090.1	0.985502	0.851946
Dlo_pri0046F.1_g04260.1	0.988029	Dlo_pri0116F.1_g02080.1	0.895911	0.853169
Dlo_pri0360F.1_g01300.1	1.09072	Dlo_pri0037F.1_g04530.1	1.03549	0.854522
Dlo_pri0024F.1_g02020.1	1.07789	Dlo_pri0103F.1_g01190.1	0.919802	0.85453
Dlo_pri1128F-1.1_g00020.1	1.00375	Dlo_pri0037F.1_g02050.1	0.967903	0.856501
Dlo_pri0140F.1_g02790.1	0.811011	Dlo_pri0034F.1_g04310.1	0.827684	0.857462
Dlo_pri0209F.1_g00350.1	1.12704	Dlo_pri0047F.1_g00420.1	1.04159	0.860327
Dlo_pri0347F.1_g00780.1	0.934173	Dlo_pri0143F.1_g02420.1	1.02656	0.862289
Dlo_pri0540F.1_g00010.1	1.3768	Dlo_pri0002F.1_g01210.1	1.21402	0.868998
Dlo_pri0233F.1_g00030.1	1.2789	Dlo_pri0030F.1_g03620.1	1.16386	0.870076
Dlo_pri0122F.1_g01410.1	0.864475	Dlo_pri0048F.1_g02960.1	0.961636	0.874626
Dlo_pri0454F.1_g00120.1	1.21163	Dlo_pri1677F.1_g00100.1	1.1522	0.887405
Dlo_pri0209F.1_g02090.1	0.928371	Dlo_pri0038F.1_g04710.1	1.00945	0.887747
Dlo_pri0222F.1_g00820.1	1.05589	Dlo_pri0278F.1_g00900.1	1.14406	0.890681
Dlo_pri0135F.1_g01640.1	1.11211	Dlo_pri0144F.1_g02020.1	1.1845	0.89123
Dlo_pri0229F.1_g00780.1	0.8702	Dlo_pri0602F.1_g00600.1	0.901766	0.891817
Dlo_pri0284F.1_g00800.1	1.11139	Dlo_pri0010F.1_g00990.1	1.14477	0.901671
Dlo_pri0503F.1_g00180.1	0.666298	Dlo_pri0290F.1_g00550.1	0.690327	0.907842
Dlo_pri0115F.1_g01820.1	1.21772	Dlo_pri0150F.1_g01490.1	1.26564	0.911377
Dlo_pri0879F.1_g00490.1	1.16679	Dlo_pri2155F.1_g00030.1	1.13712	0.91328
Dlo_pri0084F.1_g01690.1	1.10385	Dlo_pri0229F.1_g01810.1	1.11723	0.918128
Dlo_pri0024F.1_g02280.1	0.870526	Dlo_pri0022F.1_g05050.1	0.856958	0.927032
Dlo_pri0177F.1_g01090.1	0.915267	Dlo_pri0178F.1_g02090.1	0.887615	0.929057
Dlo_pri0150F.1_g01490.1	1.26564	Dlo_pri0115F.1_g01870.1	1.30859	0.930359
Dlo_pri0059F.1_g02150.1	1.01077	Dlo_pri0036F.1_g05850.1	0.986683	0.937326
Dlo_pri0182F.1_g01080.1	1.14906	Dlo_pri0129F.1_g01210.1	1.17654	0.937802
Dlo_pri0082F.1_g00600.1	1.07232	Dlo_pri0000F.1_g00570.1	1.08841	0.938841
Dlo_pri0134F.1_g02240.1	1.04321	Dlo_pri0070F.1_g03030.1	1.05036	0.939435
Dlo_pri0082F.1_g02620.1	1.00375	Dlo_pri0000F.1_g01330.1	0.903376	1
Dlo_pri0082F.1_g02930.1	1.57933	Dlo_pri0000F.1_g01540.1	1.73375	1
Dlo_pri0001F.1_g00290.1	0.947598	Dlo_pri0000F.1_g02890.1	1.6425	1
Dlo_pri0117F.1_g01850.1	NA	Dlo_pri0000F.1_g03120.1	0.615939	1
Dlo_pri0001F.1_g01180.1	1.06763	Dlo_pri0000F.1_g03440.1	1.06763	1
Dlo_pri0001F.1_g02160.1	1.05968	Dlo_pri0000F.1_g03770.1	NA	1
Dlo_pri0001F.1_g02360.1	NA	Dlo_pri0000F.1_g03820.1	NA	1
Dlo_pri0001F.1_g04110.1	1.095	Dlo_pri0000F.1_g05460.1	0.821251	1
Dlo_pri0001F.1_g04650.1	NA	Dlo_pri0000F.1_g05910.1	0	1
Dlo_pri0100F.1_g03340.1	NA	Dlo_pri0000F.1_g06360.1	1.02656	1
Dlo_pri0000F.1_g10390.1	0.821251	Dlo_pri0000F.1_g10500.1	NA	1
Dlo_pri0279F.1_g01460.1	0.821251	Dlo_pri0000F.1_g10530.1	0.410626	1
Dlo_pri0035F.1_g00530.1	1.43719	Dlo_pri0001F.1_g04650.1	NA	1
Dlo_pri0393F.1_g00780.1	NA	Dlo_pri0001F.1_g05410.1	1.6425	1
Dlo_pri0079F.1_g01300.1	0.821251	Dlo_pri0001F.1_g07060.1	NA	1
Dlo_pri0924F.1_g00210.1	NA	Dlo_pri0001F.1_g08010.1	0.821251	1
Dlo_pri0137F.1_g02280.1	1.02656	Dlo_pri0001F.1_g08880.1	1.2825	1
Dlo_pri0390F.1_g00130.1	0	Dlo_pri0002F.1_g05080.1	0	1
Dlo_pri0539F.1_g00470.1	NA	Dlo_pri0002F.1_g05120.1	2.60063	1
Dlo_pri0149F.1_g01430.1	0.938573	Dlo_pri0002F.1_g05180.1	1.23188	1
Dlo_pri0410F.1_g00320.1	1.2775	Dlo_pri0002F.1_g05180.1	1.23188	1
Dlo_pri0077F.1_g00650.1	0.992983	Dlo_pri0002F.1_g06110.1	0.996098	1
Dlo_pri0075F.1_g03420.1	0.27375	Dlo_pri0002F.1_g06660.1	0.365001	1
Dlo_pri0108F.1_g01940.1	NA	Dlo_pri0002F.1_g07300.1	NA	1
Dlo_pri0000F.1_g03530.1	0	Dlo_pri0002F.1_g07430.1	NA	1
Dlo_pri0108F.1_g01660.1	0.799055	Dlo_pri0002F.1_g07600.1	NA	1
Dlo_pri0106F.1_g02140.1	0.932878	Dlo_pri0002F.1_g08060.1	0.800194	1
Dlo_pri0004F.1_g01050.1	0.746592	Dlo_pri0004F.1_g01400.1	0.743037	1
Dlo_pri0053F.1_g04500.1	1.18055	Dlo_pri0004F.1_g02420.1	NA	1
Dlo_pri0502F.1_g00030.1	NA	Dlo_pri0004F.1_g02930.1	NA	1
Dlo_pri0253F.1_g00140.1	NA	Dlo_pri0004F.1_g02930.1	NA	1
Dlo_pri0006F.1_g05780.1	0.734039	Dlo_pri0004F.1_g05800.1	NA	1
Dlo_pri0033F.1_g02060.1	NA	Dlo_pri0004F.1_g05950.1	NA	1
Dlo_pri0064F.1_g02360.1	1.6425	Dlo_pri0004F.1_g07520.1	1.6425	1
Dlo_pri0357F.1_g01100.1	0	Dlo_pri0004F.1_g07720.1	NA	1
Dlo_pri0224F.1_g00580.1	NA	Dlo_pri0005F.1_g07070.1	0	1
Dlo_pri0044F.1_g01840.1	NA	Dlo_pri0005F.1_g07070.1	0	1
Dlo_pri0093F.1_g02600.1	0	Dlo_pri0005F.1_g07290.1	NA	1
Dlo_pri0102F.1_g00070.1	0.821251	Dlo_pri0005F.1_g07290.1	NA	1
Dlo_pri0196F.1_g01310.1	1.38981	Dlo_pri0006F.1_g03240.1	1.314	1
Dlo_pri0004F.1_g02740.1	0.985502	Dlo_pri0006F.1_g08210.1	1.13712	1
Dlo_pri0071F.1_g03100.1	0	Dlo_pri0006F.1_g08250.1	NA	1
Dlo_pri0360F.1_g00760.1	1.25451	Dlo_pri0008F.1_g01060.1	NA	1
Dlo_pri0035F.1_g04890.1	0.807564	Dlo_pri0008F.1_g01720.1	0.821251	1
Dlo_pri0668F.1_g00180.1	NA	Dlo_pri0008F.1_g04460.1	0.27375	1
Dlo_pri0918F.1_g00070.1	0	Dlo_pri0008F.1_g04460.1	0.27375	1
Dlo_pri0032F.1_g05770.1	NA	Dlo_pri0008F.1_g04980.1	NA	1
Dlo_pri0351F.1_g00190.1	0.373296	Dlo_pri0008F.1_g05340.1	0.410626	1
Dlo_pri0103F.1_g02130.1	0.27375	Dlo_pri0009F.1_g02020.1	0.410626	1
Dlo_pri0333F.1_g00820.1	0.746592	Dlo_pri0009F.1_g05490.1	0.746592	1
Dlo_pri0271F.1_g00350.1	NA	Dlo_pri0009F.1_g06620.1	0.821251	1
Dlo_pri2137F.1_g00040.1	NA	Dlo_pri0009F.1_g07400.1	0.136875	1
Dlo_pri0106F.1_g01410.1	0.968341	Dlo_pri0010F.1_g04260.1	0.903376	1
Dlo_pri0127F.1_g02530.1	0.879912	Dlo_pri0011F-1.1_g00760.1	NA	1
Dlo_pri0055F.1_g02130.1	0.930193	Dlo_pri0011F-1.1_g02340.1	0.995986	1
Dlo_pri0685F.1_g00210.1	0.16425	Dlo_pri0014F.1_g04930.1	0.234643	1
Dlo_pri0071F.1_g00410.1	0.976116	Dlo_pri0014F.1_g05770.1	1.6425	1
Dlo_pri0010F.1_g03900.1	1.02034	Dlo_pri0015F.1_g01610.1	NA	1
Dlo_pri0015F.1_g02700.1	0.410626	Dlo_pri0015F.1_g03250.1	NA	1
Dlo_pri0015F.1_g04020.1	2.19	Dlo_pri0015F.1_g04010.1	NA	1
Dlo_pri0038F.1_g00580.1	3.01125	Dlo_pri0015F.1_g06400.1	0.821251	1
Dlo_pri0138F.1_g01120.1	1.43719	Dlo_pri0016F.1_g00440.1	1.52518	1
Dlo_pri0248F.1_g00060.1	1.40239	Dlo_pri0016F.1_g03560.1	1.49318	1
Dlo_pri0016F.1_g03780.1	1.14975	Dlo_pri0016F.1_g03800.1	NA	1
Dlo_pri0120F.1_g01750.1	1.00175	Dlo_pri0016F.1_g05660.1	1.23188	1
Dlo_pri0289F.1_g01060.1	0.16425	Dlo_pri0016F.1_g06170.1	0	1
Dlo_pri0016F.1_g06280.1	0.821251	Dlo_pri0016F.1_g06180.1	NA	1
Dlo_pri0016F.1_g06280.1	0.821251	Dlo_pri0016F.1_g06240.1	0.410626	1
Dlo_pri0334F.1_g00360.1	1.6425	Dlo_pri0016F.1_g06280.1	0.821251	1
Dlo_pri0516F.1_g00720.1	NA	Dlo_pri0516F.1_g00800.1	0	1
Dlo_pri0141F.1_g00500.1	0.175982	Dlo_pri0522F.1_g00630.1	0	1
Dlo_pri1774F.1_g00050.1	0	Dlo_pri0518F.1_g00350.1	0.821251	1
Dlo_pri0386F.1_g00900.1	0.821251	Dlo_pri0525F.1_g00030.1	1.095	1
Dlo_pri0530F.1_g00220.1	0.821251	Dlo_pri0530F.1_g00460.1	0	1
Dlo_pri0024F.1_g00960.1	NA	Dlo_pri0534F.1_g00300.1	NA	1
Dlo_pri0755F.1_g00230.1	NA	Dlo_pri0538F.1_g00260.1	NA	1
Dlo_pri0498F.1_g00790.1	NA	Dlo_pri0538F.1_g00600.1	NA	1
Dlo_pri1658F.1_g00130.1	NA	Dlo_pri0538F.1_g00600.1	NA	1
Dlo_pri0124F.1_g02160.1	NA	Dlo_pri0540F.1_g00390.1	0.136875	1
Dlo_pri0262F.1_g00460.1	0.186648	Dlo_pri0542F.1_g00030.1	0	1
Dlo_pri0304F.1_g00570.1	NA	Dlo_pri0544F.1_g00460.1	0.70393	1
Dlo_pri0924F.1_g00300.1	NA	Dlo_pri0545F.1_g00320.1	0.27375	1
Dlo_pri0545F.1_g00330.1	0.410626	Dlo_pri0545F.1_g00440.1	0.410626	1
Dlo_pri0364F.1_g00750.1	0	Dlo_pri0553F.1_g00320.1	NA	1
Dlo_pri0345F.1_g00020.1	0.547501	Dlo_pri0554F.1_g00630.1	NA	1
Dlo_pri0602F.1_g00370.1	0.492751	Dlo_pri0554F.1_g00630.1	NA	1
Dlo_pri0961F.1_g00280.1	0.410626	Dlo_pri0559F.1_g00540.1	0.821251	1
Dlo_pri0408F.1_g00400.1	0	Dlo_pri0564F.1_g00030.1	0.821251	1
Dlo_pri0571F.1_g00620.1	0.16425	Dlo_pri0571F.1_g00580.1	0.638751	1
Dlo_pri0571F.1_g00620.1	0.16425	Dlo_pri0571F.1_g00600.1	NA	1
Dlo_pri0019F.1_g07750.1	NA	Dlo_pri0572F.1_g00390.1	1.07075	1
Dlo_pri0466F.1_g00900.1	NA	Dlo_pri0572F.1_g00390.1	1.07075	1
Dlo_pri0508F.1_g00540.1	0.615939	Dlo_pri0573F.1_g00920.1	0.615939	1
Dlo_pri0636F.1_g00330.1	0	Dlo_pri0582F.1_g00160.1	0.205313	1
Dlo_pri1006F.1_g00090.1	NA	Dlo_pri0584F.1_g00390.1	0	1
Dlo_pri0175F.1_g02800.1	NA	Dlo_pri0583F.1_g00570.1	NA	1
Dlo_pri0295F.1_g00210.1	1.6425	Dlo_pri0583F.1_g00570.1	NA	1
Dlo_pri0287F.1_g01340.1	0	Dlo_pri0586F.1_g00430.1	0	1
Dlo_pri0466F.1_g00560.1	NA	Dlo_pri0585F.1_g00560.1	1.01154	1
Dlo_pri0065F.1_g00250.1	NA	Dlo_pri0595F.1_g00530.1	NA	1
Dlo_pri0037F.1_g04300.1	0.27375	Dlo_pri0592F.1_g00410.1	0.219	1
Dlo_pri0081F.1_g01480.1	0.821251	Dlo_pri0601F.1_g00150.1	NA	1
Dlo_pri0081F.1_g01570.1	0.586608	Dlo_pri0601F.1_g00150.1	NA	1
Dlo_pri0031F.1_g05240.1	1.0512	Dlo_pri0601F.1_g00610.1	NA	1
Dlo_pri0751F.1_g00060.1	NA	Dlo_pri0605F.1_g00020.1	NA	1
Dlo_pri0295F.1_g00500.1	0.821251	Dlo_pri0614F.1_g00070.1	NA	1
Dlo_pri0383F.1_g00950.1	0.469286	Dlo_pri0618F-1.1_g00080.1	0.821251	1
Dlo_pri0231F.1_g00210.1	0.410626	Dlo_pri0620F.1_g00180.1	NA	1
Dlo_pri0622F.1_g00040.1	NA	Dlo_pri0622F.1_g00170.1	NA	1
Dlo_pri0274F.1_g00250.1	NA	Dlo_pri0625F.1_g00190.1	0.821251	1
Dlo_pri1069F-1.1_g00070.1	NA	Dlo_pri0625F.1_g00190.1	0.821251	1
Dlo_pri0422F.1_g00250.1	NA	Dlo_pri0625F.1_g00640.1	NA	1
Dlo_pri0207F.1_g01200.1	1.06763	Dlo_pri0635F.1_g00030.1	NA	1
Dlo_pri0147F.1_g00870.1	0.126346	Dlo_pri0637F.1_g00510.1	NA	1
Dlo_pri0137F.1_g01540.1	0.27375	Dlo_pri0639F.1_g00300.1	0.410626	1
Dlo_pri0150F.1_g01700.1	NA	Dlo_pri0647F.1_g00140.1	NA	1
Dlo_pri0066F.1_g03540.1	1.01835	Dlo_pri0654F.1_g00760.1	1.03819	1
Dlo_pri0066F.1_g03540.1	1.01835	Dlo_pri0654F.1_g00770.1	1.01224	1
Dlo_pri1395F.1_g00140.1	0.615939	Dlo_pri0655F.1_g00340.1	NA	1
Dlo_pri1245F.1_g00090.1	1.39613	Dlo_pri0666F.1_g00010.1	NA	1
Dlo_pri0088F.1_g00630.1	1.1169	Dlo_pri0665F.1_g00320.1	1.08059	1
Dlo_pri0150F.1_g02510.1	0.821251	Dlo_pri0668F.1_g00180.1	NA	1
Dlo_pri0055F.1_g01500.1	0.694905	Dlo_pri0675F.1_g00310.1	1.14975	1
Dlo_pri0225F.1_g00620.1	0	Dlo_pri0673F.1_g00160.1	NA	1
Dlo_pri1032F.1_g00270.1	0	Dlo_pri0673F.1_g00610.1	0	1
Dlo_pri0143F.1_g00320.1	0.659162	Dlo_pri0678F.1_g00140.1	NA	1
Dlo_pri0509F.1_g01100.1	NA	Dlo_pri0685F.1_g00110.1	NA	1
Dlo_pri0928F.1_g00080.1	NA	Dlo_pri0687F.1_g00380.1	NA	1
Dlo_pri0080F.1_g00030.1	0.27375	Dlo_pri0687F.1_g00380.1	NA	1
Dlo_pri0067F.1_g02560.1	NA	Dlo_pri0692F.1_g00110.1	NA	1
Dlo_pri0007F.1_g03440.1	0	Dlo_pri0700F.1_g00210.1	0	1
Dlo_pri0135F.1_g00130.1	NA	Dlo_pri0700F.1_g00380.1	0	1
Dlo_pri0365F.1_g00890.1	0	Dlo_pri0698F.1_g00540.1	0.574876	1
Dlo_pri0183F.1_g01120.1	NA	Dlo_pri0702F.1_g00530.1	0	1
Dlo_pri0365F.1_g00530.1	0.821251	Dlo_pri0705F.1_g00250.1	1.6425	1
Dlo_pri0075F.1_g00040.1	0.821251	Dlo_pri0706F.1_g00120.1	1.6425	1
Dlo_pri0138F.1_g02010.1	1.39256	Dlo_pri0720F.1_g00400.1	1.39073	1
Dlo_pri0360F.1_g01310.1	NA	Dlo_pri0731F.1_g00140.1	0.410626	1
Dlo_pri0173F.1_g00970.1	0.910035	Dlo_pri0734F.1_g00250.1	0.821251	1
Dlo_pri0058F.1_g04680.1	0	Dlo_pri0751F.1_g00380.1	0	1
Dlo_pri0032F.1_g02850.1	1.42557	Dlo_pri0755F.1_g00130.1	3.28501	1
Dlo_pri0032F.1_g02940.1	4.10626	Dlo_pri0755F.1_g00350.1	1.46285	1
Dlo_pri1171F.1_g00020.1	NA	Dlo_pri0758F.1_g00020.1	NA	1
Dlo_pri0421F.1_g01110.1	0	Dlo_pri0758F.1_g00140.1	NA	1
Dlo_pri1971F.1_g00040.1	0.0912501	Dlo_pri0758F.1_g00140.1	NA	1
Dlo_pri1123F.1_g00110.1	0.821251	Dlo_pri0758F.1_g00340.1	0.513282	1
Dlo_pri1971F.1_g00040.1	0.0912501	Dlo_pri0758F.1_g00380.1	0.0684376	1
Dlo_pri1651F.1_g00090.1	0.205313	Dlo_pri0758F.1_g00380.1	0.0684376	1
Dlo_pri0178F.1_g00070.1	NA	Dlo_pri0771F.1_g00080.1	0.27375	1
Dlo_pri0509F.1_g01100.1	NA	Dlo_pri0784F.1_g00370.1	NA	1
Dlo_pri0193F.1_g00590.1	NA	Dlo_pri0785F.1_g00340.1	NA	1
Dlo_pri0343F.1_g01510.1	NA	Dlo_pri0785F.1_g00410.1	1.095	1
Dlo_pri0125F.1_g00880.1	NA	Dlo_pri0793F.1_g00120.1	NA	1
Dlo_pri0025F.1_g01110.1	NA	Dlo_pri0800F.1_g00310.1	0.27375	1
Dlo_pri0065F.1_g01330.1	NA	Dlo_pri0791F.1_g00330.1	NA	1
Dlo_pri0390F.1_g00360.1	NA	Dlo_pri0812F.1_g00340.1	0	1
Dlo_pri0447F.1_g00300.1	0	Dlo_pri0816F.1_g00200.1	0	1
Dlo_pri0244F.1_g01530.1	0	Dlo_pri0816F.1_g00390.1	0	1
Dlo_pri0148F.1_g00790.1	NA	Dlo_pri0818F.1_g00290.1	1.04025	1
Dlo_pri0239F.1_g01710.1	0	Dlo_pri0824F.1_g00260.1	0.27375	1
Dlo_pri0256F.1_g02100.1	3.28501	Dlo_pri0830F.1_g00370.1	NA	1
Dlo_pri0120F.1_g00680.1	0.136875	Dlo_pri0832F.1_g00160.1	0	1
Dlo_pri0063F.1_g02260.1	0	Dlo_pri0868F.1_g00030.1	0	1
Dlo_pri0339F.1_g00380.1	NA	Dlo_pri0872F.1_g00050.1	0.7276	1
Dlo_pri0019F.1_g02440.1	0	Dlo_pri0896F.1_g00020.1	NA	1
Dlo_pri0081F.1_g03750.1	NA	Dlo_pri0909F.1_g00150.1	NA	1
Dlo_pri0178F.1_g00620.1	1.01449	Dlo_pri0910F.1_g00140.1	0.972534	1
Dlo_pri0217F.1_g00040.1	NA	Dlo_pri0910F.1_g00250.1	NA	1
Dlo_pri0031F.1_g02520.1	1.6425	Dlo_pri0920F.1_g00180.1	NA	1
Dlo_pri0190F.1_g02150.1	9.03376	Dlo_pri0924F.1_g00210.1	NA	1
Dlo_pri0805F.1_g00200.1	3.28501	Dlo_pri0924F.1_g00210.1	NA	1
Dlo_pri0395F.1_g00870.1	0.821251	Dlo_pri0931F.1_g00160.1	0.547501	1
Dlo_pri0020F.1_g07670.1	0.410626	Dlo_pri0932F.1_g00120.1	0.615939	1
Dlo_pri0932F.1_g00330.1	1.47825	Dlo_pri0932F.1_g00270.1	1.1111	1
Dlo_pri0200F.1_g01430.1	0.559944	Dlo_pri0962F.1_g00200.1	0.667267	1
Dlo_pri0208F.1_g00120.1	4.51688	Dlo_pri0977F.1_g00240.1	NA	1
Dlo_pri0070F.1_g04300.1	NA	Dlo_pri0977F.1_g00240.1	NA	1
Dlo_pri0199F.1_g01770.1	NA	Dlo_pri0990F.1_g00130.1	1.36875	1
Dlo_pri0395F.1_g01090.1	0.27375	Dlo_pri1010F.1_g00140.1	0.234643	1
Dlo_pri0029F.1_g01130.1	1.095	Dlo_pri1016F-1.1_g00100.1	0.492751	1
Dlo_pri0183F.1_g01830.1	0.93324	Dlo_pri1025F.1_g00120.1	0.942024	1
Dlo_pri0071F.1_g01560.1	0	Dlo_pri1026F.1_g00070.1	NA	1
Dlo_pri0292F.1_g00010.1	NA	Dlo_pri1026F.1_g00070.1	NA	1
Dlo_pri0365F.1_g00900.1	0.628016	Dlo_pri1028F.1_g00230.1	0.547501	1
Dlo_pri1268F.1_g00060.1	0.547501	Dlo_pri0983F.1_g00250.1	0.328501	1
Dlo_pri0299F.1_g01220.1	NA	Dlo_pri1042F.1_g00050.1	1.43719	1
Dlo_pri0545F.1_g00330.1	0.410626	Dlo_pri1044F.1_g00160.1	0.821251	1
Dlo_pri0262F.1_g01530.1	1.13712	Dlo_pri1058F.1_g00180.1	1.6425	1
Dlo_pri0304F.1_g01670.1	1.04025	Dlo_pri1058F.1_g00180.1	1.6425	1
Dlo_pri1234F.1_g00110.1	0	Dlo_pri1074F.1_g00300.1	0	1
Dlo_pri0664F.1_g00150.1	0.615939	Dlo_pri1080F.1_g00050.1	NA	1
Dlo_pri0128F.1_g01980.1	0.547501	Dlo_pri1103F.1_g00150.1	0.520511	1
Dlo_pri0020F.1_g05700.1	0.205313	Dlo_pri1107F.1_g00260.1	NA	1
Dlo_pri0163F.1_g00760.1	0	Dlo_pri1133F.1_g00030.1	NA	1
Dlo_pri0392F.1_g00310.1	0.657001	Dlo_pri1134F.1_g00250.1	NA	1
Dlo_pri0127F.1_g00300.1	0	Dlo_pri1144F.1_g00080.1	0	1
Dlo_pri0093F.1_g03210.1	0.410626	Dlo_pri1155F.1_g00040.1	0.410626	1
Dlo_pri1451F.1_g00110.1	1.314	Dlo_pri1177F.1_g00010.1	2.46375	1
Dlo_pri0093F.1_g00180.1	0.923908	Dlo_pri1177F.1_g00010.1	2.46375	1
Dlo_pri0179F.1_g00040.1	0.815776	Dlo_pri1197F.1_g00070.1	0.821251	1
Dlo_pri0118F.1_g00410.1	1.40786	Dlo_pri1207F-1.1_g00110.1	NA	1
Dlo_pri0118F.1_g00770.1	2.7375	Dlo_pri1207F-1.1_g00110.1	NA	1
Dlo_pri0063F.1_g03290.1	NA	Dlo_pri1223F-1.1_g00020.1	0.547501	1
Dlo_pri0520F.1_g00190.1	0.27375	Dlo_pri1269F.1_g00080.1	0.27375	1
Dlo_pri0408F.1_g00410.1	0	Dlo_pri1297F.1_g00020.1	0.410626	1
Dlo_pri0217F.1_g00140.1	0	Dlo_pri1339F.1_g00140.1	NA	1
Dlo_pri0017F.1_g06210.1	NA	Dlo_pri1363F.1_g00100.1	NA	1
Dlo_pri1349F.1_g00070.1	1.41041	Dlo_pri1365F.1_g00050.1	0.821251	1
Dlo_pri0002F.1_g04880.1	NA	Dlo_pri1391F.1_g00090.1	0	1
Dlo_pri0031F.1_g01640.1	0	Dlo_pri1401F.1_g00170.1	NA	1
Dlo_pri0587F.1_g00180.1	0	Dlo_pri1411F.1_g00250.1	0	1
Dlo_pri0019F.1_g02440.1	0	Dlo_pri1476F.1_g00060.1	0.821251	1
Dlo_pri0014F.1_g02860.1	0	Dlo_pri1489F.1_g00090.1	0	1
Dlo_pri0178F.1_g02060.1	NA	Dlo_pri1599F.1_g00070.1	0.27375	1
Dlo_pri1971F.1_g00040.1	0.0912501	Dlo_pri1651F.1_g00090.1	0.205313	1
Dlo_pri2216F.1_g00030.1	0.205313	Dlo_pri1674F.1_g00080.1	0.205313	1
Dlo_pri0408F.1_g00410.1	0	Dlo_pri1674F.1_g00080.1	0.205313	1
Dlo_pri0071F.1_g03100.1	0	Dlo_pri1730F.1_g00010.1	NA	1
Dlo_pri0582F.1_g00270.1	NA	Dlo_pri1807F.1_g00020.1	0.410626	1
Dlo_pri0024F.1_g00960.1	NA	Dlo_pri1807F.1_g00020.1	0.410626	1
Dlo_pri0285F.1_g00610.1	0	Dlo_pri1873F.1_g00050.1	0	1
Dlo_pri0351F.1_g00140.1	NA	Dlo_pri1901F.1_g00200.1	0.205313	1
Dlo_pri0041F.1_g00820.1	0.410626	Dlo_pri1955F.1_g00050.1	0.351965	1
Dlo_pri0271F.1_g00150.1	0.136875	Dlo_pri2216F.1_g00030.1	0.205313	1
Dlo_pri2267F.1_g00050.1	NA	Dlo_pri2232R.1_g00050.1	NA	1
Dlo_pri0039F.1_g02690.1	0	Dlo_pri2274F.1_g00020.1	NA	1
Dlo_pri0385F.1_g00060.1	0.410626	Dlo_pri2315F.1_g00050.1	0.410626	1
Dlo_pri0126F.1_g02120.1	0	Dlo_pri2531F.1_g00040.1	0.410626	1
Dlo_pri0024F.1_g04930.1	NA	Dlo_pri0017F.1_g02960.1	NA	1
Dlo_pri0001F.1_g07420.1	0.972473	Dlo_pri0017F.1_g07140.1	0.968142	1
Dlo_pri0165F.1_g00800.1	1.314	Dlo_pri0018F.1_g00340.1	1.6425	1
Dlo_pri0044F.1_g03000.1	1.6425	Dlo_pri0018F.1_g00340.1	1.6425	1
Dlo_pri0065F.1_g03160.1	0.985502	Dlo_pri0018F.1_g00890.1	0.97768	1
Dlo_pri0018F.1_g03650.1	0.684376	Dlo_pri0018F.1_g03580.1	NA	1
Dlo_pri0018F.1_g03980.1	0.410626	Dlo_pri0018F.1_g04020.1	NA	1
Dlo_pri0207F.1_g00130.1	NA	Dlo_pri0018F.1_g04070.1	0.16425	1
Dlo_pri0115F.1_g00140.1	0.873513	Dlo_pri0018F.1_g06170.1	NA	1
Dlo_pri0504F.1_g01300.1	0.821251	Dlo_pri0019F.1_g04830.1	NA	1
Dlo_pri0205F.1_g00320.1	0.821251	Dlo_pri0019F.1_g04830.1	NA	1
Dlo_pri0205F.1_g00360.1	0	Dlo_pri0019F.1_g04830.1	NA	1
Dlo_pri0024F.1_g04120.1	1.16344	Dlo_pri0019F.1_g04970.1	1.08212	1
Dlo_pri0395F.1_g01090.1	0.27375	Dlo_pri0020F.1_g02730.1	0	1
Dlo_pri0339F.1_g00570.1	0	Dlo_pri0021F.1_g08260.1	NA	1
Dlo_pri0290F.1_g01160.1	NA	Dlo_pri0022F.1_g01670.1	1.52518	1
Dlo_pri0039F.1_g03530.1	2.05313	Dlo_pri0022F.1_g01670.1	1.52518	1
Dlo_pri0056F.1_g02320.1	0	Dlo_pri0024F.1_g01110.1	0	1
Dlo_pri0128F.1_g01380.1	NA	Dlo_pri0024F.1_g01780.1	1.53985	1
Dlo_pri0024F.1_g01850.1	1.07394	Dlo_pri0024F.1_g02510.1	1.6425	1
Dlo_pri0596F.1_g00540.1	NA	Dlo_pri0023F.1_g01790.1	1.10553	1
Dlo_pri0073F.1_g00190.1	2.46375	Dlo_pri0023F.1_g02710.1	6.57001	1
Dlo_pri0023F.1_g02870.1	0.410626	Dlo_pri0023F.1_g02820.1	NA	1
Dlo_pri0205F.1_g01010.1	1.095	Dlo_pri0023F.1_g05280.1	0.879912	1
Dlo_pri0023F.1_g05720.1	0.821251	Dlo_pri0023F.1_g05700.1	0	1
Dlo_pri0082F.1_g00120.1	0.726719	Dlo_pri0025F.1_g00120.1	NA	1
Dlo_pri0025F.1_g00150.1	0.226925	Dlo_pri0025F.1_g00120.1	NA	1
Dlo_pri0046F.1_g00570.1	0.934829	Dlo_pri0025F.1_g01450.1	0.684376	1
Dlo_pri0447F.1_g00500.1	NA	Dlo_pri0025F.1_g03020.1	0	1
Dlo_pri0025F.1_g06160.1	0	Dlo_pri0025F.1_g06230.1	0	1
Dlo_pri0039F.1_g03870.1	1.78366	Dlo_pri0026F.1_g03650.1	1.71392	1
Dlo_pri0260F.1_g01200.1	0.27375	Dlo_pri0026F.1_g04790.1	0.410626	1
Dlo_pri0453F.1_g00770.1	2.19	Dlo_pri0026F.1_g05420.1	2.14438	1
Dlo_pri0098F.1_g00530.1	1.1024	Dlo_pri0028F.1_g02350.1	1.06434	1
Dlo_pri0028F.1_g02770.1	1.50563	Dlo_pri0028F.1_g02780.1	1.095	1
Dlo_pri0056F.1_g01470.1	1.08864	Dlo_pri0028F.1_g03130.1	0.97057	1
Dlo_pri0028F.1_g03680.1	0	Dlo_pri0028F.1_g03670.1	0	1
Dlo_pri0028F.1_g03720.1	0	Dlo_pri0028F.1_g03670.1	0	1
Dlo_pri0526F.1_g00260.1	0	Dlo_pri0028F.1_g03670.1	0	1
Dlo_pri0526F.1_g00260.1	0	Dlo_pri0028F.1_g03680.1	0	1
Dlo_pri0128F.1_g00740.1	1.6425	Dlo_pri0028F.1_g04840.1	1.2284	1
Dlo_pri0033F.1_g01590.1	NA	Dlo_pri0029F.1_g00470.1	NA	1
Dlo_pri0077F.1_g01450.1	0	Dlo_pri0029F.1_g00470.1	NA	1
Dlo_pri0090F.1_g00700.1	0	Dlo_pri0029F.1_g02630.1	0	1
Dlo_pri0061F.1_g02750.1	1.23188	Dlo_pri0029F.1_g03170.1	1.45298	1
Dlo_pri0391F.1_g00620.1	1.02656	Dlo_pri0030F.1_g01620.1	1.06763	1
Dlo_pri0462F.1_g00970.1	1.19521	Dlo_pri0030F.1_g02290.1	1.14975	1
Dlo_pri0233F.1_g00570.1	1.3052	Dlo_pri0030F.1_g03320.1	1.29505	1
Dlo_pri0318F.1_g00550.1	0.994146	Dlo_pri0030F.1_g04330.1	0.821251	1
Dlo_pri0038F.1_g00630.1	0.410626	Dlo_pri0030F.1_g05050.1	NA	1
Dlo_pri0215F.1_g01740.1	1.14063	Dlo_pri0030F.1_g05230.1	1.11606	1
Dlo_pri0215F.1_g01580.1	0.791921	Dlo_pri0030F.1_g05240.1	0	1
Dlo_pri0299F.1_g01010.1	NA	Dlo_pri0031F.1_g00910.1	0	1
Dlo_pri0165F.1_g01080.1	0	Dlo_pri0032F.1_g01490.1	NA	1
Dlo_pri0032F.1_g01860.1	0	Dlo_pri0032F.1_g02660.1	0	1
Dlo_pri0053F.1_g00170.1	NA	Dlo_pri0032F.1_g05750.1	NA	1
Dlo_pri0505F.1_g00850.1	0.328501	Dlo_pri0032F.1_g06640.1	0.410626	1
Dlo_pri0319F.1_g01560.1	NA	Dlo_pri0033F.1_g00010.1	0.821251	1
Dlo_pri0119F.1_g00330.1	0.410626	Dlo_pri0033F.1_g01460.1	0.27375	1
Dlo_pri0023F.1_g03450.1	1.13712	Dlo_pri0033F.1_g01770.1	NA	1
Dlo_pri0140F.1_g02200.1	1.22681	Dlo_pri0034F.1_g00540.1	1.30792	1
Dlo_pri0140F.1_g02180.1	0.513282	Dlo_pri0034F.1_g01070.1	0.821251	1
Dlo_pri0140F.1_g02160.1	0.912501	Dlo_pri0034F.1_g01350.1	0.894577	1
Dlo_pri0039F.1_g01490.1	0.821251	Dlo_pri0034F.1_g01540.1	NA	1
Dlo_pri0213F.1_g00880.1	0.492751	Dlo_pri0034F.1_g05940.1	0.758078	1
Dlo_pri0489F-1.1_g00290.1	0.858581	Dlo_pri0034F.1_g05940.1	0.758078	1
Dlo_pri0035F.1_g01770.1	0.953341	Dlo_pri0035F.1_g01720.1	0	1
Dlo_pri0008F.1_g03720.1	NA	Dlo_pri0035F.1_g04530.1	NA	1
Dlo_pri0051F.1_g05510.1	NA	Dlo_pri0036F.1_g00180.1	0.821251	1
Dlo_pri0768F.1_g00130.1	0	Dlo_pri0036F.1_g00880.1	0.586608	1
Dlo_pri0482F.1_g00650.1	1.04669	Dlo_pri0036F.1_g02370.1	1.02982	1
Dlo_pri0497F.1_g00520.1	1.67535	Dlo_pri0037F.1_g00980.1	1.39364	1
Dlo_pri0038F.1_g00660.1	NA	Dlo_pri0038F.1_g00630.1	0.410626	1
Dlo_pri0209F.1_g00750.1	1.32664	Dlo_pri0038F.1_g03800.1	1.41853	1
Dlo_pri0209F.1_g00830.1	1.16565	Dlo_pri0038F.1_g03880.1	NA	1
Dlo_pri0209F.1_g01270.1	0.973127	Dlo_pri0038F.1_g04310.1	0.950923	1
Dlo_pri0209F.1_g01470.1	1.00974	Dlo_pri0038F.1_g04400.1	0.821251	1
Dlo_pri0209F.1_g01470.1	1.00974	Dlo_pri0038F.1_g04450.1	0.785545	1
Dlo_pri0218F.1_g01880.1	NA	Dlo_pri0105F.1_g01110.1	NA	1
Dlo_pri0075F.1_g00320.1	0.27375	Dlo_pri0039F.1_g02660.1	0	1
Dlo_pri0316F.1_g00650.1	1.6425	Dlo_pri0316F.1_g00660.1	1.00375	1
Dlo_pri0040F.1_g00110.1	NA	Dlo_pri0040F.1_g00090.1	0.328501	1
Dlo_pri0040F.1_g00110.1	NA	Dlo_pri0040F.1_g00080.1	0.739126	1
Dlo_pri0040F.1_g01600.1	0	Dlo_pri0040F.1_g01530.1	0	1
Dlo_pri0074F.1_g00860.1	0.821251	Dlo_pri0135F.1_g02510.1	0.821251	1
Dlo_pri0040F.1_g03670.1	0.821251	Dlo_pri0040F.1_g03600.1	0	1
Dlo_pri0087F.1_g01990.1	1.06459	Dlo_pri0040F.1_g03850.1	1.18625	1
Dlo_pri0047F.1_g01090.1	0.938573	Dlo_pri0194F.1_g00990.1	NA	1
Dlo_pri0591F.1_g00660.1	0.205313	Dlo_pri0041F.1_g02160.1	0	1
Dlo_pri0108F.1_g02320.1	1.45029	Dlo_pri0184F.1_g00320.1	NA	1
Dlo_pri0144F.1_g00730.1	1.00375	Dlo_pri0042F.1_g00560.1	1.17322	1
Dlo_pri0240F-1.1_g00690.1	NA	Dlo_pri0042F.1_g04120.1	NA	1
Dlo_pri0388F.1_g01160.1	0.0456251	Dlo_pri0043F.1_g00170.1	NA	1
Dlo_pri0445F.1_g00260.1	0	Dlo_pri0768F.1_g00130.1	0	1
Dlo_pri0370F.1_g00980.1	0.205313	Dlo_pri0331F.1_g01170.1	0	1
Dlo_pri0299F.1_g01180.1	0.102656	Dlo_pri0043F.1_g05050.1	0	1
Dlo_pri0050F.1_g00950.1	0.27375	Dlo_pri0044F.1_g01520.1	0.328501	1
Dlo_pri0031F.1_g02330.1	0	Dlo_pri0050F.1_g00950.1	0.27375	1
Dlo_pri0029F.1_g02780.1	0	Dlo_pri0120F.1_g00420.1	0.821251	1
Dlo_pri0448F.1_g00520.1	1.18373	Dlo_pri0045F.1_g01060.1	1.02656	1
Dlo_pri0066F.1_g03230.1	0.410626	Dlo_pri0045F.1_g01950.1	NA	1
Dlo_pri0209F.1_g00400.1	0	Dlo_pri0047F.1_g00430.1	0.615939	1
Dlo_pri0194F.1_g01360.1	0.752814	Dlo_pri0047F.1_g00800.1	0.842309	1
Dlo_pri0048F.1_g00760.1	0.854101	Dlo_pri0048F.1_g00550.1	0.821251	1
Dlo_pri0135F.1_g00130.1	NA	Dlo_pri0048F.1_g01180.1	0.821251	1
Dlo_pri0097F.1_g02910.1	NA	Dlo_pri0050F.1_g01510.1	1.6425	1
Dlo_pri0065F.1_g00160.1	1.00014	Dlo_pri0112F.1_g00700.1	1.095	1
Dlo_pri0297F.1_g01030.1	0.903376	Dlo_pri0050F.1_g02900.1	0.547501	1
Dlo_pri0105F.1_g00020.1	1.95047	Dlo_pri0050F.1_g04670.1	2.13525	1
Dlo_pri0404F.1_g01100.1	0.410626	Dlo_pri0051F.1_g01700.1	0.492751	1
Dlo_pri0198F.1_g02140.1	1.00269	Dlo_pri0053F.1_g00730.1	1.36875	1
Dlo_pri0198F.1_g01040.1	1.02656	Dlo_pri0053F.1_g01640.1	1.00212	1
Dlo_pri0113F.1_g02020.1	1.35506	Dlo_pri0382F.1_g00100.1	1.36875	1
Dlo_pri0439F.1_g00670.1	0.684376	Dlo_pri0053F.1_g02450.1	0.821251	1
Dlo_pri0151F.1_g02090.1	0.410626	Dlo_pri0084F.1_g01220.1	1.11989	1
Dlo_pri0024F.1_g02440.1	NA	Dlo_pri0024F.1_g01900.1	NA	1
Dlo_pri0150F.1_g01920.1	NA	Dlo_pri0055F.1_g01370.1	2.05313	1
Dlo_pri0340F.1_g00150.1	NA	Dlo_pri0154F.1_g02600.1	0	1
Dlo_pri0062F.1_g02270.1	0.985502	Dlo_pri0057F.1_g01320.1	1.03797	1
Dlo_pri0057F.1_g03690.1	NA	Dlo_pri0057F.1_g03830.1	1.77938	1
Dlo_pri0199F.1_g00300.1	NA	Dlo_pri0057F.1_g04190.1	0.985502	1
Dlo_pri0059F.1_g02290.1	0.821251	Dlo_pri0058F.1_g01290.1	1.6425	1
Dlo_pri0199F.1_g00330.1	0.730001	Dlo_pri0058F.1_g02000.1	0.895911	1
Dlo_pri0063F.1_g00050.1	0.821251	Dlo_pri0059F.1_g02360.1	0	1
Dlo_pri0287F.1_g00300.1	1.57211	Dlo_pri0225F.1_g01050.1	1.61684	1
Dlo_pri0060F.1_g03130.1	0	Dlo_pri0060F.1_g03110.1	0.205313	1
Dlo_pri0246F.1_g00450.1	0.901766	Dlo_pri0061F.1_g01950.1	0.821251	1
Dlo_pri0196F.1_g00360.1	NA	Dlo_pri0061F.1_g03430.1	NA	1
Dlo_pri0418F.1_g00220.1	NA	Dlo_pri0062F.1_g04420.1	0	1
Dlo_pri0253F.1_g00720.1	0.84168	Dlo_pri0132F.1_g01720.1	0.547501	1
Dlo_pri0320F.1_g01350.1	0.923908	Dlo_pri0064F.1_g03460.1	0.874235	1
Dlo_pri0067F.1_g00870.1	NA	Dlo_pri0064F.1_g01550.1	0	1
Dlo_pri0097F.1_g02500.1	0.916011	Dlo_pri0022F.1_g03880.1	0.997234	1
Dlo_pri0458F.1_g01060.1	NA	Dlo_pri0039F.1_g03380.1	1.04123	1
Dlo_pri0065F.1_g01320.1	NA	Dlo_pri0065F.1_g01330.1	NA	1
Dlo_pri0138F.1_g01590.1	0.821251	Dlo_pri0138F.1_g01550.1	2.15578	1
Dlo_pri0047F.1_g01970.1	0.958127	Dlo_pri0067F.1_g03990.1	1.19455	1
Dlo_pri0047F.1_g01970.1	0.958127	Dlo_pri0067F.1_g04030.1	1.095	1
Dlo_pri0041F.1_g00820.1	0.410626	Dlo_pri0068F.1_g03540.1	0.205313	1
Dlo_pri0170F.1_g01120.1	NA	Dlo_pri0119F.1_g00150.1	1.6425	1
Dlo_pri0130F.1_g01790.1	NA	Dlo_pri0170F.1_g01120.1	NA	1
Dlo_pri0002F.1_g04940.1	0.899466	Dlo_pri0130F.1_g01790.1	NA	1
Dlo_pri0389F.1_g00880.1	0	Dlo_pri0069F.1_g02970.1	0	1
Dlo_pri0041F.1_g00920.1	1.18625	Dlo_pri0069F.1_g04020.1	1.23188	1
Dlo_pri0394F.1_g01130.1	0	Dlo_pri0163F.1_g01940.1	0	1
Dlo_pri0092F.1_g02950.1	1.39613	Dlo_pri0070F.1_g00710.1	NA	1
Dlo_pri0182F.1_g02330.1	0.792932	Dlo_pri0129F.1_g01520.1	1.03766	1
Dlo_pri0070F.1_g02710.1	0.571943	Dlo_pri0070F.1_g02750.1	0	1
Dlo_pri0070F.1_g02700.1	NA	Dlo_pri0070F.1_g02710.1	0.571943	1
Dlo_pri0070F.1_g00580.1	1.00375	Dlo_pri0070F.1_g03430.1	NA	1
Dlo_pri0031F.1_g02490.1	NA	Dlo_pri0228F.1_g00400.1	0	1
Dlo_pri0002F.1_g06260.1	0	Dlo_pri0386F.1_g00570.1	NA	1
Dlo_pri0414F.1_g00950.1	0.953407	Dlo_pri0074F.1_g04050.1	0.997234	1
Dlo_pri0268F.1_g00150.1	1.07979	Dlo_pri0075F.1_g00650.1	NA	1
Dlo_pri1175F.1_g00190.1	1.02656	Dlo_pri0076F.1_g00080.1	1.095	1
Dlo_pri0114F.1_g01230.1	NA	Dlo_pri0076F.1_g00290.1	0.737734	1
Dlo_pri0041F.1_g02090.1	0	Dlo_pri0076F.1_g02600.1	0	1
Dlo_pri0234F.1_g02040.1	NA	Dlo_pri0271F.1_g00540.1	0	1
Dlo_pri0228F.1_g00400.1	0	Dlo_pri0071F.1_g00980.1	0	1
Dlo_pri0014F.1_g02860.1	0	Dlo_pri0079F.1_g01180.1	NA	1
Dlo_pri0290F.1_g01160.1	NA	Dlo_pri0039F.1_g03530.1	2.05313	1
Dlo_pri0469F.1_g00830.1	2.19	Dlo_pri0081F.1_g00270.1	1.132	1
Dlo_pri0380F.1_g01260.1	3.28501	Dlo_pri0083F.1_g00420.1	1.15941	1
Dlo_pri0275F.1_g00190.1	NA	Dlo_pri0084F.1_g00240.1	NA	1
Dlo_pri0109F.1_g01380.1	1.04025	Dlo_pri0345F.1_g00650.1	1.04938	1
Dlo_pri0147F.1_g00870.1	0.126346	Dlo_pri0145F.1_g02130.1	0	1
Dlo_pri0229F.1_g00070.1	0.746592	Dlo_pri0084F.1_g02140.1	0.821251	1
Dlo_pri0151F.1_g00440.1	1.32201	Dlo_pri0084F.1_g02490.1	1.3797	1
Dlo_pri0164F.1_g01660.1	1.095	Dlo_pri0235F.1_g01560.1	0.982569	1
Dlo_pri0029F.1_g02630.1	0	Dlo_pri0296F.1_g00470.1	0.117322	1
Dlo_pri0193F.1_g01430.1	1.91625	Dlo_pri0092F.1_g03060.1	NA	1
Dlo_pri0150F.1_g00960.1	0.958127	Dlo_pri0115F.1_g02710.1	0.933189	1
Dlo_pri0094F.1_g02850.1	1.91625	Dlo_pri0097F.1_g01830.1	NA	1
Dlo_pri0176F.1_g01880.1	0	Dlo_pri0022F.1_g03880.1	0.997234	1
Dlo_pri0050F.1_g01690.1	0.547501	Dlo_pri0097F.1_g02730.1	0.821251	1
Dlo_pri0097F.1_g03600.1	NA	Dlo_pri0236F.1_g00110.1	0.469286	1
Dlo_pri0188F.1_g01740.1	2.19	Dlo_pri0101F.1_g03030.1	1.6425	1
Dlo_pri0093F.1_g02600.1	0	Dlo_pri0102F.1_g00070.1	0.821251	1
Dlo_pri0043F.1_g02490.1	NA	Dlo_pri0149F.1_g01800.1	NA	1
Dlo_pri0094F.1_g03290.1	0	Dlo_pri0103F.1_g02130.1	0.27375	1
Dlo_pri0105F.1_g01610.1	0.821251	Dlo_pri0105F.1_g01570.1	0.684376	1
Dlo_pri0110F.1_g02510.1	1.12382	Dlo_pri0107F.1_g00140.1	0.821251	1
Dlo_pri0126F.1_g00270.1	NA	Dlo_pri0109F.1_g03200.1	NA	1
Dlo_pri0252F.1_g00060.1	0.410626	Dlo_pri0110F.1_g01820.1	NA	1
Dlo_pri0193F.1_g02020.1	NA	Dlo_pri0193F.1_g01930.1	0.574876	1
Dlo_pri0325F.1_g01210.1	1.23188	Dlo_pri0781F-1.1_g00130.1	0.894251	1
Dlo_pri1197F.1_g00220.1	0.410626	Dlo_pri0114F.1_g02890.1	0	1
Dlo_pri0477F.1_g00240.1	0.27375	Dlo_pri0116F.1_g01120.1	0	1
Dlo_pri0054F.1_g00060.1	NA	Dlo_pri0118F.1_g00410.1	1.40786	1
Dlo_pri0078F.1_g02630.1	NA	Dlo_pri0118F.1_g01710.1	NA	1
Dlo_pri0126F.1_g01190.1	0.632364	Dlo_pri0117F.1_g01850.1	NA	1
Dlo_pri0121F.1_g00330.1	0.328501	Dlo_pri0438F.1_g00740.1	0.410626	1
Dlo_pri0044F.1_g04100.1	0.821251	Dlo_pri0498F.1_g00330.1	3.28501	1
Dlo_pri0020F.1_g02280.1	0	Dlo_pri0122F.1_g01430.1	0	1
Dlo_pri0245F.1_g01190.1	NA	Dlo_pri1169F.1_g00040.1	0	1
Dlo_pri0073F.1_g03710.1	0.469286	Dlo_pri0915F.1_g00280.1	0.410626	1
Dlo_pri0393F.1_g00930.1	0	Dlo_pri0123F.1_g03350.1	0.615939	1
Dlo_pri0275F.1_g00810.1	0.136875	Dlo_pri0124F.1_g02160.1	NA	1
Dlo_pri0357F.1_g01100.1	0	Dlo_pri0275F.1_g00810.1	0.136875	1
Dlo_pri0105F.1_g00460.1	NA	Dlo_pri0127F.1_g01910.1	0	1
Dlo_pri0578F.1_g00740.1	0.410626	Dlo_pri0128F.1_g00440.1	0.821251	1
Dlo_pri0809F.1_g00270.1	0.985502	Dlo_pri0036F.1_g01730.1	NA	1
Dlo_pri0331F.1_g01300.1	0.821251	Dlo_pri0131F.1_g01480.1	0.410626	1
Dlo_pri0253F.1_g01290.1	1.15941	Dlo_pri0132F.1_g00450.1	0.858581	1
Dlo_pri0253F.1_g01250.1	1.314	Dlo_pri0132F.1_g00530.1	1.35265	1
Dlo_pri0251F.1_g01390.1	0.492751	Dlo_pri0251F.1_g01410.1	0.27375	1
Dlo_pri0053F.1_g03580.1	1.095	Dlo_pri0004F.1_g01670.1	0.821251	1
Dlo_pri0055F.1_g00970.1	NA	Dlo_pri0137F.1_g00300.1	1.6425	1
Dlo_pri0048F.1_g00340.1	0	Dlo_pri0639F.1_g00300.1	0.410626	1
Dlo_pri0194F.1_g01020.1	0.821251	Dlo_pri0194F.1_g01030.1	NA	1
Dlo_pri0194F.1_g01030.1	NA	Dlo_pri0137F.1_g02200.1	0	1
Dlo_pri0351F.1_g00680.1	NA	Dlo_pri0224F.1_g01250.1	NA	1
Dlo_pri0505F.1_g00780.1	1.314	Dlo_pri0140F.1_g01070.1	1.21863	1
Dlo_pri0245F.1_g00410.1	0	Dlo_pri0140F.1_g01940.1	0.821251	1
Dlo_pri0261F.1_g01410.1	NA	Dlo_pri0261F.1_g01450.1	0.938573	1
Dlo_pri0079F.1_g02670.1	0	Dlo_pri0138F.1_g01650.1	NA	1
Dlo_pri0060F.1_g00570.1	0	Dlo_pri0141F.1_g00120.1	0	1
Dlo_pri1542F.1_g00040.1	1.10017	Dlo_pri0141F.1_g01830.1	1.13916	1
Dlo_pri0044F.1_g01180.1	0	Dlo_pri0142F.1_g02300.1	NA	1
Dlo_pri0380F.1_g00840.1	0.962846	Dlo_pri0143F.1_g00410.1	0.965331	1
Dlo_pri0144F.1_g01490.1	1.23188	Dlo_pri0144F.1_g01360.1	1.10221	1
Dlo_pri0347F.1_g00630.1	NA	Dlo_pri0060F.1_g00030.1	0.410626	1
Dlo_pri0147F.1_g00870.1	0.126346	Dlo_pri0084F.1_g00550.1	0	1
Dlo_pri0295F.1_g00320.1	0	Dlo_pri0063F.1_g02590.1	0	1
Dlo_pri0146F.1_g00580.1	0.821251	Dlo_pri0146F.1_g00510.1	NA	1
Dlo_pri0179F.1_g00580.1	NA	Dlo_pri0146F.1_g02500.1	NA	1
Dlo_pri0074F.1_g01120.1	NA	Dlo_pri0074F.1_g01150.1	0.821251	1
Dlo_pri0005F.1_g02860.1	0.117322	Dlo_pri0152F.1_g01290.1	NA	1
Dlo_pri0201F.1_g01290.1	0.821251	Dlo_pri0154F.1_g02470.1	NA	1
Dlo_pri0421F.1_g01110.1	0	Dlo_pri0336F.1_g00690.1	0	1
Dlo_pri0218F.1_g00990.1	3.28501	Dlo_pri0271F.1_g01090.1	NA	1
Dlo_pri0292F.1_g00540.1	1.1069	Dlo_pri0160F.1_g01190.1	1.15941	1
Dlo_pri0060F.1_g04930.1	0.900001	Dlo_pri0160F.1_g02090.1	0.876001	1
Dlo_pri0244F.1_g00390.1	0	Dlo_pri0161F.1_g01360.1	0.27375	1
Dlo_pri0200F.1_g00120.1	NA	Dlo_pri0024F.1_g05290.1	1.2045	1
Dlo_pri0217F.1_g00900.1	0	Dlo_pri0200F.1_g00120.1	NA	1
Dlo_pri0394F.1_g01130.1	0	Dlo_pri0284F.1_g01180.1	0.205313	1
Dlo_pri0180F.1_g02270.1	NA	Dlo_pri0170F.1_g00040.1	NA	1
Dlo_pri0580F.1_g00180.1	1.39613	Dlo_pri0008F.1_g00180.1	1.21608	1
Dlo_pri0414F.1_g00360.1	1.6425	Dlo_pri0074F.1_g02400.1	1.1667	1
Dlo_pri1168F.1_g00140.1	0.27375	Dlo_pri0170F.1_g01360.1	0	1
Dlo_pri0048F.1_g03390.1	NA	Dlo_pri0173F.1_g00470.1	NA	1
Dlo_pri0173F.1_g01970.1	NA	Dlo_pri0173F.1_g02000.1	0	1
Dlo_pri0174F.1_g01050.1	0	Dlo_pri0174F.1_g00920.1	0.821251	1
Dlo_pri0086F.1_g03630.1	NA	Dlo_pri0174F.1_g01810.1	NA	1
Dlo_pri0044F.1_g03660.1	NA	Dlo_pri0175F.1_g00220.1	0	1
Dlo_pri0324F.1_g00710.1	0.328501	Dlo_pri0256F.1_g01870.1	0.410626	1
Dlo_pri0283F.1_g00200.1	0.205313	Dlo_pri0044F.1_g03660.1	NA	1
Dlo_pri0390F.1_g00180.1	0	Dlo_pri0175F.1_g01590.1	0	1
Dlo_pri0101F.1_g02800.1	NA	Dlo_pri0179F.1_g00360.1	1.10773	1
Dlo_pri0321F.1_g00700.1	2.46375	Dlo_pri0183F.1_g01680.1	NA	1
Dlo_pri0458F.1_g00630.1	1.15646	Dlo_pri0183F.1_g01990.1	1.095	1
Dlo_pri0719F.1_g00430.1	NA	Dlo_pri0142F.1_g02300.1	NA	1
Dlo_pri0184F.1_g00280.1	NA	Dlo_pri0184F.1_g00190.1	0	1
Dlo_pri0184F.1_g00770.1	0	Dlo_pri0184F.1_g00270.1	0.307969	1
Dlo_pri0106F.1_g00350.1	1.30108	Dlo_pri0002F.1_g09080.1	1.23188	1
Dlo_pri0185F.1_g00360.1	1.19162	Dlo_pri0100F.1_g00340.1	NA	1
Dlo_pri0146F.1_g02540.1	0.136875	Dlo_pri0190F.1_g01210.1	0	1
Dlo_pri0037F.1_g03100.1	0	Dlo_pri1476F.1_g00060.1	0.821251	1
Dlo_pri0450F.1_g00280.1	2.05313	Dlo_pri0193F.1_g00260.1	1.6425	1
Dlo_pri0137F.1_g02200.1	0	Dlo_pri0194F.1_g01020.1	0.821251	1
Dlo_pri0195F.1_g00670.1	NA	Dlo_pri0093F.1_g00810.1	NA	1
Dlo_pri0046F.1_g04600.1	0.788401	Dlo_pri0197F.1_g00400.1	0	1
Dlo_pri0057F.1_g03670.1	1.45088	Dlo_pri0057F.1_g03690.1	NA	1
Dlo_pri0199F.1_g01910.1	0	Dlo_pri0199F.1_g01800.1	1.6425	1
Dlo_pri0462F.1_g00350.1	0.785545	Dlo_pri0030F.1_g02610.1	1.06763	1
Dlo_pri0253F.1_g01140.1	NA	Dlo_pri0132F.1_g00800.1	0.410626	1
Dlo_pri0768F.1_g00130.1	0	Dlo_pri0196F.1_g01220.1	0	1
Dlo_pri0110F.1_g03350.1	NA	Dlo_pri0361F.1_g00060.1	NA	1
Dlo_pri0362F.1_g00430.1	NA	Dlo_pri0210F.1_g02340.1	NA	1
Dlo_pri0314F.1_g00680.1	0	Dlo_pri0362F.1_g00430.1	NA	1
Dlo_pri0782F.1_g00020.1	1.6425	Dlo_pri0105F.1_g00440.1	NA	1
Dlo_pri0271F.1_g01500.1	0	Dlo_pri0218F.1_g00710.1	0.912501	1
Dlo_pri0129F.1_g01220.1	0	Dlo_pri0219F.1_g01580.1	NA	1
Dlo_pri0312F.1_g00850.1	0	Dlo_pri0221F.1_g00960.1	0	1
Dlo_pri0158F.1_g01180.1	1.07394	Dlo_pri0431F.1_g00020.1	1.10941	1
Dlo_pri0084F.1_g01950.1	1.25702	Dlo_pri0229F.1_g00510.1	1.6425	1
Dlo_pri0461F.1_g00410.1	0.821251	Dlo_pri1099F.1_g00180.1	1.01077	1
Dlo_pri0229F.1_g01300.1	0.884425	Dlo_pri0229F.1_g01040.1	NA	1
Dlo_pri0433F.1_g00300.1	0	Dlo_pri0230F.1_g00480.1	NA	1
Dlo_pri0230F.1_g00690.1	1.26485	Dlo_pri0230F.1_g00670.1	NA	1
Dlo_pri0307F.1_g01420.1	0.673847	Dlo_pri0234F.1_g01670.1	0.671933	1
Dlo_pri0097F.1_g03600.1	NA	Dlo_pri0097F.1_g03430.1	0.346465	1
Dlo_pri0241F.1_g01430.1	1.6425	Dlo_pri0241F.1_g01480.1	0.547501	1
Dlo_pri0241F.1_g02060.1	0.547501	Dlo_pri0241F.1_g01710.1	NA	1
Dlo_pri0261F.1_g00320.1	0.821251	Dlo_pri0242F.1_g01140.1	NA	1
Dlo_pri0121F.1_g00460.1	0	Dlo_pri0239F.1_g01410.1	0.410626	1
Dlo_pri0004F.1_g09420.1	1.06763	Dlo_pri0244F.1_g01140.1	1.39613	1
Dlo_pri0092F.1_g00520.1	0.410626	Dlo_pri0820F.1_g00380.1	NA	1
Dlo_pri1364F.1_g00100.1	0.365001	Dlo_pri0140F.1_g01940.1	0.821251	1
Dlo_pri0007F.1_g01210.1	NA	Dlo_pri0245F.1_g02260.1	NA	1
Dlo_pri1774F.1_g00050.1	0	Dlo_pri0257F.1_g00820.1	NA	1
Dlo_pri0482F.1_g00720.1	NA	Dlo_pri0259F.1_g01170.1	0.410626	1
Dlo_pri0268F.1_g00980.1	NA	Dlo_pri0482F.1_g00720.1	NA	1
Dlo_pri0129F.1_g02480.1	0.821251	Dlo_pri0259F.1_g01290.1	1.05368	1
Dlo_pri0259F.1_g01330.1	NA	Dlo_pri0259F.1_g01300.1	NA	1
Dlo_pri0654F.1_g00180.1	NA	Dlo_pri0574F.1_g00070.1	0.547501	1
Dlo_pri0597F.1_g00510.1	NA	Dlo_pri0271F.1_g02050.1	NA	1
Dlo_pri0660F.1_g00320.1	0	Dlo_pri0280F.1_g00950.1	NA	1
Dlo_pri0461F.1_g00140.1	0.821251	Dlo_pri0286F.1_g01270.1	NA	1
Dlo_pri0369F.1_g00390.1	1.03864	Dlo_pri0246F.1_g00740.1	0.865643	1
Dlo_pri0076F.1_g02020.1	NA	Dlo_pri0287F.1_g00310.1	1.39613	1
Dlo_pri0026F.1_g05380.1	1.04102	Dlo_pri0076F.1_g02020.1	NA	1
Dlo_pri0101F.1_g03360.1	0.547501	Dlo_pri0292F.1_g01490.1	0.821251	1
Dlo_pri0163F.1_g01780.1	0.821251	Dlo_pri0045F.1_g02440.1	NA	1
Dlo_pri0362F.1_g00310.1	NA	Dlo_pri0299F.1_g00250.1	0	1
Dlo_pri0086F.1_g01590.1	NA	Dlo_pri0362F.1_g00310.1	NA	1
Dlo_pri0148F.1_g01020.1	1.6425	Dlo_pri0299F.1_g00720.1	0.410626	1
Dlo_pri0304F.1_g00570.1	NA	Dlo_pri0430F.1_g00190.1	1.33994	1
Dlo_pri0894F.1_g00400.1	0.821251	Dlo_pri0310F.1_g00350.1	0	1
Dlo_pri0316F.1_g00660.1	1.00375	Dlo_pri0316F.1_g00640.1	NA	1
Dlo_pri0059F.1_g03700.1	0.410626	Dlo_pri0316F.1_g01310.1	0.821251	1
Dlo_pri0331F.1_g00120.1	0	Dlo_pri0321F.1_g00800.1	0.0746592	1
Dlo_pri0015F.1_g02780.1	0	Dlo_pri0321F.1_g00990.1	0	1
Dlo_pri0069F.1_g03570.1	NA	Dlo_pri0329F.1_g01290.1	0	1
Dlo_pri0386F.1_g00080.1	0	Dlo_pri0332F.1_g00730.1	NA	1
Dlo_pri0118F.1_g02950.1	0	Dlo_pri0334F.1_g00080.1	0	1
Dlo_pri1222F.1_g00040.1	1.02656	Dlo_pri0157F.1_g00750.1	0	1
Dlo_pri1428F.1_g00040.1	0.821251	Dlo_pri0337F.1_g00110.1	NA	1
Dlo_pri0002F.1_g02580.1	NA	Dlo_pri0338F.1_g00620.1	NA	1
Dlo_pri0301F.1_g00740.1	0.205313	Dlo_pri0347F.1_g00080.1	0	1
Dlo_pri0144F.1_g02950.1	NA	Dlo_pri0347F.1_g00630.1	NA	1
Dlo_pri0830F.1_g00110.1	0	Dlo_pri0350F.1_g01350.1	NA	1
Dlo_pri0456F.1_g01220.1	NA	Dlo_pri0830F.1_g00110.1	0	1
Dlo_pri0369F.1_g00110.1	0.117322	Dlo_pri0352F.1_g00830.1	0	1
Dlo_pri0355F.1_g00840.1	0	Dlo_pri0355F.1_g00830.1	1.17322	1
Dlo_pri0271F.1_g00150.1	0.136875	Dlo_pri0582F.1_g00330.1	0.117322	1
Dlo_pri0360F.1_g00900.1	NA	Dlo_pri0360F.1_g00870.1	NA	1
Dlo_pri0110F.1_g03350.1	NA	Dlo_pri0210F.1_g00430.1	0	1
Dlo_pri0361F.1_g00560.1	NA	Dlo_pri0361F.1_g00570.1	1.21104	1
Dlo_pri0361F.1_g00530.1	1.00233	Dlo_pri0361F.1_g00560.1	NA	1
Dlo_pri0481F.1_g00550.1	1.6425	Dlo_pri0376F.1_g01240.1	NA	1
Dlo_pri0705F.1_g00270.1	0.547501	Dlo_pri0388F.1_g00040.1	0.410626	1
Dlo_pri0069F.1_g02970.1	0	Dlo_pri0001F.1_g08470.1	0.205313	1
Dlo_pri0007F.1_g01210.1	NA	Dlo_pri0390F.1_g00490.1	NA	1
Dlo_pri0013F.1_g06960.1	0.410626	Dlo_pri0395F.1_g01080.1	NA	1
Dlo_pri0062F.1_g01170.1	0	Dlo_pri0321F.1_g00830.1	0	1
Dlo_pri0014F.1_g02860.1	0	Dlo_pri0408F.1_g00410.1	0	1
Dlo_pri0014F.1_g02860.1	0	Dlo_pri0408F.1_g00400.1	0	1
Dlo_pri0225F.1_g00620.1	0	Dlo_pri0413F.1_g00660.1	NA	1
Dlo_pri0249F.1_g00970.1	0	Dlo_pri0225F.1_g00620.1	0	1
Dlo_pri0038F.1_g04370.1	0.684376	Dlo_pri0414F.1_g00100.1	0.821251	1
Dlo_pri0160F.1_g00490.1	0	Dlo_pri0017F.1_g06960.1	0	1
Dlo_pri1472F.1_g00030.1	NA	Dlo_pri0423F.1_g01170.1	0	1
Dlo_pri0062F.1_g03230.1	0	Dlo_pri0052F.1_g01300.1	NA	1
Dlo_pri0340F.1_g00110.1	NA	Dlo_pri0430F.1_g00410.1	NA	1
Dlo_pri0099F.1_g00890.1	0.205313	Dlo_pri0430F.1_g00420.1	NA	1
Dlo_pri0203F.1_g00060.1	0.410626	Dlo_pri0430F.1_g00420.1	NA	1
Dlo_pri0502F.1_g00400.1	1.02359	Dlo_pri0438F.1_g00310.1	0.752814	1
Dlo_pri0355F.1_g01170.1	0.938573	Dlo_pri1129F.1_g00200.1	0.410626	1
Dlo_pri0443F.1_g00750.1	0.832022	Dlo_pri0443F.1_g00650.1	0.821251	1
Dlo_pri0107F.1_g02130.1	0.821251	Dlo_pri0444F.1_g00700.1	NA	1
Dlo_pri0214F.1_g01590.1	NA	Dlo_pri0124F.1_g01710.1	NA	1
Dlo_pri0297F.1_g00190.1	0.985502	Dlo_pri0454F.1_g00240.1	0.903376	1
Dlo_pri0053F.1_g02690.1	NA	Dlo_pri0986F.1_g00230.1	NA	1
Dlo_pri0394F.1_g01120.1	0	Dlo_pri0467F.1_g00100.1	0	1
Dlo_pri0482F.1_g01240.1	0	Dlo_pri0035F.1_g04610.1	0.205313	1
Dlo_pri0081F.1_g00270.1	1.132	Dlo_pri0469F.1_g00800.1	1.6425	1
Dlo_pri0556F.1_g00180.1	NA	Dlo_pri0476F.1_g00710.1	0.410626	1
Dlo_pri0059F.1_g03110.1	0.821251	Dlo_pri0478F.1_g00210.1	NA	1
Dlo_pri1065F.1_g00190.1	0	Dlo_pri0483F.1_g00730.1	NA	1
Dlo_pri1238F.1_g00140.1	1.24923	Dlo_pri0415F.1_g00130.1	1.095	1
Dlo_pri0020F.1_g05330.1	NA	Dlo_pri0333F.1_g00330.1	NA	1
				36

## Sheet: maturing stage
paralog-1	male/female	paralog-2	male/female	p-value in 2x2 Fisher's exact test
Dlo_pri0471F.1_g00550.1	1.54831	Dlo_pri0295F.1_g01130.1	4.23487	3.64042e-116
Dlo_pri0070F.1_g02700.1	348.909	Dlo_pri0070F.1_g02710.1	1.55659	1.73229e-17
Dlo_pri0178F.1_g01860.1	0.19932	Dlo_pri0005F.1_g06370.1	3.13938	2.18357e-17
Dlo_pri0070F.1_g02710.1	1.55659	Dlo_pri0070F.1_g02750.1	NA	8.99487e-17
Dlo_pri0178F.1_g01310.1	1.77883	Dlo_pri0131F.1_g02060.1	0.313635	1.17646e-10
Dlo_pri0144F.1_g02430.1	1.82031	Dlo_pri1482F.1_g00070.1	0.492662	7.94916e-08
Dlo_pri0053F.1_g04170.1	1.64324	Dlo_pri0004F.1_g01740.1	0.794209	1.41706e-07
Dlo_pri0505F.1_g00650.1	15.2793	Dlo_pri0140F.1_g01220.1	0.689017	2.63469e-07
Dlo_pri0160F.1_g00640.1	0.334179	Dlo_pri0042F.1_g04340.1	0.636338	1.17475e-06
Dlo_pri0088F.1_g02640.1	0.727808	Dlo_pri0088F.1_g02650.1	2.95999	1.33365e-06
Dlo_pri0138F.1_g01600.1	1.09656	Dlo_pri0138F.1_g01550.1	0.21716	5.44321e-06
Dlo_pri0097F.1_g01280.1	0.12872	Dlo_pri0050F.1_g02530.1	0.296908	7.4381e-06
Dlo_pri0045F.1_g04320.1	2.5358	Dlo_pri0023F.1_g03460.1	0.979097	2.90764e-05
Dlo_pri0030F.1_g00340.1	0.647039	Dlo_pri0630F.1_g00560.1	1.64906	4.42329e-05
Dlo_pri0082F.1_g02190.1	0.44772	Dlo_pri0000F.1_g01170.1	1.34974	6.30478e-05
Dlo_pri0439F.1_g00730.1	1.05782	Dlo_pri0053F.1_g02510.1	0.635484	6.89569e-05
Dlo_pri0379F.1_g00610.1	1.83594	Dlo_pri0009F.1_g02490.1	0.797809	7.14678e-05
Dlo_pri0335F.1_g01070.1	0.974819	Dlo_pri0092F.1_g02850.1	3.97869	0.000120251
Dlo_pri0138F.1_g01550.1	0.21716	Dlo_pri0138F.1_g01580.1	0.894513	0.00013596
Dlo_pri0038F.1_g01580.1	0.945887	Dlo_pri0015F.1_g04300.1	0.62838	0.000156925
Dlo_pri0001F.1_g00290.1	0.247563	Dlo_pri0000F.1_g02890.1	NA	0.00018602
Dlo_pri0058F.1_g03070.1	0.737312	Dlo_pri0199F.1_g00380.1	1.46576	0.000408722
Dlo_pri0503F.1_g00180.1	0.194191	Dlo_pri0290F.1_g00550.1	0.455315	0.00051812
Dlo_pri0097F.1_g02500.1	0.773633	Dlo_pri0022F.1_g03880.1	4.17762	0.000646523
Dlo_pri0360F.1_g01300.1	2.66342	Dlo_pri0037F.1_g04530.1	1.00718	0.000811291
Dlo_pri0199F.1_g01030.1	1.02083	Dlo_pri0039F.1_g00350.1	3.0242	0.000943802
Dlo_pri0571F.1_g00620.1	10.0572	Dlo_pri0571F.1_g00600.1	0.193408	0.00131752
Dlo_pri0092F.1_g02530.1	2.06687	Dlo_pri0064F.1_g00640.1	0.654613	0.00145546
Dlo_pri0081F.1_g02340.1	0.605271	Dlo_pri0601F.1_g00310.1	0.953316	0.00195114
Dlo_pri0077F.1_g00650.1	0.685874	Dlo_pri0002F.1_g06110.1	1.50507	0.00251064
Dlo_pri0128F.1_g02390.1	0.855437	Dlo_pri0418F.1_g00170.1	0.479085	0.00273869
Dlo_pri0063F.1_g01680.1	1.61806	Dlo_pri0002F.1_g04100.1	0.5429	0.00277796
Dlo_pri0414F.1_g00090.1	0.535592	Dlo_pri0161F.1_g00880.1	6.44694	0.00300582
Dlo_pri0318F.1_g00380.1	0.561679	Dlo_pri0030F.1_g04570.1	1.80514	0.00310354
Dlo_pri0131F.1_g02660.1	2.78508	Dlo_pri0178F.1_g01220.1	0.492312	0.00315525
Dlo_pri0117F.1_g01850.1	1.27649	Dlo_pri0000F.1_g03120.1	0.433235	0.00323497
Dlo_pri0088F.1_g02340.1	1.03493	Dlo_pri0800F.1_g00020.1	1.61726	0.00338333
Dlo_pri0402F.1_g00970.1	4.98894	Dlo_pri0515F.1_g00750.1	1.48095	0.0034207
Dlo_pri0454F.1_g00380.1	0.434506	Dlo_pri0025F.1_g05930.1	1.6287	0.00351637
Dlo_pri0259F.1_g00810.1	1.0872	Dlo_pri0268F.1_g01300.1	0.796706	0.004043
Dlo_pri0233F.1_g00030.1	0.674748	Dlo_pri0030F.1_g03620.1	0.109036	0.00411967
Dlo_pri0182F.1_g00650.1	0.640248	Dlo_pri0129F.1_g00930.1	5.54998	0.00436857
Dlo_pri0056F.1_g04280.1	0.885292	Dlo_pri0611F.1_g00520.1	6.18907	0.00458194
Dlo_pri0246F.1_g00730.1	1.2355	Dlo_pri0023F.1_g02940.1	0.855365	0.00465344
Dlo_pri0255F.1_g00120.1	1.78229	Dlo_pri0016F.1_g03410.1	0.526071	0.0053438
Dlo_pri0350F.1_g00610.1	1.33143	Dlo_pri0032F.1_g01080.1	0.935949	0.00538235
Dlo_pri0061F.1_g03850.1	1.69079	Dlo_pri0061F.1_g03860.1	0.95532	0.00540435
Dlo_pri0450F.1_g00920.1	0.442076	Dlo_pri0193F.1_g00150.1	1.32623	0.00600286
Dlo_pri0015F.1_g02000.1	2.06302	Dlo_pri0010F.1_g03460.1	0.560884	0.00602316
Dlo_pri0046F.1_g03080.1	0.659864	Dlo_pri0046F.1_g03030.1	1.10987	0.00606815
Dlo_pri0396F.1_g01090.1	0.604561	Dlo_pri0124F.1_g00010.1	1.18726	0.00618593
Dlo_pri0065F.1_g02910.1	1.04923	Dlo_pri0018F.1_g01310.1	1.39669	0.00618687
Dlo_pri0109F.1_g01380.1	1.54727	Dlo_pri0345F.1_g00650.1	0.395812	0.0062275
Dlo_pri0004F.1_g05510.1	0.588701	Dlo_pri0006F.1_g06220.1	1.73596	0.00690778
Dlo_pri0006F.1_g05470.1	2.16302	Dlo_pri0004F.1_g06380.1	0.803388	0.00810168
Dlo_pri0074F.1_g00140.1	0.691719	Dlo_pri0028F.1_g01190.1	1.06174	0.0081239
Dlo_pri0429F.1_g00690.1	2.02335	Dlo_pri0384F.1_g00850.1	0.790451	0.00815661
Dlo_pri0061F.1_g01530.1	0.453509	Dlo_pri0002F.1_g02310.1	1.20687	0.00833246
Dlo_pri0411F.1_g00610.1	0.229225	Dlo_pri0572F.1_g00080.1	1.32623	0.00842458
Dlo_pri0138F.1_g02010.1	1.10743	Dlo_pri0720F.1_g00400.1	0.679496	0.00890749
Dlo_pri0092F.1_g03170.1	2.70772	Dlo_pri0335F.1_g01070.1	0.974819	0.00896657
Dlo_pri0087F.1_g01990.1	0.865732	Dlo_pri0040F.1_g03850.1	3.00857	0.00956341
Dlo_pri1238F.1_g00140.1	0.593776	Dlo_pri0491F.1_g00560.1	2.21038	0.00956856
Dlo_pri0226F.1_g01440.1	0.120566	Dlo_pri0158F.1_g01180.1	0.644694	0.00969937
Dlo_pri0129F.1_g02340.1	0.674267	Dlo_pri0938F.1_g00100.1	8.50997	0.0100342
Dlo_pri0082F.1_g03540.1	0.531873	Dlo_pri0000F.1_g01990.1	0.126307	0.0105366
Dlo_pri0179F.1_g00040.1	0.789751	Dlo_pri0516F.1_g00620.1	2.54194	0.01064
Dlo_pri0181F.1_g01130.1	0.906421	Dlo_pri0015F.1_g02160.1	1.24388	0.0108854
Dlo_pri0526F.1_g00260.1	11.063	Dlo_pri0028F.1_g03680.1	0	0.0109546
Dlo_pri0619F.1_g00650.1	2.4176	Dlo_pri0826F.1_g00190.1	0.663114	0.0112124
Dlo_pri0128F.1_g02280.1	0.465549	Dlo_pri0305F.1_g00350.1	0.931387	0.0113864
Dlo_pri0015F.1_g04200.1	1.71747	Dlo_pri0015F.1_g04180.1	2.93981	0.0119386
Dlo_pri0219F.1_g00100.1	1.88858	Dlo_pri0023F.1_g02570.1	0.752724	0.0134939
Dlo_pri0449F.1_g00890.1	2.16617	Dlo_pri0032F.1_g03210.1	0.521969	0.0135495
Dlo_pri0183F.1_g01840.1	0.908076	Dlo_pri1025F.1_g00110.1	0.551858	0.0140675
Dlo_pri0251F.1_g01390.1	0	Dlo_pri0251F.1_g01410.1	5.96803	0.0150376
Dlo_pri0571F.1_g00620.1	10.0572	Dlo_pri0571F.1_g00580.1	0.62727	0.0155165
Dlo_pri0382F.1_g00310.1	1.41589	Dlo_pri0505F.1_g00280.1	0.77102	0.0156205
Dlo_pri0126F.1_g01190.1	0.558292	Dlo_pri0117F.1_g01850.1	1.27649	0.0158261
Dlo_pri0015F.1_g00730.1	1.10613	Dlo_pri0010F.1_g05120.1	NA	0.0162376
Dlo_pri0072F.1_g00230.1	2.00873	Dlo_pri0072F.1_g00240.1	0.899941	0.0173967
Dlo_pri0178F.1_g01870.1	0.960721	Dlo_pri0005F.1_g06830.1	0.46418	0.017555
Dlo_pri0061F.1_g00460.1	0.607855	Dlo_pri1403F.1_g00180.1	0.182031	0.0178031
Dlo_pri0047F.1_g01090.1	1.00006	Dlo_pri0194F.1_g00990.1	0.0967042	0.0192205
Dlo_pri0062F.1_g02760.1	1.50331	Dlo_pri0057F.1_g01350.1	0.502862	0.0196675
Dlo_pri0001F.1_g08130.1	1.74563	Dlo_pri0240F-1.1_g00190.1	1.02373	0.020673
Dlo_pri0103F.1_g00600.1	1.16724	Dlo_pri0024F.1_g02700.1	0.565347	0.0267134
Dlo_pri0379F.1_g00170.1	1.00039	Dlo_pri0009F.1_g02370.1	1.26903	0.0272117
Dlo_pri0458F.1_g00630.1	0.568384	Dlo_pri0183F.1_g01990.1	1.6273	0.0285123
Dlo_pri0057F.1_g03670.1	0.597043	Dlo_pri0057F.1_g03690.1	NA	0.0289358
Dlo_pri0396F.1_g00050.1	0.603933	Dlo_pri0072F.1_g00520.1	0.265246	0.0295352
Dlo_pri0304F.1_g01670.1	0.348135	Dlo_pri1058F.1_g00180.1	1.87882	0.0295434
Dlo_pri0313F.1_g01080.1	0.518959	Dlo_pri0263F.1_g00450.1	1.11961	0.0303871
Dlo_pri0071F.1_g03460.1	2.92261	Dlo_pri0180F.1_g01930.1	0.94921	0.0333196
Dlo_pri0380F.1_g00280.1	0.86825	Dlo_pri0083F.1_g00270.1	1.46475	0.0333298
Dlo_pri0097F.1_g02910.1	3.9971	Dlo_pri0050F.1_g01510.1	1.08677	0.0355778
Dlo_pri0426F.1_g00680.1	0.710118	Dlo_pri2066F.1_g00050.1	1.48832	0.0376679
Dlo_pri1018F.1_g00080.1	0.861469	Dlo_pri0637F.1_g00280.1	1.15322	0.0383631
Dlo_pri0141F.1_g02540.1	0.455078	Dlo_pri0598F.1_g00090.1	1.54727	0.0386578
Dlo_pri0126F.1_g00810.1	0.257878	Dlo_pri0032F.1_g01450.1	1.80514	0.0402237
Dlo_pri0105F.1_g01270.1	1.54727	Dlo_pri0050F.1_g03890.1	0.656858	0.0403271
Dlo_pri0295F.1_g00520.1	1.58798	Dlo_pri0502F.1_g00770.1	3.94553	0.040564
Dlo_pri1365F.1_g00030.1	0.717647	Dlo_pri0619F.1_g00720.1	4.25498	0.0418363
Dlo_pri3119F.1_g00060.1	3.36661	Dlo_pri2703F.1_g00010.1	2.8271	0.0423799
Dlo_pri0487F.1_g00470.1	2.47563	Dlo_pri0523F.1_g00290.1	0.364063	0.0447368
Dlo_pri0161F.1_g00880.1	6.44694	Dlo_pri0551F.1_g00620.1	0.989531	0.0449335
Dlo_pri0144F.1_g01910.1	0.711536	Dlo_pri0135F.1_g01600.1	1.28478	0.0472587
Dlo_pri0692F.1_g00390.1	7.73633	Dlo_pri0008F.1_g02670.1	0.110519	0.047619
Dlo_pri0170F.1_g01620.1	0.522542	Dlo_pri0595F.1_g00050.1	0.970111	0.0478063
Dlo_pri0783F.1_g00490.1	3.86817	Dlo_pri0355F.1_g01170.1	0.546094	0.0501251
Dlo_pri0034F.1_g01700.1	1.00572	Dlo_pri0140F.1_g02460.1	0.426059	0.0503831
Dlo_pri0347F.1_g00780.1	0.898413	Dlo_pri0143F.1_g02420.1	3.61029	0.0528524
Dlo_pri0350F.1_g00590.1	0.74444	Dlo_pri0032F.1_g01100.1	1.27327	0.0539735
Dlo_pri0000F.1_g02730.1	2.51431	Dlo_pri0001F.1_g00200.1	0.447893	0.0542393
Dlo_pri0010F.1_g04930.1	0.101794	Dlo_pri0015F.1_g01030.1	0.221593	0.0562093
Dlo_pri0126F.1_g02040.1	1.54727	Dlo_pri0803F.1_g00040.1	0.171918	0.0572755
Dlo_pri0015F.1_g00460.1	0.830588	Dlo_pri0010F.1_g05490.1	1.07923	0.0584317
Dlo_pri0106F.1_g00970.1	0.886848	Dlo_pri0002F.1_g08890.1	1.28001	0.0585758
Dlo_pri0031F.1_g04570.1	0.879129	Dlo_pri0031F.1_g04590.1	0.214898	0.0589981
Dlo_pri0138F.1_g01120.1	0.318555	Dlo_pri0016F.1_g00440.1	1.06375	0.0591744
Dlo_pri0029F.1_g02790.1	4.06157	Dlo_pri0029F.1_g02620.1	1.23518	0.061164
Dlo_pri1238F.1_g00140.1	0.593776	Dlo_pri0415F.1_g00130.1	1.45056	0.0628532
Dlo_pri0411F.1_g00610.1	0.229225	Dlo_pri1152F.1_g00090.1	0.714123	0.0656441
Dlo_pri0088F.1_g02340.1	1.03493	Dlo_pri1478F.1_g00010.1	1.50953	0.0657012
Dlo_pri0005F.1_g07410.1	1.49298	Dlo_pri0178F.1_g01890.1	0.798115	0.0658668
Dlo_pri0398F.1_g00450.1	1.09872	Dlo_pri0002F.1_g04970.1	0.824924	0.0674602
Dlo_pri0445F.1_g00140.1	0.816613	Dlo_pri0008F.1_g04600.1	1.50759	0.0717613
Dlo_pri0134F.1_g01850.1	0.881082	Dlo_pri0070F.1_g03690.1	1.66942	0.0724083
Dlo_pri0455F.1_g00480.1	0.716494	Dlo_pri0146F.1_g01930.1	NA	0.0732043
Dlo_pri0382F.1_g00120.1	0.578944	Dlo_pri0113F.1_g02050.1	0.745871	0.0748626
Dlo_pri0065F.1_g01320.1	0.515755	Dlo_pri0065F.1_g01330.1	NA	0.0761905
Dlo_pri2846F.1_g00030.1	3.02627	Dlo_pri2047F.1_g00040.1	6.06013	0.0762634
Dlo_pri0194F.1_g01350.1	0.477832	Dlo_pri0047F.1_g00860.1	1.07236	0.0777754
Dlo_pri0023F.1_g03570.1	0.409571	Dlo_pri0045F.1_g04560.1	0.962324	0.0784506
Dlo_pri0134F.1_g02240.1	0.378444	Dlo_pri0070F.1_g03030.1	0.524476	0.0855879
Dlo_pri0097F.1_g02910.1	3.9971	Dlo_pri0050F.1_g01490.1	1.35058	0.0860118
Dlo_pri0023F.1_g03570.1	0.409571	Dlo_pri0045F.1_g04640.1	0.886636	0.0969185
Dlo_pri0056F.1_g00710.1	0.836023	Dlo_pri0028F.1_g03260.1	0.553643	0.097414
Dlo_pri0092F.1_g02150.1	1.49172	Dlo_pri0064F.1_g01560.1	0.476082	0.098212
Dlo_pri0105F.1_g00600.1	1.28402	Dlo_pri0050F.1_g04330.1	0.836948	0.0989084
Dlo_pri0558F.1_g00150.1	1.11524	Dlo_pri0152F.1_g00030.1	0.526071	0.10192
Dlo_pri0178F.1_g01450.1	1.99359	Dlo_pri0131F.1_g00550.1	0.818733	0.103944
Dlo_pri0321F.1_g00700.1	0.0859592	Dlo_pri0183F.1_g01680.1	1.13466	0.106139
Dlo_pri0267F.1_g00810.1	0.379132	Dlo_pri0092F.1_g00360.1	0.187986	0.106502
Dlo_pri0132F.1_g01700.1	1.02665	Dlo_pri0253F.1_g00740.1	0.864293	0.10701
Dlo_pri0032F.1_g02710.1	0.473517	Dlo_pri0755F.1_g00110.1	NA	0.109244
Dlo_pri0179F.1_g00700.1	0.401903	Dlo_pri0042F.1_g00940.1	0.161923	0.110103
Dlo_pri0103F.1_g02880.1	1.84071	Dlo_pri0088F.1_g01150.1	0.969418	0.112263
Dlo_pri0469F.1_g00830.1	2.39123	Dlo_pri0081F.1_g00270.1	0.617261	0.113385
Dlo_pri0209F.1_g00350.1	0.543786	Dlo_pri0047F.1_g00420.1	0.269872	0.113663
Dlo_pri0347F.1_g00420.1	0.489306	Dlo_pri0347F.1_g00380.1	4.6418	0.113725
Dlo_pri0414F.1_g00670.1	0.767573	Dlo_pri0074F.1_g03070.1	0.912827	0.11462
Dlo_pri0263F.1_g00580.1	0.442076	Dlo_pri0313F.1_g00960.1	1.2088	0.120048
Dlo_pri0209F.1_g00750.1	0.447893	Dlo_pri0038F.1_g03800.1	2.05413	0.122908
Dlo_pri0134F.1_g01460.1	0.74227	Dlo_pri0070F.1_g03650.1	2.51431	0.124136
Dlo_pri0180F.1_g01930.1	0.94921	Dlo_pri0649F.1_g00300.1	1.58908	0.124321
Dlo_pri0229F.1_g01370.1	0.528649	Dlo_pri0084F.1_g01870.1	0.899349	0.128702
Dlo_pri0060F.1_g04930.1	0.571816	Dlo_pri0160F.1_g02090.1	0.906256	0.133359
Dlo_pri0209F.1_g01270.1	0.752396	Dlo_pri0038F.1_g04310.1	1.12767	0.135778
Dlo_pri0001F.1_g04110.1	0.117217	Dlo_pri0000F.1_g05460.1	0.816613	0.135786
Dlo_pri0149F.1_g01430.1	0.821985	Dlo_pri0002F.1_g05180.1	3.09453	0.137117
Dlo_pri0700F.1_g00340.1	0.887752	Dlo_pri0261F.1_g01670.1	0.660167	0.139881
Dlo_pri0571F.1_g00620.1	10.0572	Dlo_pri0571F.1_g00540.1	1.23781	0.14179
Dlo_pri0050F.1_g01350.1	1.02984	Dlo_pri0097F.1_g02920.1	0.547204	0.141978
Dlo_pri0445F.1_g00570.1	1.93408	Dlo_pri0008F.1_g02670.1	0.110519	0.142857
Dlo_pri0188F.1_g01210.1	1.54727	Dlo_pri0101F.1_g02540.1	0.876328	0.150274
Dlo_pri0024F.1_g00170.1	0.905717	Dlo_pri0187F.1_g01230.1	0.448898	0.152687
Dlo_pri0217F.1_g01520.1	1.09806	Dlo_pri0178F.1_g00950.1	2.19196	0.153766
Dlo_pri0102F.1_g01100.1	0.546094	Dlo_pri1311F.1_g00130.1	1.19361	0.158611
Dlo_pri0325F.1_g00400.1	1.60678	Dlo_pri0195F.1_g02090.1	0.886162	0.166298
Dlo_pri0144F.1_g01900.1	0.783552	Dlo_pri1482F.1_g00120.1	0.357061	0.166309
Dlo_pri0209F.1_g00830.1	1.08677	Dlo_pri0038F.1_g03810.1	0.571816	0.16645
Dlo_pri0395F.1_g01090.1	1.54727	Dlo_pri1010F.1_g00140.1	0	0.166667
Dlo_pri0104F.1_g03070.1	0.587961	Dlo_pri0037F.1_g02050.1	1.05954	0.167373
Dlo_pri0093F.1_g03200.1	0.948663	Dlo_pri1155F.1_g00070.1	1.25434	0.174312
Dlo_pri0207F.1_g01200.1	0.699424	Dlo_pri0635F.1_g00030.1	NA	0.174436
Dlo_pri0046F.1_g01870.1	0.914294	Dlo_pri0714F.1_g00450.1	1.39797	0.174586
Dlo_pri0140F.1_g02160.1	1.66528	Dlo_pri0034F.1_g01350.1	0.821487	0.176195
Dlo_pri0041F.1_g01410.1	0.83636	Dlo_pri0316F.1_g00780.1	1.37535	0.181235
Dlo_pri0032F.1_g02940.1	0.910157	Dlo_pri0755F.1_g00350.1	2.54361	0.188518
Dlo_pri0502F.1_g00710.1	0.459998	Dlo_pri0109F.1_g02730.1	0.993178	0.189741
Dlo_pri0137F.1_g02280.1	1.10519	Dlo_pri0001F.1_g08880.1	0.615981	0.191913
Dlo_pri0236F.1_g01190.1	1.27799	Dlo_pri0556F.1_g00280.1	0.739702	0.19199
Dlo_pri0060F.1_g00050.1	NA	Dlo_pri0143F.1_g02720.1	0.773633	0.193939
Dlo_pri0462F.1_g00830.1	0.416572	Dlo_pri0030F.1_g02390.1	0.781692	0.195225
Dlo_pri0194F.1_g00570.1	0.807188	Dlo_pri0047F.1_g01380.1	0.924786	0.196777
Dlo_pri0158F.1_g01180.1	0.644694	Dlo_pri0431F.1_g00020.1	0.198934	0.197496
Dlo_pri0025F.1_g03700.1	1.19888	Dlo_pri0190F.1_g02030.1	0.62268	0.198074
Dlo_pri0471F.1_g00460.1	1.53783	Dlo_pri0563F.1_g00110.1	1.16978	0.199427
Dlo_pri0096F.1_g00010.1	1.22492	Dlo_pri0045F.1_g01750.1	0.583396	0.201634
Dlo_pri0024F.1_g02020.1	1.85672	Dlo_pri0103F.1_g01190.1	0.757173	0.201738
Dlo_pri0004F.1_g02740.1	1.28939	Dlo_pri0006F.1_g08210.1	0.697787	0.202839
Dlo_pri0065F.1_g01640.1	0.742438	Dlo_pri0018F.1_g03900.1	0.531873	0.202934
Dlo_pri0434F.1_g00240.1	0.160706	Dlo_pri0072F.1_g02740.1	0.244721	0.206939
Dlo_pri0558F.1_g00040.1	0.712557	Dlo_pri0558F.1_g00190.1	1.97706	0.207811
Dlo_pri0055F.1_g02130.1	0.946563	Dlo_pri0011F-1.1_g02340.1	1.68793	0.207976
Dlo_pri0453F.1_g00770.1	1.37535	Dlo_pri0026F.1_g05420.1	0.515755	0.208805
Dlo_pri0031F.1_g05400.1	1.54727	Dlo_pri0157F.1_g00910.1	0.644694	0.210371
Dlo_pri0042F.1_g01790.1	0.459345	Dlo_pri0179F.1_g01090.1	0.95136	0.215135
Dlo_pri0325F.1_g00400.1	1.60678	Dlo_pri0195F.1_g02020.1	0.840906	0.216806
Dlo_pri0030F.1_g03660.1	3.63502	Dlo_pri0030F.1_g03650.1	0	0.218935
Dlo_pri0030F.1_g03700.1	0	Dlo_pri0030F.1_g03660.1	3.63502	0.218935
Dlo_pri0103F.1_g02950.1	2.78508	Dlo_pri0079F.1_g00580.1	1.34719	0.221972
Dlo_pri0038F.1_g01750.1	0.562347	Dlo_pri0015F.1_g03950.1	0.719479	0.222122
Dlo_pri0036F.1_g00600.1	0.221038	Dlo_pri0025F.1_g03520.1	NA	0.222222
Dlo_pri0386F.1_g00990.1	8.50997	Dlo_pri0517F.1_g00690.1	0.257878	0.22619
Dlo_pri0157F.1_g00170.1	0.793992	Dlo_pri0031F.1_g00340.1	1.69232	0.227933
Dlo_pri0088F.1_g00600.1	0.279626	Dlo_pri0665F.1_g00220.1	0.601715	0.228874
Dlo_pri0199F.1_g01690.1	0.945552	Dlo_pri0004F.1_g07470.1	0	0.230769
Dlo_pri0278F.1_g00900.1	1.07873	Dlo_pri0222F.1_g00930.1	0.922549	0.232946
Dlo_pri0135F.1_g01640.1	0.643829	Dlo_pri0144F.1_g02020.1	0.386817	0.235244
Dlo_pri0429F.1_g00420.1	0.995457	Dlo_pri0926F.1_g00070.1	1.47359	0.236035
Dlo_pri0062F.1_g03840.1	2.3209	Dlo_pri0057F.1_g01530.1	1.08309	0.236266
Dlo_pri0182F.1_g01080.1	1.12528	Dlo_pri0129F.1_g01210.1	0.886278	0.240772
Dlo_pri0471F.1_g00780.1	1.04838	Dlo_pri0295F.1_g00550.1	0.738122	0.241055
Dlo_pri0016F.1_g07300.1	1.44596	Dlo_pri0078F.1_g03830.1	0.934807	0.241289
Dlo_pri0061F.1_g03860.1	0.95532	Dlo_pri0061F.1_g03840.1	NA	0.244
Dlo_pri0098F.1_g02390.1	1.19181	Dlo_pri0028F.1_g00010.1	0.575266	0.24461
Dlo_pri0251F.1_g00400.1	1.12068	Dlo_pri0218F.1_g01020.1	1.64397	0.244833
Dlo_pri0455F.1_g00510.1	1.20606	Dlo_pri0146F.1_g01840.1	0.727215	0.245157
Dlo_pri0458F.1_g00640.1	0.670482	Dlo_pri0183F.1_g01950.1	1.08309	0.248136
Dlo_pri0105F.1_g00020.1	1.28939	Dlo_pri0050F.1_g04670.1	0.789584	0.249206
Dlo_pri0178F.1_g02060.1	0	Dlo_pri1599F.1_g00070.1	0.386817	0.25
Dlo_pri0414F.1_g00360.1	2.65246	Dlo_pri0074F.1_g02400.1	0.384073	0.250256
Dlo_pri0917F.1_g00130.1	1.33851	Dlo_pri0576F.1_g00140.1	0.957832	0.250578
Dlo_pri0045F.1_g00270.1	1.01309	Dlo_pri0133F.1_g00280.1	0.461054	0.252716
Dlo_pri0333F.1_g00760.1	2.98401	Dlo_pri0009F.1_g05770.1	0.895786	0.252935
Dlo_pri0036F.1_g00920.1	0.154727	Dlo_pri0255F.1_g01940.1	0.819141	0.252964
Dlo_pri0056F.1_g01770.1	2.19196	Dlo_pri0028F.1_g02560.1	0.884152	0.253805
Dlo_pri0799F.1_g00310.1	0.13466	Dlo_pri0025F.1_g00270.1	0.967042	0.257843
Dlo_pri0038F.1_g00580.1	1.3241	Dlo_pri0015F.1_g06400.1	NA	0.257937
Dlo_pri0259F.1_g00970.1	0.724157	Dlo_pri0268F.1_g01500.1	0.5236	0.260007
Dlo_pri0271F.1_g01380.1	0.58434	Dlo_pri0218F.1_g00730.1	1.54727	0.260527
Dlo_pri0057F.1_g03690.1	NA	Dlo_pri0057F.1_g03830.1	1.48776	0.263144
Dlo_pri0001F.1_g02160.1	2.99953	Dlo_pri0000F.1_g03770.1	0.773633	0.267349
Dlo_pri0325F.1_g01290.1	0.454803	Dlo_pri0325F.1_g01300.1	0.84511	0.268768
Dlo_pri0199F.1_g00890.1	0.16597	Dlo_pri0018F.1_g00340.1	0.309453	0.271541
Dlo_pri0036F.1_g00610.1	0.983756	Dlo_pri0002F.1_g08890.1	1.28001	0.272373
Dlo_pri0038F.1_g04580.1	0.81929	Dlo_pri0209F.1_g01800.1	1.13557	0.27326
Dlo_pri0081F.1_g00270.1	0.617261	Dlo_pri0469F.1_g00800.1	2.09986	0.274305
Dlo_pri0268F.1_g01670.1	3.09453	Dlo_pri0259F.1_g01150.1	0.950464	0.274425
Dlo_pri0126F.1_g00770.1	0.251431	Dlo_pri0032F.1_g01410.1	0.663114	0.277314
Dlo_pri0040F.1_g01860.1	6.44694	Dlo_pri0387F.1_g00850.1	0.773633	0.279202
Dlo_pri0414F.1_g00660.1	1.57394	Dlo_pri0074F.1_g03030.1	1.1966	0.283527
Dlo_pri0940F.1_g00050.1	0	Dlo_pri0010F.1_g02140.1	0.565347	0.287619
Dlo_pri0047F.1_g01970.1	1.73481	Dlo_pri0067F.1_g04030.1	0.773633	0.289482
Dlo_pri0079F.1_g04390.1	3.48135	Dlo_pri0039F.1_g03530.1	0.644694	0.292929
Dlo_pri0366F-1.1_g00110.1	1.93408	Dlo_pri1028F.1_g00170.1	0.644694	0.293233
Dlo_pri0082F.1_g00600.1	0.657282	Dlo_pri0000F.1_g00570.1	0.762555	0.293697
Dlo_pri0198F.1_g01290.1	0.447339	Dlo_pri0053F.1_g01170.1	0.542036	0.294968
Dlo_pri0064F.1_g00100.1	1.39972	Dlo_pri0429F.1_g00420.1	0.995457	0.296268
Dlo_pri1542F.1_g00040.1	0.66159	Dlo_pri0141F.1_g01830.1	0.977786	0.302474
Dlo_pri0088F.1_g00630.1	0.341711	Dlo_pri0665F.1_g00320.1	0.510269	0.30606
Dlo_pri0151F.1_g00440.1	2.35528	Dlo_pri0084F.1_g02490.1	1.33452	0.306336
Dlo_pri0018F.1_g05290.1	1.28939	Dlo_pri0000F.1_g13100.1	0.193408	0.307692
Dlo_pri0093F.1_g03210.1	0.386817	Dlo_pri1155F.1_g00040.1	0	0.307692
Dlo_pri0244F.1_g01050.1	0.715899	Dlo_pri0004F.1_g09410.1	0.527477	0.310955
Dlo_pri0185F.1_g00360.1	0.728567	Dlo_pri0100F.1_g00340.1	2.16617	0.312919
Dlo_pri0262F.1_g01530.1	0.742056	Dlo_pri1058F.1_g00180.1	1.87882	0.313878
Dlo_pri0458F.1_g01060.1	NA	Dlo_pri0039F.1_g03380.1	0.386817	0.318182
Dlo_pri0686F.1_g00290.1	1.30372	Dlo_pri0016F.1_g05010.1	0.781448	0.319666
Dlo_pri0143F.1_g00040.1	0.850997	Dlo_pri0238F.1_g00410.1	2.14898	0.325593
Dlo_pri0879F.1_g00490.1	0.718022	Dlo_pri2155F.1_g00020.1	0.900557	0.329524
Dlo_pri0967F.1_g00090.1	NA	Dlo_pri0642F.1_g00350.1	0	0.333333
Dlo_pri0074F.1_g01110.1	NA	Dlo_pri0074F.1_g01150.1	1.16045	0.333333
Dlo_pri0071F.1_g00430.1	0.838103	Dlo_pri0071F.1_g00450.1	0.359187	0.33775
Dlo_pri0199F.1_g00330.1	2.83666	Dlo_pri0058F.1_g02000.1	0.911782	0.338154
Dlo_pri0138F.1_g01710.1	0.515755	Dlo_pri0016F.1_g00020.1	1.54727	0.338638
Dlo_pri0073F.1_g00190.1	1.03151	Dlo_pri0023F.1_g02710.1	0.500586	0.338658
Dlo_pri0200F.1_g02020.1	0.782116	Dlo_pri0072F.1_g03020.1	0.648229	0.339233
Dlo_pri0076F.1_g01040.1	0.943833	Dlo_pri0267F.1_g01460.1	0.624107	0.340027
Dlo_pri0198F.1_g02140.1	0.191697	Dlo_pri0053F.1_g00730.1	0.580225	0.34188
Dlo_pri0120F.1_g02140.1	0.608591	Dlo_pri0016F.1_g05380.1	0.738863	0.34275
Dlo_pri0065F.1_g02980.1	1.31395	Dlo_pri0018F.1_g01260.1	1.03519	0.345624
Dlo_pri0079F.1_g04390.1	3.48135	Dlo_pri0022F.1_g01670.1	1.0444	0.34683
Dlo_pri0215F.1_g00890.1	3.09453	Dlo_pri0215F.1_g00960.1	0.984624	0.350809
Dlo_pri0154F.1_g02090.1	1.26955	Dlo_pri0072F.1_g01660.1	1.72094	0.351622
Dlo_pri0066F.1_g03540.1	0.752143	Dlo_pri0654F.1_g00760.1	1.21906	0.35204
Dlo_pri0253F.1_g01290.1	1.01539	Dlo_pri0132F.1_g00450.1	0.429796	0.354931
Dlo_pri0261F.1_g00960.1	NA	Dlo_pri0261F.1_g00820.1	7.79159	0.355556
Dlo_pri0001F.1_g04070.1	0.743878	Dlo_pri0064F.1_g01590.1	0.828794	0.358497
Dlo_pri0023F.1_g02740.1	0.585452	Dlo_pri0656F.1_g00430.1	0.356705	0.359094
Dlo_pri0115F.1_g01820.1	1.1121	Dlo_pri0150F.1_g01490.1	0.857242	0.360938
Dlo_pri0406F.1_g00380.1	0.154727	Dlo_pri0320F.1_g00380.1	0.732916	0.362258
Dlo_pri0150F.1_g01490.1	0.857242	Dlo_pri0115F.1_g01870.1	1.03638	0.364716
Dlo_pri0217F.1_g01300.1	0.580225	Dlo_pri0217F.1_g01210.1	1.03888	0.364768
Dlo_pri0004F.1_g01700.1	0.663114	Dlo_pri0053F.1_g04130.1	2.3209	0.365217
Dlo_pri0032F.1_g02850.1	0.535592	Dlo_pri0755F.1_g00130.1	NA	0.365385
Dlo_pri0143F.1_g00940.1	0.561398	Dlo_pri0383F.1_g00480.1	0.843963	0.365947
Dlo_pri0505F.1_g00280.1	0.77102	Dlo_pri0126F.1_g00370.1	0.492312	0.36686
Dlo_pri0254F.1_g00750.1	0.831552	Dlo_pri0689F.1_g00130.1	1.17293	0.368116
Dlo_pri0379F.1_g00630.1	1.17698	Dlo_pri0009F.1_g02500.1	0.972001	0.368903
Dlo_pri0006F.1_g05800.1	0.257878	Dlo_pri0004F.1_g05780.1	0.670482	0.368976
Dlo_pri0067F.1_g04340.1	1.08309	Dlo_pri0047F.1_g01820.1	0.646619	0.369926
Dlo_pri0024F.1_g02960.1	0.487102	Dlo_pri0024F.1_g03050.1	0.706361	0.375344
Dlo_pri0188F.1_g01190.1	0.598471	Dlo_pri0101F.1_g02530.1	0.474495	0.377076
Dlo_pri0545F.1_g00330.1	NA	Dlo_pri1044F.1_g00160.1	0.54799	0.384615
Dlo_pri0199F.1_g00740.1	1.46724	Dlo_pri0633F.1_g00650.1	0.386817	0.384788
Dlo_pri0038F.1_g01650.1	1.13466	Dlo_pri0514F.1_g00850.1	0.361029	0.386442
Dlo_pri0001F.1_g07310.1	0.87953	Dlo_pri0001F.1_g07190.1	1.54727	0.388953
Dlo_pri0016F.1_g05290.1	0.680565	Dlo_pri0686F.1_g00510.1	0.567702	0.390633
Dlo_pri0056F.1_g02570.1	1.25147	Dlo_pri0028F.1_g04260.1	0.85914	0.391041
Dlo_pri0702F.1_g00290.1	0.718374	Dlo_pri0702F.1_g00380.1	0.386817	0.397214
Dlo_pri0101F.1_g03360.1	NA	Dlo_pri0292F.1_g01490.1	1.54727	0.4
Dlo_pri0229F.1_g00900.1	0.682618	Dlo_pri0602F.1_g00020.1	1.70199	0.400323
Dlo_pri0267F.1_g01200.1	0.825028	Dlo_pri0092F.1_g01010.1	0.707759	0.400328
Dlo_pri0105F.1_g01450.1	0.818332	Dlo_pri0050F.1_g03490.1	0.573986	0.403707
Dlo_pri0188F.1_g01740.1	0.364063	Dlo_pri0101F.1_g03030.1	0.870337	0.404831
Dlo_pri0263F.1_g00580.1	0.442076	Dlo_pri0313F.1_g00920.1	0.839945	0.407399
Dlo_pri0038F.1_g00900.1	0.914852	Dlo_pri0015F.1_g05840.1	0.710047	0.408566
Dlo_pri0045F.1_g04270.1	0.814351	Dlo_pri0045F.1_g04250.1	1.54727	0.413357
Dlo_pri0254F.1_g00090.1	0.893113	Dlo_pri0689F.1_g00340.1	0.972087	0.414782
Dlo_pri0144F.1_g00780.1	0.679859	Dlo_pri0010F.1_g01860.1	NA	0.415094
Dlo_pri0151F.1_g02090.1	0.221038	Dlo_pri0084F.1_g01220.1	1.51435	0.416667
Dlo_pri0036F.1_g02510.1	0.257878	Dlo_pri0000F.1_g05620.1	0.857269	0.420349
Dlo_pri0001F.1_g07420.1	0.459505	Dlo_pri0017F.1_g07140.1	0.599566	0.421543
Dlo_pri0233F.1_g00860.1	0.994671	Dlo_pri0233F.1_g00850.1	2.21038	0.423759
Dlo_pri0545F.1_g00330.1	NA	Dlo_pri0545F.1_g00440.1	0.651481	0.428571
Dlo_pri0383F.1_g00950.1	0.632973	Dlo_pri0618F-1.1_g00080.1	NA	0.428571
Dlo_pri0055F.1_g02180.1	1.27097	Dlo_pri0011F-1.1_g02470.1	3.09453	0.430739
Dlo_pri0233F.1_g00970.1	0.586634	Dlo_pri0069F.1_g03350.1	0.719152	0.431347
Dlo_pri0043F.1_g01440.1	0.632973	Dlo_pri0041F.1_g04000.1	0.860731	0.432886
Dlo_pri1349F.1_g00070.1	1.10184	Dlo_pri1365F.1_g00050.1	2.57878	0.436667
Dlo_pri0033F.1_g00440.1	0.822289	Dlo_pri0024F.1_g04810.1	1.04668	0.439587
Dlo_pri0092F.1_g01580.1	0.750879	Dlo_pri0064F.1_g01940.1	0.936503	0.440092
Dlo_pri0118F.1_g00750.1	0.952164	Dlo_pri0028F.1_g03630.1	2.3209	0.441357
Dlo_pri0318F.1_g00930.1	3.86817	Dlo_pri0030F.1_g03990.1	0.870337	0.444444
Dlo_pri0035F.1_g01770.1	0.84049	Dlo_pri0035F.1_g01720.1	0.331557	0.446827
Dlo_pri0076F.1_g02360.1	0.640248	Dlo_pri0335F.1_g00610.1	0.942865	0.44685
Dlo_pri0000F.1_g12070.1	0.833143	Dlo_pri0000F.1_g12000.1	2.06302	0.447032
Dlo_pri0002F.1_g08810.1	0.654245	Dlo_pri0106F.1_g01150.1	0.930777	0.44932
Dlo_pri0059F.1_g02600.1	0.708186	Dlo_pri2155F.1_g00030.1	0.828893	0.452184
Dlo_pri1096F.1_g00240.1	0.580225	Dlo_pri0656F.1_g00500.1	0.962473	0.458811
Dlo_pri0289F.1_g01090.1	NA	Dlo_pri0006F.1_g05000.1	0.822753	0.459459
Dlo_pri0354F.1_g00330.1	0.729426	Dlo_pri0141F.1_g02540.1	0.455078	0.460225
Dlo_pri1096F.1_g00240.1	0.580225	Dlo_pri0656F.1_g00490.1	1.04604	0.460544
Dlo_pri0103F.1_g03370.1	0.142349	Dlo_pri0088F.1_g02390.1	0.180514	0.462326
Dlo_pri0105F.1_g00920.1	NA	Dlo_pri0050F.1_g03930.1	0.732916	0.466667
Dlo_pri0879F.1_g00490.1	0.718022	Dlo_pri2155F.1_g00030.1	0.828893	0.46773
Dlo_pri0143F.1_g01640.1	0.465491	Dlo_pri0328F.1_g00080.1	0.651973	0.468445
Dlo_pri0116F.1_g02860.1	1.26744	Dlo_pri0320F.1_g00310.1	0.960934	0.469536
Dlo_pri0359F.1_g00950.1	1.09138	Dlo_pri1519F.1_g00030.1	0.854461	0.470133
Dlo_pri0380F.1_g00260.1	0.888246	Dlo_pri0380F.1_g00160.1	0.483521	0.472601
Dlo_pri0768F.1_g00130.1	NA	Dlo_pri0036F.1_g00880.1	0.833143	0.473684
Dlo_pri0287F.1_g00300.1	0.704093	Dlo_pri0225F.1_g01050.1	0.521362	0.474055
Dlo_pri0122F.1_g01410.1	1.12822	Dlo_pri0048F.1_g02960.1	0.907298	0.475114
Dlo_pri0360F.1_g01300.1	2.66342	Dlo_pri0037F.1_g04500.1	1.8911	0.47567
Dlo_pri0001F.1_g05150.1	1.34545	Dlo_pri0000F.1_g06050.1	1.79342	0.476862
Dlo_pri0015F.1_g00680.1	1.40221	Dlo_pri0010F.1_g05430.1	0.678903	0.479734
Dlo_pri0464F.1_g00500.1	0.857724	Dlo_pri0007F.1_g02830.1	0.626275	0.481618
Dlo_pri0380F.1_g01260.1	1.93408	Dlo_pri0083F.1_g00420.1	0.873457	0.483871
Dlo_pri0678F.1_g00310.1	3.09453	Dlo_pri0083F.1_g00420.1	0.873457	0.483871
Dlo_pri0222F.1_g00820.1	1.05415	Dlo_pri0222F.1_g00930.1	0.922549	0.484577
Dlo_pri0193F.1_g02020.1	NA	Dlo_pri0193F.1_g01930.1	1.09715	0.486667
Dlo_pri0023F.1_g04660.1	1.66862	Dlo_pri0213F.1_g00110.1	2.44984	0.486798
Dlo_pri0001F.1_g03580.1	0.874001	Dlo_pri0000F.1_g05140.1	0.944115	0.487816
Dlo_pri0450F.1_g00890.1	0.641455	Dlo_pri0193F.1_g00160.1	0.785535	0.488668
Dlo_pri0254F.1_g00030.1	0	Dlo_pri0020F.1_g01480.1	0.965542	0.491212
Dlo_pri0023F.1_g04010.1	0.581397	Dlo_pri0815F.1_g00320.1	0.210991	0.492563
Dlo_pri0106F.1_g00350.1	0.962206	Dlo_pri0002F.1_g09080.1	3.09453	0.49359
Dlo_pri0177F.1_g02390.1	1.53945	Dlo_pri1599F.1_g00030.1	0.847313	0.497925
Dlo_pri0414F.1_g00540.1	0	Dlo_pri0414F.1_g00490.1	0.862899	0.497965
Dlo_pri0010F.1_g03900.1	0.8731	Dlo_pri0015F.1_g01610.1	0	0.500635
Dlo_pri0453F.1_g00560.1	1.0477	Dlo_pri0043F.1_g03890.1	0.703303	0.50114
Dlo_pri0141F.1_g00130.1	0.860698	Dlo_pri0127F.1_g00790.1	0	0.501731
Dlo_pri0103F.1_g00490.1	0.814955	Dlo_pri0028F.1_g04940.1	0.515755	0.502543
Dlo_pri0229F.1_g01740.1	0.842132	Dlo_pri0084F.1_g01760.1	0.997241	0.50873
Dlo_pri0135F.1_g01460.1	0.552595	Dlo_pri0144F.1_g01900.1	0.783552	0.512694
Dlo_pri0178F.1_g01600.1	1.80514	Dlo_pri0421F.1_g00960.1	3.53661	0.513633
Dlo_pri0056F.1_g00890.1	0.951692	Dlo_pri0056F.1_g00840.1	0.742375	0.515079
Dlo_pri0601F.1_g00050.1	2.83666	Dlo_pri0430F.1_g01020.1	NA	0.515152
Dlo_pri0151F.1_g00960.1	0.567331	Dlo_pri0457F.1_g00310.1	0	0.515152
Dlo_pri0381F.1_g00960.1	0.862557	Dlo_pri0077F.1_g02260.1	1.13215	0.517218
Dlo_pri0558F.1_g00390.1	1.17293	Dlo_pri0558F.1_g00190.1	1.97706	0.519407
Dlo_pri0292F.1_g00540.1	0.670482	Dlo_pri0160F.1_g01190.1	1.12729	0.521631
Dlo_pri0316F.1_g00650.1	NA	Dlo_pri0316F.1_g00660.1	1.71137	0.522727
Dlo_pri0292F.1_g00750.1	0.536181	Dlo_pri0160F.1_g01670.1	0.453865	0.5254
Dlo_pri0360F.1_g00760.1	0.99777	Dlo_pri0008F.1_g01060.1	1.43675	0.53144
Dlo_pri0082F.1_g02620.1	0.476082	Dlo_pri0000F.1_g01330.1	0.880341	0.536818
Dlo_pri0462F.1_g00350.1	2.21911	Dlo_pri0030F.1_g02610.1	1.26595	0.537057
Dlo_pri0001F.1_g09510.1	0.876784	Dlo_pri0137F.1_g01680.1	0.571816	0.540754
Dlo_pri0489F-1.1_g00290.1	1.28939	Dlo_pri0034F.1_g05940.1	1.79483	0.54133
Dlo_pri0105F.1_g00160.1	1.01784	Dlo_pri0050F.1_g04600.1	1.27252	0.545255
Dlo_pri0234F.1_g01100.1	0.634776	Dlo_pri0127F.1_g02110.1	0.394932	0.549552
Dlo_pri0596F.1_g00540.1	0	Dlo_pri0023F.1_g01790.1	0.425798	0.550231
Dlo_pri0000F.1_g00390.1	1.98454	Dlo_pri0082F.1_g00420.1	1.33628	0.551021
Dlo_pri0253F.1_g01360.1	1.38967	Dlo_pri0132F.1_g00150.1	0.78501	0.555218
Dlo_pri0192F.1_g01660.1	0.462031	Dlo_pri0017F.1_g00320.1	0.598471	0.555779
Dlo_pri0208F.1_g01680.1	1.75013	Dlo_pri0208F.1_g01670.1	NA	0.556735
Dlo_pri0029F.1_g02470.1	0.659864	Dlo_pri0036F.1_g03090.1	2.70772	0.561217
Dlo_pri0194F.1_g01360.1	0.567331	Dlo_pri0047F.1_g00800.1	0.773633	0.561301
Dlo_pri0209F.1_g02090.1	0.982723	Dlo_pri0038F.1_g04710.1	0.839011	0.561963
Dlo_pri0199F.1_g00740.1	1.46724	Dlo_pri1464F.1_g00050.1	0.257878	0.565
Dlo_pri0031F.1_g02710.1	1.02655	Dlo_pri0031F.1_g02660.1	0.848848	0.565399
Dlo_pri0024F.1_g04120.1	1.08882	Dlo_pri0019F.1_g05050.1	0.670482	0.566173
Dlo_pri0140F.1_g00210.1	1.14009	Dlo_pri0016F.1_g01220.1	0.773633	0.566292
Dlo_pri0482F.1_g00650.1	1.31338	Dlo_pri0036F.1_g02370.1	0.455078	0.569231
Dlo_pri0035F.1_g03530.1	0.394255	Dlo_pri0029F.1_g02280.1	0.586207	0.569519
Dlo_pri0023F.1_g02710.1	0.500586	Dlo_pri0656F.1_g00430.1	0.356705	0.577688
Dlo_pri0018F.1_g03650.1	2.3209	Dlo_pri0018F.1_g03580.1	1.16045	0.578393
Dlo_pri0238F.1_g00570.1	1.28939	Dlo_pri0143F.1_g00030.1	0.764741	0.580628
Dlo_pri0010F.1_g05680.1	0.934199	Dlo_pri0015F.1_g00320.1	0.747688	0.581197
Dlo_pri0016F.1_g06080.1	1.03486	Dlo_pri0241F.1_g00870.1	1.28939	0.582388
Dlo_pri0076F.1_g00990.1	0.849867	Dlo_pri1202F.1_g00190.1	1.12528	0.585775
Dlo_pri0578F.1_g00740.1	4.6418	Dlo_pri0128F.1_g00440.1	0.782629	0.586382
Dlo_pri0200F.1_g00030.1	0.706361	Dlo_pri2944F.1_g00010.1	0.967042	0.589596
Dlo_pri0066F.1_g03540.1	0.752143	Dlo_pri0654F.1_g00770.1	1.17727	0.590147
Dlo_pri0006F.1_g07540.1	0.983038	Dlo_pri0004F.1_g04420.1	0.850997	0.592721
Dlo_pri0002F.1_g06130.1	0.933695	Dlo_pri0034F.1_g04960.1	1.35386	0.592942
Dlo_pri0047F.1_g02470.1	1.11403	Dlo_pri0097F.1_g02640.1	0.257878	0.593043
Dlo_pri0059F.1_g02680.1	0.821985	Dlo_pri1006F.1_g00100.1	1.21571	0.593212
Dlo_pri0070F.1_g01690.1	0.614939	Dlo_pri0658F.1_g00300.1	0.39971	0.593681
Dlo_pri0078F.1_g03030.1	0.635863	Dlo_pri0092F.1_g02460.1	0.850997	0.594538
Dlo_pri0314F.1_g00300.1	0.936913	Dlo_pri0004F.1_g06360.1	1.17254	0.594737
Dlo_pri0360F.1_g01390.1	0.809908	Dlo_pri0037F.1_g04640.1	0.863282	0.595463
Dlo_pri1099F.1_g00180.1	0.959305	Dlo_pri1099F.1_g00280.1	1.36874	0.602882
Dlo_pri0177F.1_g02390.1	1.53945	Dlo_pri1599F.1_g00010.1	1.08309	0.604482
Dlo_pri0327F.1_g01240.1	0.761155	Dlo_pri0327F.1_g01350.1	0.599293	0.608231
Dlo_pri0453F.1_g00380.1	2.3209	Dlo_pri0453F.1_g00400.1	0.773633	0.608392
Dlo_pri0015F.1_g01350.1	0.972567	Dlo_pri0010F.1_g04260.1	0.322347	0.610994
Dlo_pri0020F.1_g07670.1	1.54727	Dlo_pri0932F.1_g00120.1	1.87882	0.611056
Dlo_pri0108F.1_g01660.1	0.866469	Dlo_pri0002F.1_g07600.1	0.386817	0.613187
Dlo_pri0333F.1_g01420.1	1.25715	Dlo_pri0623F.1_g00570.1	4.6418	0.616131
Dlo_pri0001F.1_g07310.1	0.87953	Dlo_pri0017F.1_g06640.1	0.788888	0.616375
Dlo_pri0179F.1_g00950.1	0.92836	Dlo_pri0042F.1_g01080.1	0.765315	0.618661
Dlo_pri0046F.1_g04260.1	0.957713	Dlo_pri0116F.1_g02080.1	0.257878	0.619142
Dlo_pri0140F.1_g02790.1	0.946542	Dlo_pri0034F.1_g04310.1	0.874894	0.627177
Dlo_pri0024F.1_g03890.1	0.934157	Dlo_pri0019F.1_g05330.1	1.21571	0.629114
Dlo_pri0059F.1_g02150.1	0.832875	Dlo_pri0036F.1_g05850.1	0.776348	0.630592
Dlo_pri0603F.1_g00360.1	1.54727	Dlo_pri0029F.1_g02470.1	0.659864	0.631275
Dlo_pri0362F.1_g00490.1	0.699449	Dlo_pri0155F.1_g01720.1	0.54799	0.633973
Dlo_pri0365F.1_g01380.1	1.23781	Dlo_pri0088F.1_g00160.1	0.718374	0.637128
Dlo_pri0023F.1_g05720.1	0.910157	Dlo_pri0023F.1_g05700.1	0.492312	0.638009
Dlo_pri0106F.1_g01410.1	0.74989	Dlo_pri0010F.1_g04260.1	0.322347	0.638751
Dlo_pri0365F.1_g01380.1	1.23781	Dlo_pri0365F.1_g01440.1	0.773633	0.640405
Dlo_pri0396F.1_g00700.1	0.900458	Dlo_pri0072F.1_g01380.1	0.759438	0.640858
Dlo_pri0039F.1_g01740.1	1.27625	Dlo_pri0026F.1_g00580.1	0.945552	0.641569
Dlo_pri0065F.1_g03330.1	1.02655	Dlo_pri0018F.1_g00570.1	0.867003	0.644668
Dlo_pri0150F.1_g01490.1	0.857242	Dlo_pri0115F.1_g01710.1	0.963648	0.64929
Dlo_pri0150F.1_g00440.1	0.945552	Dlo_pri0876F.1_g00060.1	0.492312	0.649917
Dlo_pri0133F.1_g01460.1	1.22871	Dlo_pri0005F.1_g09540.1	1.54727	0.650342
Dlo_pri0088F.1_g02620.1	0.257878	Dlo_pri0074F.1_g01400.1	0.69627	0.650399
Dlo_pri0041F.1_g00920.1	1.21571	Dlo_pri0069F.1_g04020.1	0.773633	0.651341
Dlo_pri0450F.1_g00690.1	0.847313	Dlo_pri0170F.1_g00660.1	1.70199	0.651341
Dlo_pri0414F.1_g00950.1	0.90927	Dlo_pri0074F.1_g04050.1	0.768959	0.652779
Dlo_pri0015F.1_g04020.1	1.19561	Dlo_pri0015F.1_g04010.1	2.83666	0.652937
Dlo_pri0106F.1_g02140.1	0.496932	Dlo_pri0002F.1_g08060.1	0.621551	0.653145
Dlo_pri0079F.1_g02600.1	0.882414	Dlo_pri0045F.1_g03450.1	0.945327	0.653875
Dlo_pri0502F.1_g00400.1	0.250908	Dlo_pri0438F.1_g00310.1	0.510269	0.656407
Dlo_pri0179F.1_g01910.1	1.70199	Dlo_pri0033F.1_g01340.1	1.28939	0.658886
Dlo_pri0253F.1_g01250.1	1.44358	Dlo_pri0132F.1_g00490.1	1.1507	0.659438
Dlo_pri0070F.1_g00410.1	0.915236	Dlo_pri0235F.1_g01200.1	0.799045	0.660809
Dlo_pri0213F.1_g00880.1	1.33628	Dlo_pri0034F.1_g05940.1	1.79483	0.664054
Dlo_pri0046F.1_g00950.1	0.421982	Dlo_pri0036F.1_g04400.1	0.773633	0.667285
Dlo_pri0095F.1_g00020.1	1.09598	Dlo_pri0024F.1_g01560.1	0.92836	0.671581
Dlo_pri0017F.1_g05790.1	0.0933695	Dlo_pri0001F.1_g06220.1	0.193408	0.672861
Dlo_pri0053F.1_g02320.1	0.123781	Dlo_pri0439F.1_g00360.1	0.346523	0.674275
Dlo_pri1128F-1.1_g00020.1	0.859592	Dlo_pri0037F.1_g02050.1	1.05954	0.676916
Dlo_pri0284F.1_g00800.1	1.63454	Dlo_pri0010F.1_g00990.1	1.73229	0.678724
Dlo_pri0149F.1_g02600.1	0.110519	Dlo_pri1305F.1_g00040.1	0.215442	0.679672
Dlo_pri0198F.1_g01040.1	1.08219	Dlo_pri0053F.1_g01640.1	1.33833	0.680028
Dlo_pri0200F.1_g01900.1	0.690872	Dlo_pri0072F.1_g03100.1	0.741398	0.681995
Dlo_pri0173F.1_g00120.1	1.01678	Dlo_pri0218F.1_g00350.1	0.515755	0.683626
Dlo_pri0006F.1_g07870.1	0.92836	Dlo_pri0004F.1_g03200.1	0.611874	0.686928
Dlo_pri0439F.1_g00410.1	1.01482	Dlo_pri0053F.1_g02360.1	0.922171	0.68805
Dlo_pri0144F.1_g01490.1	1.43265	Dlo_pri0144F.1_g01360.1	1.13126	0.688214
Dlo_pri0410F.1_g00320.1	2.25643	Dlo_pri0002F.1_g05180.1	3.09453	0.689114
Dlo_pri0555F.1_g00330.1	0.621086	Dlo_pri0006F.1_g01790.1	1.08309	0.689373
Dlo_pri0103F.1_g01620.1	0.920992	Dlo_pri0088F.1_g02020.1	0.748877	0.692727
Dlo_pri0144F.1_g00780.1	0.679859	Dlo_pri0055F.1_g03000.1	0.442076	0.694208
Dlo_pri0177F.1_g01090.1	0.797179	Dlo_pri0178F.1_g02090.1	0.897829	0.694875
Dlo_pri0229F.1_g00940.1	0.0781666	Dlo_pri0602F.1_g00600.1	0.0893976	0.696378
Dlo_pri0198F.1_g00670.1	0.808798	Dlo_pri0053F.1_g01890.1	0.53354	0.69683
Dlo_pri0004F.1_g01700.1	0.663114	Dlo_pri0053F.1_g04050.1	0.386817	0.697875
Dlo_pri0028F.1_g04680.1	0.618907	Dlo_pri2195F.1_g00030.1	1.02393	0.698356
Dlo_pri0084F.1_g01690.1	1.19886	Dlo_pri0229F.1_g01810.1	1.14089	0.701732
Dlo_pri0098F.1_g00800.1	1.12528	Dlo_pri1038F.1_g00080.1	0.954389	0.701914
Dlo_pri0555F.1_g00320.1	0.658547	Dlo_pri0006F.1_g01790.1	1.08309	0.701942
Dlo_pri0316F.1_g00660.1	1.71137	Dlo_pri0316F.1_g00640.1	2.93981	0.701995
Dlo_pri0243F.1_g00430.1	1.3844	Dlo_pri0088F.1_g02840.1	0.888246	0.703389
Dlo_pri0241F.1_g01400.1	1.26297	Dlo_pri0157F.1_g01220.1	1.32419	0.703633
Dlo_pri0275F.1_g00480.1	0.462663	Dlo_pri0151F.1_g00960.1	0.567331	0.703691
Dlo_pri0044F.1_g03000.1	0.515755	Dlo_pri0018F.1_g00340.1	0.309453	0.704251
Dlo_pri0540F.1_g00010.1	1.20687	Dlo_pri0002F.1_g01210.1	0.773633	0.705456
Dlo_pri0028F.1_g02770.1	1.12528	Dlo_pri0028F.1_g02780.1	1.37535	0.70921
Dlo_pri0179F.1_g00040.1	0.789751	Dlo_pri1197F.1_g00070.1	0.945552	0.710147
Dlo_pri0094F.1_g02080.1	0.386817	Dlo_pri0044F.1_g03200.1	0.541543	0.710994
Dlo_pri0030F.1_g03270.1	1.56876	Dlo_pri0233F.1_g00930.1	1.14612	0.720771
Dlo_pri0696F.1_g00460.1	0.773633	Dlo_pri0022F.1_g01670.1	1.0444	0.720857
Dlo_pri0144F.1_g00730.1	0.773633	Dlo_pri0042F.1_g00560.1	0.46418	0.721023
Dlo_pri0304F.1_g00550.1	0.519983	Dlo_pri0544F.1_g00460.1	0.796727	0.722107
Dlo_pri0028F.1_g00940.1	0.160062	Dlo_pri0142F.1_g01860.1	0.257878	0.723001
Dlo_pri0173F.1_g00970.1	1.15638	Dlo_pri0734F.1_g00250.1	1.81506	0.727907
Dlo_pri0318F.1_g00950.1	1.07756	Dlo_pri0030F.1_g03940.1	1.35386	0.728897
Dlo_pri0046F.1_g00570.1	0.751902	Dlo_pri0025F.1_g01450.1	0.442076	0.729559
Dlo_pri0006F.1_g06320.1	0.228821	Dlo_pri0004F.1_g05370.1	0.180161	0.729726
Dlo_pri0449F.1_g00680.1	1.40562	Dlo_pri0032F.1_g03050.1	1.54108	0.730803
Dlo_pri0035F.1_g03540.1	0.94792	Dlo_pri0029F.1_g02330.1	0.799421	0.731194
Dlo_pri0337F.1_g00850.1	0.943085	Dlo_pri0116F.1_g02710.1	0.888757	0.732144
Dlo_pri0047F.1_g01970.1	1.73481	Dlo_pri0067F.1_g03990.1	1.1902	0.733222
Dlo_pri0053F.1_g04500.1	0.880341	Dlo_pri0004F.1_g02420.1	0.580225	0.734402
Dlo_pri0337F.1_g00430.1	0.491014	Dlo_pri0116F.1_g02140.1	0.404399	0.738507
Dlo_pri0056F.1_g00890.1	0.951692	Dlo_pri0056F.1_g00850.1	1.32377	0.740275
Dlo_pri0165F.1_g02350.1	1.28133	Dlo_pri0214F.1_g01570.1	1.11747	0.740496
Dlo_pri0233F.1_g00930.1	1.14612	Dlo_pri0030F.1_g03300.1	0.833143	0.743687
Dlo_pri0355F.1_g00910.1	0.746956	Dlo_pri0001F.1_g11000.1	0.495125	0.749756
Dlo_pri0050F.1_g01690.1	0.934807	Dlo_pri0097F.1_g02730.1	1.33628	0.752357
Dlo_pri0199F.1_g01120.1	1.0223	Dlo_pri0155F.1_g01200.1	1.3844	0.755844
Dlo_pri0571F.1_g00540.1	1.23781	Dlo_pri0013F.1_g00050.1	1.98934	0.757136
Dlo_pri0200F.1_g00030.1	0.706361	Dlo_pri2060F.1_g00010.1	1.03151	0.757201
Dlo_pri0056F.1_g01470.1	0.799858	Dlo_pri0028F.1_g03130.1	0.941814	0.758323
Dlo_pri0077F.1_g00660.1	0.934199	Dlo_pri0002F.1_g06090.1	0.890164	0.763816
Dlo_pri0398F.1_g00500.1	0.864268	Dlo_pri0002F.1_g04970.1	0.824924	0.764056
Dlo_pri0508F.1_g00890.1	1.19979	Dlo_pri0127F.1_g00500.1	0.859592	0.764368
Dlo_pri0057F.1_g01320.1	1.06818	Dlo_pri0062F.1_g02470.1	1.24972	0.769711
Dlo_pri0430F.1_g00580.1	1.04272	Dlo_pri0004F.1_g02580.1	0.743878	0.777439
Dlo_pri0118F.1_g01680.1	1.42511	Dlo_pri0073F.1_g00370.1	1.06375	0.779498
Dlo_pri0118F.1_g02090.1	0.828893	Dlo_pri0016F.1_g04510.1	1.03151	0.782812
Dlo_pri0613F.1_g00270.1	1.01738	Dlo_pri0594F.1_g00500.1	0.773633	0.782974
Dlo_pri0116F.1_g02720.1	0.712557	Dlo_pri0337F.1_g00870.1	0.930451	0.785494
Dlo_pri0369F.1_g00390.1	0.855547	Dlo_pri0246F.1_g00740.1	1.23484	0.787491
Dlo_pri0288F.1_g01410.1	1.26716	Dlo_pri2066F.1_g00050.1	1.48832	0.788535
Dlo_pri0082F.1_g02930.1	1.41188	Dlo_pri0000F.1_g01540.1	1.85672	0.789382
Dlo_pri2025F.1_g00040.1	1.67621	Dlo_pri2025F.1_g00030.1	1.43675	0.789471
Dlo_pri0000F.1_g05970.1	1.04668	Dlo_pri0000F.1_g05950.1	0.954302	0.789511
Dlo_pri0060F.1_g01060.1	0.76724	Dlo_pri0000F.1_g03440.1	1.07118	0.78972
Dlo_pri0024F.1_g04120.1	1.08882	Dlo_pri0019F.1_g04970.1	0.953548	0.790931
Dlo_pri0263F.1_g00450.1	1.11961	Dlo_pri0736F.1_g00010.1	1.06041	0.797411
Dlo_pri0580F.1_g00180.1	1.09012	Dlo_pri0008F.1_g00180.1	0.897896	0.798697
Dlo_pri0001F.1_g01180.1	0.846368	Dlo_pri0000F.1_g03440.1	1.07118	0.79971
Dlo_pri0233F.1_g00570.1	1.11658	Dlo_pri0030F.1_g03320.1	1.33774	0.802625
Dlo_pri0015F.1_g00200.1	0.562642	Dlo_pri0010F.1_g05880.1	0.738468	0.803562
Dlo_pri0453F.1_g00820.1	1.00158	Dlo_pri0039F.1_g04690.1	1.16045	0.803637
Dlo_pri0068F.1_g00990.1	1.09598	Dlo_pri0006F.1_g00890.1	0.889678	0.804694
Dlo_pri0164F.1_g01660.1	0.946835	Dlo_pri0235F.1_g01560.1	1.1832	0.80538
Dlo_pri0198F.1_g00080.1	0.773633	Dlo_pri0053F.1_g02300.1	0.654613	0.809718
Dlo_pri0183F.1_g01830.1	0.357061	Dlo_pri1025F.1_g00120.1	0.437271	0.810189
Dlo_pri0106F.1_g01890.1	0.567683	Dlo_pri0002F.1_g08190.1	0.608096	0.810306
Dlo_pri0334F.1_g00380.1	1.15411	Dlo_pri1264F.1_g00050.1	0.978418	0.811017
Dlo_pri0129F.1_g02480.1	0.564108	Dlo_pri0259F.1_g01290.1	0.67529	0.811637
Dlo_pri0004F.1_g09420.1	1.22421	Dlo_pri0244F.1_g01140.1	1.458	0.814844
Dlo_pri0055F.1_g02920.1	1.10012	Dlo_pri0016F.1_g06810.1	1.31653	0.817688
Dlo_pri0355F.1_g01230.1	0.595102	Dlo_pri0001F.1_g12200.1	0.510598	0.82241
Dlo_pri0140F.1_g02200.1	1.20458	Dlo_pri0034F.1_g00540.1	1.0444	0.825297
Dlo_pri0006F.1_g05830.1	0.773633	Dlo_pri0004F.1_g05560.1	0.884152	0.827483
Dlo_pri0178F.1_g00620.1	0.894268	Dlo_pri0910F.1_g00140.1	0.99869	0.844497
Dlo_pri0213F.1_g00360.1	0.688851	Dlo_pri0023F.1_g04170.1	0.610938	0.844812
Dlo_pri0454F.1_g00120.1	1.35978	Dlo_pri1677F.1_g00100.1	1.4699	0.845569
Dlo_pri0082F.1_g02870.1	0.817841	Dlo_pri0000F.1_g01510.1	0.942426	0.846481
Dlo_pri0462F.1_g00970.1	0.678969	Dlo_pri0030F.1_g02290.1	0.60998	0.847597
Dlo_pri0103F.1_g00520.1	0.974778	Dlo_pri0024F.1_g02670.1	1.15431	0.852038
Dlo_pri0024F.1_g02280.1	0.856522	Dlo_pri0022F.1_g05050.1	0.834825	0.855183
Dlo_pri0128F.1_g00280.1	0.983811	Dlo_pri0028F.1_g04710.1	0.878471	0.855825
Dlo_pri0001F.1_g00250.1	1.13377	Dlo_pri0000F.1_g02860.1	1.22284	0.861094
Dlo_pri0380F.1_g00840.1	1.04993	Dlo_pri0143F.1_g00410.1	1.13973	0.887566
Dlo_pri0065F.1_g03330.1	1.02655	Dlo_pri0018F.1_g00590.1	1.08453	0.888385
Dlo_pri0283F.1_g01430.1	1.24454	Dlo_pri0059F.1_g03130.1	1.15431	0.889644
Dlo_pri0262F.1_g00450.1	0.823316	Dlo_pri0359F.1_g01080.1	0.877776	0.889737
Dlo_pri0039F.1_g02970.1	0.548303	Dlo_pri0039F.1_g02950.1	0.59404	0.890208
Dlo_pri0253F.1_g01270.1	1.03624	Dlo_pri0132F.1_g00460.1	0.978272	0.890278
Dlo_pri0067F.1_g04050.1	0.988905	Dlo_pri0047F.1_g01960.1	0.967406	0.894746
Dlo_pri0065F.1_g02570.1	0.987049	Dlo_pri0018F.1_g01940.1	1.05359	0.906328
Dlo_pri0097F.1_g02490.1	0.841735	Dlo_pri0050F.1_g01790.1	0.878377	0.914437
Dlo_pri0001F.1_g02360.1	NA	Dlo_pri0000F.1_g03820.1	0	1
Dlo_pri0088F.1_g02990.1	NA	Dlo_pri0000F.1_g04710.1	1.29342	1
Dlo_pri0001F.1_g04570.1	0.829391	Dlo_pri0000F.1_g05900.1	1.35386	1
Dlo_pri0001F.1_g04650.1	NA	Dlo_pri0000F.1_g05910.1	NA	1
Dlo_pri0100F.1_g03340.1	NA	Dlo_pri0000F.1_g06360.1	0.515755	1
Dlo_pri0225F.1_g01090.1	0.773633	Dlo_pri0000F.1_g07720.1	NA	1
Dlo_pri0000F.1_g10390.1	0.457147	Dlo_pri0000F.1_g10500.1	NA	1
Dlo_pri0279F.1_g01460.1	NA	Dlo_pri0000F.1_g10530.1	0.967042	1
Dlo_pri0610F.1_g00060.1	NA	Dlo_pri0000F.1_g14630.1	NA	1
Dlo_pri0001F.1_g00940.1	NA	Dlo_pri0001F.1_g00900.1	1.68936	1
Dlo_pri0035F.1_g00530.1	0.650834	Dlo_pri0001F.1_g04650.1	NA	1
Dlo_pri0393F.1_g00780.1	NA	Dlo_pri0001F.1_g05410.1	NA	1
Dlo_pri0017F.1_g05940.1	0.742688	Dlo_pri0001F.1_g06360.1	0.787049	1
Dlo_pri0079F.1_g01300.1	0	Dlo_pri0001F.1_g07060.1	NA	1
Dlo_pri0017F.1_g06640.1	0.788888	Dlo_pri0001F.1_g07260.1	0.69627	1
Dlo_pri0924F.1_g00210.1	NA	Dlo_pri0001F.1_g08010.1	1.30296	1
Dlo_pri0112F.1_g02730.1	0.906026	Dlo_pri0002F.1_g01210.1	0.773633	1
Dlo_pri0061F.1_g01990.1	0.833143	Dlo_pri0002F.1_g02490.1	0.825906	1
Dlo_pri0061F.1_g01990.1	0.833143	Dlo_pri0002F.1_g02560.1	0.889234	1
Dlo_pri0016F.1_g03000.1	0	Dlo_pri0002F.1_g04970.1	0.824924	1
Dlo_pri0390F.1_g00130.1	NA	Dlo_pri0002F.1_g05080.1	NA	1
Dlo_pri0539F.1_g00470.1	NA	Dlo_pri0002F.1_g05120.1	2.05013	1
Dlo_pri0075F.1_g03420.1	0.515755	Dlo_pri0002F.1_g06660.1	1.28939	1
Dlo_pri0108F.1_g02530.1	0.46418	Dlo_pri0002F.1_g06900.1	0.260288	1
Dlo_pri0108F.1_g01940.1	NA	Dlo_pri0002F.1_g07300.1	NA	1
Dlo_pri0000F.1_g03530.1	1.54727	Dlo_pri0002F.1_g07430.1	NA	1
Dlo_pri0108F.1_g01660.1	0.866469	Dlo_pri0002F.1_g07500.1	0.386817	1
Dlo_pri0004F.1_g01050.1	0.644694	Dlo_pri0004F.1_g01400.1	0.69627	1
Dlo_pri0006F.1_g08440.1	1.49609	Dlo_pri0004F.1_g02560.1	1.49841	1
Dlo_pri0502F.1_g00200.1	NA	Dlo_pri0004F.1_g02580.1	0.743878	1
Dlo_pri0502F.1_g00030.1	NA	Dlo_pri0004F.1_g02930.1	NA	1
Dlo_pri0253F.1_g00140.1	NA	Dlo_pri0004F.1_g02930.1	NA	1
Dlo_pri0006F.1_g05780.1	0.826682	Dlo_pri0004F.1_g05800.1	NA	1
Dlo_pri0033F.1_g02060.1	NA	Dlo_pri0004F.1_g05950.1	NA	1
Dlo_pri1733F.1_g00010.1	0.386817	Dlo_pri0004F.1_g06140.1	0.661512	1
Dlo_pri0419F.1_g00850.1	0.580225	Dlo_pri0004F.1_g06320.1	0.773633	1
Dlo_pri0064F.1_g02360.1	0.601715	Dlo_pri0004F.1_g07520.1	1.08309	1
Dlo_pri0357F.1_g01100.1	NA	Dlo_pri0004F.1_g07720.1	NA	1
Dlo_pri0047F.1_g04900.1	NA	Dlo_pri0005F.1_g06780.1	NA	1
Dlo_pri0224F.1_g00580.1	NA	Dlo_pri0005F.1_g07070.1	NA	1
Dlo_pri0044F.1_g01840.1	NA	Dlo_pri0005F.1_g07070.1	NA	1
Dlo_pri0037F.1_g03100.1	NA	Dlo_pri0005F.1_g07270.1	0.701105	1
Dlo_pri0191F.1_g00150.1	0	Dlo_pri0005F.1_g07270.1	0.701105	1
Dlo_pri0093F.1_g02600.1	NA	Dlo_pri0005F.1_g07290.1	NA	1
Dlo_pri0102F.1_g00070.1	NA	Dlo_pri0005F.1_g07290.1	NA	1
Dlo_pri0090F.1_g00460.1	0	Dlo_pri0006F.1_g02100.1	0.894513	1
Dlo_pri0196F.1_g01310.1	1.34986	Dlo_pri0006F.1_g03240.1	1.31804	1
Dlo_pri0217F.1_g00900.1	1.43675	Dlo_pri0006F.1_g03240.1	1.31804	1
Dlo_pri0289F.1_g01060.1	NA	Dlo_pri0006F.1_g05060.1	1.67621	1
Dlo_pri0071F.1_g03100.1	0.773633	Dlo_pri0006F.1_g08250.1	NA	1
Dlo_pri0004F.1_g02570.1	1.46338	Dlo_pri0006F.1_g08440.1	1.49609	1
Dlo_pri0057F.1_g03630.1	NA	Dlo_pri0007F.1_g10160.1	NA	1
Dlo_pri0284F.1_g00190.1	1.80514	Dlo_pri0008F.1_g00600.1	NA	1
Dlo_pri0036F.1_g04570.1	0.773633	Dlo_pri0008F.1_g01720.1	NA	1
Dlo_pri0035F.1_g04890.1	1.44867	Dlo_pri0008F.1_g01720.1	NA	1
Dlo_pri0445F.1_g00240.1	1.09318	Dlo_pri0008F.1_g04060.1	1.11086	1
Dlo_pri0668F.1_g00180.1	NA	Dlo_pri0008F.1_g04460.1	NA	1
Dlo_pri0918F.1_g00070.1	NA	Dlo_pri0008F.1_g04460.1	NA	1
Dlo_pri0032F.1_g05770.1	0.773633	Dlo_pri0008F.1_g04980.1	0.257878	1
Dlo_pri0351F.1_g00190.1	NA	Dlo_pri0008F.1_g05340.1	NA	1
Dlo_pri0103F.1_g02130.1	NA	Dlo_pri0009F.1_g02020.1	NA	1
Dlo_pri0333F.1_g01120.1	0.46418	Dlo_pri0009F.1_g04640.1	NA	1
Dlo_pri0333F.1_g00830.1	1.16045	Dlo_pri0009F.1_g05240.1	1.11747	1
Dlo_pri0333F.1_g00820.1	1.28001	Dlo_pri0009F.1_g05490.1	1.27422	1
Dlo_pri0333F.1_g00730.1	NA	Dlo_pri0009F.1_g05860.1	1.24641	1
Dlo_pri0271F.1_g00350.1	NA	Dlo_pri0009F.1_g06620.1	NA	1
Dlo_pri2137F.1_g00040.1	NA	Dlo_pri0009F.1_g07400.1	0.870337	1
Dlo_pri0700F.1_g00270.1	0.773633	Dlo_pri0010F.1_g01540.1	1.11566	1
Dlo_pri0284F.1_g00280.1	0.501816	Dlo_pri0010F.1_g02140.1	0.565347	1
Dlo_pri0015F.1_g01430.1	1.05012	Dlo_pri0010F.1_g04130.1	0.773633	1
Dlo_pri0015F.1_g01390.1	1.07756	Dlo_pri0010F.1_g04160.1	1.14455	1
Dlo_pri0127F.1_g02530.1	0.732916	Dlo_pri0011F-1.1_g00760.1	NA	1
Dlo_pri0117F.1_g00120.1	NA	Dlo_pri0011F-1.1_g02010.1	0	1
Dlo_pri0378F-1.1_g00060.1	NA	Dlo_pri0011F-1.1_g02010.1	0	1
Dlo_pri0685F.1_g00210.1	1.54727	Dlo_pri0014F.1_g04930.1	NA	1
Dlo_pri0071F.1_g00410.1	0.641639	Dlo_pri0014F.1_g05770.1	0	1
Dlo_pri0015F.1_g02700.1	0.386817	Dlo_pri0015F.1_g03250.1	NA	1
Dlo_pri0038F.1_g01060.1	0.168181	Dlo_pri0015F.1_g05180.1	0.347346	1
Dlo_pri0038F.1_g00940.1	1.04272	Dlo_pri0015F.1_g05810.1	1.14111	1
Dlo_pri0049F.1_g00400.1	1.17217	Dlo_pri0016F.1_g03130.1	1.11606	1
Dlo_pri0255F.1_g00070.1	0.540011	Dlo_pri0016F.1_g03480.1	0.586894	1
Dlo_pri0248F.1_g00060.1	1.13582	Dlo_pri0016F.1_g03560.1	1.09441	1
Dlo_pri0016F.1_g03780.1	0.477074	Dlo_pri0016F.1_g03800.1	NA	1
Dlo_pri0385F.1_g00860.1	1.08309	Dlo_pri0016F.1_g05000.1	0.978693	1
Dlo_pri0120F.1_g01750.1	0.722058	Dlo_pri0016F.1_g05660.1	0.663114	1
Dlo_pri0016F.1_g06340.1	1.07118	Dlo_pri0016F.1_g06170.1	2.3209	1
Dlo_pri0289F.1_g01060.1	NA	Dlo_pri0016F.1_g06170.1	2.3209	1
Dlo_pri0016F.1_g06280.1	NA	Dlo_pri0016F.1_g06180.1	NA	1
Dlo_pri0016F.1_g06280.1	NA	Dlo_pri0016F.1_g06240.1	0.257878	1
Dlo_pri0334F.1_g00360.1	NA	Dlo_pri0016F.1_g06280.1	NA	1
Dlo_pri0516F.1_g00720.1	NA	Dlo_pri0516F.1_g00800.1	NA	1
Dlo_pri0140F.1_g01940.1	0	Dlo_pri0520F.1_g00350.1	NA	1
Dlo_pri0141F.1_g00500.1	0	Dlo_pri0522F.1_g00630.1	NA	1
Dlo_pri0082F.1_g02440.1	0.46418	Dlo_pri0524F.1_g00780.1	NA	1
Dlo_pri1774F.1_g00050.1	NA	Dlo_pri0518F.1_g00350.1	NA	1
Dlo_pri0386F.1_g00900.1	0.92836	Dlo_pri0525F.1_g00030.1	1.54727	1
Dlo_pri0530F.1_g00220.1	NA	Dlo_pri0530F.1_g00460.1	NA	1
Dlo_pri0024F.1_g00960.1	NA	Dlo_pri0534F.1_g00300.1	NA	1
Dlo_pri0623F.1_g00610.1	NA	Dlo_pri0534F.1_g00670.1	NA	1
Dlo_pri0755F.1_g00230.1	NA	Dlo_pri0538F.1_g00260.1	NA	1
Dlo_pri0498F.1_g00790.1	NA	Dlo_pri0538F.1_g00600.1	NA	1
Dlo_pri1658F.1_g00130.1	NA	Dlo_pri0538F.1_g00600.1	NA	1
Dlo_pri0124F.1_g02160.1	NA	Dlo_pri0540F.1_g00390.1	NA	1
Dlo_pri0262F.1_g00460.1	0.967042	Dlo_pri0542F.1_g00030.1	0.386817	1
Dlo_pri0304F.1_g00570.1	0.386817	Dlo_pri0544F.1_g00460.1	0.796727	1
Dlo_pri0846F.1_g00210.1	0	Dlo_pri0545F.1_g00010.1	NA	1
Dlo_pri0924F.1_g00300.1	NA	Dlo_pri0545F.1_g00320.1	NA	1
Dlo_pri0119F.1_g01540.1	NA	Dlo_pri0548F.1_g00180.1	1.80514	1
Dlo_pri0364F.1_g00750.1	NA	Dlo_pri0553F.1_g00320.1	NA	1
Dlo_pri0345F.1_g00020.1	9.2836	Dlo_pri0554F.1_g00630.1	NA	1
Dlo_pri0602F.1_g00370.1	0.322347	Dlo_pri0554F.1_g00630.1	NA	1
Dlo_pri0961F.1_g00280.1	NA	Dlo_pri0559F.1_g00540.1	NA	1
Dlo_pri0408F.1_g00400.1	NA	Dlo_pri0564F.1_g00030.1	NA	1
Dlo_pri0715F.1_g00230.1	NA	Dlo_pri0566F.1_g00350.1	NA	1
Dlo_pri1860F.1_g00020.1	NA	Dlo_pri0566F.1_g00550.1	NA	1
Dlo_pri0566F.1_g00590.1	NA	Dlo_pri0566F.1_g00550.1	NA	1
Dlo_pri0019F.1_g07750.1	NA	Dlo_pri0572F.1_g00390.1	1.38316	1
Dlo_pri0466F.1_g00900.1	NA	Dlo_pri0572F.1_g00390.1	1.38316	1
Dlo_pri0508F.1_g00540.1	NA	Dlo_pri0573F.1_g00920.1	NA	1
Dlo_pri0311F.1_g00460.1	NA	Dlo_pri0573F.1_g00920.1	NA	1
Dlo_pri0081F.1_g00400.1	0.694691	Dlo_pri0580F.1_g00090.1	0.541543	1
Dlo_pri0636F.1_g00330.1	NA	Dlo_pri0582F.1_g00160.1	NA	1
Dlo_pri1006F.1_g00090.1	NA	Dlo_pri0584F.1_g00390.1	NA	1
Dlo_pri0175F.1_g02800.1	NA	Dlo_pri0583F.1_g00570.1	NA	1
Dlo_pri0295F.1_g00210.1	0	Dlo_pri0583F.1_g00570.1	NA	1
Dlo_pri0287F.1_g01340.1	NA	Dlo_pri0586F.1_g00430.1	NA	1
Dlo_pri0466F.1_g00560.1	NA	Dlo_pri0585F.1_g00560.1	0.823089	1
Dlo_pri0028F.1_g04940.1	0.515755	Dlo_pri0590F.1_g00090.1	0.618907	1
Dlo_pri0292F.1_g00900.1	1.93408	Dlo_pri0589F.1_g00030.1	NA	1
Dlo_pri0065F.1_g00250.1	NA	Dlo_pri0595F.1_g00530.1	NA	1
Dlo_pri0256F.1_g01320.1	NA	Dlo_pri0591F.1_g00660.1	0	1
Dlo_pri0037F.1_g04300.1	NA	Dlo_pri0592F.1_g00410.1	NA	1
Dlo_pri0290F.1_g00500.1	0.810217	Dlo_pri0592F.1_g00660.1	NA	1
Dlo_pri0081F.1_g01480.1	1.94656	Dlo_pri0601F.1_g00150.1	NA	1
Dlo_pri0081F.1_g01570.1	1.15159	Dlo_pri0601F.1_g00150.1	NA	1
Dlo_pri0149F.1_g02600.1	0.110519	Dlo_pri0601F.1_g00580.1	0.206302	1
Dlo_pri0031F.1_g05240.1	0.23209	Dlo_pri0601F.1_g00610.1	NA	1
Dlo_pri0229F.1_g00780.1	0.0908594	Dlo_pri0602F.1_g00600.1	0.0893976	1
Dlo_pri0229F.1_g00710.1	0.0889234	Dlo_pri0602F.1_g00600.1	0.0893976	1
Dlo_pri0751F.1_g00060.1	NA	Dlo_pri0605F.1_g00020.1	NA	1
Dlo_pri0408F.1_g00820.1	NA	Dlo_pri0610F.1_g00350.1	NA	1
Dlo_pri0295F.1_g00500.1	NA	Dlo_pri0614F.1_g00070.1	NA	1
Dlo_pri0231F.1_g00210.1	NA	Dlo_pri0620F.1_g00180.1	NA	1
Dlo_pri0622F.1_g00040.1	1.54727	Dlo_pri0622F.1_g00170.1	2.3209	1
Dlo_pri0313F.1_g01080.1	0.518959	Dlo_pri0622F.1_g00500.1	0.386817	1
Dlo_pri0274F.1_g00250.1	NA	Dlo_pri0625F.1_g00190.1	0.419051	1
Dlo_pri1069F-1.1_g00070.1	NA	Dlo_pri0625F.1_g00190.1	0.419051	1
Dlo_pri0284F.1_g00830.1	0.736794	Dlo_pri0625F.1_g00350.1	NA	1
Dlo_pri0422F.1_g00250.1	NA	Dlo_pri0625F.1_g00640.1	NA	1
Dlo_pri0207F.1_g01200.1	0.699424	Dlo_pri0623F.1_g00360.1	NA	1
Dlo_pri0103F.1_g02130.1	NA	Dlo_pri0635F.1_g00590.1	NA	1
Dlo_pri0147F.1_g00870.1	0	Dlo_pri0637F.1_g00510.1	NA	1
Dlo_pri0137F.1_g01540.1	NA	Dlo_pri0639F.1_g00300.1	NA	1
Dlo_pri0150F.1_g01700.1	NA	Dlo_pri0647F.1_g00140.1	NA	1
Dlo_pri1395F.1_g00140.1	1.28939	Dlo_pri0655F.1_g00340.1	NA	1
Dlo_pri1245F.1_g00090.1	0.562642	Dlo_pri0666F.1_g00010.1	0	1
Dlo_pri0150F.1_g02510.1	NA	Dlo_pri0668F.1_g00180.1	NA	1
Dlo_pri0055F.1_g01500.1	0.626275	Dlo_pri0675F.1_g00310.1	NA	1
Dlo_pri0225F.1_g00620.1	NA	Dlo_pri0673F.1_g00160.1	NA	1
Dlo_pri1032F.1_g00270.1	0.773633	Dlo_pri0673F.1_g00610.1	NA	1
Dlo_pri0143F.1_g00320.1	0.733755	Dlo_pri0678F.1_g00140.1	0	1
Dlo_pri0128F.1_g02380.1	0.714123	Dlo_pri0678F.1_g00420.1	0.773633	1
Dlo_pri0044F.1_g01030.1	0.722058	Dlo_pri0684F.1_g00490.1	0.728125	1
Dlo_pri0023F.1_g00340.1	NA	Dlo_pri0684F.1_g00520.1	1.01598	1
Dlo_pri0509F.1_g01100.1	NA	Dlo_pri0685F.1_g00110.1	NA	1
Dlo_pri0928F.1_g00080.1	NA	Dlo_pri0687F.1_g00360.1	NA	1
Dlo_pri0928F.1_g00080.1	NA	Dlo_pri0687F.1_g00380.1	NA	1
Dlo_pri0080F.1_g00030.1	NA	Dlo_pri0687F.1_g00380.1	NA	1
Dlo_pri0067F.1_g02560.1	NA	Dlo_pri0692F.1_g00110.1	NA	1
Dlo_pri0336F.1_g01230.1	NA	Dlo_pri0692F.1_g00110.1	NA	1
Dlo_pri0007F.1_g03440.1	NA	Dlo_pri0700F.1_g00210.1	0.773633	1
Dlo_pri0154F.1_g02160.1	2.3209	Dlo_pri0700F.1_g00350.1	NA	1
Dlo_pri0135F.1_g00130.1	NA	Dlo_pri0700F.1_g00380.1	NA	1
Dlo_pri0365F.1_g00890.1	NA	Dlo_pri0698F.1_g00540.1	1.14363	1
Dlo_pri0709F.1_g00020.1	NA	Dlo_pri0702F.1_g00530.1	NA	1
Dlo_pri0183F.1_g01120.1	NA	Dlo_pri0702F.1_g00530.1	NA	1
Dlo_pri0138F.1_g00240.1	NA	Dlo_pri0704F.1_g00060.1	0	1
Dlo_pri1032F.1_g00270.1	0.773633	Dlo_pri0705F.1_g00250.1	NA	1
Dlo_pri0365F.1_g00530.1	NA	Dlo_pri0705F.1_g00250.1	NA	1
Dlo_pri0075F.1_g00040.1	0	Dlo_pri0706F.1_g00120.1	NA	1
Dlo_pri0360F.1_g01310.1	NA	Dlo_pri0731F.1_g00140.1	7.34952	1
Dlo_pri0122F.1_g01060.1	0.967042	Dlo_pri0748F.1_g00200.1	0	1
Dlo_pri0058F.1_g04680.1	NA	Dlo_pri0751F.1_g00380.1	NA	1
Dlo_pri1171F.1_g00020.1	NA	Dlo_pri0758F.1_g00020.1	NA	1
Dlo_pri0421F.1_g01110.1	NA	Dlo_pri0758F.1_g00140.1	NA	1
Dlo_pri1971F.1_g00040.1	NA	Dlo_pri0758F.1_g00140.1	NA	1
Dlo_pri1123F.1_g00110.1	NA	Dlo_pri0758F.1_g00340.1	NA	1
Dlo_pri1662F.1_g00050.1	NA	Dlo_pri0758F.1_g00340.1	NA	1
Dlo_pri0758F.1_g00390.1	NA	Dlo_pri0758F.1_g00340.1	NA	1
Dlo_pri1971F.1_g00040.1	NA	Dlo_pri0758F.1_g00380.1	NA	1
Dlo_pri1651F.1_g00090.1	NA	Dlo_pri0758F.1_g00380.1	NA	1
Dlo_pri0321F.1_g00410.1	NA	Dlo_pri0771F.1_g00080.1	NA	1
Dlo_pri0178F.1_g00070.1	NA	Dlo_pri0771F.1_g00080.1	NA	1
Dlo_pri0294F.1_g00880.1	0.46418	Dlo_pri0775F.1_g00350.1	2.3209	1
Dlo_pri0092F.1_g00010.1	2.3209	Dlo_pri0775F.1_g00350.1	2.3209	1
Dlo_pri0039F.1_g02690.1	NA	Dlo_pri0784F.1_g00240.1	NA	1
Dlo_pri0509F.1_g01100.1	NA	Dlo_pri0784F.1_g00370.1	NA	1
Dlo_pri0193F.1_g00590.1	NA	Dlo_pri0785F.1_g00340.1	NA	1
Dlo_pri0343F.1_g01510.1	NA	Dlo_pri0785F.1_g00410.1	NA	1
Dlo_pri0125F.1_g00880.1	NA	Dlo_pri0793F.1_g00120.1	NA	1
Dlo_pri0464F.1_g00050.1	0	Dlo_pri0800F.1_g00120.1	NA	1
Dlo_pri0025F.1_g01110.1	NA	Dlo_pri0800F.1_g00310.1	0	1
Dlo_pri0065F.1_g01330.1	NA	Dlo_pri0791F.1_g00330.1	NA	1
Dlo_pri0390F.1_g00360.1	NA	Dlo_pri0812F.1_g00340.1	NA	1
Dlo_pri0447F.1_g00300.1	NA	Dlo_pri0816F.1_g00200.1	NA	1
Dlo_pri0244F.1_g01530.1	NA	Dlo_pri0816F.1_g00390.1	NA	1
Dlo_pri0148F.1_g00790.1	NA	Dlo_pri0818F.1_g00290.1	1.80514	1
Dlo_pri0239F.1_g01710.1	NA	Dlo_pri0824F.1_g00260.1	NA	1
Dlo_pri0510F-1.1_g00290.1	1.54727	Dlo_pri0830F.1_g00370.1	NA	1
Dlo_pri0256F.1_g02100.1	2.3209	Dlo_pri0830F.1_g00370.1	NA	1
Dlo_pri0120F.1_g00680.1	0	Dlo_pri0832F.1_g00160.1	NA	1
Dlo_pri0119F.1_g00330.1	NA	Dlo_pri0837F.1_g00150.1	NA	1
Dlo_pri0219F.1_g01170.1	0.648487	Dlo_pri0842F.1_g00380.1	NA	1
Dlo_pri0117F.1_g01570.1	2.78508	Dlo_pri0851F.1_g00170.1	NA	1
Dlo_pri0069F.1_g02930.1	NA	Dlo_pri0862F.1_g00280.1	1.01373	1
Dlo_pri0024F.1_g01900.1	0.580225	Dlo_pri0866F.1_g00180.1	0.979935	1
Dlo_pri0063F.1_g02260.1	NA	Dlo_pri0868F.1_g00030.1	0	1
Dlo_pri0339F.1_g00380.1	0	Dlo_pri0872F.1_g00050.1	0.447726	1
Dlo_pri0019F.1_g02440.1	NA	Dlo_pri0896F.1_g00020.1	NA	1
Dlo_pri0081F.1_g03750.1	NA	Dlo_pri0909F.1_g00150.1	NA	1
Dlo_pri0217F.1_g00040.1	NA	Dlo_pri0910F.1_g00250.1	NA	1
Dlo_pri0150F.1_g02510.1	NA	Dlo_pri0918F.1_g00070.1	NA	1
Dlo_pri0031F.1_g02520.1	4.76082	Dlo_pri0920F.1_g00180.1	NA	1
Dlo_pri0190F.1_g02150.1	0.828893	Dlo_pri0924F.1_g00210.1	NA	1
Dlo_pri0805F.1_g00200.1	1.17478	Dlo_pri0924F.1_g00210.1	NA	1
Dlo_pri0395F.1_g00870.1	NA	Dlo_pri0931F.1_g00160.1	NA	1
Dlo_pri1117F.1_g00070.1	0.773633	Dlo_pri0931F.1_g00160.1	NA	1
Dlo_pri0932F.1_g00330.1	0.618907	Dlo_pri0932F.1_g00120.1	1.87882	1
Dlo_pri0932F.1_g00330.1	0.618907	Dlo_pri0932F.1_g00270.1	0.840906	1
Dlo_pri0069F.1_g02930.1	NA	Dlo_pri0937F.1_g00080.1	0.897967	1
Dlo_pri0199F.1_g00740.1	1.46724	Dlo_pri0948F.1_g00220.1	0.773633	1
Dlo_pri0165F.1_g03170.1	2.3209	Dlo_pri0953F.1_g00240.1	NA	1
Dlo_pri0032F.1_g01410.1	0.663114	Dlo_pri0961F.1_g00050.1	0.644694	1
Dlo_pri0200F.1_g01430.1	0.522454	Dlo_pri0962F.1_g00200.1	0.481372	1
Dlo_pri0125F.1_g01040.1	0	Dlo_pri0967F.1_g00030.1	NA	1
Dlo_pri0208F.1_g00120.1	1.22492	Dlo_pri0977F.1_g00240.1	0.773633	1
Dlo_pri0208F.1_g00200.1	1.34096	Dlo_pri0977F.1_g00240.1	0.773633	1
Dlo_pri0070F.1_g04300.1	0	Dlo_pri0977F.1_g00240.1	0.773633	1
Dlo_pri0069F.1_g00980.1	0.967042	Dlo_pri0990F.1_g00130.1	NA	1
Dlo_pri0199F.1_g01770.1	NA	Dlo_pri0990F.1_g00130.1	NA	1
Dlo_pri0029F.1_g01130.1	0.838103	Dlo_pri1016F-1.1_g00100.1	1.03151	1
Dlo_pri0071F.1_g01560.1	NA	Dlo_pri1026F.1_g00070.1	NA	1
Dlo_pri0292F.1_g00010.1	NA	Dlo_pri1026F.1_g00070.1	NA	1
Dlo_pri0365F.1_g00900.1	1.54727	Dlo_pri1028F.1_g00230.1	0.92836	1
Dlo_pri1268F.1_g00060.1	0	Dlo_pri0983F.1_g00250.1	NA	1
Dlo_pri0299F.1_g01220.1	NA	Dlo_pri1042F.1_g00050.1	0.870337	1
Dlo_pri1074F.1_g00080.1	NA	Dlo_pri1074F.1_g00200.1	NA	1
Dlo_pri1234F.1_g00110.1	NA	Dlo_pri1074F.1_g00300.1	NA	1
Dlo_pri0041F.1_g00820.1	NA	Dlo_pri1070F.1_g00100.1	NA	1
Dlo_pri0055F.1_g03540.1	NA	Dlo_pri1080F.1_g00050.1	NA	1
Dlo_pri0664F.1_g00150.1	NA	Dlo_pri1080F.1_g00050.1	NA	1
Dlo_pri0128F.1_g01980.1	NA	Dlo_pri1103F.1_g00150.1	1.37865	1
Dlo_pri0020F.1_g05700.1	NA	Dlo_pri1107F.1_g00260.1	NA	1
Dlo_pri0411F.1_g00040.1	NA	Dlo_pri1127F.1_g00030.1	NA	1
Dlo_pri0163F.1_g00760.1	NA	Dlo_pri1133F.1_g00030.1	NA	1
Dlo_pri0392F.1_g00310.1	0.902572	Dlo_pri1134F.1_g00250.1	NA	1
Dlo_pri0127F.1_g00300.1	NA	Dlo_pri1144F.1_g00080.1	NA	1
Dlo_pri0607F.1_g00330.1	NA	Dlo_pri1156F.1_g00320.1	NA	1
Dlo_pri1451F.1_g00110.1	1.16045	Dlo_pri1177F.1_g00010.1	NA	1
Dlo_pri0093F.1_g00180.1	3.09453	Dlo_pri1177F.1_g00010.1	NA	1
Dlo_pri0118F.1_g00410.1	0.46418	Dlo_pri1207F-1.1_g00110.1	NA	1
Dlo_pri0118F.1_g00770.1	0.515755	Dlo_pri1207F-1.1_g00110.1	NA	1
Dlo_pri0185F.1_g00060.1	1.54727	Dlo_pri1208F.1_g00030.1	1.10593	1
Dlo_pri0336F.1_g00690.1	NA	Dlo_pri1222F.1_g00040.1	NA	1
Dlo_pri0063F.1_g03290.1	NA	Dlo_pri1223F-1.1_g00020.1	NA	1
Dlo_pri0350F.1_g01520.1	NA	Dlo_pri1240F.1_g00220.1	NA	1
Dlo_pri0075F.1_g03060.1	0.290112	Dlo_pri1240F.1_g00220.1	NA	1
Dlo_pri0520F.1_g00190.1	NA	Dlo_pri1269F.1_g00080.1	NA	1
Dlo_pri1222F.1_g00040.1	NA	Dlo_pri1269F.1_g00080.1	NA	1
Dlo_pri0408F.1_g00410.1	NA	Dlo_pri1297F.1_g00020.1	NA	1
Dlo_pri0372F.1_g01260.1	NA	Dlo_pri1302F.1_g00050.1	NA	1
Dlo_pri0272F.1_g00920.1	NA	Dlo_pri1302F.1_g00050.1	NA	1
Dlo_pri0119F.1_g03130.1	NA	Dlo_pri1302F.1_g00050.1	NA	1
Dlo_pri0217F.1_g00140.1	NA	Dlo_pri1339F.1_g00140.1	NA	1
Dlo_pri0017F.1_g06210.1	NA	Dlo_pri1363F.1_g00100.1	0.773633	1
Dlo_pri0163F.1_g01250.1	0.947306	Dlo_pri1380F.1_g00020.1	NA	1
Dlo_pri0002F.1_g04880.1	NA	Dlo_pri1391F.1_g00090.1	NA	1
Dlo_pri0031F.1_g01640.1	NA	Dlo_pri1401F.1_g00170.1	NA	1
Dlo_pri0587F.1_g00180.1	NA	Dlo_pri1411F.1_g00250.1	NA	1
Dlo_pri0029F.1_g00600.1	NA	Dlo_pri1441F.1_g00030.1	NA	1
Dlo_pri0496F.1_g00260.1	NA	Dlo_pri1451F.1_g00110.1	1.16045	1
Dlo_pri0019F.1_g02440.1	NA	Dlo_pri1476F.1_g00060.1	NA	1
Dlo_pri0520F.1_g00190.1	NA	Dlo_pri1489F.1_g00090.1	NA	1
Dlo_pri0014F.1_g02860.1	NA	Dlo_pri1489F.1_g00090.1	NA	1
Dlo_pri0056F.1_g03290.1	NA	Dlo_pri1498F.1_g00090.1	NA	1
Dlo_pri0408F.1_g00410.1	NA	Dlo_pri1640F.1_g00030.1	NA	1
Dlo_pri0014F.1_g02860.1	NA	Dlo_pri1640F.1_g00030.1	NA	1
Dlo_pri1971F.1_g00040.1	NA	Dlo_pri1651F.1_g00090.1	NA	1
Dlo_pri2377F.1_g00010.1	NA	Dlo_pri1674F.1_g00080.1	NA	1
Dlo_pri2216F.1_g00030.1	NA	Dlo_pri1674F.1_g00080.1	NA	1
Dlo_pri0408F.1_g00410.1	NA	Dlo_pri1674F.1_g00080.1	NA	1
Dlo_pri0071F.1_g03100.1	0.773633	Dlo_pri1730F.1_g00010.1	NA	1
Dlo_pri0582F.1_g00270.1	NA	Dlo_pri1807F.1_g00020.1	NA	1
Dlo_pri0024F.1_g00960.1	NA	Dlo_pri1807F.1_g00020.1	NA	1
Dlo_pri0031F.1_g01640.1	NA	Dlo_pri1815F.1_g00140.1	NA	1
Dlo_pri0098F.1_g00030.1	NA	Dlo_pri1860F.1_g00020.1	NA	1
Dlo_pri0285F.1_g00610.1	NA	Dlo_pri1873F.1_g00050.1	NA	1
Dlo_pri0215F.1_g01850.1	0.386817	Dlo_pri1898F.1_g00020.1	0.568848	1
Dlo_pri0351F.1_g00140.1	1.54727	Dlo_pri1901F.1_g00200.1	1.93408	1
Dlo_pri0041F.1_g00820.1	NA	Dlo_pri1955F.1_g00050.1	0.773633	1
Dlo_pri0026F.1_g04790.1	0.773633	Dlo_pri1991F.1_g00070.1	0.53818	1
Dlo_pri2025F.1_g00050.1	1.54727	Dlo_pri2025F.1_g00040.1	1.67621	1
Dlo_pri0200F.1_g00030.1	0.706361	Dlo_pri2138F.1_g00040.1	0.773633	1
Dlo_pri0051F.1_g01700.1	NA	Dlo_pri2214F.1_g00030.1	NA	1
Dlo_pri0271F.1_g00150.1	0.386817	Dlo_pri2216F.1_g00030.1	NA	1
Dlo_pri2267F.1_g00050.1	NA	Dlo_pri2232R.1_g00050.1	NA	1
Dlo_pri0039F.1_g02690.1	NA	Dlo_pri2274F.1_g00020.1	NA	1
Dlo_pri0385F.1_g00060.1	NA	Dlo_pri2315F.1_g00050.1	NA	1
Dlo_pri0126F.1_g02120.1	NA	Dlo_pri2531F.1_g00040.1	NA	1
Dlo_pri0441F.1_g00270.1	0	Dlo_pri0017F.1_g01820.1	0.515755	1
Dlo_pri0024F.1_g04930.1	NA	Dlo_pri0017F.1_g02960.1	NA	1
Dlo_pri0165F.1_g00800.1	0.309453	Dlo_pri0018F.1_g00340.1	0.309453	1
Dlo_pri0065F.1_g03160.1	0.859592	Dlo_pri0018F.1_g00890.1	0.884152	1
Dlo_pri0181F.1_g00410.1	NA	Dlo_pri0018F.1_g03800.1	1.69232	1
Dlo_pri0018F.1_g03980.1	2.81321	Dlo_pri0018F.1_g04020.1	NA	1
Dlo_pri0207F.1_g00130.1	NA	Dlo_pri0018F.1_g04070.1	NA	1
Dlo_pri0065F.1_g01230.1	0.773633	Dlo_pri0018F.1_g05320.1	0.956094	1
Dlo_pri0115F.1_g00140.1	0.883639	Dlo_pri0018F.1_g06170.1	NA	1
Dlo_pri0504F.1_g01300.1	NA	Dlo_pri0019F.1_g04830.1	NA	1
Dlo_pri0205F.1_g00320.1	NA	Dlo_pri0019F.1_g04830.1	NA	1
Dlo_pri0205F.1_g00360.1	NA	Dlo_pri0019F.1_g04830.1	NA	1
Dlo_pri0395F.1_g01090.1	1.54727	Dlo_pri0020F.1_g02730.1	NA	1
Dlo_pri0339F.1_g00570.1	NA	Dlo_pri0021F.1_g08260.1	NA	1
Dlo_pri0290F.1_g01160.1	NA	Dlo_pri0022F.1_g01670.1	1.0444	1
Dlo_pri0039F.1_g03530.1	0.644694	Dlo_pri0022F.1_g01670.1	1.0444	1
Dlo_pri0083F.1_g00970.1	0.828243	Dlo_pri0022F.1_g06470.1	0	1
Dlo_pri0056F.1_g02320.1	NA	Dlo_pri0024F.1_g01110.1	NA	1
Dlo_pri0095F.1_g00050.1	1.01167	Dlo_pri0024F.1_g01600.1	0.994671	1
Dlo_pri0128F.1_g01380.1	2.3209	Dlo_pri0024F.1_g01780.1	1.21571	1
Dlo_pri0024F.1_g01850.1	1.03151	Dlo_pri0024F.1_g02510.1	NA	1
Dlo_pri0098F.1_g02110.1	0.140661	Dlo_pri0024F.1_g05330.1	0.193408	1
Dlo_pri0044F.1_g01070.1	0.989145	Dlo_pri0023F.1_g00340.1	NA	1
Dlo_pri0023F.1_g02870.1	NA	Dlo_pri0023F.1_g02820.1	NA	1
Dlo_pri0205F.1_g01010.1	0.476082	Dlo_pri0023F.1_g05280.1	0.437271	1
Dlo_pri0082F.1_g00120.1	0.791765	Dlo_pri0025F.1_g00120.1	NA	1
Dlo_pri0025F.1_g00150.1	0.663114	Dlo_pri0025F.1_g00120.1	NA	1
Dlo_pri0447F.1_g00500.1	NA	Dlo_pri0025F.1_g03020.1	NA	1
Dlo_pri0025F.1_g06160.1	NA	Dlo_pri0025F.1_g06230.1	NA	1
Dlo_pri0838F.1_g00490.1	NA	Dlo_pri0026F.1_g01610.1	0	1
Dlo_pri0039F.1_g03310.1	0.421982	Dlo_pri0026F.1_g02530.1	0.670482	1
Dlo_pri0039F.1_g03870.1	0.672924	Dlo_pri0026F.1_g03650.1	0.595102	1
Dlo_pri0223F.1_g00890.1	NA	Dlo_pri0026F.1_g04790.1	0.773633	1
Dlo_pri0260F.1_g01200.1	0.193408	Dlo_pri0026F.1_g04790.1	0.773633	1
Dlo_pri0024F.1_g02600.1	0.948325	Dlo_pri0028F.1_g02040.1	NA	1
Dlo_pri0098F.1_g00530.1	1.10272	Dlo_pri0028F.1_g02350.1	1.04783	1
Dlo_pri0028F.1_g03680.1	0	Dlo_pri0028F.1_g03670.1	NA	1
Dlo_pri0028F.1_g03720.1	3.09453	Dlo_pri0028F.1_g03670.1	NA	1
Dlo_pri0526F.1_g00260.1	11.063	Dlo_pri0028F.1_g03670.1	NA	1
Dlo_pri0128F.1_g00740.1	0.773633	Dlo_pri0028F.1_g04840.1	1.35534	1
Dlo_pri0033F.1_g01590.1	NA	Dlo_pri0029F.1_g00470.1	NA	1
Dlo_pri0077F.1_g01450.1	NA	Dlo_pri0029F.1_g00470.1	NA	1
Dlo_pri0397F.1_g00670.1	0.618907	Dlo_pri0029F.1_g01130.1	0.838103	1
Dlo_pri0090F.1_g00700.1	NA	Dlo_pri0029F.1_g02630.1	NA	1
Dlo_pri0061F.1_g02750.1	0	Dlo_pri0029F.1_g03170.1	0.446327	1
Dlo_pri0391F.1_g00620.1	0.745501	Dlo_pri0030F.1_g01620.1	0.773633	1
Dlo_pri0462F.1_g00810.1	0.843963	Dlo_pri0030F.1_g02390.1	0.781692	1
Dlo_pri0082F.1_g02690.1	NA	Dlo_pri0030F.1_g03580.1	NA	1
Dlo_pri0233F.1_g00040.1	0.856522	Dlo_pri0030F.1_g03610.1	0.850997	1
Dlo_pri0318F.1_g00550.1	1.84198	Dlo_pri0030F.1_g04330.1	NA	1
Dlo_pri0038F.1_g00630.1	NA	Dlo_pri0030F.1_g05050.1	NA	1
Dlo_pri0215F.1_g01740.1	0.732916	Dlo_pri0030F.1_g05230.1	0.773633	1
Dlo_pri0215F.1_g01580.1	0.984624	Dlo_pri0030F.1_g05240.1	NA	1
Dlo_pri0299F.1_g01010.1	NA	Dlo_pri0031F.1_g00910.1	NA	1
Dlo_pri0165F.1_g01080.1	NA	Dlo_pri0032F.1_g01490.1	NA	1
Dlo_pri0032F.1_g01860.1	NA	Dlo_pri0032F.1_g02660.1	NA	1
Dlo_pri0449F.1_g00480.1	0.690365	Dlo_pri0032F.1_g02950.1	0.618907	1
Dlo_pri0053F.1_g00170.1	NA	Dlo_pri0032F.1_g05750.1	NA	1
Dlo_pri0505F.1_g00850.1	1.16045	Dlo_pri0032F.1_g06640.1	1.23781	1
Dlo_pri0319F.1_g01560.1	NA	Dlo_pri0033F.1_g00010.1	0	1
Dlo_pri0438F.1_g00830.1	NA	Dlo_pri0033F.1_g01460.1	NA	1
Dlo_pri0119F.1_g00330.1	NA	Dlo_pri0033F.1_g01460.1	NA	1
Dlo_pri0023F.1_g03450.1	0.678568	Dlo_pri0033F.1_g01770.1	NA	1
Dlo_pri0023F.1_g03450.1	0.678568	Dlo_pri0033F.1_g01780.1	NA	1
Dlo_pri0140F.1_g02180.1	1.06375	Dlo_pri0034F.1_g01070.1	1.10519	1
Dlo_pri0039F.1_g01490.1	NA	Dlo_pri0034F.1_g01540.1	NA	1
Dlo_pri0008F.1_g03720.1	0	Dlo_pri0035F.1_g04530.1	NA	1
Dlo_pri0051F.1_g05510.1	NA	Dlo_pri0036F.1_g00180.1	1.28939	1
Dlo_pri0075F.1_g00960.1	0.997334	Dlo_pri0036F.1_g00990.1	1.05667	1
Dlo_pri0150F.1_g02000.1	0.773633	Dlo_pri0037F.1_g00450.1	1.73481	1
Dlo_pri0497F.1_g00520.1	0.663114	Dlo_pri0037F.1_g00980.1	0.535592	1
Dlo_pri0064F.1_g02240.1	0.878448	Dlo_pri0037F.1_g03570.1	0.773633	1
Dlo_pri0038F.1_g00660.1	0.515755	Dlo_pri0038F.1_g00630.1	NA	1
Dlo_pri0383F.1_g00800.1	1.13282	Dlo_pri0143F.1_g00990.1	0.896485	1
Dlo_pri0209F.1_g00830.1	1.08677	Dlo_pri0038F.1_g03880.1	1.03151	1
Dlo_pri0209F.1_g01470.1	1.4485	Dlo_pri0038F.1_g04400.1	3.86817	1
Dlo_pri0209F.1_g01470.1	1.4485	Dlo_pri0038F.1_g04450.1	1.36874	1
Dlo_pri0218F.1_g01880.1	NA	Dlo_pri0105F.1_g01110.1	NA	1
Dlo_pri0075F.1_g00320.1	0.386817	Dlo_pri0039F.1_g02660.1	NA	1
Dlo_pri0040F.1_g00110.1	NA	Dlo_pri0040F.1_g00090.1	3.42609	1
Dlo_pri0040F.1_g00110.1	NA	Dlo_pri0040F.1_g00080.1	4.56444	1
Dlo_pri0040F.1_g01600.1	0	Dlo_pri0040F.1_g01530.1	0	1
Dlo_pri0074F.1_g00860.1	0.687674	Dlo_pri0135F.1_g02510.1	NA	1
Dlo_pri0040F.1_g03670.1	NA	Dlo_pri0040F.1_g03600.1	NA	1
Dlo_pri0591F.1_g00660.1	0	Dlo_pri0041F.1_g02160.1	NA	1
Dlo_pri0108F.1_g02320.1	0.910965	Dlo_pri0184F.1_g00320.1	NA	1
Dlo_pri0151F.1_g01470.1	0.757173	Dlo_pri0042F.1_g01110.1	0.567331	1
Dlo_pri0181F.1_g00980.1	NA	Dlo_pri0042F.1_g03900.1	0.773633	1
Dlo_pri0240F-1.1_g00690.1	NA	Dlo_pri0042F.1_g04120.1	NA	1
Dlo_pri0388F.1_g01160.1	NA	Dlo_pri0043F.1_g00170.1	NA	1
Dlo_pri0445F.1_g00260.1	NA	Dlo_pri0768F.1_g00130.1	NA	1
Dlo_pri0370F.1_g00980.1	NA	Dlo_pri0331F.1_g01170.1	NA	1
Dlo_pri0299F.1_g01180.1	0.773633	Dlo_pri0043F.1_g05050.1	NA	1
Dlo_pri0050F.1_g00950.1	NA	Dlo_pri0044F.1_g01520.1	NA	1
Dlo_pri0031F.1_g02330.1	NA	Dlo_pri0050F.1_g00950.1	NA	1
Dlo_pri0029F.1_g02780.1	NA	Dlo_pri0120F.1_g00420.1	NA	1
Dlo_pri0498F.1_g00330.1	NA	Dlo_pri0029F.1_g02780.1	NA	1
Dlo_pri0448F.1_g00520.1	0.988218	Dlo_pri0045F.1_g01060.1	1.35386	1
Dlo_pri0066F.1_g03230.1	NA	Dlo_pri0045F.1_g01950.1	3.09453	1
Dlo_pri0128F.1_g01880.1	NA	Dlo_pri0045F.1_g02100.1	1.93408	1
Dlo_pri0197F.1_g01360.1	1.10519	Dlo_pri0046F.1_g04600.1	1.27422	1
Dlo_pri0209F.1_g00400.1	4.12604	Dlo_pri0047F.1_g00430.1	NA	1
Dlo_pri0097F.1_g02620.1	0.870337	Dlo_pri0047F.1_g02470.1	1.11403	1
Dlo_pri0067F.1_g00750.1	0.942246	Dlo_pri0047F.1_g04390.1	0.895786	1
Dlo_pri0048F.1_g00760.1	1.24641	Dlo_pri0048F.1_g00550.1	0.773633	1
Dlo_pri0135F.1_g00130.1	NA	Dlo_pri0048F.1_g01180.1	NA	1
Dlo_pri0122F.1_g02040.1	0.810473	Dlo_pri0048F.1_g01790.1	1.16045	1
Dlo_pri0122F.1_g01930.1	1.0201	Dlo_pri0048F.1_g01850.1	0.601715	1
Dlo_pri0316F.1_g01310.1	NA	Dlo_pri0059F.1_g00450.1	NA	1
Dlo_pri0065F.1_g00160.1	0.962324	Dlo_pri0112F.1_g00700.1	0.870337	1
Dlo_pri0297F.1_g01030.1	1.20343	Dlo_pri0050F.1_g02900.1	1.80514	1
Dlo_pri0105F.1_g01290.1	1.09598	Dlo_pri0050F.1_g03750.1	1.2109	1
Dlo_pri0404F.1_g01100.1	NA	Dlo_pri0051F.1_g01700.1	NA	1
Dlo_pri0113F.1_g02020.1	0.682618	Dlo_pri0382F.1_g00100.1	0.573062	1
Dlo_pri0439F.1_g00670.1	1.54727	Dlo_pri0053F.1_g02450.1	4.6418	1
Dlo_pri0004F.1_g02330.1	0.807764	Dlo_pri0053F.1_g04410.1	0.856522	1
Dlo_pri0059F.1_g03700.1	NA	Dlo_pri0052F.1_g01250.1	NA	1
Dlo_pri0118F.1_g00410.1	0.46418	Dlo_pri0095F.1_g02670.1	NA	1
Dlo_pri0024F.1_g02440.1	0	Dlo_pri0024F.1_g01900.1	0.580225	1
Dlo_pri0002F.1_g07630.1	NA	Dlo_pri0002F.1_g07650.1	NA	1
Dlo_pri0150F.1_g01920.1	NA	Dlo_pri0055F.1_g01370.1	0.876784	1
Dlo_pri0340F.1_g00150.1	NA	Dlo_pri0154F.1_g02600.1	NA	1
Dlo_pri0248F.1_g01780.1	2.70772	Dlo_pri0056F.1_g03290.1	NA	1
Dlo_pri0062F.1_g02270.1	1.16045	Dlo_pri0057F.1_g01320.1	1.06818	1
Dlo_pri0057F.1_g02630.1	1.8911	Dlo_pri0057F.1_g02520.1	NA	1
Dlo_pri0199F.1_g00300.1	NA	Dlo_pri0057F.1_g04190.1	0.405236	1
Dlo_pri0059F.1_g02290.1	NA	Dlo_pri0058F.1_g01290.1	NA	1
Dlo_pri0063F.1_g00050.1	NA	Dlo_pri0059F.1_g02360.1	0	1
Dlo_pri0031F.1_g01640.1	NA	Dlo_pri0063F.1_g00050.1	NA	1
Dlo_pri0052F.1_g01250.1	NA	Dlo_pri0048F.1_g02040.1	0.515755	1
Dlo_pri0241F.1_g00700.1	0.773633	Dlo_pri0060F.1_g01680.1	0.773633	1
Dlo_pri0060F.1_g03130.1	0.318555	Dlo_pri0060F.1_g03110.1	0.343837	1
Dlo_pri0246F.1_g00450.1	1.29499	Dlo_pri0061F.1_g01950.1	1.74067	1
Dlo_pri0196F.1_g00360.1	NA	Dlo_pri0061F.1_g03430.1	NA	1
Dlo_pri0418F.1_g00220.1	NA	Dlo_pri0062F.1_g04420.1	NA	1
Dlo_pri0039F.1_g04690.1	1.16045	Dlo_pri0026F.1_g05380.1	1.1077	1
Dlo_pri0110F.1_g02430.1	NA	Dlo_pri0063F.1_g00730.1	1.54727	1
Dlo_pri0112F.1_g01750.1	NA	Dlo_pri0063F.1_g00890.1	0	1
Dlo_pri0280F.1_g00180.1	NA	Dlo_pri0479F.1_g00090.1	NA	1
Dlo_pri0253F.1_g00720.1	0.760371	Dlo_pri0132F.1_g01720.1	0.451286	1
Dlo_pri0320F.1_g01350.1	1.20343	Dlo_pri0064F.1_g03460.1	1.17037	1
Dlo_pri0067F.1_g00870.1	0	Dlo_pri0064F.1_g01550.1	NA	1
Dlo_pri0064F.1_g02470.1	1.24972	Dlo_pri0549F.1_g00390.1	1.18957	1
Dlo_pri0549F.1_g00390.1	1.18957	Dlo_pri0064F.1_g02500.1	0.971157	1
Dlo_pri0039F.1_g03380.1	0.386817	Dlo_pri0065F.1_g01180.1	NA	1
Dlo_pri0138F.1_g01590.1	0.171918	Dlo_pri0138F.1_g01550.1	0.21716	1
Dlo_pri0422F.1_g00510.1	1.83738	Dlo_pri0325F.1_g01020.1	1.4699	1
Dlo_pri0041F.1_g00820.1	NA	Dlo_pri0068F.1_g03540.1	NA	1
Dlo_pri0170F.1_g01120.1	NA	Dlo_pri0119F.1_g00150.1	NA	1
Dlo_pri0130F.1_g01790.1	NA	Dlo_pri0170F.1_g01120.1	NA	1
Dlo_pri0002F.1_g04940.1	0.856212	Dlo_pri0130F.1_g01790.1	NA	1
Dlo_pri0389F.1_g00880.1	0	Dlo_pri0069F.1_g02970.1	NA	1
Dlo_pri0394F.1_g01130.1	NA	Dlo_pri0163F.1_g01940.1	NA	1
Dlo_pri0092F.1_g02950.1	0.892654	Dlo_pri0070F.1_g00710.1	NA	1
Dlo_pri0231F.1_g00650.1	1.54727	Dlo_pri0536F-2.1_g00070.1	NA	1
Dlo_pri0182F.1_g02330.1	1.97706	Dlo_pri0129F.1_g01520.1	1.34922	1
Dlo_pri0615F.1_g00080.1	1.01979	Dlo_pri0070F.1_g02070.1	1.42447	1
Dlo_pri0070F.1_g00580.1	43.1301	Dlo_pri0070F.1_g03430.1	NA	1
Dlo_pri0134F.1_g01430.1	1.65779	Dlo_pri0070F.1_g03540.1	3.35241	1
Dlo_pri0031F.1_g02490.1	NA	Dlo_pri0228F.1_g00400.1	NA	1
Dlo_pri0002F.1_g06260.1	NA	Dlo_pri0386F.1_g00570.1	NA	1
Dlo_pri0072F.1_g00250.1	2.01614	Dlo_pri0072F.1_g00230.1	2.00873	1
Dlo_pri0154F.1_g00700.1	1.54727	Dlo_pri0072F.1_g02350.1	1.02319	1
Dlo_pri0200F.1_g01040.1	0.773633	Dlo_pri0072F.1_g03630.1	0.672173	1
Dlo_pri0185F.1_g01960.1	0	Dlo_pri0083F.1_g00230.1	0.897415	1
Dlo_pri0074F.1_g00700.1	NA	Dlo_pri0074F.1_g00710.1	NA	1
Dlo_pri0268F.1_g00150.1	0.593119	Dlo_pri0075F.1_g00650.1	0	1
Dlo_pri0222F.1_g00950.1	0.225643	Dlo_pri0278F.1_g00860.1	0.281321	1
Dlo_pri1175F.1_g00190.1	1.54727	Dlo_pri0076F.1_g00080.1	0.773633	1
Dlo_pri0114F.1_g01230.1	NA	Dlo_pri0076F.1_g00290.1	2.73535	1
Dlo_pri0041F.1_g02090.1	NA	Dlo_pri0076F.1_g02600.1	NA	1
Dlo_pri0234F.1_g02040.1	NA	Dlo_pri0271F.1_g00540.1	NA	1
Dlo_pri0116F.1_g02780.1	1.60966	Dlo_pri0320F.1_g00210.1	1.16045	1
Dlo_pri0228F.1_g00400.1	NA	Dlo_pri0071F.1_g00980.1	NA	1
Dlo_pri0014F.1_g02860.1	NA	Dlo_pri0079F.1_g01180.1	NA	1
Dlo_pri0221F.1_g00080.1	0.157795	Dlo_pri0434F.1_g00240.1	0.160706	1
Dlo_pri0290F.1_g01160.1	NA	Dlo_pri0039F.1_g03530.1	0.644694	1
Dlo_pri0253F.1_g00730.1	0.127687	Dlo_pri0132F.1_g01710.1	0.0814351	1
Dlo_pri0083F.1_g00420.1	0.873457	Dlo_pri0083F.1_g00440.1	NA	1
Dlo_pri0275F.1_g00190.1	0.386817	Dlo_pri0084F.1_g00240.1	NA	1
Dlo_pri0147F.1_g00870.1	0	Dlo_pri0145F.1_g02130.1	NA	1
Dlo_pri0229F.1_g00070.1	0.902572	Dlo_pri0084F.1_g02140.1	0.773633	1
Dlo_pri0103F.1_g02850.1	0.692198	Dlo_pri0088F.1_g01510.1	0.953026	1
Dlo_pri0088F.1_g02120.1	0.924996	Dlo_pri0088F.1_g02110.1	NA	1
Dlo_pri0074F.1_g01390.1	0	Dlo_pri0088F.1_g02640.1	0.727808	1
Dlo_pri0067F.1_g01420.1	2.14683	Dlo_pri0087F.1_g00670.1	2.3209	1
Dlo_pri0029F.1_g02630.1	NA	Dlo_pri0296F.1_g00470.1	NA	1
Dlo_pri0039F.1_g03070.1	0.193408	Dlo_pri0008F.1_g03040.1	0.386817	1
Dlo_pri0193F.1_g01430.1	0.154727	Dlo_pri0092F.1_g03060.1	NA	1
Dlo_pri0150F.1_g00960.1	1.42639	Dlo_pri0115F.1_g02710.1	1.42397	1
Dlo_pri0094F.1_g02850.1	2.59395	Dlo_pri0097F.1_g01830.1	NA	1
Dlo_pri0176F.1_g01880.1	NA	Dlo_pri0022F.1_g03880.1	4.17762	1
Dlo_pri0097F.1_g03600.1	NA	Dlo_pri0236F.1_g00110.1	1.23781	1
Dlo_pri0093F.1_g02600.1	NA	Dlo_pri0102F.1_g00070.1	NA	1
Dlo_pri0119F.1_g01260.1	NA	Dlo_pri0119F.1_g01220.1	0	1
Dlo_pri0043F.1_g02490.1	NA	Dlo_pri0149F.1_g01800.1	NA	1
Dlo_pri0094F.1_g03290.1	NA	Dlo_pri0103F.1_g02130.1	NA	1
Dlo_pri0105F.1_g01610.1	0.730654	Dlo_pri0105F.1_g01570.1	0.386817	1
Dlo_pri0110F.1_g02510.1	1.87882	Dlo_pri0107F.1_g00140.1	NA	1
Dlo_pri0419F.1_g01140.1	0.429796	Dlo_pri0114F.1_g01710.1	0.618907	1
Dlo_pri0041F.1_g03570.1	0.618907	Dlo_pri0108F.1_g02320.1	0.910965	1
Dlo_pri0126F.1_g00270.1	NA	Dlo_pri0109F.1_g03200.1	NA	1
Dlo_pri0508F.1_g00410.1	0	Dlo_pri0110F.1_g01480.1	0.442076	1
Dlo_pri0252F.1_g00060.1	NA	Dlo_pri0110F.1_g01820.1	NA	1
Dlo_pri0325F.1_g01210.1	1.74067	Dlo_pri0781F-1.1_g00130.1	2.44423	1
Dlo_pri0382F.1_g00150.1	0.216285	Dlo_pri0113F.1_g02090.1	0.0991837	1
Dlo_pri1197F.1_g00220.1	NA	Dlo_pri0114F.1_g02890.1	NA	1
Dlo_pri0138F.1_g02200.1	0.62727	Dlo_pri0001F.1_g00490.1	0.580225	1
Dlo_pri0477F.1_g00240.1	NA	Dlo_pri0116F.1_g01120.1	NA	1
Dlo_pri0320F.1_g00140.1	1.1715	Dlo_pri0116F.1_g02760.1	0.881082	1
Dlo_pri0054F.1_g00060.1	NA	Dlo_pri0118F.1_g00410.1	0.46418	1
Dlo_pri0078F.1_g02630.1	NA	Dlo_pri0118F.1_g01710.1	NA	1
Dlo_pri0332F.1_g00880.1	1.54727	Dlo_pri0117F.1_g01010.1	1.54727	1
Dlo_pri0646F.1_g00750.1	NA	Dlo_pri0356F.1_g00280.1	NA	1
Dlo_pri0438F.1_g00740.1	NA	Dlo_pri0121F.1_g00320.1	NA	1
Dlo_pri0121F.1_g00330.1	NA	Dlo_pri0438F.1_g00740.1	NA	1
Dlo_pri0044F.1_g04100.1	NA	Dlo_pri0498F.1_g00330.1	NA	1
Dlo_pri0020F.1_g02280.1	NA	Dlo_pri0122F.1_g01430.1	NA	1
Dlo_pri0245F.1_g01190.1	NA	Dlo_pri1169F.1_g00040.1	NA	1
Dlo_pri0048F.1_g01850.1	0.601715	Dlo_pri0122F.1_g01920.1	0.846161	1
Dlo_pri0073F.1_g03710.1	NA	Dlo_pri0915F.1_g00280.1	0	1
Dlo_pri0393F.1_g00930.1	NA	Dlo_pri0123F.1_g03350.1	NA	1
Dlo_pri0125F.1_g01480.1	0.618907	Dlo_pri0125F.1_g01440.1	0.386817	1
Dlo_pri0275F.1_g00810.1	NA	Dlo_pri0124F.1_g02160.1	NA	1
Dlo_pri0357F.1_g01100.1	NA	Dlo_pri0275F.1_g00810.1	NA	1
Dlo_pri0105F.1_g00460.1	NA	Dlo_pri0127F.1_g01910.1	NA	1
Dlo_pri0143F.1_g01990.1	0.773633	Dlo_pri0128F.1_g02440.1	1.08309	1
Dlo_pri0809F.1_g00270.1	0.896711	Dlo_pri0036F.1_g01730.1	NA	1
Dlo_pri0331F.1_g01300.1	NA	Dlo_pri0131F.1_g01480.1	0	1
Dlo_pri0253F.1_g01250.1	1.44358	Dlo_pri0132F.1_g00530.1	1.50655	1
Dlo_pri0004F.1_g01170.1	NA	Dlo_pri0004F.1_g01050.1	0.644694	1
Dlo_pri0253F.1_g00730.1	0.127687	Dlo_pri0083F.1_g00150.1	0.773633	1
Dlo_pri0121F.1_g00110.1	NA	Dlo_pri0121F.1_g00710.1	0.934807	1
Dlo_pri0121F.1_g00300.1	6.18907	Dlo_pri0121F.1_g00110.1	NA	1
Dlo_pri0300F.1_g01210.1	NA	Dlo_pri0133F.1_g02300.1	NA	1
Dlo_pri0449F.1_g00460.1	NA	Dlo_pri0126F.1_g02240.1	0.855068	1
Dlo_pri0175F.1_g02660.1	0	Dlo_pri0040F.1_g02320.1	1.21571	1
Dlo_pri0136F.1_g00350.1	0.773633	Dlo_pri0136F.1_g00190.1	NA	1
Dlo_pri0053F.1_g03580.1	1.07118	Dlo_pri0004F.1_g01670.1	1.12528	1
Dlo_pri0604F.1_g00620.1	NA	Dlo_pri0136F.1_g02210.1	NA	1
Dlo_pri0055F.1_g00970.1	0	Dlo_pri0137F.1_g00300.1	0.773633	1
Dlo_pri0048F.1_g00340.1	NA	Dlo_pri0639F.1_g00300.1	NA	1
Dlo_pri0194F.1_g01020.1	NA	Dlo_pri0194F.1_g01030.1	NA	1
Dlo_pri0194F.1_g01030.1	NA	Dlo_pri0137F.1_g02200.1	NA	1
Dlo_pri0351F.1_g00680.1	NA	Dlo_pri0224F.1_g01250.1	NA	1
Dlo_pri0505F.1_g00780.1	1.54727	Dlo_pri0140F.1_g01070.1	1.31518	1
Dlo_pri0245F.1_g00410.1	NA	Dlo_pri0140F.1_g01940.1	0	1
Dlo_pri0261F.1_g01410.1	NA	Dlo_pri0261F.1_g01450.1	1.39254	1
Dlo_pri0079F.1_g02670.1	NA	Dlo_pri0138F.1_g01650.1	NA	1
Dlo_pri0060F.1_g00570.1	0.773633	Dlo_pri0141F.1_g00120.1	NA	1
Dlo_pri0441F.1_g00620.1	0.580225	Dlo_pri0141F.1_g01310.1	0.647039	1
Dlo_pri0044F.1_g01180.1	0	Dlo_pri0142F.1_g02300.1	NA	1
Dlo_pri0380F.1_g00810.1	0.54799	Dlo_pri0143F.1_g00510.1	1.54727	1
Dlo_pri0347F.1_g00630.1	NA	Dlo_pri0060F.1_g00030.1	NA	1
Dlo_pri0147F.1_g00870.1	0	Dlo_pri0084F.1_g00550.1	NA	1
Dlo_pri0063F.1_g02590.1	NA	Dlo_pri0002F.1_g06830.1	NA	1
Dlo_pri0295F.1_g00320.1	NA	Dlo_pri0063F.1_g02590.1	NA	1
Dlo_pri0146F.1_g00580.1	NA	Dlo_pri0146F.1_g00510.1	0	1
Dlo_pri0646F.1_g00470.1	NA	Dlo_pri0146F.1_g01390.1	0.515755	1
Dlo_pri0179F.1_g00580.1	NA	Dlo_pri0146F.1_g02500.1	NA	1
Dlo_pri0057F.1_g02080.1	0.768945	Dlo_pri0147F.1_g01830.1	0.773633	1
Dlo_pri0923F.1_g00230.1	1.03151	Dlo_pri0148F.1_g00920.1	1.54727	1
Dlo_pri0923F.1_g00230.1	1.03151	Dlo_pri0148F.1_g00970.1	1.16045	1
Dlo_pri0074F.1_g01120.1	0.773633	Dlo_pri0074F.1_g01150.1	1.16045	1
Dlo_pri0002F.1_g05210.1	1.06835	Dlo_pri0149F.1_g01460.1	0.952164	1
Dlo_pri0150F.1_g00800.1	1.35386	Dlo_pri0150F.1_g00680.1	NA	1
Dlo_pri0005F.1_g02860.1	NA	Dlo_pri0152F.1_g01290.1	NA	1
Dlo_pri0256F.1_g01160.1	0	Dlo_pri0077F.1_g02360.1	2.3209	1
Dlo_pri0201F.1_g01290.1	NA	Dlo_pri0154F.1_g02470.1	NA	1
Dlo_pri0122F.1_g01060.1	0.967042	Dlo_pri0155F.1_g00280.1	NA	1
Dlo_pri0421F.1_g01110.1	NA	Dlo_pri0336F.1_g00690.1	NA	1
Dlo_pri0226F.1_g00210.1	0.868188	Dlo_pri0158F.1_g00940.1	0.892902	1
Dlo_pri0226F.1_g00310.1	1.28939	Dlo_pri0158F.1_g00970.1	0.998236	1
Dlo_pri0030F.1_g01410.1	0.386817	Dlo_pri0215F.1_g00570.1	0.552595	1
Dlo_pri0218F.1_g00990.1	0.591602	Dlo_pri0271F.1_g01090.1	0	1
Dlo_pri0392F.1_g00740.1	0	Dlo_pri0292F.1_g00070.1	NA	1
Dlo_pri0244F.1_g00390.1	NA	Dlo_pri0161F.1_g01360.1	NA	1
Dlo_pri0200F.1_g00120.1	NA	Dlo_pri0024F.1_g05290.1	0.530925	1
Dlo_pri0217F.1_g00900.1	1.43675	Dlo_pri0200F.1_g00120.1	NA	1
Dlo_pri0394F.1_g01130.1	NA	Dlo_pri0284F.1_g01180.1	NA	1
Dlo_pri0163F.1_g02300.1	NA	Dlo_pri0163F.1_g02280.1	NA	1
Dlo_pri0191F.1_g00340.1	1.43675	Dlo_pri0166F.1_g00530.1	1.37535	1
Dlo_pri0167F.1_g01340.1	0.967042	Dlo_pri0167F.1_g01360.1	0.908178	1
Dlo_pri0046F.1_g01900.1	0.725281	Dlo_pri0167F.1_g02620.1	NA	1
Dlo_pri0221F.1_g00190.1	0.608761	Dlo_pri0169F.1_g01790.1	0.626275	1
Dlo_pri0180F.1_g02270.1	NA	Dlo_pri0170F.1_g00040.1	NA	1
Dlo_pri1168F.1_g00140.1	0.773633	Dlo_pri0170F.1_g01360.1	NA	1
Dlo_pri0218F.1_g00370.1	0.83636	Dlo_pri0173F.1_g00090.1	0.922409	1
Dlo_pri0048F.1_g03390.1	NA	Dlo_pri0173F.1_g00470.1	NA	1
Dlo_pri0173F.1_g01970.1	3.35241	Dlo_pri0173F.1_g02000.1	NA	1
Dlo_pri0174F.1_g01050.1	0.850997	Dlo_pri0174F.1_g00920.1	0.773633	1
Dlo_pri0086F.1_g03630.1	NA	Dlo_pri0174F.1_g01810.1	NA	1
Dlo_pri0309F.1_g00350.1	NA	Dlo_pri0662F.1_g00800.1	NA	1
Dlo_pri0044F.1_g03660.1	NA	Dlo_pri0175F.1_g00220.1	NA	1
Dlo_pri0324F.1_g00710.1	NA	Dlo_pri0256F.1_g01870.1	0	1
Dlo_pri0283F.1_g00200.1	NA	Dlo_pri0044F.1_g03660.1	NA	1
Dlo_pri0390F.1_g00180.1	0	Dlo_pri0175F.1_g01590.1	NA	1
Dlo_pri0090F.1_g00310.1	NA	Dlo_pri0176F.1_g01760.1	NA	1
Dlo_pri0101F.1_g02800.1	NA	Dlo_pri0179F.1_g00360.1	0.830241	1
Dlo_pri0042F.1_g01110.1	0.567331	Dlo_pri0180F.1_g01860.1	NA	1
Dlo_pri0719F.1_g00430.1	NA	Dlo_pri0142F.1_g02300.1	NA	1
Dlo_pri0184F.1_g00280.1	NA	Dlo_pri0184F.1_g00190.1	NA	1
Dlo_pri0184F.1_g00770.1	1.93408	Dlo_pri0184F.1_g00270.1	NA	1
Dlo_pri0508F.1_g00540.1	NA	Dlo_pri0190F.1_g01160.1	NA	1
Dlo_pri0146F.1_g02540.1	NA	Dlo_pri0190F.1_g01210.1	NA	1
Dlo_pri0037F.1_g03100.1	NA	Dlo_pri1476F.1_g00060.1	NA	1
Dlo_pri0166F.1_g00480.1	0.994671	Dlo_pri0191F.1_g00360.1	0.859592	1
Dlo_pri0296F.1_g01730.1	NA	Dlo_pri0191F.1_g02110.1	NA	1
Dlo_pri0227F.1_g00150.1	0.994671	Dlo_pri0375F.1_g00080.1	0.773633	1
Dlo_pri0450F.1_g00280.1	2.3209	Dlo_pri0193F.1_g00260.1	2.3209	1
Dlo_pri0137F.1_g02200.1	NA	Dlo_pri0194F.1_g01020.1	NA	1
Dlo_pri0194F.1_g01240.1	0.804171	Dlo_pri0194F.1_g01230.1	NA	1
Dlo_pri0195F.1_g00670.1	NA	Dlo_pri0093F.1_g00810.1	NA	1
Dlo_pri0046F.1_g04600.1	1.27422	Dlo_pri0197F.1_g00400.1	3.09453	1
Dlo_pri1678F.1_g00100.1	NA	Dlo_pri0197F.1_g01480.1	0.955665	1
Dlo_pri0199F.1_g01910.1	NA	Dlo_pri0199F.1_g01800.1	NA	1
Dlo_pri0253F.1_g01140.1	1.74067	Dlo_pri0132F.1_g00800.1	2.57878	1
Dlo_pri0768F.1_g00130.1	NA	Dlo_pri0196F.1_g01220.1	NA	1
Dlo_pri0201F.1_g01970.1	0	Dlo_pri0201F.1_g01950.1	NA	1
Dlo_pri0110F.1_g03350.1	NA	Dlo_pri0361F.1_g00060.1	NA	1
Dlo_pri0362F.1_g00430.1	NA	Dlo_pri0210F.1_g02340.1	NA	1
Dlo_pri0314F.1_g00680.1	NA	Dlo_pri0362F.1_g00430.1	NA	1
Dlo_pri0782F.1_g00020.1	NA	Dlo_pri0105F.1_g00440.1	0.386817	1
Dlo_pri0271F.1_g01500.1	1.16045	Dlo_pri0218F.1_g00710.1	0.478916	1
Dlo_pri0251F.1_g00410.1	1.32162	Dlo_pri0251F.1_g00420.1	0.773633	1
Dlo_pri0129F.1_g01220.1	NA	Dlo_pri0219F.1_g01580.1	NA	1
Dlo_pri0312F.1_g00850.1	NA	Dlo_pri0221F.1_g00960.1	0	1
Dlo_pri0222F.1_g00820.1	1.05415	Dlo_pri0278F.1_g00900.1	1.07873	1
Dlo_pri0084F.1_g01950.1	0.959697	Dlo_pri0229F.1_g00510.1	2.3209	1
Dlo_pri0461F.1_g00410.1	NA	Dlo_pri1099F.1_g00180.1	0.959305	1
Dlo_pri0229F.1_g01300.1	0.480907	Dlo_pri0229F.1_g01040.1	NA	1
Dlo_pri0433F.1_g00300.1	1.80514	Dlo_pri0230F.1_g00480.1	0.773633	1
Dlo_pri0230F.1_g00690.1	0.566605	Dlo_pri0230F.1_g00670.1	NA	1
Dlo_pri0908F.1_g00220.1	0	Dlo_pri0230F.1_g00720.1	0.850997	1
Dlo_pri0219F.1_g00310.1	NA	Dlo_pri0231F.1_g00600.1	NA	1
Dlo_pri0307F.1_g01420.1	0.924062	Dlo_pri0234F.1_g01670.1	0.961181	1
Dlo_pri0097F.1_g03600.1	NA	Dlo_pri0097F.1_g03430.1	0.988531	1
Dlo_pri0241F.1_g01430.1	0.386817	Dlo_pri0241F.1_g01480.1	NA	1
Dlo_pri0112F.1_g02730.1	0.906026	Dlo_pri0241F.1_g01650.1	NA	1
Dlo_pri0241F.1_g02060.1	NA	Dlo_pri0241F.1_g01710.1	NA	1
Dlo_pri0847F.1_g00190.1	NA	Dlo_pri0055F.1_g00560.1	1.52691	1
Dlo_pri0261F.1_g00320.1	NA	Dlo_pri0242F.1_g01140.1	NA	1
Dlo_pri0121F.1_g00460.1	NA	Dlo_pri0239F.1_g01410.1	NA	1
Dlo_pri0092F.1_g00520.1	0.773633	Dlo_pri0820F.1_g00380.1	NA	1
Dlo_pri1364F.1_g00100.1	NA	Dlo_pri0140F.1_g01940.1	0	1
Dlo_pri0007F.1_g01210.1	NA	Dlo_pri0245F.1_g02260.1	NA	1
Dlo_pri1774F.1_g00050.1	NA	Dlo_pri0257F.1_g00820.1	NA	1
Dlo_pri0268F.1_g01360.1	0.130296	Dlo_pri0259F.1_g00830.1	0.0644694	1
Dlo_pri0482F.1_g00720.1	NA	Dlo_pri0259F.1_g01170.1	NA	1
Dlo_pri0268F.1_g00980.1	NA	Dlo_pri0482F.1_g00720.1	NA	1
Dlo_pri0259F.1_g01330.1	1.54727	Dlo_pri0259F.1_g01300.1	NA	1
Dlo_pri0024F.1_g00220.1	0.862048	Dlo_pri0265F.1_g01340.1	1.03151	1
Dlo_pri0654F.1_g00180.1	NA	Dlo_pri0574F.1_g00070.1	NA	1
Dlo_pri0296F.1_g01730.1	NA	Dlo_pri0271F.1_g00160.1	0.773633	1
Dlo_pri0597F.1_g00510.1	NA	Dlo_pri0271F.1_g02050.1	NA	1
Dlo_pri0040F.1_g02690.1	NA	Dlo_pri0273F.1_g00560.1	1.67621	1
Dlo_pri0275F.1_g01270.1	1.09376	Dlo_pri0275F.1_g01020.1	0.914294	1
Dlo_pri0279F.1_g01460.1	NA	Dlo_pri0279F.1_g01470.1	NA	1
Dlo_pri0660F.1_g00320.1	NA	Dlo_pri0280F.1_g00950.1	NA	1
Dlo_pri0461F.1_g00140.1	NA	Dlo_pri0286F.1_g01270.1	NA	1
Dlo_pri0076F.1_g02020.1	NA	Dlo_pri0287F.1_g00310.1	0.830939	1
Dlo_pri0026F.1_g05380.1	1.1077	Dlo_pri0076F.1_g02020.1	NA	1
Dlo_pri0045F.1_g02440.1	0.257878	Dlo_pri0228F.1_g00280.1	NA	1
Dlo_pri0163F.1_g01780.1	1.54727	Dlo_pri0045F.1_g02440.1	0.257878	1
Dlo_pri0362F.1_g00310.1	NA	Dlo_pri0299F.1_g00250.1	NA	1
Dlo_pri0086F.1_g01590.1	NA	Dlo_pri0362F.1_g00310.1	NA	1
Dlo_pri0148F.1_g01020.1	0.386817	Dlo_pri0299F.1_g00720.1	NA	1
Dlo_pri0304F.1_g00570.1	0.386817	Dlo_pri0430F.1_g00190.1	0.632973	1
Dlo_pri0284F.1_g00830.1	0.736794	Dlo_pri0010F.1_g00960.1	0.733498	1
Dlo_pri0894F.1_g00400.1	NA	Dlo_pri0310F.1_g00350.1	NA	1
Dlo_pri0002F.1_g03430.1	0.532448	Dlo_pri0312F.1_g01220.1	NA	1
Dlo_pri0059F.1_g03700.1	NA	Dlo_pri0316F.1_g01310.1	NA	1
Dlo_pri0435F.1_g00050.1	0.798	Dlo_pri0320F.1_g00390.1	0.83636	1
Dlo_pri0331F.1_g00120.1	NA	Dlo_pri0321F.1_g00800.1	1.54727	1
Dlo_pri0015F.1_g02780.1	NA	Dlo_pri0321F.1_g00990.1	NA	1
Dlo_pri0069F.1_g03570.1	NA	Dlo_pri0329F.1_g01290.1	NA	1
Dlo_pri0370F.1_g00980.1	NA	Dlo_pri0043F.1_g02070.1	NA	1
Dlo_pri0386F.1_g00080.1	1.93408	Dlo_pri0332F.1_g00730.1	NA	1
Dlo_pri0118F.1_g02950.1	NA	Dlo_pri0334F.1_g00080.1	NA	1
Dlo_pri1222F.1_g00040.1	NA	Dlo_pri0157F.1_g00750.1	NA	1
Dlo_pri1428F.1_g00040.1	0.193408	Dlo_pri0337F.1_g00110.1	NA	1
Dlo_pri0002F.1_g02580.1	NA	Dlo_pri0338F.1_g00620.1	NA	1
Dlo_pri0301F.1_g00740.1	NA	Dlo_pri0347F.1_g00080.1	NA	1
Dlo_pri0144F.1_g02950.1	NA	Dlo_pri0347F.1_g00630.1	NA	1
Dlo_pri0830F.1_g00110.1	NA	Dlo_pri0350F.1_g01350.1	NA	1
Dlo_pri0456F.1_g01220.1	NA	Dlo_pri0830F.1_g00110.1	NA	1
Dlo_pri0369F.1_g00110.1	NA	Dlo_pri0352F.1_g00830.1	NA	1
Dlo_pri0353F.1_g00790.1	1.4539	Dlo_pri0353F.1_g00780.1	NA	1
Dlo_pri0355F.1_g00840.1	1.80514	Dlo_pri0355F.1_g00830.1	3.63608	1
Dlo_pri0034F.1_g04270.1	0	Dlo_pri0351F.1_g00190.1	NA	1
Dlo_pri0271F.1_g00150.1	0.386817	Dlo_pri0582F.1_g00330.1	0.515755	1
Dlo_pri0360F.1_g00900.1	1.16045	Dlo_pri0360F.1_g00870.1	NA	1
Dlo_pri0110F.1_g03350.1	NA	Dlo_pri0210F.1_g00430.1	NA	1
Dlo_pri0361F.1_g00560.1	0.386817	Dlo_pri0361F.1_g00570.1	0.860956	1
Dlo_pri0361F.1_g00530.1	0.716606	Dlo_pri0361F.1_g00560.1	0.386817	1
Dlo_pri0481F.1_g00550.1	NA	Dlo_pri0376F.1_g01240.1	NA	1
Dlo_pri1060F.1_g00030.1	0.773633	Dlo_pri0378F-1.1_g00100.1	0	1
Dlo_pri0609F.1_g00460.1	NA	Dlo_pri0381F.1_g00270.1	NA	1
Dlo_pri0015F.1_g01450.1	2.12749	Dlo_pri0386F.1_g00640.1	0.580225	1
Dlo_pri0386F.1_g01020.1	1.16045	Dlo_pri0386F.1_g00900.1	0.92836	1
Dlo_pri0705F.1_g00270.1	0	Dlo_pri0388F.1_g00040.1	NA	1
Dlo_pri0069F.1_g02970.1	NA	Dlo_pri0001F.1_g08470.1	0	1
Dlo_pri0007F.1_g01210.1	NA	Dlo_pri0390F.1_g00490.1	NA	1
Dlo_pri0013F.1_g06960.1	NA	Dlo_pri0395F.1_g01080.1	NA	1
Dlo_pri0062F.1_g00010.1	NA	Dlo_pri0592F.1_g00410.1	NA	1
Dlo_pri0062F.1_g01170.1	NA	Dlo_pri0321F.1_g00830.1	NA	1
Dlo_pri0660F.1_g00200.1	NA	Dlo_pri0408F.1_g00340.1	NA	1
Dlo_pri0014F.1_g02860.1	NA	Dlo_pri0408F.1_g00410.1	NA	1
Dlo_pri0014F.1_g02860.1	NA	Dlo_pri0408F.1_g00400.1	NA	1
Dlo_pri0225F.1_g00620.1	NA	Dlo_pri0413F.1_g00660.1	NA	1
Dlo_pri0249F.1_g00970.1	NA	Dlo_pri0225F.1_g00620.1	NA	1
Dlo_pri0038F.1_g04370.1	9.2836	Dlo_pri0414F.1_g00100.1	NA	1
Dlo_pri0160F.1_g00490.1	NA	Dlo_pri0017F.1_g06960.1	NA	1
Dlo_pri1472F.1_g00030.1	NA	Dlo_pri0423F.1_g01170.1	NA	1
Dlo_pri0062F.1_g03230.1	NA	Dlo_pri0052F.1_g01300.1	NA	1
Dlo_pri0228F.1_g00280.1	NA	Dlo_pri0010F.1_g00730.1	NA	1
Dlo_pri0056F.1_g02650.1	NA	Dlo_pri0037F.1_g01940.1	0	1
Dlo_pri0340F.1_g00110.1	NA	Dlo_pri0430F.1_g00410.1	NA	1
Dlo_pri0099F.1_g00890.1	NA	Dlo_pri0430F.1_g00420.1	NA	1
Dlo_pri0056F.1_g03230.1	NA	Dlo_pri0203F.1_g00060.1	NA	1
Dlo_pri0203F.1_g00060.1	NA	Dlo_pri0430F.1_g00420.1	NA	1
Dlo_pri0355F.1_g01170.1	0.546094	Dlo_pri1129F.1_g00200.1	0.46418	1
Dlo_pri0443F.1_g00750.1	0.281824	Dlo_pri0443F.1_g00650.1	0.238041	1
Dlo_pri0107F.1_g02130.1	NA	Dlo_pri0444F.1_g00700.1	NA	1
Dlo_pri0214F.1_g01590.1	NA	Dlo_pri0124F.1_g01710.1	NA	1
Dlo_pri0281F.1_g01300.1	NA	Dlo_pri0447F.1_g00950.1	NA	1
Dlo_pri0297F.1_g00190.1	1.16045	Dlo_pri0454F.1_g00240.1	0.910157	1
Dlo_pri0053F.1_g02690.1	0.386817	Dlo_pri0986F.1_g00230.1	0.227539	1
Dlo_pri0753F.1_g00160.1	NA	Dlo_pri0462F.1_g00280.1	0.773633	1
Dlo_pri0065F.1_g00300.1	0.902572	Dlo_pri0112F.1_g00590.1	0.773633	1
Dlo_pri0229F.1_g00560.1	0.654613	Dlo_pri0461F.1_g00410.1	NA	1
Dlo_pri0394F.1_g01120.1	NA	Dlo_pri0467F.1_g00100.1	NA	1
Dlo_pri1276F.1_g00040.1	NA	Dlo_pri0467F.1_g00620.1	NA	1
Dlo_pri0482F.1_g01240.1	0	Dlo_pri0035F.1_g04610.1	0	1
Dlo_pri0376F.1_g01410.1	1.03151	Dlo_pri0482F.1_g01240.1	0	1
Dlo_pri0556F.1_g00180.1	NA	Dlo_pri0476F.1_g00710.1	NA	1
Dlo_pri0059F.1_g03110.1	NA	Dlo_pri0478F.1_g00210.1	NA	1
Dlo_pri1065F.1_g00190.1	NA	Dlo_pri0483F.1_g00730.1	NA	1
Dlo_pri0020F.1_g05330.1	NA	Dlo_pri0333F.1_g00330.1	NA	1
				65
